# Supplementary material for: The genome of Haberlea rhodopensis provides insights into the mechanisms for tolerance to multiple extreme environments
Source: Cell Mol Life Sci. 2024 Mar 5;81(1):117. doi: 10.1007/s00018-024-05140-3 (PMC10914886; doi:10.1007/s00018-024-05140-3)
Supplement: Supplementary file 1 — Supplementary file1 (XLSX 127 KB) [file 18_2024_5140_MOESM1_ESM.xlsx]

## Sheet: TableS1
Table S1. RNA-seq datasets generated and used in this study.
Darkness experiment
Project ID	SampleID	Sample	Replicate	Condition	TimePoint
This study (PRJEB40105)	T0	Day 0	rep1	Light control	Day 0
This study (PRJEB40105)	T0	Day 0	rep2	Light control	Day 0
This study (PRJEB40105)	T0	Day 0	rep3	Light control	Day 0
This study (PRJEB40105)	30D_L	30 days light control	rep1	Light control	30 days
This study (PRJEB40105)	30D_L	30 days light control	rep2	Light control	30 days
This study (PRJEB40105)	30D_L	30 days light control	rep3	Light control	30 days
This study (PRJEB40105)	30D_D	Darkness	rep1	Dark	30 days
This study (PRJEB40105)	30D_D	Darkness	rep2	Dark	30 days
This study (PRJEB40105)	30D_D	Darkness	rep3	Dark	30 days
This study (PRJEB40105)	30D_L_7D_Dr	Desiccation	rep1	Desiccation	37 days
This study (PRJEB40105)	30D_L_7D_Dr	Desiccation	rep2	Desiccation	37 days
This study (PRJEB40105)	30D_L_7D_Dr	Desiccation	rep3	Desiccation	37 days
This study (PRJEB40105)	30D_D_7D_Dr	Desiccation in darkness	rep1	Darkness + Desiccation	37 days
This study (PRJEB40105)	30D_D_7D_Dr	Desiccation in darkness	rep2	Darkness + Desiccation	37 days
This study (PRJEB40105)	30D_D_7D_Dr	Desiccation in darkness	rep3	Darkness + Desiccation	37 days
This study (PRJEB40105)	30D_L_7D_L	37 days light control	rep1	Light control	37 days
This study (PRJEB40105)	30D_L_7D_L	37 days light control	rep2	Light control	37 days
This study (PRJEB40105)	30D_L_7D_L	37 days light control	rep3	Light control	37 days
This study (PRJEB40105)	30D_D_7D_R	Darkness + Recovery	rep1	Darkness + Recovery	37 days
This study (PRJEB40105)	30D_D_7D_R	Darkness + Recovery	rep2	Darkness + Recovery	37 days
This study (PRJEB40105)	30D_D_7D_R	Darkness + Recovery	rep3	Darkness + Recovery	37 days
This study (PRJEB40105)	30D_L_7D_Dr_5D_Rh	Desiccation + Recovery	rep1	Desiccation + Recovery	42 days
This study (PRJEB40105)	30D_L_7D_Dr_5D_Rh	Desiccation + Recovery	rep2	Desiccation + Recovery	42 days
This study (PRJEB40105)	30D_L_7D_Dr_5D_Rh	Desiccation + Recovery	rep3	Desiccation + Recovery	42 days
This study (PRJEB40105)	30D_D_7D_Dr_5D_Rh	Darkness + Desiccation + Recovery	rep1	Darkness + Desiccation + Recovery	42 days
This study (PRJEB40105)	30D_D_7D_Dr_5D_Rh	Darkness + Desiccation + Recovery	rep2	Darkness + Desiccation + Recovery	42 days
This study (PRJEB40105)	30D_D_7D_Dr_5D_Rh	Darkness + Desiccation + Recovery	rep3	Darkness + Desiccation + Recovery	42 days
This study (PRJEB40105)	30D_L_7D_L_5D_L	42 days light control	rep1	Light control	42 days
This study (PRJEB40105)	30D_L_7D_L_5D_L	42 days light control	rep2	Light control	42 days
This study (PRJEB40105)	30D_L_7D_L_5D_L	42 days light control	rep3	Light control	42 days
Low temperature experiment
Project ID	Sample	Replicate
This study (PRJEB40105)	Control	rep1
This study (PRJEB40105)	Control	rep2
This study (PRJEB40105)	Control	rep3
This study (PRJEB40105)	Chilling	rep1
This study (PRJEB40105)	Chilling	rep2
This study (PRJEB40105)	Chilling	rep3
This study (PRJEB40105)	Freezing	rep1
This study (PRJEB40105)	Freezing	rep2
This study (PRJEB40105)	Freezing	rep3
This study (PRJEB40105)	Desiccation	rep1
This study (PRJEB40105)	Desiccation	rep2
This study (PRJEB40105)	Desiccation	rep3
This study (PRJEB40105)	Chilling+Freezing	rep1
This study (PRJEB40105)	Chilling+Freezing	rep2
This study (PRJEB40105)	Chilling+Freezing	rep3
This study (PRJEB40105)	Desiccation+Chilling	rep1
This study (PRJEB40105)	Desiccation+Chilling	rep2
This study (PRJEB40105)	Desiccation+Chilling	rep3
This study (PRJEB40105)	Desiccation+Freezing	rep1
This study (PRJEB40105)	Desiccation+Freezing	rep2
This study (PRJEB40105)	Desiccation+Freezing	rep3
This study (PRJEB40105)	Desiccation+Chilling+Freezing	rep1
This study (PRJEB40105)	Desiccation+Chilling+Freezing	rep2
This study (PRJEB40105)	Desiccation+Chilling+Freezing	rep3
Publicly available RNA-seq datasets included for gene prediction.
BioProject ID	SRR ID	Reference
PRJNA397835	SRR5924173	Durgud et al., 2018
PRJNA397835	SRR5924174	Durgud et al., 2018
PRJNA397835	SRR5924175	Durgud et al., 2018
PRJNA397835	SRR5924176	Durgud et al., 2018
PRJNA397835	SRR5924177	Durgud et al., 2018
PRJNA397835	SRR5924178	Durgud et al., 2018
PRJNA397835	SRR5924179	Durgud et al., 2018
PRJNA397835	SRR5924180	Durgud et al., 2018
PRJNA397835	SRR5924181	Durgud et al., 2018
PRJNA397835	SRR5924182	Durgud et al., 2018
PRJNA397835	SRR5924183	Durgud et al., 2018
PRJNA397835	SRR5924184	Durgud et al., 2018
PRJNA397835	SRR5924185	Durgud et al., 2018
PRJNA397835	SRR5924186	Durgud et al., 2018
PRJNA397835	SRR5924187	Durgud et al., 2018
PRJNA397835	SRR5924188	Durgud et al., 2018
PRJNA397835	SRR5924189	Durgud et al., 2018
PRJNA397835	SRR5924190	Durgud et al., 2018
PRJNA397835	SRR5924191	Durgud et al., 2018
PRJNA397835	SRR5924192	Durgud et al., 2018
PRJNA397835	SRR5924193	Durgud et al., 2018
PRJNA432419	SRR6659979	Liu et al., 2018
PRJNA432419	SRR6659980	Liu et al., 2018
PRJNA432419	SRR6659981	Liu et al., 2018
PRJNA432419	SRR6659982	Liu et al., 2018
PRJNA432419	SRR6659983	Liu et al., 2018
PRJNA432419	SRR6659984	Liu et al., 2018
PRJNA432419	SRR6659985	Liu et al., 2018
PRJNA432419	SRR6659986	Liu et al., 2018
PRJNA432419	SRR6659987	Liu et al., 2018
PRJNA432419	SRR6659988	Liu et al., 2018

## Sheet: TableS2
Table S2. Assembly statistics from Canu and FALCON-Unzip
Assembler	Number of scaffolds	Total size	N50	NG50	Longest scaffold
FALCON-unzip + Arrow	7238	1346722202	329280	309900	3502469
Canu + Arrow	13136	1944068768	525698	967261	6909665
Canu + Arrow + Purge Haplotigs	4167	1269374720	1096407	963377	6909665
Haplotigs removed by Purge Haplotigs		674694048

## Sheet: TableS3
Table S3. Distribution and classification of repeats.
Class	Length (bp)	%age of genome
SINEs	1855	0.000146096
LINEs	9250701	0.728569
LTR		41.59
- Gypsy	290563252	22.8842
- Copia	216993541	17.09
- Other LTRs	20512853	1.61556
Simple repeats	42348891	3.33532
Low complexity	1394719	0.109846
Satellite	14319	0.00112774
DNA	23099341	1.81926
Other repeats	1321739	0.104098
Unclassified repeats	344443411	27.1278
Total repeats (non-redundant)	872083563	68.6838

## Sheet: TableS4
Table S4. Distribution of annotated transcripts / genes by various databases.
	Number of transcripts annotated	Number of genes annotated	% transcripts annotated	% genes annotated
NCBI-nr	80775	35804	0.864005	0.808107
SwissProt	61182	27309	0.65443	0.616373
Uniprot	81096	35982	0.867439	0.812125
Mapman	58714	26310	0.628031	0.593825
InterProScan	85406	38966	0.913541	0.879475
GO	66533	29770	0.711667	0.671918
Overall	86597	39538	0.92628	0.892385

## Sheet: TableS5
Table S5. Statistics of gene family analysis in different species.
Species ->	Total	Haberlea rhodopensis	Acanthochlamys bracteata	Ananas comosus	Arabidopsis thaliana	Brachypodium distachyon	Boea hygrometrica	Marchantia polymorpha	Medicago truncatula	Oryza sativa	Oropetium thomaeum	Panicum hallii	Physcomitrella patens	Sorghum bicolor	Setaria italica	Selaginella lepidophylla	Solanum lycopersicum	Selaginella moellendorffii	Thellungiella parvula	Vitis vinifera	Xerophyta viscosa	Zostera marina
Species abbreviation		hrh	abr	aco	ath	bdi	bhy	mpo	mtr	osa	oth	pha	ppa	sbi	sit	sle	sly	smo	tpa	vvi	xvi	zma
Data source		This study	CNCB (GWHBAYO00000000.1)	Phytozome12	TAIR10	Phytozome12	NCBI ( GCA_001598015.1)	Phytozome12	Phytozome12	Phytozome12	Phytozome12	Phytozome12	Phytozome12	Phytozome12	Phytozome12	VanBuren et al., 2018 (requested files from authors)	Phytozome12	Phytozome12	http://thellungiella.org/data/	Phytozome12	http://www.bioinformatics.nl/xerophyta/portal/	Phytozome12
Number of genes	663415	44306	21774	27024	27416	32439	47778	19287	50894	39049	28437	33263	32926	34129	34584	27204	35768	22285	27132	31845	25425	20450
Number of genes in orthogroups	585679 (88.28%)	38387	20402	24854	25766	27995	46183	14094	44304	32452	23272	29202	24597	29757	31713	24554	31086	20651	25722	27778	23874	19036
Number of unassigned genes	77736 (11.72%)	5919	1372	2170	1650	4444	1595	5193	6590	6597	5165	4061	8329	4372	2871	2650	4682	1634	1410	4067	1551	1414
Percentage of genes in orthogroups	-	86.6	93.7	92	94	86.3	96.7	73.1	87.1	83.1	81.8	87.8	74.7	87.2	91.7	90.3	86.9	92.7	94.8	87.2	93.9	93.1
Number of orthogroups containing species	-	11973	10319	11330	11690	12717	10699	9094	13165	13631	12273	13684	10355	13488	13854	10737	12187	10188	11630	12192	10351	9795
Percentage of orthogroups containing species	-	32.4	27.9	30.7	31.6	34.4	29	24.6	35.6	36.9	33.2	37	28	36.5	37.5	29.1	33	27.6	31.5	33	28	26.5
Number of species-specific orthogroups	-	1075	168	597	271	407	817	444	1870	1134	398	305	1518	433	290	1400	836	1170	274	708	292	332
Number of genes in species-specific orthogroups	-	4516	451	3829	1058	1303	23348	2249	10961	3899	969	1094	5534	1214	959	7350	3741	4643	2044	2560	819	1781
Percentage of genes in species-specific orthogroups	-	10.2	2.1	14.2	3.9	4	48.9	11.7	21.5	10	3.4	3.3	16.8	3.6	2.8	27	10.5	20.8	7.5	8	3.2	8.7

## Sheet: TableS6
Table S6. List of gene families significantly expanded (FDR < 0.01) in H. rhodopensis.
Orthogroup	Specific to H. rhodopensis	Total number of genes in the orthogroup	Annotation	Haberlea gene IDs
OG0002888	Yes	43	AC transposase	Hrh_00775,Hrh_00909,Hrh_02858,Hrh_03975,Hrh_05213,Hrh_05475,Hrh_06930,Hrh_07709,Hrh_10310,Hrh_10516,Hrh_11395,Hrh_13084,Hrh_13758,Hrh_14500,Hrh_15331,Hrh_17684,Hrh_18429,Hrh_18628,Hrh_18773,Hrh_20992,Hrh_21461,Hrh_22681,Hrh_23214,Hrh_23352,Hrh_23451,Hrh_24051,Hrh_25155,Hrh_25878,Hrh_26732,Hrh_28212,Hrh_28580,Hrh_29093,Hrh_30127,Hrh_31134,Hrh_33476,Hrh_36669,Hrh_37972,Hrh_38786,Hrh_41079,Hrh_41103…
OG0000215	No	171	Actin family protein	Hrh_00424,Hrh_02739,Hrh_03571,Hrh_04316,Hrh_07101,Hrh_07751,Hrh_08266,Hrh_12871,Hrh_14328,Hrh_15567,Hrh_17745,Hrh_21900,Hrh_22254,Hrh_22774,Hrh_26611,Hrh_26710,Hrh_28726,Hrh_31222,Hrh_33022,Hrh_35751,Hrh_37648,Hrh_41498
OG0000211	No	173	ADP-ribosylation factor	Hrh_03807,Hrh_04597,Hrh_07529,Hrh_11004,Hrh_12493,Hrh_15403,Hrh_16395,Hrh_16578,Hrh_18865,Hrh_19888,Hrh_22066,Hrh_26159,Hrh_29320,Hrh_35019,Hrh_41275,Hrh_42136,Hrh_43869
OG0000108	No	237	AT-hook motif nuclear-localized protein	Hrh_00882,Hrh_02075,Hrh_02263,Hrh_02371,Hrh_06266,Hrh_08795,Hrh_09042,Hrh_09281,Hrh_11156,Hrh_11656,Hrh_12804,Hrh_16008,Hrh_16037,Hrh_18578,Hrh_18704,Hrh_21460,Hrh_22309,Hrh_24878,Hrh_29072,Hrh_30954,Hrh_32365,Hrh_32981,Hrh_33994,Hrh_34190,Hrh_35048,Hrh_36212,Hrh_36645,Hrh_37091,Hrh_37109,Hrh_39838,Hrh_41075
OG0003247	No	40	BED-type domain-containing protein	Hrh_00386,Hrh_01331,Hrh_01584,Hrh_02746,Hrh_02789,Hrh_02863,Hrh_04225,Hrh_09561,Hrh_11186,Hrh_12081,Hrh_13595,Hrh_13814,Hrh_15056,Hrh_17145,Hrh_17384,Hrh_17387,Hrh_17685,Hrh_21150,Hrh_21617,Hrh_22611,Hrh_23579,Hrh_26638,Hrh_27459,Hrh_28052,Hrh_29654,Hrh_29874,Hrh_32638,Hrh_33180,Hrh_35394,Hrh_36022,Hrh_36161,Hrh_36490,Hrh_37754,Hrh_40398,Hrh_41745,Hrh_42490,Hrh_42820,Hrh_43268
OG0000088	No	270	BEL1-like homeodomain protein	Hrh_01330,Hrh_01876,Hrh_02772,Hrh_05256,Hrh_05963,Hrh_06787,Hrh_09157,Hrh_10947,Hrh_11207,Hrh_12776,Hrh_13077,Hrh_13205,Hrh_13472,Hrh_14380,Hrh_15626,Hrh_16982,Hrh_17815,Hrh_20113,Hrh_20775,Hrh_21789,Hrh_21823,Hrh_24817,Hrh_27042,Hrh_27177,Hrh_28522,Hrh_28548,Hrh_29258,Hrh_29617,Hrh_31085,Hrh_31999,Hrh_33013,Hrh_35536,Hrh_36070,Hrh_39269,Hrh_39692,Hrh_41714,Hrh_43563
OG0000072	No	314	bHLH DNA-binding superfamily protein	Hrh_02898,Hrh_03254,Hrh_04086,Hrh_07343,Hrh_09322,Hrh_10182,Hrh_10237,Hrh_10304,Hrh_12579,Hrh_12882,Hrh_13280,Hrh_13767,Hrh_15233,Hrh_16729,Hrh_18132,Hrh_18830,Hrh_19537,Hrh_21328,Hrh_22089,Hrh_22246,Hrh_26574,Hrh_27227,Hrh_31028,Hrh_31883,Hrh_32559,Hrh_35035,Hrh_35077,Hrh_35436,Hrh_36066,Hrh_36738,Hrh_37618,Hrh_38225,Hrh_41119,Hrh_42467,Hrh_43613
OG0000134	No	217	bHLH DNA-binding superfamily protein	Hrh_04026,Hrh_05042,Hrh_08353,Hrh_08755,Hrh_09749,Hrh_15158,Hrh_15631,Hrh_16845,Hrh_19402,Hrh_20655,Hrh_22153,Hrh_22424,Hrh_26909,Hrh_27546,Hrh_28838,Hrh_29590,Hrh_34760,Hrh_40253,Hrh_41587,Hrh_42320,Hrh_42738,Hrh_42891,Hrh_43612
OG0000071	No	314	C2H2-like zinc finger protein	Hrh_01720,Hrh_04009,Hrh_07303,Hrh_07371,Hrh_08162,Hrh_08666,Hrh_08911,Hrh_10003,Hrh_10629,Hrh_11248,Hrh_12594,Hrh_15330,Hrh_18257,Hrh_20545,Hrh_22402,Hrh_22532,Hrh_24388,Hrh_24831,Hrh_25409,Hrh_25947,Hrh_26194,Hrh_26206,Hrh_28019,Hrh_28536,Hrh_30142,Hrh_31091,Hrh_31200,Hrh_32442,Hrh_36416,Hrh_37881,Hrh_42023,Hrh_42239,Hrh_43147
OG0000652	No	97	CCCH-type zinc finger protein with ARM repeat domain-containing protein	Hrh_00335,Hrh_05476,Hrh_07090,Hrh_08280,Hrh_09258,Hrh_12885,Hrh_13796,Hrh_18306,Hrh_20206,Hrh_23110,Hrh_23975,Hrh_27240,Hrh_33805,Hrh_35310,Hrh_41025,Hrh_41170,Hrh_42374,Hrh_42375,Hrh_43275,Hrh_43536
OG0005838	No	28	CCHC-type domain-containing protein	Hrh_02935,Hrh_04182,Hrh_14508,Hrh_14816,Hrh_16340,Hrh_27500,Hrh_29547,Hrh_31104,Hrh_31714,Hrh_32140,Hrh_34102,Hrh_34554,Hrh_36522,Hrh_41884
OG0000430	No	122	Copper transport protein family	Hrh_01018,Hrh_02334,Hrh_02503,Hrh_05527,Hrh_07929,Hrh_18751,Hrh_19840,Hrh_24151,Hrh_28059,Hrh_32416,Hrh_32716,Hrh_35888,Hrh_40303,Hrh_41799
OG0001906	No	54	Disease resistance protein	Hrh_01133,Hrh_11873,Hrh_25959,Hrh_26847,Hrh_34221,Hrh_35222,Hrh_36438,Hrh_40044,Hrh_41393,Hrh_41394,Hrh_41985
OG0000074	No	308	Disease resistance protein (CC-NBS-LRR class) family	Hrh_01300,Hrh_01313,Hrh_06327,Hrh_06641,Hrh_06642,Hrh_09981,Hrh_09983,Hrh_09986,Hrh_09987,Hrh_13612,Hrh_19341,Hrh_20880,Hrh_27212,Hrh_29293,Hrh_31960,Hrh_35864,Hrh_42369,Hrh_43363,Hrh_43873
OG0000036	No	431	Disease resistance-responsive (dirigent-like protein) family protein	Hrh_01078,Hrh_02316,Hrh_02483,Hrh_06387,Hrh_06389,Hrh_08259,Hrh_13093,Hrh_13101,Hrh_13797,Hrh_13798,Hrh_13799,Hrh_19617,Hrh_19634,Hrh_19635,Hrh_20527,Hrh_20530,Hrh_21905,Hrh_21908,Hrh_21909,Hrh_22260,Hrh_22261,Hrh_22993,Hrh_23106,Hrh_26952,Hrh_30517,Hrh_30518,Hrh_30519,Hrh_30520,Hrh_31305,Hrh_35312,Hrh_35313,Hrh_35314,Hrh_35315,Hrh_37656,Hrh_38101,Hrh_39362,Hrh_44069
OG0004635	No	32	DNA/RNA polymerase superfamily protein	Hrh_01177,Hrh_07595,Hrh_09110,Hrh_12749,Hrh_13909,Hrh_16290,Hrh_16738,Hrh_17318,Hrh_18217,Hrh_19604,Hrh_21401,Hrh_22816,Hrh_25041,Hrh_25303,Hrh_25690,Hrh_26291,Hrh_26653,Hrh_28217,Hrh_28669,Hrh_29699,Hrh_31168,Hrh_32329,Hrh_32761,Hrh_34162,Hrh_34819,Hrh_35262,Hrh_35686,Hrh_36769,Hrh_38152
OG0000016	No	580	Dof-type zinc finger domain-containing protein	Hrh_01538,Hrh_02457,Hrh_02733,Hrh_03200,Hrh_04452,Hrh_04616,Hrh_05670,Hrh_06527,Hrh_06955,Hrh_07178,Hrh_07753,Hrh_08733,Hrh_08734,Hrh_08742,Hrh_11221,Hrh_11312,Hrh_12555,Hrh_12632,Hrh_14331,Hrh_15271,Hrh_15926,Hrh_16133,Hrh_16196,Hrh_17237,Hrh_17241,Hrh_17650,Hrh_17746,Hrh_18916,Hrh_19140,Hrh_22828,Hrh_23471,Hrh_23906,Hrh_24272,Hrh_24680,Hrh_24701,Hrh_25441,Hrh_25460,Hrh_25551,Hrh_25946,Hrh_26123…
OG0000139	No	213	DUF1677 family protein	Hrh_01471,Hrh_03095,Hrh_04534,Hrh_05561,Hrh_07188,Hrh_07865,Hrh_14653,Hrh_17119,Hrh_19186,Hrh_22841,Hrh_23224,Hrh_23288,Hrh_32156,Hrh_35741,Hrh_36303,Hrh_36987,Hrh_37525,Hrh_38852,Hrh_39218,Hrh_39532,Hrh_42149
OG0001482	No	62	Endonuclease/Exonuclease/phosphatase family	Hrh_03345,Hrh_22664,Hrh_25978,Hrh_29887,Hrh_33715,Hrh_35760,Hrh_41229,Hrh_42968
OG0000260	No	158	Evolutionarily conserved C-terminal region	Hrh_08774,Hrh_09145,Hrh_09593,Hrh_10264,Hrh_11019,Hrh_14127,Hrh_19271,Hrh_19721,Hrh_23162,Hrh_23163,Hrh_23179,Hrh_23544,Hrh_26385,Hrh_28381,Hrh_28671,Hrh_32099,Hrh_37803,Hrh_39440,Hrh_40166,Hrh_43382,Hrh_43883,Hrh_44150
OG0000604	No	102	F-box/RNI-like/FBD-like domains-containing protein	Hrh_00213,Hrh_00214,Hrh_08678,Hrh_08679,Hrh_19647,Hrh_25886,Hrh_26358,Hrh_34028,Hrh_34253,Hrh_37569,Hrh_37570,Hrh_42407,Hrh_42408,Hrh_42977,Hrh_43480,Hrh_43481
OG0000048	No	379	FRS (FAR1 Related Sequences) transcription factor family	Hrh_00126,Hrh_03172,Hrh_03505,Hrh_03506,Hrh_04270,Hrh_04822,Hrh_05722,Hrh_05785,Hrh_11120,Hrh_17468,Hrh_19180,Hrh_20795,Hrh_21019,Hrh_21271,Hrh_23839,Hrh_27782,Hrh_27783,Hrh_30792,Hrh_31425,Hrh_31453,Hrh_32859,Hrh_33376,Hrh_33539,Hrh_35247,Hrh_35773,Hrh_35913,Hrh_36257,Hrh_39820,Hrh_39825,Hrh_41349,Hrh_42042,Hrh_43295
OG0000044	No	404	GATA transcription factor	Hrh_01124,Hrh_03131,Hrh_05146,Hrh_06447,Hrh_07026,Hrh_08375,Hrh_09154,Hrh_10195,Hrh_10764,Hrh_11362,Hrh_11598,Hrh_14016,Hrh_14859,Hrh_15748,Hrh_15850,Hrh_16480,Hrh_16680,Hrh_18403,Hrh_19460,Hrh_20159,Hrh_20852,Hrh_21035,Hrh_21240,Hrh_21391,Hrh_22655,Hrh_24586,Hrh_24841,Hrh_25208,Hrh_25291,Hrh_29037,Hrh_29092,Hrh_31624,Hrh_35016,Hrh_35572,Hrh_35910,Hrh_35944,Hrh_36135,Hrh_36320,Hrh_38789
OG0000289	No	151	General transcription factor 2-related zinc finger protein	Hrh_06485,Hrh_07235,Hrh_08499,Hrh_14561,Hrh_14646,Hrh_16315,Hrh_21315,Hrh_22006,Hrh_29296,Hrh_33391,Hrh_35704
OG0000463	No	117	GRF zinc finger containing protein	Hrh_04324,Hrh_05566,Hrh_10846,Hrh_13766,Hrh_13878,Hrh_17322,Hrh_21084,Hrh_21087,Hrh_23177,Hrh_27480,Hrh_32887,Hrh_37016
OG0000028	No	477	Heat shock transcription factor	Hrh_01194,Hrh_03938,Hrh_04564,Hrh_05364,Hrh_05468,Hrh_06136,Hrh_06758,Hrh_06926,Hrh_06961,Hrh_08698,Hrh_09873,Hrh_10969,Hrh_14171,Hrh_15663,Hrh_17005,Hrh_17108,Hrh_21771,Hrh_23307,Hrh_23308,Hrh_23312,Hrh_23313,Hrh_23314,Hrh_24719,Hrh_25304,Hrh_25769,Hrh_27245,Hrh_27351,Hrh_28782,Hrh_29105,Hrh_29531,Hrh_30141,Hrh_31066,Hrh_32318,Hrh_33134,Hrh_33921,Hrh_34888,Hrh_36171,Hrh_36388,Hrh_36415,Hrh_38088…
OG0000066	No	327	Homeobox protein	Hrh_03616,Hrh_04282,Hrh_05608,Hrh_05614,Hrh_05692,Hrh_06684,Hrh_07369,Hrh_08719,Hrh_09295,Hrh_09940,Hrh_09942,Hrh_10626,Hrh_11676,Hrh_11955,Hrh_15017,Hrh_15033,Hrh_16373,Hrh_16808,Hrh_17785,Hrh_18183,Hrh_18271,Hrh_18822,Hrh_19911,Hrh_20401,Hrh_20707,Hrh_21314,Hrh_23254,Hrh_23881,Hrh_24828,Hrh_25568,Hrh_26137,Hrh_26247,Hrh_27438,Hrh_27439,Hrh_28021,Hrh_28444,Hrh_29769,Hrh_32060,Hrh_34042,Hrh_35196…
OG0000083	No	279	Homeodomain GLABROUS	Hrh_00041,Hrh_01863,Hrh_04029,Hrh_05035,Hrh_06079,Hrh_08764,Hrh_09001,Hrh_11767,Hrh_12292,Hrh_12931,Hrh_14247,Hrh_16000,Hrh_16001,Hrh_16116,Hrh_16474,Hrh_19826,Hrh_20551,Hrh_27304,Hrh_27553,Hrh_30487,Hrh_34097,Hrh_35371,Hrh_39122,Hrh_40893,Hrh_42058,Hrh_42059,Hrh_42517
OG0000046	No	388	Indole-3-acetic acid inducible	Hrh_00969,Hrh_02191,Hrh_02192,Hrh_03130,Hrh_04017,Hrh_04209,Hrh_07168,Hrh_07354,Hrh_08226,Hrh_08227,Hrh_08335,Hrh_08856,Hrh_10473,Hrh_10813,Hrh_11379,Hrh_11426,Hrh_11484,Hrh_12487,Hrh_13748,Hrh_13929,Hrh_14491,Hrh_16624,Hrh_17052,Hrh_19210,Hrh_19330,Hrh_19996,Hrh_22412,Hrh_22448,Hrh_24541,Hrh_25493,Hrh_28146,Hrh_33886,Hrh_34496,Hrh_34497,Hrh_35968,Hrh_36929,Hrh_36932,Hrh_39161,Hrh_40236,Hrh_41160…
OG0000712	No	92	Kunitz family trypsin and protease inhibitor protein	Hrh_16444,Hrh_16447,Hrh_16448,Hrh_16449,Hrh_16450,Hrh_16451,Hrh_16453,Hrh_16458,Hrh_16459,Hrh_16462,Hrh_16464,Hrh_16465,Hrh_16466,Hrh_16467,Hrh_16468,Hrh_16469,Hrh_16471,Hrh_16472,Hrh_30451,Hrh_31317,Hrh_31318,Hrh_31319,Hrh_39823,Hrh_39824
OG0000514	No	110	MuDR family transposase	Hrh_00268,Hrh_02261,Hrh_03040,Hrh_03427,Hrh_04034,Hrh_05771,Hrh_06306,Hrh_07483,Hrh_08246,Hrh_12961,Hrh_16438,Hrh_17335,Hrh_17395,Hrh_19494,Hrh_23087,Hrh_23859,Hrh_26070,Hrh_26236,Hrh_33439,Hrh_37000
OG0000045	No	391	NAC domain-containing protein	Hrh_06558,Hrh_07470,Hrh_09764,Hrh_09765,Hrh_14427,Hrh_14435,Hrh_16827,Hrh_16828,Hrh_17188,Hrh_19357,Hrh_20680,Hrh_22384,Hrh_23270,Hrh_24862,Hrh_26588,Hrh_27610,Hrh_27979,Hrh_28609,Hrh_29461,Hrh_31524,Hrh_33592,Hrh_37043,Hrh_37244,Hrh_37480,Hrh_42199
OG0000321	No	143	Nuclease	Hrh_03000,Hrh_05973,Hrh_09547,Hrh_15466,Hrh_24825,Hrh_25192,Hrh_25310,Hrh_27345,Hrh_29362,Hrh_31214,Hrh_33239,Hrh_33499,Hrh_38166,Hrh_39735
OG0000535	No	108	Nuclease	Hrh_03458,Hrh_03915,Hrh_04139,Hrh_04613,Hrh_05995,Hrh_09349,Hrh_10122,Hrh_11783,Hrh_11784,Hrh_11828,Hrh_11917,Hrh_12048,Hrh_12407,Hrh_17117,Hrh_17291,Hrh_18820,Hrh_19527,Hrh_22162,Hrh_22672,Hrh_22760,Hrh_23714,Hrh_25494,Hrh_25565,Hrh_25605,Hrh_27560,Hrh_28425,Hrh_30291,Hrh_32030,Hrh_32421,Hrh_32574,Hrh_33495,Hrh_34623,Hrh_35130,Hrh_35311,Hrh_36651,Hrh_37324,Hrh_37517,Hrh_38006,Hrh_38137,Hrh_39112…
OG0000448	No	119	Protein kinase domain-containing protein	Hrh_01558,Hrh_09522,Hrh_09523,Hrh_14195,Hrh_26296,Hrh_26793,Hrh_26796,Hrh_26825,Hrh_26826,Hrh_30640,Hrh_31916,Hrh_31984
OG0003503	No	38	Protein kinase domain-containing protein	Hrh_01559,Hrh_14654,Hrh_24309,Hrh_30038,Hrh_30639,Hrh_35335
OG0000098	No	253	Protein kinase superfamily protein	Hrh_00824,Hrh_03386,Hrh_04871,Hrh_08803,Hrh_11050,Hrh_12536,Hrh_13590,Hrh_13622,Hrh_14025,Hrh_16933,Hrh_18912,Hrh_19382,Hrh_23193,Hrh_27555,Hrh_31525,Hrh_31614,Hrh_34231,Hrh_36261,Hrh_36321,Hrh_37853,Hrh_38439,Hrh_38726,Hrh_40154
OG0000277	No	153	RAC-like	Hrh_01084,Hrh_03269,Hrh_03558,Hrh_04308,Hrh_07968,Hrh_09384,Hrh_09435,Hrh_10132,Hrh_10671,Hrh_11925,Hrh_14201,Hrh_21207,Hrh_21842,Hrh_22157,Hrh_27115,Hrh_30512,Hrh_30547,Hrh_31500,Hrh_34997,Hrh_35176,Hrh_36193,Hrh_38416,Hrh_38670,Hrh_40746,Hrh_41840,Hrh_42731
OG0000432	No	122	Receptor like protein	Hrh_03014,Hrh_19270,Hrh_21655,Hrh_32098
OG0001580	No	59	Retrotrans_gag domain-containing protein	Hrh_01019,Hrh_01855,Hrh_01860,Hrh_02136,Hrh_06348,Hrh_06724,Hrh_07609,Hrh_10458,Hrh_12430,Hrh_16384,Hrh_16425,Hrh_16551,Hrh_16553,Hrh_17979,Hrh_18836,Hrh_18855,Hrh_19309,Hrh_19329,Hrh_22344,Hrh_23300,Hrh_23958,Hrh_24049,Hrh_25017,Hrh_25613,Hrh_26059,Hrh_26060,Hrh_26744,Hrh_26875,Hrh_28099,Hrh_28435,Hrh_28650,Hrh_29237,Hrh_30137,Hrh_30201,Hrh_31178,Hrh_31388,Hrh_31446,Hrh_31646,Hrh_32115,Hrh_32693…
OG0002064	Yes	52	Retrotrans_gag domain-containing protein	Hrh_07973,Hrh_08570,Hrh_10197,Hrh_11256,Hrh_14909,Hrh_17765,Hrh_18223,Hrh_18857,Hrh_20776,Hrh_21426,Hrh_23147,Hrh_23344,Hrh_24168,Hrh_24195,Hrh_26944,Hrh_27056,Hrh_28318,Hrh_29019,Hrh_29696,Hrh_29863,Hrh_29873,Hrh_29936,Hrh_31096,Hrh_31115,Hrh_31186,Hrh_31512,Hrh_32584,Hrh_32637,Hrh_32753,Hrh_32781,Hrh_33156,Hrh_33208,Hrh_34133,Hrh_34502,Hrh_34581,Hrh_34654,Hrh_34831,Hrh_34917,Hrh_35143,Hrh_35332…
OG0001777	No	56	Retrotransposon gag domain	Hrh_01275,Hrh_01276,Hrh_01523,Hrh_03356,Hrh_04101,Hrh_04446,Hrh_05188,Hrh_05456,Hrh_06092,Hrh_07481,Hrh_08192,Hrh_10065,Hrh_10291,Hrh_11149,Hrh_11155,Hrh_12914,Hrh_13432,Hrh_17692,Hrh_18927,Hrh_19761,Hrh_21907,Hrh_22112,Hrh_23269,Hrh_24525,Hrh_26647,Hrh_28011,Hrh_28691,Hrh_29473,Hrh_31958,Hrh_35626,Hrh_38437
OG0008684	No	22	Retrotransposon gag domain	Hrh_02181,Hrh_04239,Hrh_10029,Hrh_15211,Hrh_15810,Hrh_15811,Hrh_17950,Hrh_18212,Hrh_21324,Hrh_21874,Hrh_22558,Hrh_23638,Hrh_25471,Hrh_25684,Hrh_28257,Hrh_35017,Hrh_35227,Hrh_35228,Hrh_36007,Hrh_36913,Hrh_40708
OG0005165	No	30	Retrotransposon protein putative Ty1-copia subclass	Hrh_04158,Hrh_05728,Hrh_06944,Hrh_08778,Hrh_12381,Hrh_14894,Hrh_16354,Hrh_20573,Hrh_20576,Hrh_20844,Hrh_21627,Hrh_22902,Hrh_24206,Hrh_29426,Hrh_30699,Hrh_33154,Hrh_33694,Hrh_34139,Hrh_34736,Hrh_34813,Hrh_35263,Hrh_39358,Hrh_42814
OG0001360	No	65	Retrovirus-related Pol polyprotein from transposon TNT 1-94	Hrh_00634,Hrh_01159,Hrh_04140,Hrh_05288,Hrh_09508,Hrh_13344,Hrh_13500,Hrh_13871,Hrh_13897,Hrh_17619,Hrh_17862,Hrh_20851,Hrh_23377,Hrh_23774,Hrh_23979,Hrh_30644,Hrh_30766,Hrh_32367,Hrh_35239,Hrh_35717,Hrh_39694
OG0003504	No	38	Retrovirus-related Pol polyprotein from transposon TNT 1-94	Hrh_00243,Hrh_00733,Hrh_00894,Hrh_04228,Hrh_04253,Hrh_04343,Hrh_05430,Hrh_06571,Hrh_07974,Hrh_09741,Hrh_10517,Hrh_11274,Hrh_11761,Hrh_14313,Hrh_16686,Hrh_19991,Hrh_21063,Hrh_23078,Hrh_23685,Hrh_25477,Hrh_26045,Hrh_26244,Hrh_26427,Hrh_28006,Hrh_28508,Hrh_31792,Hrh_31915,Hrh_32684,Hrh_33492,Hrh_33927,Hrh_36632,Hrh_37052,Hrh_39943,Hrh_40175,Hrh_40453
OG0003930	No	35	Retrovirus-related Pol polyprotein from transposon TNT 1-94	Hrh_01924,Hrh_02251,Hrh_05018,Hrh_05140,Hrh_06018,Hrh_06795,Hrh_14565,Hrh_17010,Hrh_17011,Hrh_17636,Hrh_18936,Hrh_24341,Hrh_24527,Hrh_25225,Hrh_28971,Hrh_30688,Hrh_32466,Hrh_34693,Hrh_36339,Hrh_36916,Hrh_37702,Hrh_39730,Hrh_39916,Hrh_41932,Hrh_43290
OG0001569	No	60	Reverse transcriptase domain-containing protein	Hrh_00196,Hrh_03209,Hrh_03782,Hrh_04258,Hrh_05049,Hrh_06169,Hrh_08923,Hrh_09956,Hrh_12171,Hrh_14275,Hrh_14276,Hrh_14298,Hrh_16059,Hrh_16631,Hrh_19003,Hrh_19624,Hrh_22281,Hrh_23279,Hrh_23357,Hrh_24235,Hrh_26531,Hrh_26829,Hrh_26830,Hrh_33234,Hrh_34591,Hrh_38456,Hrh_41699
OG0002206	No	50	Reverse transcriptase domain-containing protein	Hrh_15325,Hrh_19344,Hrh_26907,Hrh_28031,Hrh_28961,Hrh_31640
OG0001354	No	65	RING/U-box protein with C6HC-type zinc finger	Hrh_04873,Hrh_30610,Hrh_37855,Hrh_44048,Hrh_44195,Hrh_44196
OG0001785	No	56	RNA-directed DNA polymerase	Hrh_02262,Hrh_14839,Hrh_27815,Hrh_30641,Hrh_35462,Hrh_39275,Hrh_42184
OG0000279	No	153	ROTUNDIFOLIA like	Hrh_00732,Hrh_01594,Hrh_03076,Hrh_05705,Hrh_06493,Hrh_13552,Hrh_13658,Hrh_18332,Hrh_21123,Hrh_26008,Hrh_33908,Hrh_36378,Hrh_39472
OG0000102	No	248	Senescence regulator (DUF584)	Hrh_04437,Hrh_04880,Hrh_05681,Hrh_06922,Hrh_08657,Hrh_08771,Hrh_09613,Hrh_11255,Hrh_16112,Hrh_17766,Hrh_18202,Hrh_18205,Hrh_20629,Hrh_26198,Hrh_26778,Hrh_27486,Hrh_27559,Hrh_29415,Hrh_30726,Hrh_32904,Hrh_33097,Hrh_37989,Hrh_38264,Hrh_40015,Hrh_41013,Hrh_41204,Hrh_43246,Hrh_43866
OG0000077	No	301	Senescence-associated family protein	Hrh_01842,Hrh_02272,Hrh_02606,Hrh_03087,Hrh_03374,Hrh_07964,Hrh_10016,Hrh_10384,Hrh_10696,Hrh_11405,Hrh_14157,Hrh_14727,Hrh_14836,Hrh_16537,Hrh_18962,Hrh_21270,Hrh_21938,Hrh_22636,Hrh_24602,Hrh_31382,Hrh_31504,Hrh_32384,Hrh_35625,Hrh_43773
OG0001227	No	69	Serine/threonine-protein phosphatase 7 long form homolog	Hrh_00314,Hrh_01104,Hrh_01882,Hrh_01985,Hrh_03377,Hrh_03775,Hrh_04028,Hrh_04044,Hrh_05678,Hrh_06651,Hrh_06941,Hrh_07409,Hrh_09579,Hrh_09725,Hrh_10513,Hrh_10684,Hrh_10914,Hrh_11063,Hrh_11296,Hrh_12568,Hrh_12569,Hrh_13234,Hrh_13648,Hrh_13649,Hrh_16227,Hrh_16470,Hrh_16493,Hrh_17044,Hrh_18110,Hrh_18130,Hrh_18659,Hrh_20115,Hrh_20565,Hrh_20664,Hrh_21113,Hrh_21114,Hrh_22052,Hrh_22891,Hrh_24395,Hrh_24566…
OG0002655	No	45	Serine/threonine-protein phosphatase 7 long form homolog	Hrh_00617,Hrh_01293,Hrh_02022,Hrh_02341,Hrh_03023,Hrh_05597,Hrh_06100,Hrh_09439,Hrh_10410,Hrh_10913,Hrh_15869,Hrh_16228,Hrh_18129,Hrh_20515,Hrh_24498,Hrh_25024,Hrh_26013,Hrh_28354,Hrh_28456,Hrh_30592,Hrh_30811,Hrh_31480,Hrh_31944,Hrh_32432,Hrh_32901,Hrh_33099,Hrh_33263,Hrh_33415,Hrh_33655,Hrh_34316,Hrh_36705,Hrh_37054,Hrh_37857,Hrh_38561,Hrh_38770,Hrh_39258,Hrh_39834,Hrh_40059,Hrh_40163,Hrh_41612…
OG0005482	No	29	Serine/threonine-protein phosphatase 7 long form homolog	Hrh_02083,Hrh_02436,Hrh_02851,Hrh_05596,Hrh_06347,Hrh_06601,Hrh_10438,Hrh_13600,Hrh_14946,Hrh_17857,Hrh_19219,Hrh_22910,Hrh_25021,Hrh_25391,Hrh_27925,Hrh_28374,Hrh_28453,Hrh_29604,Hrh_30873,Hrh_31533,Hrh_32965,Hrh_33244,Hrh_33597,Hrh_35386,Hrh_35503,Hrh_36280,Hrh_36527,Hrh_41195
OG0000085	No	274	Squamosa promoter binding protein-like	Hrh_01774,Hrh_02093,Hrh_04779,Hrh_05496,Hrh_06528,Hrh_07449,Hrh_07460,Hrh_07976,Hrh_08272,Hrh_09024,Hrh_09286,Hrh_09332,Hrh_09901,Hrh_12532,Hrh_12878,Hrh_14568,Hrh_18950,Hrh_19085,Hrh_19105,Hrh_19118,Hrh_19362,Hrh_20829,Hrh_22250,Hrh_24942,Hrh_27321,Hrh_29988,Hrh_30461,Hrh_31879,Hrh_35753,Hrh_37595,Hrh_37826,Hrh_38235,Hrh_43242
OG0003104	No	41	SWIM-type domain-containing protein	Hrh_03051,Hrh_06162,Hrh_06482,Hrh_08137,Hrh_09440,Hrh_09580,Hrh_11162,Hrh_11965,Hrh_12571,Hrh_16492,Hrh_17864,Hrh_20150,Hrh_20514,Hrh_20579,Hrh_20665,Hrh_21582,Hrh_22486,Hrh_23036,Hrh_23698,Hrh_23931,Hrh_24497,Hrh_25937,Hrh_27622,Hrh_30169,Hrh_30593,Hrh_31454,Hrh_33587,Hrh_36113,Hrh_36264,Hrh_36340,Hrh_37858,Hrh_40211,Hrh_40417
OG0000165	No	196	TCP family transcription factor	Hrh_00609,Hrh_03358,Hrh_04722,Hrh_05078,Hrh_06982,Hrh_08448,Hrh_10078,Hrh_11662,Hrh_12455,Hrh_14135,Hrh_16429,Hrh_18816,Hrh_20309,Hrh_29149,Hrh_29280,Hrh_29354,Hrh_30398,Hrh_30460,Hrh_31755,Hrh_32064,Hrh_36579,Hrh_36956,Hrh_40116,Hrh_41484,Hrh_43664
OG0001245	No	68	Transposon Ty3-I Gag-Pol polyprotein	Hrh_00651,Hrh_01674,Hrh_01861,Hrh_02541,Hrh_03454,Hrh_04156,Hrh_04331,Hrh_04757,Hrh_05047,Hrh_05183,Hrh_05588,Hrh_05620,Hrh_06980,Hrh_09391,Hrh_09411,Hrh_09596,Hrh_09708,Hrh_10812,Hrh_11681,Hrh_12317,Hrh_16386,Hrh_20885,Hrh_21620,Hrh_22130,Hrh_23309,Hrh_23369,Hrh_25432,Hrh_27377,Hrh_28264,Hrh_29272,Hrh_29690,Hrh_29700,Hrh_31521,Hrh_32852,Hrh_32854,Hrh_33053,Hrh_33759,Hrh_34368,Hrh_34401,Hrh_35165…
OG0000052	No	366	Ubiquitin-like superfamily protein	Hrh_01249,Hrh_05629,Hrh_06038,Hrh_08680,Hrh_08682,Hrh_09939,Hrh_09941,Hrh_11111,Hrh_13718,Hrh_14527,Hrh_14891,Hrh_16195,Hrh_17767,Hrh_18249,Hrh_19146,Hrh_20081,Hrh_26197,Hrh_30105,Hrh_32508,Hrh_34227,Hrh_34350,Hrh_35226,Hrh_35681,Hrh_37565,Hrh_37568,Hrh_38045,Hrh_41014,Hrh_41398,Hrh_41708
OG0001671	Yes	58	Unknown protein	Hrh_00031,Hrh_02662,Hrh_08821,Hrh_10154,Hrh_10360,Hrh_11023,Hrh_12155,Hrh_13357,Hrh_14618,Hrh_14708,Hrh_16914,Hrh_22806,Hrh_23946,Hrh_24191,Hrh_24545,Hrh_26065,Hrh_27863,Hrh_27873,Hrh_28861,Hrh_29683,Hrh_29960,Hrh_30126,Hrh_31506,Hrh_31673,Hrh_31732,Hrh_31863,Hrh_32289,Hrh_32323,Hrh_32572,Hrh_32779,Hrh_32961,Hrh_32995,Hrh_33038,Hrh_33133,Hrh_33278,Hrh_33291,Hrh_33532,Hrh_33639,Hrh_33679,Hrh_33690…
OG0002132	Yes	51	Unknown protein	Hrh_03388,Hrh_06665,Hrh_08041,Hrh_09183,Hrh_09927,Hrh_10361,Hrh_10596,Hrh_10747,Hrh_10961,Hrh_12670,Hrh_16345,Hrh_16484,Hrh_16602,Hrh_17513,Hrh_17727,Hrh_17900,Hrh_18600,Hrh_19416,Hrh_22287,Hrh_23301,Hrh_23412,Hrh_24516,Hrh_24975,Hrh_25609,Hrh_25692,Hrh_27887,Hrh_27897,Hrh_29256,Hrh_29261,Hrh_29959,Hrh_30196,Hrh_31827,Hrh_31828,Hrh_31873,Hrh_32617,Hrh_32618,Hrh_33041,Hrh_33372,Hrh_34176,Hrh_34578…
OG0002295	Yes	49	Unknown protein	Hrh_05642,Hrh_05647,Hrh_05649,Hrh_05773,Hrh_06332,Hrh_07957,Hrh_08635,Hrh_13348,Hrh_15724,Hrh_18213,Hrh_19450,Hrh_19555,Hrh_20766,Hrh_22824,Hrh_24476,Hrh_24645,Hrh_25006,Hrh_25411,Hrh_27885,Hrh_29648,Hrh_29781,Hrh_30124,Hrh_30524,Hrh_30580,Hrh_31170,Hrh_31216,Hrh_31819,Hrh_32256,Hrh_32594,Hrh_32598,Hrh_33317,Hrh_33678,Hrh_34070,Hrh_35069,Hrh_35441,Hrh_35919,Hrh_36044,Hrh_36118,Hrh_36356,Hrh_36621…
OG0002379	Yes	48	Unknown protein	Hrh_08703,Hrh_10354,Hrh_10519,Hrh_10595,Hrh_11831,Hrh_13535,Hrh_14812,Hrh_15314,Hrh_15732,Hrh_15809,Hrh_16500,Hrh_16529,Hrh_17698,Hrh_17726,Hrh_19425,Hrh_20116,Hrh_23302,Hrh_23363,Hrh_23917,Hrh_24126,Hrh_24186,Hrh_25649,Hrh_25675,Hrh_26022,Hrh_28296,Hrh_28734,Hrh_29915,Hrh_30356,Hrh_30659,Hrh_31149,Hrh_31202,Hrh_31839,Hrh_32144,Hrh_32282,Hrh_32776,Hrh_33385,Hrh_33695,Hrh_33972,Hrh_34075,Hrh_34076…
OG0002656	Yes	45	Unknown protein	Hrh_00657,Hrh_03949,Hrh_06215,Hrh_06458,Hrh_06843,Hrh_07598,Hrh_07602,Hrh_08634,Hrh_10193,Hrh_12101,Hrh_13359,Hrh_14933,Hrh_15419,Hrh_20882,Hrh_21393,Hrh_21604,Hrh_21646,Hrh_22807,Hrh_23136,Hrh_23310,Hrh_24549,Hrh_24653,Hrh_25003,Hrh_25879,Hrh_28807,Hrh_29872,Hrh_30795,Hrh_31156,Hrh_31509,Hrh_31675,Hrh_31676,Hrh_31845,Hrh_32562,Hrh_32824,Hrh_33558,Hrh_33634,Hrh_33892,Hrh_35942,Hrh_36485,Hrh_37594…
OG0002744	Yes	44	Unknown protein	Hrh_00993,Hrh_05318,Hrh_07577,Hrh_07596,Hrh_10326,Hrh_13930,Hrh_15675,Hrh_16496,Hrh_17957,Hrh_25587,Hrh_26265,Hrh_26281,Hrh_28067,Hrh_28172,Hrh_29453,Hrh_29459,Hrh_29888,Hrh_29957,Hrh_30120,Hrh_30122,Hrh_30671,Hrh_31183,Hrh_31415,Hrh_31823,Hrh_31854,Hrh_32985,Hrh_33215,Hrh_33311,Hrh_33380,Hrh_34145,Hrh_34439,Hrh_34440,Hrh_34514,Hrh_34759,Hrh_34840,Hrh_34913,Hrh_35127,Hrh_35413,Hrh_35569,Hrh_36419…
OG0003383	Yes	39	Unknown protein	Hrh_00986,Hrh_01785,Hrh_02141,Hrh_03681,Hrh_06396,Hrh_10325,Hrh_10594,Hrh_12680,Hrh_14914,Hrh_14956,Hrh_15019,Hrh_16401,Hrh_17884,Hrh_18566,Hrh_19769,Hrh_21583,Hrh_23820,Hrh_24155,Hrh_24475,Hrh_25033,Hrh_25273,Hrh_27059,Hrh_27395,Hrh_29778,Hrh_30125,Hrh_31588,Hrh_31868,Hrh_32258,Hrh_32737,Hrh_32832,Hrh_33211,Hrh_34703,Hrh_35068,Hrh_35070,Hrh_35568,Hrh_37189,Hrh_37638,Hrh_38168,Hrh_38936
OG0003832	Yes	36	Unknown protein	Hrh_01004,Hrh_02740,Hrh_08789,Hrh_11786,Hrh_12223,Hrh_17041,Hrh_20294,Hrh_21354,Hrh_21467,Hrh_21702,Hrh_22051,Hrh_22533,Hrh_22722,Hrh_23277,Hrh_25039,Hrh_28086,Hrh_28127,Hrh_29686,Hrh_31098,Hrh_31395,Hrh_31581,Hrh_32266,Hrh_32595,Hrh_32685,Hrh_32738,Hrh_33217,Hrh_34660,Hrh_34828,Hrh_35797,Hrh_36237,Hrh_36730,Hrh_37153,Hrh_38982,Hrh_39710,Hrh_40222,Hrh_42515
OG0004019	Yes	35	Unknown protein	Hrh_00956,Hrh_10978,Hrh_12107,Hrh_12724,Hrh_14639,Hrh_17973,Hrh_18215,Hrh_19056,Hrh_19415,Hrh_19584,Hrh_19587,Hrh_20054,Hrh_23819,Hrh_24853,Hrh_28254,Hrh_29183,Hrh_29954,Hrh_30205,Hrh_30847,Hrh_31537,Hrh_31670,Hrh_31671,Hrh_31875,Hrh_32632,Hrh_32969,Hrh_33635,Hrh_33957,Hrh_34377,Hrh_34610,Hrh_34746,Hrh_34845,Hrh_35025,Hrh_35442,Hrh_35496,Hrh_35909
OG0004216	Yes	34	Unknown protein	Hrh_00660,Hrh_00994,Hrh_02664,Hrh_07608,Hrh_14926,Hrh_16171,Hrh_16305,Hrh_20431,Hrh_20452,Hrh_23896,Hrh_24478,Hrh_27803,Hrh_28645,Hrh_29314,Hrh_30199,Hrh_30363,Hrh_31099,Hrh_31406,Hrh_31620,Hrh_32690,Hrh_33124,Hrh_33159,Hrh_33878,Hrh_34146,Hrh_34432,Hrh_34838,Hrh_35128,Hrh_36278,Hrh_36288,Hrh_36444,Hrh_36904,Hrh_37641,Hrh_37930,Hrh_40697
OG0004402	Yes	33	Unknown protein	Hrh_04709,Hrh_12752,Hrh_16291,Hrh_20129,Hrh_20446,Hrh_22556,Hrh_25037,Hrh_29299,Hrh_29842,Hrh_30565,Hrh_32312,Hrh_32825,Hrh_32982,Hrh_33115,Hrh_33290,Hrh_33583,Hrh_33719,Hrh_33961,Hrh_34067,Hrh_34074,Hrh_34258,Hrh_34518,Hrh_34588,Hrh_34705,Hrh_35344,Hrh_35346,Hrh_35353,Hrh_35941,Hrh_35963,Hrh_36247,Hrh_36418,Hrh_36445,Hrh_37277
OG0004403	Yes	33	Unknown protein	Hrh_05523,Hrh_08323,Hrh_08562,Hrh_09601,Hrh_10138,Hrh_20438,Hrh_20454,Hrh_20595,Hrh_24209,Hrh_24212,Hrh_24465,Hrh_25111,Hrh_25248,Hrh_25680,Hrh_29185,Hrh_29691,Hrh_29931,Hrh_29949,Hrh_31163,Hrh_31669,Hrh_31678,Hrh_32142,Hrh_32330,Hrh_33006,Hrh_33033,Hrh_33362,Hrh_33374,Hrh_33628,Hrh_33763,Hrh_34847,Hrh_37225,Hrh_37624,Hrh_39117
OG0005187	Yes	30	Unknown protein	Hrh_00999,Hrh_01357,Hrh_02149,Hrh_02150,Hrh_11450,Hrh_13163,Hrh_16597,Hrh_21422,Hrh_25412,Hrh_26189,Hrh_26619,Hrh_28201,Hrh_28406,Hrh_29376,Hrh_29969,Hrh_30203,Hrh_30844,Hrh_30998,Hrh_31158,Hrh_32322,Hrh_32715,Hrh_33344,Hrh_34362,Hrh_34363,Hrh_34608,Hrh_34863,Hrh_34884,Hrh_34885,Hrh_35509,Hrh_35758
OG0005481	No	29	Unknown protein	Hrh_03226,Hrh_05457,Hrh_07009,Hrh_08668,Hrh_08843,Hrh_09989,Hrh_10566,Hrh_12943,Hrh_13404,Hrh_13546,Hrh_14555,Hrh_19463,Hrh_19871,Hrh_22018,Hrh_22818,Hrh_25518,Hrh_26051,Hrh_29597,Hrh_30783,Hrh_31934,Hrh_32967,Hrh_34216,Hrh_34908,Hrh_36747,Hrh_39036,Hrh_40929
OG0005483	Yes	29	Unknown protein	Hrh_10328,Hrh_12102,Hrh_12675,Hrh_14925,Hrh_18576,Hrh_20427,Hrh_21576,Hrh_21714,Hrh_24548,Hrh_25332,Hrh_29805,Hrh_29955,Hrh_30198,Hrh_30668,Hrh_30670,Hrh_31619,Hrh_32331,Hrh_32601,Hrh_33063,Hrh_33870,Hrh_34891,Hrh_35349,Hrh_35850,Hrh_36027,Hrh_36352,Hrh_37769,Hrh_38677,Hrh_38678,Hrh_38899
OG0005840	Yes	28	Unknown protein	Hrh_00482,Hrh_12712,Hrh_12758,Hrh_14707,Hrh_14939,Hrh_19422,Hrh_19446,Hrh_20466,Hrh_20468,Hrh_20570,Hrh_24149,Hrh_24187,Hrh_24654,Hrh_26039,Hrh_28044,Hrh_29868,Hrh_30118,Hrh_30366,Hrh_32609,Hrh_32800,Hrh_33319,Hrh_33663,Hrh_34829,Hrh_34830,Hrh_34856,Hrh_35270,Hrh_35962,Hrh_39894
OG0005842	Yes	28	Unknown protein	Hrh_06854,Hrh_07331,Hrh_07651,Hrh_09931,Hrh_10853,Hrh_13528,Hrh_16550,Hrh_17522,Hrh_19912,Hrh_23353,Hrh_27864,Hrh_29443,Hrh_29970,Hrh_29971,Hrh_31666,Hrh_32279,Hrh_32829,Hrh_33048,Hrh_33218,Hrh_34256,Hrh_34425,Hrh_35621,Hrh_35680,Hrh_35932,Hrh_36825,Hrh_37184,Hrh_38010,Hrh_38046
OG0006271	Yes	27	Unknown protein	Hrh_02126,Hrh_04783,Hrh_07473,Hrh_13563,Hrh_14898,Hrh_17824,Hrh_21584,Hrh_25272,Hrh_26037,Hrh_28169,Hrh_29175,Hrh_29786,Hrh_29940,Hrh_30856,Hrh_31578,Hrh_31826,Hrh_32970,Hrh_33453,Hrh_33568,Hrh_33622,Hrh_33652,Hrh_35135,Hrh_36033,Hrh_37795,Hrh_37893,Hrh_38380,Hrh_38879
OG0006726	Yes	26	Unknown protein	Hrh_00958,Hrh_12739,Hrh_16389,Hrh_18612,Hrh_18774,Hrh_20437,Hrh_20874,Hrh_27859,Hrh_28489,Hrh_28800,Hrh_30200,Hrh_30360,Hrh_30686,Hrh_31225,Hrh_31837,Hrh_31856,Hrh_32821,Hrh_33050,Hrh_33696,Hrh_34441,Hrh_34983,Hrh_35031,Hrh_35563,Hrh_36590,Hrh_41842,Hrh_43471
OG0006728	Yes	26	Unknown protein	Hrh_06024,Hrh_07655,Hrh_08247,Hrh_10315,Hrh_13342,Hrh_14655,Hrh_21428,Hrh_22710,Hrh_24214,Hrh_24553,Hrh_25629,Hrh_25993,Hrh_28197,Hrh_29020,Hrh_31429,Hrh_31816,Hrh_32255,Hrh_33292,Hrh_33758,Hrh_34848,Hrh_35156,Hrh_35851,Hrh_36319,Hrh_36353,Hrh_38100,Hrh_44286
OG0007283	Yes	25	Unknown protein	Hrh_01006,Hrh_12033,Hrh_12674,Hrh_20841,Hrh_20843,Hrh_21668,Hrh_21924,Hrh_25679,Hrh_26033,Hrh_26584,Hrh_27724,Hrh_28118,Hrh_28451,Hrh_29310,Hrh_29865,Hrh_30206,Hrh_30969,Hrh_31866,Hrh_32273,Hrh_33632,Hrh_34143,Hrh_34661,Hrh_34763,Hrh_35443,Hrh_41489
OG0008479	Yes	23	Unknown protein	Hrh_07597,Hrh_12100,Hrh_17411,Hrh_18038,Hrh_19410,Hrh_22449,Hrh_24208,Hrh_25331,Hrh_25417,Hrh_27046,Hrh_28140,Hrh_28206,Hrh_28729,Hrh_29144,Hrh_29780,Hrh_31632,Hrh_34606,Hrh_35032,Hrh_35620,Hrh_35844,Hrh_37785,Hrh_39553,Hrh_40090
OG0008480	Yes	23	Unknown protein	Hrh_08814,Hrh_19442,Hrh_21418,Hrh_23405,Hrh_26945,Hrh_29186,Hrh_29712,Hrh_30172,Hrh_30543,Hrh_30583,Hrh_30584,Hrh_30853,Hrh_32775,Hrh_32796,Hrh_33122,Hrh_33760,Hrh_33761,Hrh_34092,Hrh_34642,Hrh_34751,Hrh_36156,Hrh_36946,Hrh_44189
OG0009083	Yes	22	Unknown protein	Hrh_01282,Hrh_02145,Hrh_06318,Hrh_08529,Hrh_08822,Hrh_16427,Hrh_17965,Hrh_18029,Hrh_19729,Hrh_20567,Hrh_24868,Hrh_27219,Hrh_28092,Hrh_29055,Hrh_29475,Hrh_29673,Hrh_30255,Hrh_32325,Hrh_32743,Hrh_35514,Hrh_35587,Hrh_37605
OG0002481	No	46	Unknown protein (PFAM: gag-polyprotein putative aspartyl protease)	Hrh_07464,Hrh_14892,Hrh_18117,Hrh_26058,Hrh_27371,Hrh_28735,Hrh_31397,Hrh_36403,Hrh_40663
OG0000015	No	589	WRKY DNA-binding protein	Hrh_01320,Hrh_02353,Hrh_03993,Hrh_05162,Hrh_05164,Hrh_05651,Hrh_05977,Hrh_06233,Hrh_06295,Hrh_06519,Hrh_06918,Hrh_07461,Hrh_07885,Hrh_07915,Hrh_09100,Hrh_09120,Hrh_09930,Hrh_12037,Hrh_13701,Hrh_13702,Hrh_14590,Hrh_16515,Hrh_16757,Hrh_18291,Hrh_18292,Hrh_18416,Hrh_19104,Hrh_19361,Hrh_19853,Hrh_22098,Hrh_22669,Hrh_23996,Hrh_24220,Hrh_24570,Hrh_26292,Hrh_28882,Hrh_31286,Hrh_31692,Hrh_32482,Hrh_33092…
OG0000220	No	170	WRKY DNA-binding protein	Hrh_06507,Hrh_06791,Hrh_06890,Hrh_07923,Hrh_08701,Hrh_08985,Hrh_09875,Hrh_15327,Hrh_15690,Hrh_16587,Hrh_18753,Hrh_20760,Hrh_27501,Hrh_30824,Hrh_32458,Hrh_32717,Hrh_36174,Hrh_36688,Hrh_37834,Hrh_38341,Hrh_40948,Hrh_41885,Hrh_42483,Hrh_42577

## Sheet: TableS7
Table S7. Distribution of different transcription factor families.
Number of TF families: 55
Gene	Transcript	TF_family
Hrh_00469	Hrh_00469.6	AP2
Hrh_01493	Hrh_01493.1	AP2
Hrh_03651	Hrh_03651.1	AP2
Hrh_04457	Hrh_04457.1	AP2
Hrh_04553	Hrh_04553.3	AP2
Hrh_06505	Hrh_06505.4	AP2
Hrh_07312	Hrh_07312.1	AP2
Hrh_09421	Hrh_09421.1	AP2
Hrh_13246	Hrh_13246.1	AP2
Hrh_13566	Hrh_13566.1	AP2
Hrh_14789	Hrh_14789.1	AP2
Hrh_15861	Hrh_15861.2	AP2
Hrh_17210	Hrh_17210.1	AP2
Hrh_17211	Hrh_17211.1	AP2
Hrh_18913	Hrh_18913.1	AP2
Hrh_19445	Hrh_19445.1	AP2
Hrh_21732	Hrh_21732.1	AP2
Hrh_24396	Hrh_24396.5	AP2
Hrh_24718	Hrh_24718.2	AP2
Hrh_25476	Hrh_25476.3	AP2
Hrh_25552	Hrh_25552.1	AP2
Hrh_26545	Hrh_26545.1	AP2
Hrh_29384	Hrh_29384.1	AP2
Hrh_31029	Hrh_31029.1	AP2
Hrh_31400	Hrh_31400.1	AP2
Hrh_31793	Hrh_31793.3	AP2
Hrh_34056	Hrh_34056.1	AP2
Hrh_35724	Hrh_35724.1	AP2
Hrh_36560	Hrh_36560.1	AP2
Hrh_40162	Hrh_40162.4	AP2
Hrh_40271	Hrh_40271.1	AP2
Hrh_42016	Hrh_42016.2	AP2
Hrh_42350	Hrh_42350.1	AP2
Hrh_00113	Hrh_00113.1	ARF
Hrh_01484	Hrh_01484.1	ARF
Hrh_02909	Hrh_02909.4	ARF
Hrh_02956	Hrh_02956.1	ARF
Hrh_03512	Hrh_03512.2	ARF
Hrh_03534	Hrh_03534.1	ARF
Hrh_04296	Hrh_04296.3	ARF
Hrh_06813	Hrh_06813.1	ARF
Hrh_06903	Hrh_06903.2	ARF
Hrh_06947	Hrh_06947.3	ARF
Hrh_07308	Hrh_07308.1	ARF
Hrh_07800	Hrh_07800.1	ARF
Hrh_07988	Hrh_07988.5	ARF
Hrh_08717	Hrh_08717.4	ARF
Hrh_08914	Hrh_08914.1	ARF
Hrh_10765	Hrh_10765.2	ARF
Hrh_10905	Hrh_10905.1	ARF
Hrh_12049	Hrh_12049.1	ARF
Hrh_12995	Hrh_12995.2	ARF
Hrh_15221	Hrh_15221.6	ARF
Hrh_15613	Hrh_15613.1	ARF
Hrh_15851	Hrh_15851.3	ARF
Hrh_17768	Hrh_17768.4	ARF
Hrh_17843	Hrh_17843.1	ARF
Hrh_18926	Hrh_18926.11	ARF
Hrh_18961	Hrh_18961.5	ARF
Hrh_19080	Hrh_19080.3	ARF
Hrh_19090	Hrh_19090.1	ARF
Hrh_20346	Hrh_20346.1	ARF
Hrh_20417	Hrh_20417.2	ARF
Hrh_21036	Hrh_21036.2	ARF
Hrh_22527	Hrh_22527.1	ARF
Hrh_23702	Hrh_23702.1	ARF
Hrh_23847	Hrh_23847.3	ARF
Hrh_25664	Hrh_25664.1	ARF
Hrh_27021	Hrh_27021.1	ARF
Hrh_27440	Hrh_27440.8	ARF
Hrh_28896	Hrh_28896.3	ARF
Hrh_29575	Hrh_29575.3	ARF
Hrh_29736	Hrh_29736.1	ARF
Hrh_32298	Hrh_32298.1	ARF
Hrh_33081	Hrh_33081.1	ARF
Hrh_35201	Hrh_35201.8	ARF
Hrh_36223	Hrh_36223.1	ARF
Hrh_39062	Hrh_39062.2	ARF
Hrh_40803	Hrh_40803.1	ARF
Hrh_40925	Hrh_40925.5	ARF
Hrh_41367	Hrh_41367.1	ARF
Hrh_41410	Hrh_41410.1	ARF
Hrh_41774	Hrh_41774.1	ARF
Hrh_41927	Hrh_41927.1	ARF
Hrh_42428	Hrh_42428.1	ARF
Hrh_43774	Hrh_43774.1	ARF
Hrh_00390	Hrh_00390.1	ARR-B
Hrh_01769	Hrh_01769.3	ARR-B
Hrh_02532	Hrh_02532.2	ARR-B
Hrh_14854	Hrh_14854.1	ARR-B
Hrh_16495	Hrh_16495.3	ARR-B
Hrh_19028	Hrh_19028.1	ARR-B
Hrh_22653	Hrh_22653.1	ARR-B
Hrh_28812	Hrh_28812.1	ARR-B
Hrh_31147	Hrh_31147.1	ARR-B
Hrh_33846	Hrh_33846.1	ARR-B
Hrh_37104	Hrh_37104.1	ARR-B
Hrh_00093	Hrh_00093.1	B3
Hrh_01381	Hrh_01381.1	B3
Hrh_01815	Hrh_01815.1	B3
Hrh_02878	Hrh_02878.1	B3
Hrh_02974	Hrh_02974.2	B3
Hrh_03745	Hrh_03745.1	B3
Hrh_04515	Hrh_04515.2	B3
Hrh_04566	Hrh_04566.1	B3
Hrh_04644	Hrh_04644.1	B3
Hrh_05706	Hrh_05706.1	B3
Hrh_06467	Hrh_06467.1	B3
Hrh_06967	Hrh_06967.1	B3
Hrh_07649	Hrh_07649.3	B3
Hrh_07895	Hrh_07895.1	B3
Hrh_09050	Hrh_09050.3	B3
Hrh_09178	Hrh_09178.2	B3
Hrh_10084	Hrh_10084.1	B3
Hrh_10503	Hrh_10503.3	B3
Hrh_12822	Hrh_12822.3	B3
Hrh_13047	Hrh_13047.2	B3
Hrh_13048	Hrh_13048.1	B3
Hrh_13448	Hrh_13448.1	B3
Hrh_13560	Hrh_13560.1	B3
Hrh_14072	Hrh_14072.2	B3
Hrh_17028	Hrh_17028.1	B3
Hrh_19240	Hrh_19240.2	B3
Hrh_19664	Hrh_19664.1	B3
Hrh_20014	Hrh_20014.1	B3
Hrh_20673	Hrh_20673.2	B3
Hrh_22299	Hrh_22299.1	B3
Hrh_22944	Hrh_22944.5	B3
Hrh_22974	Hrh_22974.6	B3
Hrh_25457	Hrh_25457.4	B3
Hrh_25595	Hrh_25595.3	B3
Hrh_27167	Hrh_27167.1	B3
Hrh_27417	Hrh_27417.1	B3
Hrh_28853	Hrh_28853.1	B3
Hrh_29180	Hrh_29180.1	B3
Hrh_31262	Hrh_31262.2	B3
Hrh_33521	Hrh_33521.5	B3
Hrh_33862	Hrh_33862.2	B3
Hrh_35153	Hrh_35153.6	B3
Hrh_36150	Hrh_36150.2	B3
Hrh_36285	Hrh_36285.1	B3
Hrh_38204	Hrh_38204.1	B3
Hrh_38907	Hrh_38907.1	B3
Hrh_39137	Hrh_39137.3	B3
Hrh_39556	Hrh_39556.1	B3
Hrh_39780	Hrh_39780.1	B3
Hrh_40432	Hrh_40432.3	B3
Hrh_41182	Hrh_41182.3	B3
Hrh_41185	Hrh_41185.2	B3
Hrh_41432	Hrh_41432.1	B3
Hrh_41635	Hrh_41635.1	B3
Hrh_42270	Hrh_42270.3	B3
Hrh_42342	Hrh_42342.1	B3
Hrh_43038	Hrh_43038.2	B3
Hrh_43280	Hrh_43280.1	B3
Hrh_43979	Hrh_43979.1	B3
Hrh_00776	Hrh_00776.1	BBR-BPC
Hrh_02553	Hrh_02553.3	BBR-BPC
Hrh_02907	Hrh_02907.1	BBR-BPC
Hrh_03880	Hrh_03880.2	BBR-BPC
Hrh_03925	Hrh_03925.2	BBR-BPC
Hrh_15226	Hrh_15226.1	BBR-BPC
Hrh_15450	Hrh_15450.1	BBR-BPC
Hrh_22535	Hrh_22535.1	BBR-BPC
Hrh_22766	Hrh_22766.1	BBR-BPC
Hrh_26717	Hrh_26717.7	BBR-BPC
Hrh_28312	Hrh_28312.2	BBR-BPC
Hrh_30531	Hrh_30531.1	BBR-BPC
Hrh_37861	Hrh_37861.2	BBR-BPC
Hrh_41688	Hrh_41688.1	BBR-BPC
Hrh_42393	Hrh_42393.2	BBR-BPC
Hrh_43571	Hrh_43571.5	BBR-BPC
Hrh_06925	Hrh_06925.1	BES1
Hrh_07770	Hrh_07770.5	BES1
Hrh_07810	Hrh_07810.4	BES1
Hrh_21798	Hrh_21798.1	BES1
Hrh_27494	Hrh_27494.1	BES1
Hrh_28532	Hrh_28532.1	BES1
Hrh_29608	Hrh_29608.1	BES1
Hrh_31088	Hrh_31088.1	BES1
Hrh_37087	Hrh_37087.2	BES1
Hrh_00075	Hrh_00075.1	bHLH
Hrh_00348	Hrh_00348.1	bHLH
Hrh_00387	Hrh_00387.4	bHLH
Hrh_00488	Hrh_00488.1	bHLH
Hrh_00641	Hrh_00641.1	bHLH
Hrh_00729	Hrh_00729.1	bHLH
Hrh_00852	Hrh_00852.1	bHLH
Hrh_01603	Hrh_01603.2	bHLH
Hrh_01907	Hrh_01907.3	bHLH
Hrh_01926	Hrh_01926.4	bHLH
Hrh_02121	Hrh_02121.2	bHLH
Hrh_02171	Hrh_02171.1	bHLH
Hrh_02189	Hrh_02189.1	bHLH
Hrh_02505	Hrh_02505.1	bHLH
Hrh_02848	Hrh_02848.5	bHLH
Hrh_02898	Hrh_02898.1	bHLH
Hrh_02942	Hrh_02942.1	bHLH
Hrh_03125	Hrh_03125.3	bHLH
Hrh_03465	Hrh_03465.3	bHLH
Hrh_03511	Hrh_03511.2	bHLH
Hrh_03765	Hrh_03765.1	bHLH
Hrh_03787	Hrh_03787.1	bHLH
Hrh_03789	Hrh_03789.1	bHLH
Hrh_04060	Hrh_04060.1	bHLH
Hrh_04132	Hrh_04132.2	bHLH
Hrh_04290	Hrh_04290.1	bHLH
Hrh_05042	Hrh_05042.1	bHLH
Hrh_05069	Hrh_05069.1	bHLH
Hrh_05650	Hrh_05650.1	bHLH
Hrh_06151	Hrh_06151.1	bHLH
Hrh_06328	Hrh_06328.1	bHLH
Hrh_06417	Hrh_06417.1	bHLH
Hrh_06419	Hrh_06419.2	bHLH
Hrh_06546	Hrh_06546.1	bHLH
Hrh_06985	Hrh_06985.1	bHLH
Hrh_07343	Hrh_07343.2	bHLH
Hrh_07955	Hrh_07955.1	bHLH
Hrh_08074	Hrh_08074.4	bHLH
Hrh_08566	Hrh_08566.1	bHLH
Hrh_08597	Hrh_08597.2	bHLH
Hrh_08621	Hrh_08621.1	bHLH
Hrh_08755	Hrh_08755.1	bHLH
Hrh_08828	Hrh_08828.1	bHLH
Hrh_09060	Hrh_09060.2	bHLH
Hrh_09101	Hrh_09101.4	bHLH
Hrh_09322	Hrh_09322.1	bHLH
Hrh_09447	Hrh_09447.1	bHLH
Hrh_09737	Hrh_09737.1	bHLH
Hrh_09749	Hrh_09749.1	bHLH
Hrh_09883	Hrh_09883.2	bHLH
Hrh_10075	Hrh_10075.2	bHLH
Hrh_10182	Hrh_10182.1	bHLH
Hrh_10237	Hrh_10237.1	bHLH
Hrh_10304	Hrh_10304.2	bHLH
Hrh_10471	Hrh_10471.1	bHLH
Hrh_10755	Hrh_10755.1	bHLH
Hrh_10823	Hrh_10823.1	bHLH
Hrh_10968	Hrh_10968.1	bHLH
Hrh_10985	Hrh_10985.1	bHLH
Hrh_11371	Hrh_11371.4	bHLH
Hrh_11451	Hrh_11451.1	bHLH
Hrh_12164	Hrh_12164.1	bHLH
Hrh_12194	Hrh_12194.1	bHLH
Hrh_12270	Hrh_12270.1	bHLH
Hrh_12281	Hrh_12281.1	bHLH
Hrh_12579	Hrh_12579.3	bHLH
Hrh_12588	Hrh_12588.1	bHLH
Hrh_12882	Hrh_12882.1	bHLH
Hrh_12906	Hrh_12906.1	bHLH
Hrh_13182	Hrh_13182.1	bHLH
Hrh_13280	Hrh_13280.1	bHLH
Hrh_13324	Hrh_13324.1	bHLH
Hrh_13550	Hrh_13550.2	bHLH
Hrh_13757	Hrh_13757.3	bHLH
Hrh_13767	Hrh_13767.1	bHLH
Hrh_13793	Hrh_13793.2	bHLH
Hrh_13925	Hrh_13925.1	bHLH
Hrh_15016	Hrh_15016.1	bHLH
Hrh_15233	Hrh_15233.2	bHLH
Hrh_15266	Hrh_15266.2	bHLH
Hrh_15631	Hrh_15631.2	bHLH
Hrh_16191	Hrh_16191.1	bHLH
Hrh_16374	Hrh_16374.1	bHLH
Hrh_16555	Hrh_16555.2	bHLH
Hrh_16845	Hrh_16845.1	bHLH
Hrh_16854	Hrh_16854.2	bHLH
Hrh_16966	Hrh_16966.1	bHLH
Hrh_17465	Hrh_17465.1	bHLH
Hrh_17595	Hrh_17595.1	bHLH
Hrh_17623	Hrh_17623.2	bHLH
Hrh_17658	Hrh_17658.1	bHLH
Hrh_18132	Hrh_18132.1	bHLH
Hrh_18182	Hrh_18182.1	bHLH
Hrh_18830	Hrh_18830.1	bHLH
Hrh_19031	Hrh_19031.1	bHLH
Hrh_19137	Hrh_19137.2	bHLH
Hrh_19204	Hrh_19204.1	bHLH
Hrh_19310	Hrh_19310.9	bHLH
Hrh_19349	Hrh_19349.6	bHLH
Hrh_19402	Hrh_19402.1	bHLH
Hrh_19537	Hrh_19537.1	bHLH
Hrh_19599	Hrh_19599.2	bHLH
Hrh_19691	Hrh_19691.1	bHLH
Hrh_19993	Hrh_19993.2	bHLH
Hrh_20312	Hrh_20312.1	bHLH
Hrh_20511	Hrh_20511.1	bHLH
Hrh_20644	Hrh_20644.1	bHLH
Hrh_20655	Hrh_20655.2	bHLH
Hrh_20984	Hrh_20984.1	bHLH
Hrh_21120	Hrh_21120.1	bHLH
Hrh_21328	Hrh_21328.1	bHLH
Hrh_21701	Hrh_21701.1	bHLH
Hrh_21720	Hrh_21720.1	bHLH
Hrh_21767	Hrh_21767.1	bHLH
Hrh_21772	Hrh_21772.1	bHLH
Hrh_21928	Hrh_21928.1	bHLH
Hrh_22089	Hrh_22089.2	bHLH
Hrh_22228	Hrh_22228.1	bHLH
Hrh_22246	Hrh_22246.3	bHLH
Hrh_22424	Hrh_22424.3	bHLH
Hrh_23257	Hrh_23257.1	bHLH
Hrh_23703	Hrh_23703.1	bHLH
Hrh_24284	Hrh_24284.2	bHLH
Hrh_25025	Hrh_25025.1	bHLH
Hrh_25384	Hrh_25384.1	bHLH
Hrh_25771	Hrh_25771.1	bHLH
Hrh_26009	Hrh_26009.2	bHLH
Hrh_26574	Hrh_26574.1	bHLH
Hrh_26670	Hrh_26670.5	bHLH
Hrh_26854	Hrh_26854.1	bHLH
Hrh_26976	Hrh_26976.1	bHLH
Hrh_27093	Hrh_27093.1	bHLH
Hrh_27227	Hrh_27227.1	bHLH
Hrh_27472	Hrh_27472.3	bHLH
Hrh_27546	Hrh_27546.1	bHLH
Hrh_27632	Hrh_27632.5	bHLH
Hrh_27647	Hrh_27647.1	bHLH
Hrh_27920	Hrh_27920.1	bHLH
Hrh_28024	Hrh_28024.1	bHLH
Hrh_28061	Hrh_28061.2	bHLH
Hrh_28157	Hrh_28157.1	bHLH
Hrh_28492	Hrh_28492.2	bHLH
Hrh_28838	Hrh_28838.1	bHLH
Hrh_28895	Hrh_28895.2	bHLH
Hrh_29472	Hrh_29472.1	bHLH
Hrh_29590	Hrh_29590.1	bHLH
Hrh_29625	Hrh_29625.1	bHLH
Hrh_29767	Hrh_29767.1	bHLH
Hrh_30101	Hrh_30101.1	bHLH
Hrh_30113	Hrh_30113.6	bHLH
Hrh_30693	Hrh_30693.1	bHLH
Hrh_30842	Hrh_30842.1	bHLH
Hrh_31028	Hrh_31028.1	bHLH
Hrh_31042	Hrh_31042.1	bHLH
Hrh_31062	Hrh_31062.1	bHLH
Hrh_31407	Hrh_31407.1	bHLH
Hrh_31883	Hrh_31883.4	bHLH
Hrh_32062	Hrh_32062.1	bHLH
Hrh_32497	Hrh_32497.3	bHLH
Hrh_32513	Hrh_32513.1	bHLH
Hrh_32559	Hrh_32559.1	bHLH
Hrh_33819	Hrh_33819.1	bHLH
Hrh_33842	Hrh_33842.2	bHLH
Hrh_34482	Hrh_34482.1	bHLH
Hrh_34760	Hrh_34760.1	bHLH
Hrh_34769	Hrh_34769.1	bHLH
Hrh_34775	Hrh_34775.1	bHLH
Hrh_34985	Hrh_34985.2	bHLH
Hrh_35035	Hrh_35035.1	bHLH
Hrh_35077	Hrh_35077.1	bHLH
Hrh_35194	Hrh_35194.1	bHLH
Hrh_35433	Hrh_35433.6	bHLH
Hrh_35436	Hrh_35436.5	bHLH
Hrh_35513	Hrh_35513.1	bHLH
Hrh_35801	Hrh_35801.1	bHLH
Hrh_36066	Hrh_36066.1	bHLH
Hrh_36214	Hrh_36214.1	bHLH
Hrh_36323	Hrh_36323.3	bHLH
Hrh_36433	Hrh_36433.1	bHLH
Hrh_36455	Hrh_36455.1	bHLH
Hrh_36604	Hrh_36604.1	bHLH
Hrh_36738	Hrh_36738.1	bHLH
Hrh_36797	Hrh_36797.2	bHLH
Hrh_37232	Hrh_37232.1	bHLH
Hrh_37439	Hrh_37439.1	bHLH
Hrh_37618	Hrh_37618.2	bHLH
Hrh_37805	Hrh_37805.2	bHLH
Hrh_38225	Hrh_38225.1	bHLH
Hrh_38517	Hrh_38517.1	bHLH
Hrh_39045	Hrh_39045.1	bHLH
Hrh_39113	Hrh_39113.2	bHLH
Hrh_39163	Hrh_39163.1	bHLH
Hrh_39169	Hrh_39169.1	bHLH
Hrh_39195	Hrh_39195.2	bHLH
Hrh_40221	Hrh_40221.2	bHLH
Hrh_40298	Hrh_40298.2	bHLH
Hrh_40438	Hrh_40438.1	bHLH
Hrh_40448	Hrh_40448.19	bHLH
Hrh_40576	Hrh_40576.1	bHLH
Hrh_40768	Hrh_40768.1	bHLH
Hrh_40943	Hrh_40943.8	bHLH
Hrh_40983	Hrh_40983.1	bHLH
Hrh_41116	Hrh_41116.1	bHLH
Hrh_41119	Hrh_41119.3	bHLH
Hrh_41465	Hrh_41465.1	bHLH
Hrh_41514	Hrh_41514.1	bHLH
Hrh_41587	Hrh_41587.1	bHLH
Hrh_41817	Hrh_41817.1	bHLH
Hrh_41918	Hrh_41918.2	bHLH
Hrh_42074	Hrh_42074.1	bHLH
Hrh_42165	Hrh_42165.1	bHLH
Hrh_42195	Hrh_42195.1	bHLH
Hrh_42467	Hrh_42467.2	bHLH
Hrh_42602	Hrh_42602.1	bHLH
Hrh_42738	Hrh_42738.1	bHLH
Hrh_42763	Hrh_42763.3	bHLH
Hrh_43007	Hrh_43007.1	bHLH
Hrh_44029	Hrh_44029.1	bHLH
Hrh_00278	Hrh_00278.4	bZIP
Hrh_00306	Hrh_00306.6	bZIP
Hrh_01303	Hrh_01303.4	bZIP
Hrh_01675	Hrh_01675.2	bZIP
Hrh_02340	Hrh_02340.1	bZIP
Hrh_02376	Hrh_02376.1	bZIP
Hrh_02603	Hrh_02603.2	bZIP
Hrh_02624	Hrh_02624.7	bZIP
Hrh_02644	Hrh_02644.2	bZIP
Hrh_02742	Hrh_02742.1	bZIP
Hrh_02778	Hrh_02778.1	bZIP
Hrh_03614	Hrh_03614.3	bZIP
Hrh_03652	Hrh_03652.1	bZIP
Hrh_04195	Hrh_04195.1	bZIP
Hrh_04724	Hrh_04724.1	bZIP
Hrh_05189	Hrh_05189.3	bZIP
Hrh_05426	Hrh_05426.2	bZIP
Hrh_05442	Hrh_05442.1	bZIP
Hrh_05451	Hrh_05451.2	bZIP
Hrh_05493	Hrh_05493.4	bZIP
Hrh_05720	Hrh_05720.1	bZIP
Hrh_05802	Hrh_05802.4	bZIP
Hrh_05922	Hrh_05922.1	bZIP
Hrh_05932	Hrh_05932.4	bZIP
Hrh_06128	Hrh_06128.2	bZIP
Hrh_06238	Hrh_06238.1	bZIP
Hrh_06815	Hrh_06815.1	bZIP
Hrh_06841	Hrh_06841.2	bZIP
Hrh_07099	Hrh_07099.2	bZIP
Hrh_08126	Hrh_08126.2	bZIP
Hrh_08300	Hrh_08300.1	bZIP
Hrh_08979	Hrh_08979.4	bZIP
Hrh_09185	Hrh_09185.1	bZIP
Hrh_09319	Hrh_09319.1	bZIP
Hrh_09320	Hrh_09320.1	bZIP
Hrh_09371	Hrh_09371.2	bZIP
Hrh_09946	Hrh_09946.1	bZIP
Hrh_10117	Hrh_10117.2	bZIP
Hrh_10185	Hrh_10185.1	bZIP
Hrh_10729	Hrh_10729.5	bZIP
Hrh_10881	Hrh_10881.2	bZIP
Hrh_10896	Hrh_10896.1	bZIP
Hrh_10921	Hrh_10921.1	bZIP
Hrh_10966	Hrh_10966.1	bZIP
Hrh_11035	Hrh_11035.1	bZIP
Hrh_11851	Hrh_11851.1	bZIP
Hrh_12052	Hrh_12052.3	bZIP
Hrh_12093	Hrh_12093.1	bZIP
Hrh_12969	Hrh_12969.1	bZIP
Hrh_13039	Hrh_13039.2	bZIP
Hrh_13244	Hrh_13244.1	bZIP
Hrh_13272	Hrh_13272.4	bZIP
Hrh_13354	Hrh_13354.1	bZIP
Hrh_14262	Hrh_14262.1	bZIP
Hrh_14371	Hrh_14371.1	bZIP
Hrh_14466	Hrh_14466.1	bZIP
Hrh_15326	Hrh_15326.2	bZIP
Hrh_15508	Hrh_15508.1	bZIP
Hrh_15570	Hrh_15570.1	bZIP
Hrh_16085	Hrh_16085.5	bZIP
Hrh_16507	Hrh_16507.1	bZIP
Hrh_17012	Hrh_17012.3	bZIP
Hrh_17524	Hrh_17524.1	bZIP
Hrh_18127	Hrh_18127.1	bZIP
Hrh_19497	Hrh_19497.1	bZIP
Hrh_19618	Hrh_19618.1	bZIP
Hrh_19817	Hrh_19817.2	bZIP
Hrh_20133	Hrh_20133.1	bZIP
Hrh_20227	Hrh_20227.1	bZIP
Hrh_20390	Hrh_20390.1	bZIP
Hrh_21775	Hrh_21775.2	bZIP
Hrh_21821	Hrh_21821.2	bZIP
Hrh_22223	Hrh_22223.1	bZIP
Hrh_22699	Hrh_22699.1	bZIP
Hrh_23081	Hrh_23081.1	bZIP
Hrh_23507	Hrh_23507.2	bZIP
Hrh_23581	Hrh_23581.5	bZIP
Hrh_23612	Hrh_23612.2	bZIP
Hrh_23835	Hrh_23835.3	bZIP
Hrh_23957	Hrh_23957.2	bZIP
Hrh_24060	Hrh_24060.6	bZIP
Hrh_24555	Hrh_24555.1	bZIP
Hrh_24696	Hrh_24696.1	bZIP
Hrh_24950	Hrh_24950.1	bZIP
Hrh_25124	Hrh_25124.1	bZIP
Hrh_25250	Hrh_25250.1	bZIP
Hrh_26566	Hrh_26566.3	bZIP
Hrh_26821	Hrh_26821.1	bZIP
Hrh_27699	Hrh_27699.1	bZIP
Hrh_28369	Hrh_28369.1	bZIP
Hrh_28468	Hrh_28468.2	bZIP
Hrh_28546	Hrh_28546.1	bZIP
Hrh_29116	Hrh_29116.1	bZIP
Hrh_29404	Hrh_29404.1	bZIP
Hrh_29587	Hrh_29587.1	bZIP
Hrh_29991	Hrh_29991.1	bZIP
Hrh_30949	Hrh_30949.1	bZIP
Hrh_31688	Hrh_31688.1	bZIP
Hrh_32471	Hrh_32471.3	bZIP
Hrh_33149	Hrh_33149.1	bZIP
Hrh_33915	Hrh_33915.1	bZIP
Hrh_34032	Hrh_34032.1	bZIP
Hrh_35866	Hrh_35866.2	bZIP
Hrh_36068	Hrh_36068.1	bZIP
Hrh_36385	Hrh_36385.1	bZIP
Hrh_36833	Hrh_36833.1	bZIP
Hrh_36995	Hrh_36995.1	bZIP
Hrh_37419	Hrh_37419.1	bZIP
Hrh_37483	Hrh_37483.1	bZIP
Hrh_37513	Hrh_37513.2	bZIP
Hrh_37981	Hrh_37981.1	bZIP
Hrh_38414	Hrh_38414.3	bZIP
Hrh_38612	Hrh_38612.1	bZIP
Hrh_38973	Hrh_38973.1	bZIP
Hrh_39374	Hrh_39374.1	bZIP
Hrh_40049	Hrh_40049.1	bZIP
Hrh_40081	Hrh_40081.3	bZIP
Hrh_40103	Hrh_40103.1	bZIP
Hrh_40413	Hrh_40413.1	bZIP
Hrh_40806	Hrh_40806.2	bZIP
Hrh_41270	Hrh_41270.1	bZIP
Hrh_41365	Hrh_41365.1	bZIP
Hrh_41989	Hrh_41989.3	bZIP
Hrh_43181	Hrh_43181.4	bZIP
Hrh_00081	Hrh_00081.1	C2H2
Hrh_00734	Hrh_00734.1	C2H2
Hrh_01720	Hrh_01720.3	C2H2
Hrh_02155	Hrh_02155.1	C2H2
Hrh_02418	Hrh_02418.3	C2H2
Hrh_02549	Hrh_02549.1	C2H2
Hrh_03417	Hrh_03417.1	C2H2
Hrh_03963	Hrh_03963.1	C2H2
Hrh_04009	Hrh_04009.2	C2H2
Hrh_04346	Hrh_04346.1	C2H2
Hrh_05438	Hrh_05438.1	C2H2
Hrh_05484	Hrh_05484.1	C2H2
Hrh_06191	Hrh_06191.1	C2H2
Hrh_06935	Hrh_06935.2	C2H2
Hrh_07287	Hrh_07287.6	C2H2
Hrh_07303	Hrh_07303.1	C2H2
Hrh_07371	Hrh_07371.1	C2H2
Hrh_07954	Hrh_07954.1	C2H2
Hrh_07992	Hrh_07992.1	C2H2
Hrh_08162	Hrh_08162.1	C2H2
Hrh_08666	Hrh_08666.6	C2H2
Hrh_08911	Hrh_08911.4	C2H2
Hrh_09194	Hrh_09194.1	C2H2
Hrh_09262	Hrh_09262.1	C2H2
Hrh_10003	Hrh_10003.2	C2H2
Hrh_10088	Hrh_10088.1	C2H2
Hrh_10629	Hrh_10629.1	C2H2
Hrh_10902	Hrh_10902.1	C2H2
Hrh_11248	Hrh_11248.1	C2H2
Hrh_11607	Hrh_11607.4	C2H2
Hrh_12594	Hrh_12594.2	C2H2
Hrh_13019	Hrh_13019.1	C2H2
Hrh_13162	Hrh_13162.2	C2H2
Hrh_13440	Hrh_13440.1	C2H2
Hrh_13572	Hrh_13572.1	C2H2
Hrh_15057	Hrh_15057.1	C2H2
Hrh_15194	Hrh_15194.1	C2H2
Hrh_15330	Hrh_15330.1	C2H2
Hrh_15452	Hrh_15452.1	C2H2
Hrh_15459	Hrh_15459.1	C2H2
Hrh_16016	Hrh_16016.1	C2H2
Hrh_16198	Hrh_16198.1	C2H2
Hrh_17579	Hrh_17579.1	C2H2
Hrh_18036	Hrh_18036.1	C2H2
Hrh_18257	Hrh_18257.1	C2H2
Hrh_18433	Hrh_18433.1	C2H2
Hrh_18793	Hrh_18793.1	C2H2
Hrh_19305	Hrh_19305.1	C2H2
Hrh_20245	Hrh_20245.2	C2H2
Hrh_20480	Hrh_20480.1	C2H2
Hrh_20545	Hrh_20545.6	C2H2
Hrh_21023	Hrh_21023.1	C2H2
Hrh_21447	Hrh_21447.1	C2H2
Hrh_21748	Hrh_21748.1	C2H2
Hrh_22402	Hrh_22402.6	C2H2
Hrh_22487	Hrh_22487.1	C2H2
Hrh_22532	Hrh_22532.1	C2H2
Hrh_22656	Hrh_22656.1	C2H2
Hrh_22888	Hrh_22888.2	C2H2
Hrh_23040	Hrh_23040.1	C2H2
Hrh_24388	Hrh_24388.1	C2H2
Hrh_24430	Hrh_24430.1	C2H2
Hrh_24585	Hrh_24585.1	C2H2
Hrh_24818	Hrh_24818.1	C2H2
Hrh_24831	Hrh_24831.3	C2H2
Hrh_25276	Hrh_25276.1	C2H2
Hrh_25409	Hrh_25409.1	C2H2
Hrh_25758	Hrh_25758.1	C2H2
Hrh_25894	Hrh_25894.1	C2H2
Hrh_25947	Hrh_25947.2	C2H2
Hrh_26074	Hrh_26074.5	C2H2
Hrh_26194	Hrh_26194.1	C2H2
Hrh_26206	Hrh_26206.1	C2H2
Hrh_26269	Hrh_26269.1	C2H2
Hrh_26500	Hrh_26500.1	C2H2
Hrh_26848	Hrh_26848.2	C2H2
Hrh_26867	Hrh_26867.1	C2H2
Hrh_28019	Hrh_28019.1	C2H2
Hrh_28233	Hrh_28233.2	C2H2
Hrh_28496	Hrh_28496.1	C2H2
Hrh_28536	Hrh_28536.1	C2H2
Hrh_30142	Hrh_30142.1	C2H2
Hrh_30190	Hrh_30190.1	C2H2
Hrh_30956	Hrh_30956.1	C2H2
Hrh_31091	Hrh_31091.1	C2H2
Hrh_31200	Hrh_31200.1	C2H2
Hrh_31422	Hrh_31422.3	C2H2
Hrh_31527	Hrh_31527.1	C2H2
Hrh_31572	Hrh_31572.1	C2H2
Hrh_31910	Hrh_31910.1	C2H2
Hrh_31986	Hrh_31986.2	C2H2
Hrh_32029	Hrh_32029.1	C2H2
Hrh_32442	Hrh_32442.1	C2H2
Hrh_34188	Hrh_34188.1	C2H2
Hrh_34313	Hrh_34313.1	C2H2
Hrh_34968	Hrh_34968.1	C2H2
Hrh_35544	Hrh_35544.1	C2H2
Hrh_35799	Hrh_35799.1	C2H2
Hrh_36555	Hrh_36555.4	C2H2
Hrh_36609	Hrh_36609.3	C2H2
Hrh_36761	Hrh_36761.3	C2H2
Hrh_37108	Hrh_37108.1	C2H2
Hrh_37233	Hrh_37233.1	C2H2
Hrh_37694	Hrh_37694.1	C2H2
Hrh_37700	Hrh_37700.1	C2H2
Hrh_37881	Hrh_37881.1	C2H2
Hrh_37963	Hrh_37963.1	C2H2
Hrh_38554	Hrh_38554.1	C2H2
Hrh_39628	Hrh_39628.1	C2H2
Hrh_39629	Hrh_39629.1	C2H2
Hrh_40232	Hrh_40232.2	C2H2
Hrh_40474	Hrh_40474.9	C2H2
Hrh_40536	Hrh_40536.1	C2H2
Hrh_41947	Hrh_41947.2	C2H2
Hrh_41986	Hrh_41986.4	C2H2
Hrh_42023	Hrh_42023.1	C2H2
Hrh_42225	Hrh_42225.1	C2H2
Hrh_42239	Hrh_42239.1	C2H2
Hrh_42744	Hrh_42744.1	C2H2
Hrh_43147	Hrh_43147.1	C2H2
Hrh_43473	Hrh_43473.1	C2H2
Hrh_43690	Hrh_43690.1	C2H2
Hrh_00335	Hrh_00335.3	C3H
Hrh_00357	Hrh_00357.1	C3H
Hrh_00654	Hrh_00654.1	C3H
Hrh_01030	Hrh_01030.1	C3H
Hrh_01534	Hrh_01534.1	C3H
Hrh_01659	Hrh_01659.1	C3H
Hrh_01942	Hrh_01942.3	C3H
Hrh_02726	Hrh_02726.8	C3H
Hrh_02875	Hrh_02875.1	C3H
Hrh_04898	Hrh_04898.1	C3H
Hrh_05349	Hrh_05349.1	C3H
Hrh_05476	Hrh_05476.2	C3H
Hrh_05503	Hrh_05503.2	C3H
Hrh_05519	Hrh_05519.1	C3H
Hrh_05765	Hrh_05765.1	C3H
Hrh_05825	Hrh_05825.2	C3H
Hrh_06316	Hrh_06316.1	C3H
Hrh_07090	Hrh_07090.1	C3H
Hrh_07115	Hrh_07115.2	C3H
Hrh_07871	Hrh_07871.1	C3H
Hrh_08989	Hrh_08989.5	C3H
Hrh_09258	Hrh_09258.2	C3H
Hrh_09906	Hrh_09906.1	C3H
Hrh_10100	Hrh_10100.3	C3H
Hrh_10397	Hrh_10397.9	C3H
Hrh_10445	Hrh_10445.1	C3H
Hrh_10793	Hrh_10793.1	C3H
Hrh_10841	Hrh_10841.1	C3H
Hrh_12353	Hrh_12353.1	C3H
Hrh_12874	Hrh_12874.3	C3H
Hrh_12885	Hrh_12885.1	C3H
Hrh_13177	Hrh_13177.4	C3H
Hrh_13258	Hrh_13258.1	C3H
Hrh_13796	Hrh_13796.3	C3H
Hrh_13911	Hrh_13911.1	C3H
Hrh_14188	Hrh_14188.1	C3H
Hrh_15473	Hrh_15473.1	C3H
Hrh_15923	Hrh_15923.4	C3H
Hrh_17426	Hrh_17426.1	C3H
Hrh_18056	Hrh_18056.1	C3H
Hrh_18075	Hrh_18075.1	C3H
Hrh_18306	Hrh_18306.2	C3H
Hrh_18543	Hrh_18543.1	C3H
Hrh_19100	Hrh_19100.2	C3H
Hrh_19158	Hrh_19158.1	C3H
Hrh_19388	Hrh_19388.4	C3H
Hrh_19794	Hrh_19794.3	C3H
Hrh_19937	Hrh_19937.1	C3H
Hrh_20206	Hrh_20206.2	C3H
Hrh_20344	Hrh_20344.1	C3H
Hrh_20993	Hrh_20993.4	C3H
Hrh_21156	Hrh_21156.1	C3H
Hrh_21232	Hrh_21232.1	C3H
Hrh_22459	Hrh_22459.1	C3H
Hrh_22613	Hrh_22613.4	C3H
Hrh_23110	Hrh_23110.2	C3H
Hrh_23202	Hrh_23202.5	C3H
Hrh_23496	Hrh_23496.9	C3H
Hrh_23975	Hrh_23975.1	C3H
Hrh_24624	Hrh_24624.1	C3H
Hrh_25352	Hrh_25352.1	C3H
Hrh_25826	Hrh_25826.2	C3H
Hrh_25980	Hrh_25980.2	C3H
Hrh_27006	Hrh_27006.1	C3H
Hrh_27240	Hrh_27240.4	C3H
Hrh_27593	Hrh_27593.3	C3H
Hrh_28591	Hrh_28591.1	C3H
Hrh_29369	Hrh_29369.1	C3H
Hrh_29520	Hrh_29520.1	C3H
Hrh_30322	Hrh_30322.3	C3H
Hrh_30532	Hrh_30532.1	C3H
Hrh_31633	Hrh_31633.1	C3H
Hrh_31924	Hrh_31924.1	C3H
Hrh_34308	Hrh_34308.1	C3H
Hrh_35310	Hrh_35310.2	C3H
Hrh_39324	Hrh_39324.1	C3H
Hrh_39728	Hrh_39728.1	C3H
Hrh_40174	Hrh_40174.1	C3H
Hrh_41170	Hrh_41170.3	C3H
Hrh_41497	Hrh_41497.1	C3H
Hrh_42569	Hrh_42569.1	C3H
Hrh_43035	Hrh_43035.1	C3H
Hrh_43261	Hrh_43261.1	C3H
Hrh_44256	Hrh_44256.1	C3H
Hrh_03499	Hrh_03499.1	CAMTA
Hrh_07456	Hrh_07456.2	CAMTA
Hrh_19110	Hrh_19110.1	CAMTA
Hrh_19790	Hrh_19790.2	CAMTA
Hrh_23815	Hrh_23815.1	CAMTA
Hrh_31278	Hrh_31278.1	CAMTA
Hrh_34809	Hrh_34809.3	CAMTA
Hrh_36917	Hrh_36917.3	CAMTA
Hrh_39350	Hrh_39350.1	CAMTA
Hrh_39614	Hrh_39614.1	CAMTA
Hrh_42726	Hrh_42726.1	CAMTA
Hrh_43114	Hrh_43114.1	CAMTA
Hrh_00231	Hrh_00231.1	CO-like
Hrh_01251	Hrh_01251.1	CO-like
Hrh_01781	Hrh_01781.1	CO-like
Hrh_02574	Hrh_02574.5	CO-like
Hrh_04336	Hrh_04336.1	CO-like
Hrh_07829	Hrh_07829.1	CO-like
Hrh_10838	Hrh_10838.1	CO-like
Hrh_13569	Hrh_13569.1	CO-like
Hrh_15782	Hrh_15782.2	CO-like
Hrh_26324	Hrh_26324.1	CO-like
Hrh_27195	Hrh_27195.1	CO-like
Hrh_28348	Hrh_28348.1	CO-like
Hrh_30299	Hrh_30299.3	CO-like
Hrh_30958	Hrh_30958.1	CO-like
Hrh_31188	Hrh_31188.3	CO-like
Hrh_31728	Hrh_31728.1	CO-like
Hrh_35265	Hrh_35265.3	CO-like
Hrh_38364	Hrh_38364.1	CO-like
Hrh_41427	Hrh_41427.1	CO-like
Hrh_42017	Hrh_42017.2	CO-like
Hrh_04804	Hrh_04804.1	CPP
Hrh_05570	Hrh_05570.1	CPP
Hrh_08348	Hrh_08348.1	CPP
Hrh_14204	Hrh_14204.1	CPP
Hrh_15462	Hrh_15462.1	CPP
Hrh_21099	Hrh_21099.1	CPP
Hrh_21205	Hrh_21205.1	CPP
Hrh_22160	Hrh_22160.2	CPP
Hrh_23215	Hrh_23215.1	CPP
Hrh_23228	Hrh_23228.1	CPP
Hrh_28414	Hrh_28414.1	CPP
Hrh_35470	Hrh_35470.1	CPP
Hrh_40748	Hrh_40748.1	CPP
Hrh_41838	Hrh_41838.1	CPP
Hrh_42601	Hrh_42601.1	CPP
Hrh_00013	Hrh_00013.1	DBB
Hrh_01161	Hrh_01161.1	DBB
Hrh_05147	Hrh_05147.1	DBB
Hrh_06124	Hrh_06124.2	DBB
Hrh_09130	Hrh_09130.1	DBB
Hrh_09156	Hrh_09156.3	DBB
Hrh_15618	Hrh_15618.1	DBB
Hrh_16786	Hrh_16786.1	DBB
Hrh_18407	Hrh_18407.7	DBB
Hrh_21825	Hrh_21825.1	DBB
Hrh_28951	Hrh_28951.1	DBB
Hrh_29580	Hrh_29580.1	DBB
Hrh_34303	Hrh_34303.1	DBB
Hrh_36131	Hrh_36131.1	DBB
Hrh_36137	Hrh_36137.4	DBB
Hrh_37031	Hrh_37031.2	DBB
Hrh_37103	Hrh_37103.1	DBB
Hrh_37215	Hrh_37215.6	DBB
Hrh_39453	Hrh_39453.5	DBB
Hrh_39592	Hrh_39592.3	DBB
Hrh_42508	Hrh_42508.1	DBB
Hrh_01538	Hrh_01538.1	Dof
Hrh_02457	Hrh_02457.1	Dof
Hrh_02733	Hrh_02733.1	Dof
Hrh_03200	Hrh_03200.1	Dof
Hrh_04452	Hrh_04452.1	Dof
Hrh_04616	Hrh_04616.1	Dof
Hrh_05670	Hrh_05670.2	Dof
Hrh_06527	Hrh_06527.1	Dof
Hrh_06955	Hrh_06955.2	Dof
Hrh_07178	Hrh_07178.1	Dof
Hrh_07753	Hrh_07753.1	Dof
Hrh_08733	Hrh_08733.1	Dof
Hrh_08734	Hrh_08734.2	Dof
Hrh_08742	Hrh_08742.1	Dof
Hrh_11221	Hrh_11221.1	Dof
Hrh_11312	Hrh_11312.1	Dof
Hrh_12555	Hrh_12555.1	Dof
Hrh_12632	Hrh_12632.1	Dof
Hrh_13722	Hrh_13722.1	Dof
Hrh_14222	Hrh_14222.1	Dof
Hrh_14331	Hrh_14331.2	Dof
Hrh_16133	Hrh_16133.1	Dof
Hrh_16196	Hrh_16196.1	Dof
Hrh_17237	Hrh_17237.1	Dof
Hrh_17241	Hrh_17241.1	Dof
Hrh_17650	Hrh_17650.1	Dof
Hrh_17746	Hrh_17746.2	Dof
Hrh_18916	Hrh_18916.1	Dof
Hrh_19140	Hrh_19140.1	Dof
Hrh_22828	Hrh_22828.2	Dof
Hrh_23471	Hrh_23471.1	Dof
Hrh_23906	Hrh_23906.1	Dof
Hrh_24272	Hrh_24272.1	Dof
Hrh_24680	Hrh_24680.2	Dof
Hrh_24701	Hrh_24701.1	Dof
Hrh_25441	Hrh_25441.1	Dof
Hrh_25460	Hrh_25460.1	Dof
Hrh_25551	Hrh_25551.1	Dof
Hrh_25946	Hrh_25946.1	Dof
Hrh_26123	Hrh_26123.1	Dof
Hrh_26404	Hrh_26404.1	Dof
Hrh_27124	Hrh_27124.1	Dof
Hrh_27430	Hrh_27430.1	Dof
Hrh_28517	Hrh_28517.1	Dof
Hrh_29757	Hrh_29757.2	Dof
Hrh_30110	Hrh_30110.1	Dof
Hrh_30426	Hrh_30426.1	Dof
Hrh_30720	Hrh_30720.2	Dof
Hrh_31802	Hrh_31802.1	Dof
Hrh_32500	Hrh_32500.1	Dof
Hrh_35425	Hrh_35425.1	Dof
Hrh_38303	Hrh_38303.1	Dof
Hrh_38520	Hrh_38520.1	Dof
Hrh_38919	Hrh_38919.1	Dof
Hrh_39198	Hrh_39198.2	Dof
Hrh_39829	Hrh_39829.1	Dof
Hrh_40295	Hrh_40295.2	Dof
Hrh_40619	Hrh_40619.1	Dof
Hrh_41007	Hrh_41007.1	Dof
Hrh_41327	Hrh_41327.1	Dof
Hrh_41330	Hrh_41330.1	Dof
Hrh_41706	Hrh_41706.1	Dof
Hrh_42796	Hrh_42796.1	Dof
Hrh_00486	Hrh_00486.3	E2F/DP
Hrh_01172	Hrh_01172.1	E2F/DP
Hrh_04894	Hrh_04894.1	E2F/DP
Hrh_11696	Hrh_11696.1	E2F/DP
Hrh_13187	Hrh_13187.1	E2F/DP
Hrh_14385	Hrh_14385.7	E2F/DP
Hrh_17819	Hrh_17819.1	E2F/DP
Hrh_28704	Hrh_28704.1	E2F/DP
Hrh_39856	Hrh_39856.1	E2F/DP
Hrh_40091	Hrh_40091.1	E2F/DP
Hrh_03684	Hrh_03684.2	EIL
Hrh_04075	Hrh_04075.1	EIL
Hrh_04117	Hrh_04117.2	EIL
Hrh_04892	Hrh_04892.2	EIL
Hrh_17079	Hrh_17079.2	EIL
Hrh_20048	Hrh_20048.5	EIL
Hrh_20090	Hrh_20090.4	EIL
Hrh_25626	Hrh_25626.2	EIL
Hrh_29444	Hrh_29444.1	EIL
Hrh_33540	Hrh_33540.1	EIL
Hrh_00572	Hrh_00572.1	ERF
Hrh_00837	Hrh_00837.1	ERF
Hrh_00872	Hrh_00872.1	ERF
Hrh_00874	Hrh_00874.1	ERF
Hrh_00931	Hrh_00931.1	ERF
Hrh_00977	Hrh_00977.1	ERF
Hrh_01102	Hrh_01102.1	ERF
Hrh_01211	Hrh_01211.1	ERF
Hrh_01415	Hrh_01415.1	ERF
Hrh_01591	Hrh_01591.2	ERF
Hrh_01692	Hrh_01692.1	ERF
Hrh_01827	Hrh_01827.1	ERF
Hrh_02199	Hrh_02199.1	ERF
Hrh_02293	Hrh_02293.1	ERF
Hrh_02372	Hrh_02372.1	ERF
Hrh_02608	Hrh_02608.1	ERF
Hrh_02756	Hrh_02756.1	ERF
Hrh_02807	Hrh_02807.1	ERF
Hrh_02912	Hrh_02912.1	ERF
Hrh_03132	Hrh_03132.1	ERF
Hrh_03997	Hrh_03997.2	ERF
Hrh_04024	Hrh_04024.1	ERF
Hrh_04035	Hrh_04035.1	ERF
Hrh_04332	Hrh_04332.1	ERF
Hrh_04394	Hrh_04394.1	ERF
Hrh_04550	Hrh_04550.1	ERF
Hrh_04768	Hrh_04768.1	ERF
Hrh_05073	Hrh_05073.1	ERF
Hrh_05119	Hrh_05119.1	ERF
Hrh_05182	Hrh_05182.1	ERF
Hrh_05261	Hrh_05261.1	ERF
Hrh_05880	Hrh_05880.1	ERF
Hrh_06000	Hrh_06000.1	ERF
Hrh_06666	Hrh_06666.1	ERF
Hrh_06799	Hrh_06799.1	ERF
Hrh_06811	Hrh_06811.1	ERF
Hrh_06951	Hrh_06951.1	ERF
Hrh_06952	Hrh_06952.1	ERF
Hrh_07094	Hrh_07094.1	ERF
Hrh_07143	Hrh_07143.1	ERF
Hrh_07171	Hrh_07171.1	ERF
Hrh_08392	Hrh_08392.1	ERF
Hrh_08393	Hrh_08393.1	ERF
Hrh_08452	Hrh_08452.2	ERF
Hrh_08453	Hrh_08453.1	ERF
Hrh_08601	Hrh_08601.1	ERF
Hrh_08603	Hrh_08603.1	ERF
Hrh_08730	Hrh_08730.1	ERF
Hrh_08825	Hrh_08825.1	ERF
Hrh_08934	Hrh_08934.1	ERF
Hrh_08976	Hrh_08976.1	ERF
Hrh_09127	Hrh_09127.1	ERF
Hrh_09187	Hrh_09187.1	ERF
Hrh_09413	Hrh_09413.1	ERF
Hrh_09891	Hrh_09891.1	ERF
Hrh_10128	Hrh_10128.1	ERF
Hrh_10245	Hrh_10245.5	ERF
Hrh_10694	Hrh_10694.3	ERF
Hrh_10886	Hrh_10886.1	ERF
Hrh_10972	Hrh_10972.2	ERF
Hrh_10973	Hrh_10973.1	ERF
Hrh_11117	Hrh_11117.5	ERF
Hrh_11361	Hrh_11361.1	ERF
Hrh_11559	Hrh_11559.1	ERF
Hrh_12134	Hrh_12134.1	ERF
Hrh_12154	Hrh_12154.1	ERF
Hrh_12372	Hrh_12372.1	ERF
Hrh_12477	Hrh_12477.1	ERF
Hrh_13229	Hrh_13229.1	ERF
Hrh_13323	Hrh_13323.1	ERF
Hrh_13565	Hrh_13565.1	ERF
Hrh_13949	Hrh_13949.1	ERF
Hrh_13969	Hrh_13969.1	ERF
Hrh_14154	Hrh_14154.1	ERF
Hrh_14175	Hrh_14175.4	ERF
Hrh_14976	Hrh_14976.1	ERF
Hrh_15156	Hrh_15156.2	ERF
Hrh_15218	Hrh_15218.1	ERF
Hrh_15538	Hrh_15538.1	ERF
Hrh_15573	Hrh_15573.1	ERF
Hrh_16005	Hrh_16005.1	ERF
Hrh_16238	Hrh_16238.1	ERF
Hrh_16272	Hrh_16272.1	ERF
Hrh_16887	Hrh_16887.3	ERF
Hrh_17000	Hrh_17000.1	ERF
Hrh_17151	Hrh_17151.4	ERF
Hrh_17659	Hrh_17659.3	ERF
Hrh_17856	Hrh_17856.1	ERF
Hrh_18093	Hrh_18093.1	ERF
Hrh_18465	Hrh_18465.1	ERF
Hrh_18526	Hrh_18526.1	ERF
Hrh_18671	Hrh_18671.1	ERF
Hrh_18762	Hrh_18762.1	ERF
Hrh_19278	Hrh_19278.1	ERF
Hrh_19348	Hrh_19348.1	ERF
Hrh_20072	Hrh_20072.1	ERF
Hrh_20334	Hrh_20334.1	ERF
Hrh_20542	Hrh_20542.2	ERF
Hrh_20554	Hrh_20554.1	ERF
Hrh_20788	Hrh_20788.1	ERF
Hrh_20832	Hrh_20832.1	ERF
Hrh_21479	Hrh_21479.1	ERF
Hrh_21761	Hrh_21761.1	ERF
Hrh_21861	Hrh_21861.2	ERF
Hrh_22322	Hrh_22322.1	ERF
Hrh_22394	Hrh_22394.1	ERF
Hrh_22421	Hrh_22421.1	ERF
Hrh_22483	Hrh_22483.1	ERF
Hrh_22524	Hrh_22524.1	ERF
Hrh_22941	Hrh_22941.1	ERF
Hrh_23418	Hrh_23418.2	ERF
Hrh_23479	Hrh_23479.2	ERF
Hrh_23523	Hrh_23523.1	ERF
Hrh_23626	Hrh_23626.1	ERF
Hrh_24059	Hrh_24059.1	ERF
Hrh_24765	Hrh_24765.1	ERF
Hrh_24800	Hrh_24800.1	ERF
Hrh_25020	Hrh_25020.1	ERF
Hrh_25077	Hrh_25077.2	ERF
Hrh_25210	Hrh_25210.1	ERF
Hrh_25596	Hrh_25596.1	ERF
Hrh_25730	Hrh_25730.1	ERF
Hrh_25808	Hrh_25808.1	ERF
Hrh_26509	Hrh_26509.1	ERF
Hrh_26521	Hrh_26521.1	ERF
Hrh_27096	Hrh_27096.4	ERF
Hrh_27160	Hrh_27160.2	ERF
Hrh_27432	Hrh_27432.1	ERF
Hrh_27523	Hrh_27523.2	ERF
Hrh_29076	Hrh_29076.2	ERF
Hrh_29348	Hrh_29348.1	ERF
Hrh_29486	Hrh_29486.1	ERF
Hrh_29488	Hrh_29488.1	ERF
Hrh_29585	Hrh_29585.1	ERF
Hrh_29998	Hrh_29998.1	ERF
Hrh_30572	Hrh_30572.1	ERF
Hrh_30697	Hrh_30697.1	ERF
Hrh_30803	Hrh_30803.1	ERF
Hrh_31267	Hrh_31267.1	ERF
Hrh_31268	Hrh_31268.1	ERF
Hrh_31642	Hrh_31642.1	ERF
Hrh_32210	Hrh_32210.1	ERF
Hrh_32402	Hrh_32402.1	ERF
Hrh_32745	Hrh_32745.1	ERF
Hrh_32991	Hrh_32991.1	ERF
Hrh_34065	Hrh_34065.1	ERF
Hrh_34493	Hrh_34493.1	ERF
Hrh_34672	Hrh_34672.1	ERF
Hrh_35167	Hrh_35167.3	ERF
Hrh_35237	Hrh_35237.1	ERF
Hrh_35882	Hrh_35882.1	ERF
Hrh_36192	Hrh_36192.1	ERF
Hrh_36423	Hrh_36423.2	ERF
Hrh_37950	Hrh_37950.1	ERF
Hrh_38224	Hrh_38224.1	ERF
Hrh_38292	Hrh_38292.1	ERF
Hrh_38673	Hrh_38673.1	ERF
Hrh_38695	Hrh_38695.1	ERF
Hrh_38995	Hrh_38995.1	ERF
Hrh_39141	Hrh_39141.1	ERF
Hrh_39303	Hrh_39303.1	ERF
Hrh_39308	Hrh_39308.1	ERF
Hrh_39496	Hrh_39496.2	ERF
Hrh_39870	Hrh_39870.1	ERF
Hrh_40428	Hrh_40428.1	ERF
Hrh_40563	Hrh_40563.2	ERF
Hrh_40836	Hrh_40836.1	ERF
Hrh_40932	Hrh_40932.2	ERF
Hrh_41369	Hrh_41369.1	ERF
Hrh_41386	Hrh_41386.2	ERF
Hrh_41531	Hrh_41531.1	ERF
Hrh_42413	Hrh_42413.1	ERF
Hrh_43490	Hrh_43490.1	ERF
Hrh_43616	Hrh_43616.1	ERF
Hrh_00126	Hrh_00126.1	FAR1
Hrh_00177	Hrh_00177.2	FAR1
Hrh_03172	Hrh_03172.1	FAR1
Hrh_03505	Hrh_03505.2	FAR1
Hrh_03506	Hrh_03506.4	FAR1
Hrh_04270	Hrh_04270.7	FAR1
Hrh_05722	Hrh_05722.4	FAR1
Hrh_05785	Hrh_05785.2	FAR1
Hrh_06119	Hrh_06119.3	FAR1
Hrh_06122	Hrh_06122.7	FAR1
Hrh_13849	Hrh_13849.1	FAR1
Hrh_17468	Hrh_17468.1	FAR1
Hrh_19792	Hrh_19792.1	FAR1
Hrh_21130	Hrh_21130.3	FAR1
Hrh_22705	Hrh_22705.1	FAR1
Hrh_23839	Hrh_23839.1	FAR1
Hrh_24561	Hrh_24561.2	FAR1
Hrh_25627	Hrh_25627.1	FAR1
Hrh_27782	Hrh_27782.4	FAR1
Hrh_27783	Hrh_27783.5	FAR1
Hrh_30792	Hrh_30792.1	FAR1
Hrh_31425	Hrh_31425.2	FAR1
Hrh_31453	Hrh_31453.2	FAR1
Hrh_32859	Hrh_32859.7	FAR1
Hrh_33539	Hrh_33539.1	FAR1
Hrh_35247	Hrh_35247.1	FAR1
Hrh_35913	Hrh_35913.4	FAR1
Hrh_36257	Hrh_36257.1	FAR1
Hrh_39820	Hrh_39820.1	FAR1
Hrh_39825	Hrh_39825.1	FAR1
Hrh_41349	Hrh_41349.4	FAR1
Hrh_00353	Hrh_00353.1	G2-like
Hrh_00494	Hrh_00494.1	G2-like
Hrh_00684	Hrh_00684.2	G2-like
Hrh_01783	Hrh_01783.1	G2-like
Hrh_01854	Hrh_01854.2	G2-like
Hrh_04772	Hrh_04772.4	G2-like
Hrh_04775	Hrh_04775.1	G2-like
Hrh_04821	Hrh_04821.1	G2-like
Hrh_05000	Hrh_05000.2	G2-like
Hrh_05444	Hrh_05444.2	G2-like
Hrh_06614	Hrh_06614.4	G2-like
Hrh_08424	Hrh_08424.1	G2-like
Hrh_09176	Hrh_09176.3	G2-like
Hrh_09493	Hrh_09493.2	G2-like
Hrh_09663	Hrh_09663.2	G2-like
Hrh_09895	Hrh_09895.2	G2-like
Hrh_09897	Hrh_09897.1	G2-like
Hrh_10345	Hrh_10345.4	G2-like
Hrh_10491	Hrh_10491.1	G2-like
Hrh_10801	Hrh_10801.8	G2-like
Hrh_10952	Hrh_10952.1	G2-like
Hrh_12296	Hrh_12296.1	G2-like
Hrh_13050	Hrh_13050.2	G2-like
Hrh_13192	Hrh_13192.1	G2-like
Hrh_13562	Hrh_13562.1	G2-like
Hrh_15444	Hrh_15444.1	G2-like
Hrh_15866	Hrh_15866.5	G2-like
Hrh_16246	Hrh_16246.1	G2-like
Hrh_16666	Hrh_16666.2	G2-like
Hrh_17030	Hrh_17030.1	G2-like
Hrh_17047	Hrh_17047.5	G2-like
Hrh_17152	Hrh_17152.1	G2-like
Hrh_18073	Hrh_18073.1	G2-like
Hrh_18178	Hrh_18178.1	G2-like
Hrh_18619	Hrh_18619.1	G2-like
Hrh_20009	Hrh_20009.1	G2-like
Hrh_22391	Hrh_22391.1	G2-like
Hrh_22922	Hrh_22922.3	G2-like
Hrh_23469	Hrh_23469.1	G2-like
Hrh_23744	Hrh_23744.1	G2-like
Hrh_24364	Hrh_24364.1	G2-like
Hrh_24764	Hrh_24764.1	G2-like
Hrh_25544	Hrh_25544.2	G2-like
Hrh_26004	Hrh_26004.1	G2-like
Hrh_26309	Hrh_26309.1	G2-like
Hrh_26515	Hrh_26515.1	G2-like
Hrh_26859	Hrh_26859.1	G2-like
Hrh_26970	Hrh_26970.2	G2-like
Hrh_27003	Hrh_27003.1	G2-like
Hrh_27402	Hrh_27402.1	G2-like
Hrh_27414	Hrh_27414.1	G2-like
Hrh_27508	Hrh_27508.5	G2-like
Hrh_27591	Hrh_27591.3	G2-like
Hrh_28587	Hrh_28587.1	G2-like
Hrh_28588	Hrh_28588.1	G2-like
Hrh_28594	Hrh_28594.1	G2-like
Hrh_28843	Hrh_28843.1	G2-like
Hrh_30303	Hrh_30303.1	G2-like
Hrh_30657	Hrh_30657.1	G2-like
Hrh_30796	Hrh_30796.1	G2-like
Hrh_30797	Hrh_30797.1	G2-like
Hrh_31192	Hrh_31192.1	G2-like
Hrh_31777	Hrh_31777.1	G2-like
Hrh_33910	Hrh_33910.1	G2-like
Hrh_34556	Hrh_34556.1	G2-like
Hrh_34630	Hrh_34630.2	G2-like
Hrh_35252	Hrh_35252.1	G2-like
Hrh_35253	Hrh_35253.1	G2-like
Hrh_35921	Hrh_35921.1	G2-like
Hrh_36380	Hrh_36380.1	G2-like
Hrh_36550	Hrh_36550.1	G2-like
Hrh_36733	Hrh_36733.4	G2-like
Hrh_37257	Hrh_37257.1	G2-like
Hrh_37612	Hrh_37612.2	G2-like
Hrh_37630	Hrh_37630.1	G2-like
Hrh_37985	Hrh_37985.1	G2-like
Hrh_38128	Hrh_38128.3	G2-like
Hrh_38592	Hrh_38592.1	G2-like
Hrh_38861	Hrh_38861.1	G2-like
Hrh_38862	Hrh_38862.3	G2-like
Hrh_39204	Hrh_39204.1	G2-like
Hrh_39859	Hrh_39859.1	G2-like
Hrh_39883	Hrh_39883.2	G2-like
Hrh_39939	Hrh_39939.1	G2-like
Hrh_40150	Hrh_40150.1	G2-like
Hrh_41968	Hrh_41968.1	G2-like
Hrh_42800	Hrh_42800.1	G2-like
Hrh_43920	Hrh_43920.1	G2-like
Hrh_44253	Hrh_44253.1	G2-like
Hrh_01124	Hrh_01124.1	GATA
Hrh_03070	Hrh_03070.5	GATA
Hrh_03131	Hrh_03131.1	GATA
Hrh_03484	Hrh_03484.1	GATA
Hrh_05146	Hrh_05146.2	GATA
Hrh_06447	Hrh_06447.1	GATA
Hrh_07026	Hrh_07026.3	GATA
Hrh_08375	Hrh_08375.1	GATA
Hrh_10195	Hrh_10195.1	GATA
Hrh_10764	Hrh_10764.1	GATA
Hrh_11362	Hrh_11362.1	GATA
Hrh_11598	Hrh_11598.3	GATA
Hrh_11881	Hrh_11881.1	GATA
Hrh_14016	Hrh_14016.1	GATA
Hrh_14859	Hrh_14859.1	GATA
Hrh_15748	Hrh_15748.1	GATA
Hrh_16273	Hrh_16273.2	GATA
Hrh_16480	Hrh_16480.2	GATA
Hrh_16680	Hrh_16680.2	GATA
Hrh_17945	Hrh_17945.1	GATA
Hrh_18403	Hrh_18403.1	GATA
Hrh_19460	Hrh_19460.3	GATA
Hrh_20159	Hrh_20159.8	GATA
Hrh_20852	Hrh_20852.1	GATA
Hrh_21035	Hrh_21035.1	GATA
Hrh_21240	Hrh_21240.1	GATA
Hrh_21391	Hrh_21391.3	GATA
Hrh_22655	Hrh_22655.1	GATA
Hrh_24586	Hrh_24586.1	GATA
Hrh_24841	Hrh_24841.1	GATA
Hrh_25208	Hrh_25208.1	GATA
Hrh_25291	Hrh_25291.1	GATA
Hrh_27654	Hrh_27654.1	GATA
Hrh_29037	Hrh_29037.1	GATA
Hrh_29092	Hrh_29092.1	GATA
Hrh_31366	Hrh_31366.3	GATA
Hrh_31624	Hrh_31624.1	GATA
Hrh_35016	Hrh_35016.2	GATA
Hrh_35572	Hrh_35572.1	GATA
Hrh_35910	Hrh_35910.1	GATA
Hrh_35944	Hrh_35944.1	GATA
Hrh_36135	Hrh_36135.2	GATA
Hrh_36320	Hrh_36320.1	GATA
Hrh_38789	Hrh_38789.1	GATA
Hrh_40678	Hrh_40678.2	GATA
Hrh_04289	Hrh_04289.1	GeBP
Hrh_06544	Hrh_06544.1	GeBP
Hrh_07400	Hrh_07400.2	GeBP
Hrh_14961	Hrh_14961.1	GeBP
Hrh_17464	Hrh_17464.5	GeBP
Hrh_31970	Hrh_31970.2	GeBP
Hrh_35255	Hrh_35255.1	GeBP
Hrh_37970	Hrh_37970.1	GeBP
Hrh_38859	Hrh_38859.1	GeBP
Hrh_02297	Hrh_02297.1	GRAS
Hrh_02421	Hrh_02421.1	GRAS
Hrh_02475	Hrh_02475.2	GRAS
Hrh_02524	Hrh_02524.1	GRAS
Hrh_02577	Hrh_02577.2	GRAS
Hrh_02703	Hrh_02703.64	GRAS
Hrh_03099	Hrh_03099.1	GRAS
Hrh_03400	Hrh_03400.3	GRAS
Hrh_03507	Hrh_03507.1	GRAS
Hrh_03607	Hrh_03607.1	GRAS
Hrh_03705	Hrh_03705.1	GRAS
Hrh_03946	Hrh_03946.1	GRAS
Hrh_04272	Hrh_04272.1	GRAS
Hrh_04490	Hrh_04490.2	GRAS
Hrh_04491	Hrh_04491.1	GRAS
Hrh_04867	Hrh_04867.1	GRAS
Hrh_05010	Hrh_05010.5	GRAS
Hrh_06098	Hrh_06098.1	GRAS
Hrh_06279	Hrh_06279.1	GRAS
Hrh_06705	Hrh_06705.1	GRAS
Hrh_06755	Hrh_06755.1	GRAS
Hrh_07333	Hrh_07333.1	GRAS
Hrh_07370	Hrh_07370.1	GRAS
Hrh_07408	Hrh_07408.1	GRAS
Hrh_08123	Hrh_08123.2	GRAS
Hrh_09022	Hrh_09022.2	GRAS
Hrh_09744	Hrh_09744.5	GRAS
Hrh_10353	Hrh_10353.1	GRAS
Hrh_11151	Hrh_11151.2	GRAS
Hrh_11967	Hrh_11967.1	GRAS
Hrh_13395	Hrh_13395.3	GRAS
Hrh_13740	Hrh_13740.1	GRAS
Hrh_14237	Hrh_14237.1	GRAS
Hrh_14290	Hrh_14290.1	GRAS
Hrh_15560	Hrh_15560.3	GRAS
Hrh_16851	Hrh_16851.2	GRAS
Hrh_18675	Hrh_18675.1	GRAS
Hrh_18720	Hrh_18720.1	GRAS
Hrh_20497	Hrh_20497.1	GRAS
Hrh_22909	Hrh_22909.2	GRAS
Hrh_22917	Hrh_22917.1	GRAS
Hrh_23264	Hrh_23264.1	GRAS
Hrh_23657	Hrh_23657.2	GRAS
Hrh_24417	Hrh_24417.1	GRAS
Hrh_24829	Hrh_24829.1	GRAS
Hrh_24836	Hrh_24836.1	GRAS
Hrh_27582	Hrh_27582.2	GRAS
Hrh_27784	Hrh_27784.1	GRAS
Hrh_27916	Hrh_27916.1	GRAS
Hrh_28013	Hrh_28013.1	GRAS
Hrh_31442	Hrh_31442.2	GRAS
Hrh_33299	Hrh_33299.1	GRAS
Hrh_34574	Hrh_34574.1	GRAS
Hrh_34603	Hrh_34603.1	GRAS
Hrh_35205	Hrh_35205.1	GRAS
Hrh_35677	Hrh_35677.2	GRAS
Hrh_36577	Hrh_36577.1	GRAS
Hrh_36802	Hrh_36802.3	GRAS
Hrh_37675	Hrh_37675.1	GRAS
Hrh_37709	Hrh_37709.1	GRAS
Hrh_37740	Hrh_37740.1	GRAS
Hrh_37848	Hrh_37848.1	GRAS
Hrh_38199	Hrh_38199.1	GRAS
Hrh_38403	Hrh_38403.1	GRAS
Hrh_38500	Hrh_38500.1	GRAS
Hrh_39213	Hrh_39213.1	GRAS
Hrh_39214	Hrh_39214.1	GRAS
Hrh_41566	Hrh_41566.1	GRAS
Hrh_42583	Hrh_42583.1	GRAS
Hrh_43233	Hrh_43233.1	GRAS
Hrh_02445	Hrh_02445.2	GRF
Hrh_04196	Hrh_04196.1	GRF
Hrh_06170	Hrh_06170.1	GRF
Hrh_07341	Hrh_07341.3	GRF
Hrh_07792	Hrh_07792.2	GRF
Hrh_08532	Hrh_08532.1	GRF
Hrh_09564	Hrh_09564.1	GRF
Hrh_10035	Hrh_10035.1	GRF
Hrh_12062	Hrh_12062.3	GRF
Hrh_15103	Hrh_15103.2	GRF
Hrh_18976	Hrh_18976.1	GRF
Hrh_20265	Hrh_20265.1	GRF
Hrh_21734	Hrh_21734.1	GRF
Hrh_24276	Hrh_24276.1	GRF
Hrh_24722	Hrh_24722.1	GRF
Hrh_25159	Hrh_25159.1	GRF
Hrh_29728	Hrh_29728.2	GRF
Hrh_30275	Hrh_30275.1	GRF
Hrh_30732	Hrh_30732.1	GRF
Hrh_31551	Hrh_31551.1	GRF
Hrh_35377	Hrh_35377.1	GRF
Hrh_35998	Hrh_35998.1	GRF
Hrh_37924	Hrh_37924.1	GRF
Hrh_40962	Hrh_40962.2	GRF
Hrh_41584	Hrh_41584.1	GRF
Hrh_43250	Hrh_43250.1	GRF
Hrh_43802	Hrh_43802.1	GRF
Hrh_00040	Hrh_00040.1	HB-other
Hrh_10782	Hrh_10782.1	HB-other
Hrh_10842	Hrh_10842.1	HB-other
Hrh_14405	Hrh_14405.9	HB-other
Hrh_14800	Hrh_14800.1	HB-other
Hrh_17453	Hrh_17453.2	HB-other
Hrh_19974	Hrh_19974.5	HB-other
Hrh_20033	Hrh_20033.1	HB-other
Hrh_22415	Hrh_22415.2	HB-other
Hrh_25637	Hrh_25637.1	HB-other
Hrh_27521	Hrh_27521.2	HB-other
Hrh_27899	Hrh_27899.1	HB-other
Hrh_28966	Hrh_28966.4	HB-other
Hrh_39183	Hrh_39183.2	HB-other
Hrh_39515	Hrh_39515.1	HB-other
Hrh_40480	Hrh_40480.1	HB-other
Hrh_40980	Hrh_40980.1	HB-other
Hrh_42059	Hrh_42059.1	HB-other
Hrh_43563	Hrh_43563.1	HB-other
Hrh_43657	Hrh_43657.1	HB-other
Hrh_09198	Hrh_09198.3	HB-PHD
Hrh_17831	Hrh_17831.1	HB-PHD
Hrh_33216	Hrh_33216.5	HB-PHD
Hrh_39633	Hrh_39633.3	HB-PHD
Hrh_01209	Hrh_01209.2	HD-ZIP
Hrh_01863	Hrh_01863.1	HD-ZIP
Hrh_02098	Hrh_02098.1	HD-ZIP
Hrh_03616	Hrh_03616.2	HD-ZIP
Hrh_04029	Hrh_04029.1	HD-ZIP
Hrh_04201	Hrh_04201.1	HD-ZIP
Hrh_04282	Hrh_04282.4	HD-ZIP
Hrh_04879	Hrh_04879.1	HD-ZIP
Hrh_05035	Hrh_05035.2	HD-ZIP
Hrh_05342	Hrh_05342.1	HD-ZIP
Hrh_05608	Hrh_05608.1	HD-ZIP
Hrh_05614	Hrh_05614.4	HD-ZIP
Hrh_05692	Hrh_05692.2	HD-ZIP
Hrh_06079	Hrh_06079.1	HD-ZIP
Hrh_06684	Hrh_06684.3	HD-ZIP
Hrh_06894	Hrh_06894.1	HD-ZIP
Hrh_07346	Hrh_07346.1	HD-ZIP
Hrh_07369	Hrh_07369.1	HD-ZIP
Hrh_08719	Hrh_08719.1	HD-ZIP
Hrh_08764	Hrh_08764.1	HD-ZIP
Hrh_09001	Hrh_09001.2	HD-ZIP
Hrh_09030	Hrh_09030.1	HD-ZIP
Hrh_09290	Hrh_09290.1	HD-ZIP
Hrh_09295	Hrh_09295.1	HD-ZIP
Hrh_09940	Hrh_09940.1	HD-ZIP
Hrh_09942	Hrh_09942.1	HD-ZIP
Hrh_10626	Hrh_10626.1	HD-ZIP
Hrh_10768	Hrh_10768.2	HD-ZIP
Hrh_11676	Hrh_11676.1	HD-ZIP
Hrh_11955	Hrh_11955.1	HD-ZIP
Hrh_12292	Hrh_12292.6	HD-ZIP
Hrh_12931	Hrh_12931.1	HD-ZIP
Hrh_13142	Hrh_13142.1	HD-ZIP
Hrh_13247	Hrh_13247.1	HD-ZIP
Hrh_14247	Hrh_14247.4	HD-ZIP
Hrh_15017	Hrh_15017.4	HD-ZIP
Hrh_15033	Hrh_15033.1	HD-ZIP
Hrh_15153	Hrh_15153.1	HD-ZIP
Hrh_16001	Hrh_16001.1	HD-ZIP
Hrh_16023	Hrh_16023.1	HD-ZIP
Hrh_16045	Hrh_16045.1	HD-ZIP
Hrh_16116	Hrh_16116.2	HD-ZIP
Hrh_16373	Hrh_16373.2	HD-ZIP
Hrh_16474	Hrh_16474.1	HD-ZIP
Hrh_16614	Hrh_16614.1	HD-ZIP
Hrh_16808	Hrh_16808.2	HD-ZIP
Hrh_17785	Hrh_17785.1	HD-ZIP
Hrh_18077	Hrh_18077.1	HD-ZIP
Hrh_18183	Hrh_18183.1	HD-ZIP
Hrh_18271	Hrh_18271.1	HD-ZIP
Hrh_18822	Hrh_18822.1	HD-ZIP
Hrh_19826	Hrh_19826.1	HD-ZIP
Hrh_19911	Hrh_19911.1	HD-ZIP
Hrh_20401	Hrh_20401.1	HD-ZIP
Hrh_20551	Hrh_20551.2	HD-ZIP
Hrh_20707	Hrh_20707.1	HD-ZIP
Hrh_21038	Hrh_21038.1	HD-ZIP
Hrh_21314	Hrh_21314.1	HD-ZIP
Hrh_22258	Hrh_22258.1	HD-ZIP
Hrh_22418	Hrh_22418.2	HD-ZIP
Hrh_23254	Hrh_23254.4	HD-ZIP
Hrh_23881	Hrh_23881.1	HD-ZIP
Hrh_24828	Hrh_24828.1	HD-ZIP
Hrh_25568	Hrh_25568.1	HD-ZIP
Hrh_26137	Hrh_26137.1	HD-ZIP
Hrh_26247	Hrh_26247.1	HD-ZIP
Hrh_26546	Hrh_26546.1	HD-ZIP
Hrh_27304	Hrh_27304.1	HD-ZIP
Hrh_27438	Hrh_27438.1	HD-ZIP
Hrh_27439	Hrh_27439.2	HD-ZIP
Hrh_27553	Hrh_27553.1	HD-ZIP
Hrh_28021	Hrh_28021.1	HD-ZIP
Hrh_28444	Hrh_28444.1	HD-ZIP
Hrh_29769	Hrh_29769.1	HD-ZIP
Hrh_30487	Hrh_30487.2	HD-ZIP
Hrh_30604	Hrh_30604.3	HD-ZIP
Hrh_32060	Hrh_32060.2	HD-ZIP
Hrh_33072	Hrh_33072.2	HD-ZIP
Hrh_34042	Hrh_34042.1	HD-ZIP
Hrh_34097	Hrh_34097.4	HD-ZIP
Hrh_35196	Hrh_35196.3	HD-ZIP
Hrh_35371	Hrh_35371.1	HD-ZIP
Hrh_36203	Hrh_36203.2	HD-ZIP
Hrh_37654	Hrh_37654.1	HD-ZIP
Hrh_37899	Hrh_37899.1	HD-ZIP
Hrh_37946	Hrh_37946.2	HD-ZIP
Hrh_38278	Hrh_38278.1	HD-ZIP
Hrh_38827	Hrh_38827.1	HD-ZIP
Hrh_39122	Hrh_39122.1	HD-ZIP
Hrh_39312	Hrh_39312.1	HD-ZIP
Hrh_40016	Hrh_40016.2	HD-ZIP
Hrh_40788	Hrh_40788.1	HD-ZIP
Hrh_40893	Hrh_40893.3	HD-ZIP
Hrh_42517	Hrh_42517.2	HD-ZIP
Hrh_17872	Hrh_17872.1	HRT-like
Hrh_01194	Hrh_01194.1	HSF
Hrh_03938	Hrh_03938.1	HSF
Hrh_04564	Hrh_04564.2	HSF
Hrh_05364	Hrh_05364.1	HSF
Hrh_05468	Hrh_05468.1	HSF
Hrh_06136	Hrh_06136.2	HSF
Hrh_06758	Hrh_06758.1	HSF
Hrh_06926	Hrh_06926.9	HSF
Hrh_06961	Hrh_06961.2	HSF
Hrh_08698	Hrh_08698.6	HSF
Hrh_09873	Hrh_09873.3	HSF
Hrh_10969	Hrh_10969.1	HSF
Hrh_14171	Hrh_14171.2	HSF
Hrh_15663	Hrh_15663.2	HSF
Hrh_17005	Hrh_17005.1	HSF
Hrh_17108	Hrh_17108.1	HSF
Hrh_17869	Hrh_17869.1	HSF
Hrh_21771	Hrh_21771.1	HSF
Hrh_23307	Hrh_23307.1	HSF
Hrh_23308	Hrh_23308.1	HSF
Hrh_23312	Hrh_23312.1	HSF
Hrh_23313	Hrh_23313.1	HSF
Hrh_24719	Hrh_24719.1	HSF
Hrh_25304	Hrh_25304.1	HSF
Hrh_25769	Hrh_25769.2	HSF
Hrh_27245	Hrh_27245.1	HSF
Hrh_27351	Hrh_27351.1	HSF
Hrh_28782	Hrh_28782.1	HSF
Hrh_29105	Hrh_29105.1	HSF
Hrh_29531	Hrh_29531.2	HSF
Hrh_30141	Hrh_30141.2	HSF
Hrh_31066	Hrh_31066.1	HSF
Hrh_32318	Hrh_32318.2	HSF
Hrh_33134	Hrh_33134.1	HSF
Hrh_33921	Hrh_33921.1	HSF
Hrh_34888	Hrh_34888.1	HSF
Hrh_36171	Hrh_36171.1	HSF
Hrh_36388	Hrh_36388.1	HSF
Hrh_36415	Hrh_36415.1	HSF
Hrh_38088	Hrh_38088.1	HSF
Hrh_38608	Hrh_38608.1	HSF
Hrh_38978	Hrh_38978.6	HSF
Hrh_39645	Hrh_39645.8	HSF
Hrh_40075	Hrh_40075.1	HSF
Hrh_41818	Hrh_41818.1	HSF
Hrh_41914	Hrh_41914.2	HSF
Hrh_43543	Hrh_43543.1	HSF
Hrh_01634	Hrh_01634.1	LBD
Hrh_02304	Hrh_02304.1	LBD
Hrh_03459	Hrh_03459.1	LBD
Hrh_04037	Hrh_04037.1	LBD
Hrh_04338	Hrh_04338.1	LBD
Hrh_04449	Hrh_04449.1	LBD
Hrh_06268	Hrh_06268.1	LBD
Hrh_07003	Hrh_07003.2	LBD
Hrh_07426	Hrh_07426.2	LBD
Hrh_08243	Hrh_08243.1	LBD
Hrh_08606	Hrh_08606.1	LBD
Hrh_10208	Hrh_10208.1	LBD
Hrh_12225	Hrh_12225.1	LBD
Hrh_13236	Hrh_13236.1	LBD
Hrh_14031	Hrh_14031.1	LBD
Hrh_14035	Hrh_14035.5	LBD
Hrh_14140	Hrh_14140.1	LBD
Hrh_16247	Hrh_16247.1	LBD
Hrh_17190	Hrh_17190.1	LBD
Hrh_19563	Hrh_19563.1	LBD
Hrh_22731	Hrh_22731.1	LBD
Hrh_22966	Hrh_22966.1	LBD
Hrh_24730	Hrh_24730.1	LBD
Hrh_24879	Hrh_24879.1	LBD
Hrh_25428	Hrh_25428.1	LBD
Hrh_25507	Hrh_25507.1	LBD
Hrh_26533	Hrh_26533.1	LBD
Hrh_26672	Hrh_26672.1	LBD
Hrh_27280	Hrh_27280.1	LBD
Hrh_27626	Hrh_27626.2	LBD
Hrh_28497	Hrh_28497.1	LBD
Hrh_29794	Hrh_29794.1	LBD
Hrh_30434	Hrh_30434.4	LBD
Hrh_30656	Hrh_30656.1	LBD
Hrh_31043	Hrh_31043.6	LBD
Hrh_31255	Hrh_31255.1	LBD
Hrh_31354	Hrh_31354.1	LBD
Hrh_31461	Hrh_31461.1	LBD
Hrh_33416	Hrh_33416.1	LBD
Hrh_34479	Hrh_34479.1	LBD
Hrh_34901	Hrh_34901.1	LBD
Hrh_36517	Hrh_36517.1	LBD
Hrh_36823	Hrh_36823.1	LBD
Hrh_40538	Hrh_40538.1	LBD
Hrh_41417	Hrh_41417.2	LBD
Hrh_42685	Hrh_42685.1	LBD
Hrh_42750	Hrh_42750.1	LBD
Hrh_05416	Hrh_05416.3	LSD
Hrh_15723	Hrh_15723.1	LSD
Hrh_15887	Hrh_15887.2	LSD
Hrh_16645	Hrh_16645.1	LSD
Hrh_26471	Hrh_26471.2	LSD
Hrh_27424	Hrh_27424.1	LSD
Hrh_41650	Hrh_41650.2	LSD
Hrh_06914	Hrh_06914.1	M-type_MADS
Hrh_09140	Hrh_09140.1	M-type_MADS
Hrh_15306	Hrh_15306.5	M-type_MADS
Hrh_19107	Hrh_19107.1	M-type_MADS
Hrh_23037	Hrh_23037.1	M-type_MADS
Hrh_30390	Hrh_30390.1	M-type_MADS
Hrh_35634	Hrh_35634.1	M-type_MADS
Hrh_42035	Hrh_42035.1	M-type_MADS
Hrh_01776	Hrh_01776.4	MIKC_MADS
Hrh_02843	Hrh_02843.1	MIKC_MADS
Hrh_06337	Hrh_06337.1	MIKC_MADS
Hrh_07675	Hrh_07675.1	MIKC_MADS
Hrh_09096	Hrh_09096.1	MIKC_MADS
Hrh_10908	Hrh_10908.1	MIKC_MADS
Hrh_12006	Hrh_12006.1	MIKC_MADS
Hrh_14972	Hrh_14972.1	MIKC_MADS
Hrh_15119	Hrh_15119.4	MIKC_MADS
Hrh_16275	Hrh_16275.6	MIKC_MADS
Hrh_17195	Hrh_17195.1	MIKC_MADS
Hrh_17618	Hrh_17618.1	MIKC_MADS
Hrh_18714	Hrh_18714.1	MIKC_MADS
Hrh_20555	Hrh_20555.1	MIKC_MADS
Hrh_23800	Hrh_23800.3	MIKC_MADS
Hrh_24052	Hrh_24052.4	MIKC_MADS
Hrh_28822	Hrh_28822.1	MIKC_MADS
Hrh_28932	Hrh_28932.1	MIKC_MADS
Hrh_29346	Hrh_29346.5	MIKC_MADS
Hrh_29518	Hrh_29518.1	MIKC_MADS
Hrh_29581	Hrh_29581.1	MIKC_MADS
Hrh_30014	Hrh_30014.3	MIKC_MADS
Hrh_32672	Hrh_32672.1	MIKC_MADS
Hrh_32676	Hrh_32676.1	MIKC_MADS
Hrh_34135	Hrh_34135.1	MIKC_MADS
Hrh_34179	Hrh_34179.1	MIKC_MADS
Hrh_38329	Hrh_38329.1	MIKC_MADS
Hrh_39383	Hrh_39383.1	MIKC_MADS
Hrh_39773	Hrh_39773.1	MIKC_MADS
Hrh_40227	Hrh_40227.1	MIKC_MADS
Hrh_40377	Hrh_40377.1	MIKC_MADS
Hrh_41035	Hrh_41035.1	MIKC_MADS
Hrh_00234	Hrh_00234.2	MYB
Hrh_00266	Hrh_00266.1	MYB
Hrh_00452	Hrh_00452.1	MYB
Hrh_00594	Hrh_00594.1	MYB
Hrh_00736	Hrh_00736.1	MYB
Hrh_00947	Hrh_00947.1	MYB
Hrh_01081	Hrh_01081.1	MYB
Hrh_01588	Hrh_01588.2	MYB
Hrh_01832	Hrh_01832.1	MYB
Hrh_02204	Hrh_02204.1	MYB
Hrh_02220	Hrh_02220.1	MYB
Hrh_02412	Hrh_02412.2	MYB
Hrh_02559	Hrh_02559.7	MYB
Hrh_02560	Hrh_02560.9	MYB
Hrh_02675	Hrh_02675.1	MYB
Hrh_02814	Hrh_02814.1	MYB
Hrh_03024	Hrh_03024.1	MYB
Hrh_03055	Hrh_03055.3	MYB
Hrh_03690	Hrh_03690.1	MYB
Hrh_04113	Hrh_04113.2	MYB
Hrh_04218	Hrh_04218.1	MYB
Hrh_04255	Hrh_04255.1	MYB
Hrh_04423	Hrh_04423.2	MYB
Hrh_04519	Hrh_04519.1	MYB
Hrh_04667	Hrh_04667.1	MYB
Hrh_04834	Hrh_04834.1	MYB
Hrh_05403	Hrh_05403.4	MYB
Hrh_05417	Hrh_05417.1	MYB
Hrh_05936	Hrh_05936.1	MYB
Hrh_06249	Hrh_06249.1	MYB
Hrh_06397	Hrh_06397.1	MYB
Hrh_06760	Hrh_06760.2	MYB
Hrh_07020	Hrh_07020.4	MYB
Hrh_07113	Hrh_07113.1	MYB
Hrh_07321	Hrh_07321.1	MYB
Hrh_07358	Hrh_07358.1	MYB
Hrh_07365	Hrh_07365.1	MYB
Hrh_07725	Hrh_07725.1	MYB
Hrh_07872	Hrh_07872.1	MYB
Hrh_07943	Hrh_07943.2	MYB
Hrh_08132	Hrh_08132.1	MYB
Hrh_09387	Hrh_09387.7	MYB
Hrh_09414	Hrh_09414.1	MYB
Hrh_10077	Hrh_10077.1	MYB
Hrh_10228	Hrh_10228.3	MYB
Hrh_10425	Hrh_10425.5	MYB
Hrh_10610	Hrh_10610.1	MYB
Hrh_10611	Hrh_10611.1	MYB
Hrh_10647	Hrh_10647.6	MYB
Hrh_10725	Hrh_10725.1	MYB
Hrh_10869	Hrh_10869.1	MYB
Hrh_10954	Hrh_10954.1	MYB
Hrh_10987	Hrh_10987.5	MYB
Hrh_11276	Hrh_11276.1	MYB
Hrh_11657	Hrh_11657.1	MYB
Hrh_11741	Hrh_11741.1	MYB
Hrh_11929	Hrh_11929.1	MYB
Hrh_11982	Hrh_11982.1	MYB
Hrh_12403	Hrh_12403.1	MYB
Hrh_12600	Hrh_12600.1	MYB
Hrh_12612	Hrh_12612.5	MYB
Hrh_12716	Hrh_12716.1	MYB
Hrh_12939	Hrh_12939.1	MYB
Hrh_13010	Hrh_13010.1	MYB
Hrh_13249	Hrh_13249.1	MYB
Hrh_13640	Hrh_13640.1	MYB
Hrh_13923	Hrh_13923.1	MYB
Hrh_14020	Hrh_14020.1	MYB
Hrh_14060	Hrh_14060.1	MYB
Hrh_14301	Hrh_14301.1	MYB
Hrh_14552	Hrh_14552.1	MYB
Hrh_14902	Hrh_14902.1	MYB
Hrh_15003	Hrh_15003.1	MYB
Hrh_15010	Hrh_15010.1	MYB
Hrh_15513	Hrh_15513.6	MYB
Hrh_15725	Hrh_15725.1	MYB
Hrh_15828	Hrh_15828.1	MYB
Hrh_16316	Hrh_16316.1	MYB
Hrh_16611	Hrh_16611.1	MYB
Hrh_16705	Hrh_16705.2	MYB
Hrh_17148	Hrh_17148.1	MYB
Hrh_17306	Hrh_17306.4	MYB
Hrh_17664	Hrh_17664.1	MYB
Hrh_17687	Hrh_17687.1	MYB
Hrh_17710	Hrh_17710.1	MYB
Hrh_18042	Hrh_18042.1	MYB
Hrh_18113	Hrh_18113.1	MYB
Hrh_18171	Hrh_18171.1	MYB
Hrh_18226	Hrh_18226.1	MYB
Hrh_18393	Hrh_18393.6	MYB
Hrh_18626	Hrh_18626.1	MYB
Hrh_18690	Hrh_18690.1	MYB
Hrh_18797	Hrh_18797.1	MYB
Hrh_18808	Hrh_18808.1	MYB
Hrh_19093	Hrh_19093.1	MYB
Hrh_19218	Hrh_19218.1	MYB
Hrh_19301	Hrh_19301.1	MYB
Hrh_19313	Hrh_19313.1	MYB
Hrh_19964	Hrh_19964.3	MYB
Hrh_20108	Hrh_20108.1	MYB
Hrh_20156	Hrh_20156.1	MYB
Hrh_20306	Hrh_20306.1	MYB
Hrh_20584	Hrh_20584.1	MYB
Hrh_20999	Hrh_20999.2	MYB
Hrh_21705	Hrh_21705.1	MYB
Hrh_21782	Hrh_21782.1	MYB
Hrh_22074	Hrh_22074.1	MYB
Hrh_22788	Hrh_22788.1	MYB
Hrh_22826	Hrh_22826.1	MYB
Hrh_23629	Hrh_23629.1	MYB
Hrh_23646	Hrh_23646.2	MYB
Hrh_23732	Hrh_23732.2	MYB
Hrh_23902	Hrh_23902.2	MYB
Hrh_24271	Hrh_24271.1	MYB
Hrh_24327	Hrh_24327.1	MYB
Hrh_24344	Hrh_24344.1	MYB
Hrh_24372	Hrh_24372.1	MYB
Hrh_24768	Hrh_24768.1	MYB
Hrh_25097	Hrh_25097.1	MYB
Hrh_25921	Hrh_25921.1	MYB
Hrh_25952	Hrh_25952.1	MYB
Hrh_26049	Hrh_26049.1	MYB
Hrh_26119	Hrh_26119.1	MYB
Hrh_26129	Hrh_26129.3	MYB
Hrh_26302	Hrh_26302.1	MYB
Hrh_26549	Hrh_26549.1	MYB
Hrh_26760	Hrh_26760.1	MYB
Hrh_27283	Hrh_27283.1	MYB
Hrh_27361	Hrh_27361.4	MYB
Hrh_27415	Hrh_27415.1	MYB
Hrh_27933	Hrh_27933.3	MYB
Hrh_28845	Hrh_28845.1	MYB
Hrh_29297	Hrh_29297.1	MYB
Hrh_29751	Hrh_29751.1	MYB
Hrh_29763	Hrh_29763.1	MYB
Hrh_29879	Hrh_29879.3	MYB
Hrh_30268	Hrh_30268.1	MYB
Hrh_30269	Hrh_30269.1	MYB
Hrh_30395	Hrh_30395.1	MYB
Hrh_30691	Hrh_30691.2	MYB
Hrh_30962	Hrh_30962.1	MYB
Hrh_31076	Hrh_31076.1	MYB
Hrh_31479	Hrh_31479.1	MYB
Hrh_31758	Hrh_31758.1	MYB
Hrh_32067	Hrh_32067.1	MYB
Hrh_32145	Hrh_32145.2	MYB
Hrh_32593	Hrh_32593.1	MYB
Hrh_32628	Hrh_32628.1	MYB
Hrh_32817	Hrh_32817.1	MYB
Hrh_33203	Hrh_33203.4	MYB
Hrh_33457	Hrh_33457.1	MYB
Hrh_33752	Hrh_33752.2	MYB
Hrh_34060	Hrh_34060.1	MYB
Hrh_34177	Hrh_34177.3	MYB
Hrh_34380	Hrh_34380.1	MYB
Hrh_34584	Hrh_34584.1	MYB
Hrh_34595	Hrh_34595.1	MYB
Hrh_35488	Hrh_35488.1	MYB
Hrh_35494	Hrh_35494.1	MYB
Hrh_35951	Hrh_35951.1	MYB
Hrh_35961	Hrh_35961.1	MYB
Hrh_36039	Hrh_36039.1	MYB
Hrh_36369	Hrh_36369.3	MYB
Hrh_36407	Hrh_36407.1	MYB
Hrh_36707	Hrh_36707.2	MYB
Hrh_37175	Hrh_37175.1	MYB
Hrh_38083	Hrh_38083.1	MYB
Hrh_38142	Hrh_38142.1	MYB
Hrh_38501	Hrh_38501.1	MYB
Hrh_38632	Hrh_38632.1	MYB
Hrh_39072	Hrh_39072.1	MYB
Hrh_39078	Hrh_39078.8	MYB
Hrh_39357	Hrh_39357.1	MYB
Hrh_39642	Hrh_39642.1	MYB
Hrh_40107	Hrh_40107.1	MYB
Hrh_40112	Hrh_40112.1	MYB
Hrh_40341	Hrh_40341.1	MYB
Hrh_40492	Hrh_40492.1	MYB
Hrh_40635	Hrh_40635.2	MYB
Hrh_41005	Hrh_41005.1	MYB
Hrh_41146	Hrh_41146.1	MYB
Hrh_41206	Hrh_41206.1	MYB
Hrh_41221	Hrh_41221.1	MYB
Hrh_41223	Hrh_41223.1	MYB
Hrh_41244	Hrh_41244.1	MYB
Hrh_41253	Hrh_41253.1	MYB
Hrh_41560	Hrh_41560.1	MYB
Hrh_41681	Hrh_41681.1	MYB
Hrh_42181	Hrh_42181.1	MYB
Hrh_42329	Hrh_42329.1	MYB
Hrh_42491	Hrh_42491.1	MYB
Hrh_42734	Hrh_42734.1	MYB
Hrh_43299	Hrh_43299.1	MYB
Hrh_43635	Hrh_43635.1	MYB
Hrh_43785	Hrh_43785.2	MYB
Hrh_00037	Hrh_00037.1	MYB_related
Hrh_00205	Hrh_00205.4	MYB_related
Hrh_01017	Hrh_01017.2	MYB_related
Hrh_01418	Hrh_01418.1	MYB_related
Hrh_01486	Hrh_01486.2	MYB_related
Hrh_01617	Hrh_01617.1	MYB_related
Hrh_02356	Hrh_02356.1	MYB_related
Hrh_02869	Hrh_02869.1	MYB_related
Hrh_03406	Hrh_03406.1	MYB_related
Hrh_03470	Hrh_03470.1	MYB_related
Hrh_03531	Hrh_03531.1	MYB_related
Hrh_04199	Hrh_04199.1	MYB_related
Hrh_04295	Hrh_04295.1	MYB_related
Hrh_04471	Hrh_04471.3	MYB_related
Hrh_05009	Hrh_05009.3	MYB_related
Hrh_05593	Hrh_05593.1	MYB_related
Hrh_05857	Hrh_05857.3	MYB_related
Hrh_06081	Hrh_06081.1	MYB_related
Hrh_06143	Hrh_06143.8	MYB_related
Hrh_06186	Hrh_06186.2	MYB_related
Hrh_06230	Hrh_06230.2	MYB_related
Hrh_06432	Hrh_06432.1	MYB_related
Hrh_07069	Hrh_07069.1	MYB_related
Hrh_07822	Hrh_07822.2	MYB_related
Hrh_07932	Hrh_07932.1	MYB_related
Hrh_08271	Hrh_08271.1	MYB_related
Hrh_09527	Hrh_09527.2	MYB_related
Hrh_10278	Hrh_10278.1	MYB_related
Hrh_10927	Hrh_10927.1	MYB_related
Hrh_11691	Hrh_11691.1	MYB_related
Hrh_11727	Hrh_11727.1	MYB_related
Hrh_12097	Hrh_12097.3	MYB_related
Hrh_12233	Hrh_12233.3	MYB_related
Hrh_12606	Hrh_12606.9	MYB_related
Hrh_12861	Hrh_12861.1	MYB_related
Hrh_13398	Hrh_13398.3	MYB_related
Hrh_13986	Hrh_13986.1	MYB_related
Hrh_14991	Hrh_14991.3	MYB_related
Hrh_15641	Hrh_15641.1	MYB_related
Hrh_17350	Hrh_17350.2	MYB_related
Hrh_18258	Hrh_18258.12	MYB_related
Hrh_18261	Hrh_18261.1	MYB_related
Hrh_18279	Hrh_18279.1	MYB_related
Hrh_18330	Hrh_18330.1	MYB_related
Hrh_20411	Hrh_20411.7	MYB_related
Hrh_20496	Hrh_20496.1	MYB_related
Hrh_20596	Hrh_20596.1	MYB_related
Hrh_21808	Hrh_21808.1	MYB_related
Hrh_21812	Hrh_21812.2	MYB_related
Hrh_22252	Hrh_22252.1	MYB_related
Hrh_22270	Hrh_22270.5	MYB_related
Hrh_22862	Hrh_22862.2	MYB_related
Hrh_23243	Hrh_23243.2	MYB_related
Hrh_23782	Hrh_23782.2	MYB_related
Hrh_24397	Hrh_24397.1	MYB_related
Hrh_24720	Hrh_24720.1	MYB_related
Hrh_25287	Hrh_25287.1	MYB_related
Hrh_25363	Hrh_25363.3	MYB_related
Hrh_25483	Hrh_25483.2	MYB_related
Hrh_25981	Hrh_25981.2	MYB_related
Hrh_26348	Hrh_26348.1	MYB_related
Hrh_26553	Hrh_26553.1	MYB_related
Hrh_26895	Hrh_26895.1	MYB_related
Hrh_27267	Hrh_27267.1	MYB_related
Hrh_27346	Hrh_27346.1	MYB_related
Hrh_27364	Hrh_27364.1	MYB_related
Hrh_27583	Hrh_27583.1	MYB_related
Hrh_27961	Hrh_27961.1	MYB_related
Hrh_28263	Hrh_28263.4	MYB_related
Hrh_28540	Hrh_28540.1	MYB_related
Hrh_28633	Hrh_28633.1	MYB_related
Hrh_28696	Hrh_28696.1	MYB_related
Hrh_28885	Hrh_28885.1	MYB_related
Hrh_29098	Hrh_29098.6	MYB_related
Hrh_29599	Hrh_29599.1	MYB_related
Hrh_30415	Hrh_30415.1	MYB_related
Hrh_31231	Hrh_31231.1	MYB_related
Hrh_31275	Hrh_31275.1	MYB_related
Hrh_31795	Hrh_31795.1	MYB_related
Hrh_32415	Hrh_32415.1	MYB_related
Hrh_32440	Hrh_32440.1	MYB_related
Hrh_32457	Hrh_32457.1	MYB_related
Hrh_32557	Hrh_32557.4	MYB_related
Hrh_32558	Hrh_32558.1	MYB_related
Hrh_32867	Hrh_32867.4	MYB_related
Hrh_33283	Hrh_33283.1	MYB_related
Hrh_33433	Hrh_33433.1	MYB_related
Hrh_35088	Hrh_35088.1	MYB_related
Hrh_35364	Hrh_35364.2	MYB_related
Hrh_35743	Hrh_35743.3	MYB_related
Hrh_36062	Hrh_36062.1	MYB_related
Hrh_36562	Hrh_36562.3	MYB_related
Hrh_37025	Hrh_37025.1	MYB_related
Hrh_37757	Hrh_37757.1	MYB_related
Hrh_38027	Hrh_38027.2	MYB_related
Hrh_38339	Hrh_38339.1	MYB_related
Hrh_39038	Hrh_39038.1	MYB_related
Hrh_39181	Hrh_39181.1	MYB_related
Hrh_39461	Hrh_39461.1	MYB_related
Hrh_40193	Hrh_40193.2	MYB_related
Hrh_41447	Hrh_41447.1	MYB_related
Hrh_41495	Hrh_41495.1	MYB_related
Hrh_41561	Hrh_41561.1	MYB_related
Hrh_42167	Hrh_42167.1	MYB_related
Hrh_42279	Hrh_42279.4	MYB_related
Hrh_42788	Hrh_42788.1	MYB_related
Hrh_43234	Hrh_43234.1	MYB_related
Hrh_43529	Hrh_43529.1	MYB_related
Hrh_43739	Hrh_43739.1	MYB_related
Hrh_00813	Hrh_00813.1	NAC
Hrh_00829	Hrh_00829.1	NAC
Hrh_01380	Hrh_01380.1	NAC
Hrh_02007	Hrh_02007.1	NAC
Hrh_02442	Hrh_02442.1	NAC
Hrh_02595	Hrh_02595.2	NAC
Hrh_02860	Hrh_02860.1	NAC
Hrh_02896	Hrh_02896.1	NAC
Hrh_03382	Hrh_03382.1	NAC
Hrh_04700	Hrh_04700.1	NAC
Hrh_04752	Hrh_04752.1	NAC
Hrh_04914	Hrh_04914.1	NAC
Hrh_05823	Hrh_05823.1	NAC
Hrh_06163	Hrh_06163.7	NAC
Hrh_06173	Hrh_06173.2	NAC
Hrh_06558	Hrh_06558.1	NAC
Hrh_06715	Hrh_06715.1	NAC
Hrh_06950	Hrh_06950.4	NAC
Hrh_06977	Hrh_06977.1	NAC
Hrh_07039	Hrh_07039.1	NAC
Hrh_08318	Hrh_08318.1	NAC
Hrh_08721	Hrh_08721.1	NAC
Hrh_09661	Hrh_09661.1	NAC
Hrh_09764	Hrh_09764.1	NAC
Hrh_09765	Hrh_09765.1	NAC
Hrh_10287	Hrh_10287.1	NAC
Hrh_10650	Hrh_10650.1	NAC
Hrh_11309	Hrh_11309.1	NAC
Hrh_12331	Hrh_12331.1	NAC
Hrh_12433	Hrh_12433.2	NAC
Hrh_12607	Hrh_12607.1	NAC
Hrh_12614	Hrh_12614.1	NAC
Hrh_12629	Hrh_12629.1	NAC
Hrh_12820	Hrh_12820.1	NAC
Hrh_13637	Hrh_13637.1	NAC
Hrh_14008	Hrh_14008.2	NAC
Hrh_14009	Hrh_14009.2	NAC
Hrh_14039	Hrh_14039.1	NAC
Hrh_14427	Hrh_14427.1	NAC
Hrh_14435	Hrh_14435.2	NAC
Hrh_15097	Hrh_15097.6	NAC
Hrh_15240	Hrh_15240.1	NAC
Hrh_15262	Hrh_15262.1	NAC
Hrh_15831	Hrh_15831.1	NAC
Hrh_16827	Hrh_16827.1	NAC
Hrh_16828	Hrh_16828.1	NAC
Hrh_17188	Hrh_17188.1	NAC
Hrh_17286	Hrh_17286.1	NAC
Hrh_17402	Hrh_17402.1	NAC
Hrh_17552	Hrh_17552.1	NAC
Hrh_18192	Hrh_18192.1	NAC
Hrh_18342	Hrh_18342.1	NAC
Hrh_19357	Hrh_19357.1	NAC
Hrh_19491	Hrh_19491.2	NAC
Hrh_20167	Hrh_20167.1	NAC
Hrh_20263	Hrh_20263.4	NAC
Hrh_20680	Hrh_20680.1	NAC
Hrh_21796	Hrh_21796.3	NAC
Hrh_21881	Hrh_21881.1	NAC
Hrh_22122	Hrh_22122.1	NAC
Hrh_22384	Hrh_22384.1	NAC
Hrh_22768	Hrh_22768.1	NAC
Hrh_22789	Hrh_22789.3	NAC
Hrh_23270	Hrh_23270.1	NAC
Hrh_24862	Hrh_24862.1	NAC
Hrh_24927	Hrh_24927.1	NAC
Hrh_25374	Hrh_25374.1	NAC
Hrh_25726	Hrh_25726.1	NAC
Hrh_26120	Hrh_26120.1	NAC
Hrh_26588	Hrh_26588.1	NAC
Hrh_26715	Hrh_26715.1	NAC
Hrh_27610	Hrh_27610.1	NAC
Hrh_27676	Hrh_27676.1	NAC
Hrh_27710	Hrh_27710.1	NAC
Hrh_27979	Hrh_27979.1	NAC
Hrh_28075	Hrh_28075.1	NAC
Hrh_28609	Hrh_28609.1	NAC
Hrh_28615	Hrh_28615.2	NAC
Hrh_29319	Hrh_29319.1	NAC
Hrh_29324	Hrh_29324.1	NAC
Hrh_29461	Hrh_29461.1	NAC
Hrh_29612	Hrh_29612.2	NAC
Hrh_29631	Hrh_29631.1	NAC
Hrh_30743	Hrh_30743.1	NAC
Hrh_30992	Hrh_30992.2	NAC
Hrh_31524	Hrh_31524.1	NAC
Hrh_32073	Hrh_32073.1	NAC
Hrh_33592	Hrh_33592.1	NAC
Hrh_34123	Hrh_34123.1	NAC
Hrh_34947	Hrh_34947.1	NAC
Hrh_35894	Hrh_35894.1	NAC
Hrh_36861	Hrh_36861.6	NAC
Hrh_37043	Hrh_37043.2	NAC
Hrh_37244	Hrh_37244.1	NAC
Hrh_37480	Hrh_37480.1	NAC
Hrh_39098	Hrh_39098.1	NAC
Hrh_40140	Hrh_40140.8	NAC
Hrh_40873	Hrh_40873.1	NAC
Hrh_41740	Hrh_41740.3	NAC
Hrh_42040	Hrh_42040.1	NAC
Hrh_42199	Hrh_42199.1	NAC
Hrh_43285	Hrh_43285.1	NAC
Hrh_43378	Hrh_43378.1	NAC
Hrh_43424	Hrh_43424.1	NAC
Hrh_44056	Hrh_44056.1	NAC
Hrh_03240	Hrh_03240.1	NF-X1
Hrh_20549	Hrh_20549.1	NF-X1
Hrh_24872	Hrh_24872.1	NF-X1
[truncated: 510 more rows]

## Sheet: TableS8
Table S8. Summary of resistance gene analogs (RGAs) identified in H. rhodopensis.
NBS	RLP	RLK	TM-CC	Total
102	51	575	145	873
Gene	Transcript	Length(aa)	Type
Hrh_13000	Hrh_13000.5	532	NBS
Hrh_20880	Hrh_20880.1	606	NBS
Hrh_22610	Hrh_22610.2	544	NBS
Hrh_28488	Hrh_28488.1	919	NBS
Hrh_28862	Hrh_28862.1	434	NBS
Hrh_35222	Hrh_35222.1	609	NBS
Hrh_36310	Hrh_36310.1	871	NBS
Hrh_01133	Hrh_01133.5	1239	NBS
Hrh_01682	Hrh_01682.3	864	NBS
Hrh_03252	Hrh_03252.1	789	NBS
Hrh_04695	Hrh_04695.2	1146	NBS
Hrh_06641	Hrh_06641.1	922	NBS
Hrh_06642	Hrh_06642.3	922	NBS
Hrh_09542	Hrh_09542.2	902	NBS
Hrh_10270	Hrh_10270.1	728	NBS
Hrh_11753	Hrh_11753.3	914	NBS
Hrh_11873	Hrh_11873.1	1290	NBS
Hrh_15201	Hrh_15201.21	860	NBS
Hrh_15255	Hrh_15255.1	887	NBS
Hrh_15361	Hrh_15361.4	909	NBS
Hrh_19341	Hrh_19341.1	997	NBS
Hrh_20301	Hrh_20301.1	832	NBS
Hrh_22607	Hrh_22607.1	943	NBS
Hrh_22609	Hrh_22609.1	943	NBS
Hrh_23633	Hrh_23633.2	648	NBS
Hrh_25514	Hrh_25514.2	1062	NBS
Hrh_26847	Hrh_26847.2	1237	NBS
Hrh_26879	Hrh_26879.5	930	NBS
Hrh_26994	Hrh_26994.1	1551	NBS
Hrh_27009	Hrh_27009.1	981	NBS
Hrh_30636	Hrh_30636.1	954	NBS
Hrh_32155	Hrh_32155.1	977	NBS
Hrh_34221	Hrh_34221.4	985	NBS
Hrh_36197	Hrh_36197.1	898	NBS
Hrh_36438	Hrh_36438.1	1134	NBS
Hrh_41393	Hrh_41393.6	1228	NBS
Hrh_41590	Hrh_41590.1	1210	NBS
Hrh_41985	Hrh_41985.1	1263	NBS
Hrh_00758	Hrh_00758.2	896	NBS
Hrh_04416	Hrh_04416.4	538	NBS
Hrh_04506	Hrh_04506.1	149	NBS
Hrh_09981	Hrh_09981.1	427	NBS
Hrh_11386	Hrh_11386.1	904	NBS
Hrh_11698	Hrh_11698.1	537	NBS
Hrh_11755	Hrh_11755.1	114	NBS
Hrh_13612	Hrh_13612.2	941	NBS
Hrh_16588	Hrh_16588.1	270	NBS
Hrh_16919	Hrh_16919.1	690	NBS
Hrh_21494	Hrh_21494.1	261	NBS
Hrh_22460	Hrh_22460.4	827	NBS
Hrh_25345	Hrh_25345.1	290	NBS
Hrh_28858	Hrh_28858.1	517	NBS
Hrh_29293	Hrh_29293.9	367	NBS
Hrh_29644	Hrh_29644.1	571	NBS
Hrh_30428	Hrh_30428.1	476	NBS
Hrh_31960	Hrh_31960.1	140	NBS
Hrh_39620	Hrh_39620.1	211	NBS
Hrh_40860	Hrh_40860.1	526	NBS
Hrh_43746	Hrh_43746.1	164	NBS
Hrh_01300	Hrh_01300.3	654	NBS
Hrh_01313	Hrh_01313.1	923	NBS
Hrh_01632	Hrh_01632.1	884	NBS
Hrh_02894	Hrh_02894.1	810	NBS
Hrh_03033	Hrh_03033.1	884	NBS
Hrh_03034	Hrh_03034.1	374	NBS
Hrh_03947	Hrh_03947.1	862	NBS
Hrh_05780	Hrh_05780.4	919	NBS
Hrh_06327	Hrh_06327.1	936	NBS
Hrh_09986	Hrh_09986.7	909	NBS
Hrh_09987	Hrh_09987.1	876	NBS
Hrh_11750	Hrh_11750.1	833	NBS
Hrh_11751	Hrh_11751.2	851	NBS
Hrh_14869	Hrh_14869.2	866	NBS
Hrh_15249	Hrh_15249.1	874	NBS
Hrh_21662	Hrh_21662.1	1351	NBS
Hrh_24450	Hrh_24450.1	910	NBS
Hrh_24633	Hrh_24633.3	494	NBS
Hrh_24954	Hrh_24954.1	972	NBS
Hrh_24973	Hrh_24973.1	854	NBS
Hrh_25344	Hrh_25344.1	881	NBS
Hrh_25939	Hrh_25939.2	940	NBS
Hrh_26861	Hrh_26861.1	896	NBS
Hrh_27212	Hrh_27212.1	930	NBS
Hrh_30000	Hrh_30000.1	920	NBS
Hrh_34435	Hrh_34435.2	626	NBS
Hrh_34436	Hrh_34436.1	724	NBS
Hrh_35864	Hrh_35864.1	934	NBS
Hrh_36268	Hrh_36268.1	1011	NBS
Hrh_36313	Hrh_36313.2	858	NBS
Hrh_37391	Hrh_37391.1	824	NBS
Hrh_38498	Hrh_38498.1	864	NBS
Hrh_41240	Hrh_41240.1	824	NBS
Hrh_41394	Hrh_41394.1	1208	NBS
Hrh_41722	Hrh_41722.1	861	NBS
Hrh_43873	Hrh_43873.1	549	NBS
Hrh_09683	Hrh_09683.3	1003	NBS
Hrh_05253	Hrh_05253.1	996	NBS
Hrh_12020	Hrh_12020.8	527	NBS
Hrh_12901	Hrh_12901.1	208	NBS
Hrh_16542	Hrh_16542.1	208	NBS
Hrh_18739	Hrh_18739.2	990	NBS
Hrh_40441	Hrh_40441.1	208	NBS
Hrh_00018	Hrh_00018.1	307	RLK
Hrh_00065	Hrh_00065.1	453	RLK
Hrh_00076	Hrh_00076.1	1084	RLK
Hrh_00139	Hrh_00139.1	790	RLK
Hrh_00148	Hrh_00148.3	906	RLK
Hrh_00383	Hrh_00383.1	429	RLK
Hrh_00392	Hrh_00392.1	975	RLK
Hrh_00517	Hrh_00517.1	420	RLK
Hrh_00535	Hrh_00535.3	854	RLK
Hrh_00579	Hrh_00579.1	923	RLK
Hrh_00582	Hrh_00582.1	724	RLK
Hrh_00585	Hrh_00585.1	887	RLK
Hrh_00598	Hrh_00598.1	698	RLK
Hrh_00601	Hrh_00601.1	869	RLK
Hrh_00720	Hrh_00720.1	721	RLK
Hrh_00742	Hrh_00742.1	610	RLK
Hrh_00772	Hrh_00772.1	965	RLK
Hrh_00967	Hrh_00967.1	1006	RLK
Hrh_00980	Hrh_00980.1	617	RLK
Hrh_01032	Hrh_01032.2	601	RLK
Hrh_01105	Hrh_01105.1	618	RLK
Hrh_01127	Hrh_01127.1	1020	RLK
Hrh_01297	Hrh_01297.1	813	RLK
Hrh_01323	Hrh_01323.1	619	RLK
Hrh_01414	Hrh_01414.1	662	RLK
Hrh_01513	Hrh_01513.1	463	RLK
Hrh_01532	Hrh_01532.1	537	RLK
Hrh_01559	Hrh_01559.2	1001	RLK
Hrh_01636	Hrh_01636.1	872	RLK
Hrh_01726	Hrh_01726.2	655	RLK
Hrh_01904	Hrh_01904.1	1020	RLK
Hrh_02086	Hrh_02086.1	691	RLK
Hrh_02330	Hrh_02330.1	496	RLK
Hrh_02389	Hrh_02389.1	363	RLK
Hrh_02430	Hrh_02430.1	870	RLK
Hrh_02435	Hrh_02435.1	633	RLK
Hrh_02439	Hrh_02439.1	314	RLK
Hrh_02518	Hrh_02518.1	711	RLK
Hrh_02539	Hrh_02539.1	613	RLK
Hrh_02542	Hrh_02542.1	794	RLK
Hrh_02546	Hrh_02546.1	935	RLK
Hrh_02551	Hrh_02551.1	1102	RLK
Hrh_02585	Hrh_02585.1	912	RLK
Hrh_02598	Hrh_02598.1	627	RLK
Hrh_02758	Hrh_02758.1	376	RLK
Hrh_02781	Hrh_02781.8	423	RLK
Hrh_02788	Hrh_02788.2	1166	RLK
Hrh_02823	Hrh_02823.8	1099	RLK
Hrh_03053	Hrh_03053.1	669	RLK
Hrh_03078	Hrh_03078.5	703	RLK
Hrh_03113	Hrh_03113.1	864	RLK
Hrh_03231	Hrh_03231.1	768	RLK
Hrh_03286	Hrh_03286.1	1041	RLK
Hrh_03530	Hrh_03530.1	655	RLK
Hrh_03535	Hrh_03535.1	669	RLK
Hrh_03645	Hrh_03645.1	416	RLK
Hrh_03665	Hrh_03665.1	652	RLK
Hrh_03730	Hrh_03730.1	677	RLK
Hrh_03731	Hrh_03731.1	680	RLK
Hrh_03733	Hrh_03733.1	682	RLK
Hrh_03734	Hrh_03734.2	195	RLK
Hrh_03735	Hrh_03735.1	479	RLK
Hrh_03739	Hrh_03739.4	760	RLK
Hrh_03769	Hrh_03769.2	828	RLK
Hrh_03815	Hrh_03815.1	643	RLK
Hrh_03847	Hrh_03847.1	377	RLK
Hrh_03910	Hrh_03910.2	607	RLK
Hrh_04032	Hrh_04032.1	663	RLK
Hrh_04062	Hrh_04062.1	1166	RLK
Hrh_04206	Hrh_04206.1	1035	RLK
Hrh_04230	Hrh_04230.1	704	RLK
Hrh_04233	Hrh_04233.4	902	RLK
Hrh_04293	Hrh_04293.3	950	RLK
Hrh_04352	Hrh_04352.1	718	RLK
Hrh_04433	Hrh_04433.7	620	RLK
Hrh_04464	Hrh_04464.1	830	RLK
Hrh_04508	Hrh_04508.1	956	RLK
Hrh_04510	Hrh_04510.1	642	RLK
Hrh_04541	Hrh_04541.1	787	RLK
Hrh_04579	Hrh_04579.1	703	RLK
Hrh_04586	Hrh_04586.1	642	RLK
Hrh_04698	Hrh_04698.7	950	RLK
Hrh_04777	Hrh_04777.1	1032	RLK
Hrh_04855	Hrh_04855.6	521	RLK
Hrh_04872	Hrh_04872.1	636	RLK
Hrh_04982	Hrh_04982.7	609	RLK
Hrh_05030	Hrh_05030.2	536	RLK
Hrh_05044	Hrh_05044.1	692	RLK
Hrh_05062	Hrh_05062.2	717	RLK
Hrh_05088	Hrh_05088.1	955	RLK
Hrh_05099	Hrh_05099.1	1214	RLK
Hrh_05275	Hrh_05275.1	809	RLK
Hrh_05343	Hrh_05343.1	1022	RLK
Hrh_05374	Hrh_05374.3	985	RLK
Hrh_05388	Hrh_05388.1	811	RLK
Hrh_05490	Hrh_05490.1	888	RLK
Hrh_05658	Hrh_05658.1	400	RLK
Hrh_05660	Hrh_05660.3	484	RLK
Hrh_05662	Hrh_05662.1	696	RLK
Hrh_05663	Hrh_05663.1	384	RLK
Hrh_05697	Hrh_05697.1	828	RLK
Hrh_05727	Hrh_05727.2	787	RLK
Hrh_05769	Hrh_05769.1	490	RLK
Hrh_05781	Hrh_05781.1	653	RLK
Hrh_05861	Hrh_05861.1	779	RLK
Hrh_05901	Hrh_05901.2	905	RLK
Hrh_05994	Hrh_05994.2	950	RLK
Hrh_06135	Hrh_06135.1	698	RLK
Hrh_06146	Hrh_06146.1	726	RLK
Hrh_06196	Hrh_06196.1	1306	RLK
Hrh_06210	Hrh_06210.5	658	RLK
Hrh_06245	Hrh_06245.1	491	RLK
Hrh_06429	Hrh_06429.1	478	RLK
Hrh_06562	Hrh_06562.3	728	RLK
Hrh_06569	Hrh_06569.1	597	RLK
Hrh_06570	Hrh_06570.1	671	RLK
Hrh_06572	Hrh_06572.2	673	RLK
Hrh_06888	Hrh_06888.1	1258	RLK
Hrh_06927	Hrh_06927.1	1215	RLK
Hrh_06957	Hrh_06957.2	745	RLK
Hrh_06979	Hrh_06979.1	980	RLK
Hrh_07304	Hrh_07304.1	650	RLK
Hrh_07320	Hrh_07320.1	729	RLK
Hrh_07350	Hrh_07350.5	989	RLK
Hrh_07385	Hrh_07385.1	897	RLK
Hrh_07492	Hrh_07492.1	720	RLK
Hrh_07676	Hrh_07676.1	696	RLK
Hrh_07685	Hrh_07685.1	722	RLK
Hrh_07712	Hrh_07712.1	849	RLK
Hrh_07864	Hrh_07864.1	948	RLK
Hrh_08063	Hrh_08063.1	705	RLK
Hrh_08093	Hrh_08093.2	461	RLK
Hrh_08338	Hrh_08338.1	663	RLK
Hrh_08344	Hrh_08344.1	667	RLK
Hrh_08434	Hrh_08434.1	668	RLK
Hrh_08463	Hrh_08463.1	1027	RLK
Hrh_08507	Hrh_08507.1	663	RLK
Hrh_08616	Hrh_08616.1	776	RLK
Hrh_08631	Hrh_08631.5	494	RLK
Hrh_08706	Hrh_08706.1	1209	RLK
Hrh_08724	Hrh_08724.1	1002	RLK
Hrh_08752	Hrh_08752.1	837	RLK
Hrh_08753	Hrh_08753.3	585	RLK
Hrh_08850	Hrh_08850.1	663	RLK
Hrh_08958	Hrh_08958.1	789	RLK
Hrh_09083	Hrh_09083.2	571	RLK
Hrh_09093	Hrh_09093.1	833	RLK
Hrh_09112	Hrh_09112.1	1063	RLK
Hrh_09121	Hrh_09121.1	1200	RLK
Hrh_09205	Hrh_09205.1	617	RLK
Hrh_09211	Hrh_09211.1	510	RLK
Hrh_09310	Hrh_09310.1	733	RLK
Hrh_09376	Hrh_09376.4	928	RLK
Hrh_09427	Hrh_09427.1	636	RLK
Hrh_09619	Hrh_09619.1	718	RLK
Hrh_09752	Hrh_09752.3	814	RLK
Hrh_09760	Hrh_09760.1	832	RLK
Hrh_10107	Hrh_10107.1	717	RLK
Hrh_10141	Hrh_10141.2	494	RLK
Hrh_10165	Hrh_10165.1	126	RLK
Hrh_10207	Hrh_10207.1	436	RLK
Hrh_10268	Hrh_10268.1	470	RLK
Hrh_10367	Hrh_10367.1	458	RLK
Hrh_10508	Hrh_10508.1	803	RLK
Hrh_10556	Hrh_10556.1	687	RLK
Hrh_10662	Hrh_10662.1	1107	RLK
Hrh_10681	Hrh_10681.1	463	RLK
Hrh_10707	Hrh_10707.1	1215	RLK
Hrh_10833	Hrh_10833.1	753	RLK
Hrh_10860	Hrh_10860.3	596	RLK
Hrh_11014	Hrh_11014.4	649	RLK
Hrh_11015	Hrh_11015.7	647	RLK
Hrh_11022	Hrh_11022.1	489	RLK
Hrh_11088	Hrh_11088.5	845	RLK
Hrh_11102	Hrh_11102.1	1001	RLK
Hrh_11123	Hrh_11123.2	469	RLK
Hrh_11197	Hrh_11197.1	823	RLK
Hrh_11214	Hrh_11214.1	688	RLK
Hrh_11216	Hrh_11216.2	666	RLK
Hrh_11240	Hrh_11240.2	498	RLK
Hrh_11311	Hrh_11311.1	799	RLK
Hrh_11441	Hrh_11441.1	999	RLK
Hrh_11443	Hrh_11443.8	792	RLK
Hrh_11677	Hrh_11677.1	604	RLK
Hrh_11802	Hrh_11802.1	1096	RLK
Hrh_11863	Hrh_11863.1	596	RLK
Hrh_11998	Hrh_11998.1	882	RLK
Hrh_12016	Hrh_12016.1	663	RLK
Hrh_12126	Hrh_12126.4	592	RLK
Hrh_12129	Hrh_12129.5	372	RLK
Hrh_12323	Hrh_12323.1	824	RLK
Hrh_12432	Hrh_12432.2	951	RLK
Hrh_12496	Hrh_12496.3	624	RLK
Hrh_12672	Hrh_12672.1	408	RLK
Hrh_13004	Hrh_13004.7	250	RLK
Hrh_13155	Hrh_13155.1	628	RLK
Hrh_13161	Hrh_13161.1	889	RLK
Hrh_13260	Hrh_13260.1	703	RLK
Hrh_13296	Hrh_13296.1	613	RLK
Hrh_13304	Hrh_13304.1	534	RLK
Hrh_13506	Hrh_13506.2	789	RLK
Hrh_13536	Hrh_13536.1	731	RLK
Hrh_13574	Hrh_13574.1	626	RLK
Hrh_13575	Hrh_13575.1	611	RLK
Hrh_13687	Hrh_13687.1	816	RLK
Hrh_13698	Hrh_13698.1	969	RLK
Hrh_13731	Hrh_13731.1	363	RLK
Hrh_13822	Hrh_13822.1	798	RLK
Hrh_13935	Hrh_13935.1	637	RLK
Hrh_14062	Hrh_14062.2	982	RLK
Hrh_14186	Hrh_14186.1	1024	RLK
Hrh_14254	Hrh_14254.1	700	RLK
Hrh_14281	Hrh_14281.2	878	RLK
Hrh_14467	Hrh_14467.1	623	RLK
Hrh_14560	Hrh_14560.3	822	RLK
Hrh_14714	Hrh_14714.1	801	RLK
Hrh_14740	Hrh_14740.3	926	RLK
Hrh_14887	Hrh_14887.1	1039	RLK
Hrh_14896	Hrh_14896.1	424	RLK
Hrh_14960	Hrh_14960.1	755	RLK
Hrh_15026	Hrh_15026.1	603	RLK
Hrh_15059	Hrh_15059.1	1133	RLK
Hrh_15091	Hrh_15091.1	442	RLK
Hrh_15195	Hrh_15195.1	460	RLK
Hrh_15225	Hrh_15225.1	660	RLK
Hrh_15297	Hrh_15297.1	1096	RLK
Hrh_15453	Hrh_15453.1	935	RLK
Hrh_15518	Hrh_15518.1	474	RLK
Hrh_15616	Hrh_15616.1	1129	RLK
Hrh_15642	Hrh_15642.2	894	RLK
Hrh_15700	Hrh_15700.2	620	RLK
Hrh_15701	Hrh_15701.1	601	RLK
Hrh_15703	Hrh_15703.1	644	RLK
Hrh_15751	Hrh_15751.2	1018	RLK
Hrh_15752	Hrh_15752.2	526	RLK
Hrh_15766	Hrh_15766.2	854	RLK
Hrh_15894	Hrh_15894.1	464	RLK
Hrh_15935	Hrh_15935.1	785	RLK
Hrh_16121	Hrh_16121.1	849	RLK
Hrh_16140	Hrh_16140.2	712	RLK
Hrh_16236	Hrh_16236.1	831	RLK
Hrh_16355	Hrh_16355.1	1038	RLK
Hrh_16621	Hrh_16621.1	988	RLK
Hrh_16660	Hrh_16660.8	678	RLK
Hrh_16701	Hrh_16701.4	625	RLK
Hrh_16777	Hrh_16777.1	349	RLK
Hrh_16852	Hrh_16852.2	419	RLK
Hrh_16877	Hrh_16877.1	424	RLK
Hrh_16940	Hrh_16940.1	453	RLK
Hrh_16990	Hrh_16990.1	688	RLK
Hrh_17046	Hrh_17046.1	1207	RLK
Hrh_17062	Hrh_17062.1	664	RLK
Hrh_17212	Hrh_17212.1	762	RLK
Hrh_17245	Hrh_17245.2	447	RLK
Hrh_17281	Hrh_17281.1	663	RLK
Hrh_17300	Hrh_17300.1	688	RLK
Hrh_17442	Hrh_17442.1	1213	RLK
Hrh_17479	Hrh_17479.2	474	RLK
Hrh_17504	Hrh_17504.1	506	RLK
Hrh_17514	Hrh_17514.2	836	RLK
Hrh_17536	Hrh_17536.1	319	RLK
Hrh_17538	Hrh_17538.1	624	RLK
Hrh_17554	Hrh_17554.2	677	RLK
Hrh_17584	Hrh_17584.2	730	RLK
Hrh_17721	Hrh_17721.6	619	RLK
Hrh_17877	Hrh_17877.2	521	RLK
Hrh_17879	Hrh_17879.1	639	RLK
Hrh_18066	Hrh_18066.1	889	RLK
Hrh_18903	Hrh_18903.2	830	RLK
Hrh_19009	Hrh_19009.1	652	RLK
Hrh_19060	Hrh_19060.1	973	RLK
Hrh_19244	Hrh_19244.2	1175	RLK
Hrh_19251	Hrh_19251.1	558	RLK
Hrh_19478	Hrh_19478.1	981	RLK
Hrh_19606	Hrh_19606.1	444	RLK
Hrh_19608	Hrh_19608.1	711	RLK
Hrh_19656	Hrh_19656.1	335	RLK
Hrh_20019	Hrh_20019.1	824	RLK
Hrh_20092	Hrh_20092.1	977	RLK
Hrh_20121	Hrh_20121.5	761	RLK
Hrh_20205	Hrh_20205.1	789	RLK
Hrh_20222	Hrh_20222.1	361	RLK
Hrh_20225	Hrh_20225.2	616	RLK
Hrh_20229	Hrh_20229.1	441	RLK
Hrh_20238	Hrh_20238.2	1308	RLK
Hrh_20286	Hrh_20286.1	637	RLK
Hrh_20303	Hrh_20303.1	470	RLK
Hrh_20315	Hrh_20315.4	244	RLK
Hrh_20507	Hrh_20507.1	948	RLK
Hrh_20657	Hrh_20657.1	820	RLK
Hrh_20660	Hrh_20660.1	820	RLK
Hrh_20733	Hrh_20733.3	348	RLK
Hrh_20737	Hrh_20737.3	1097	RLK
Hrh_20802	Hrh_20802.1	1216	RLK
Hrh_20945	Hrh_20945.2	292	RLK
Hrh_20947	Hrh_20947.1	471	RLK
Hrh_20959	Hrh_20959.2	506	RLK
Hrh_20970	Hrh_20970.1	1015	RLK
Hrh_21155	Hrh_21155.2	366	RLK
Hrh_21575	Hrh_21575.1	645	RLK
Hrh_21651	Hrh_21651.1	1104	RLK
Hrh_21653	Hrh_21653.4	593	RLK
Hrh_21655	Hrh_21655.1	1060	RLK
Hrh_21752	Hrh_21752.1	1023	RLK
Hrh_21841	Hrh_21841.2	978	RLK
Hrh_21871	Hrh_21871.3	1233	RLK
Hrh_21923	Hrh_21923.3	625	RLK
Hrh_22085	Hrh_22085.1	741	RLK
Hrh_22166	Hrh_22166.1	662	RLK
Hrh_22387	Hrh_22387.1	1153	RLK
Hrh_22482	Hrh_22482.8	445	RLK
Hrh_22494	Hrh_22494.1	460	RLK
Hrh_22501	Hrh_22501.1	677	RLK
Hrh_22531	Hrh_22531.1	650	RLK
Hrh_22837	Hrh_22837.1	592	RLK
Hrh_22940	Hrh_22940.1	952	RLK
Hrh_22948	Hrh_22948.1	447	RLK
Hrh_22951	Hrh_22951.2	380	RLK
Hrh_22980	Hrh_22980.1	665	RLK
Hrh_22991	Hrh_22991.1	908	RLK
Hrh_23051	Hrh_23051.1	614	RLK
Hrh_23059	Hrh_23059.2	508	RLK
Hrh_23135	Hrh_23135.1	636	RLK
Hrh_23138	Hrh_23138.1	653	RLK
Hrh_23180	Hrh_23180.1	739	RLK
Hrh_23186	Hrh_23186.1	657	RLK
Hrh_23245	Hrh_23245.1	657	RLK
Hrh_23251	Hrh_23251.1	737	RLK
Hrh_23464	Hrh_23464.2	610	RLK
Hrh_23465	Hrh_23465.1	681	RLK
Hrh_23468	Hrh_23468.4	617	RLK
Hrh_23492	Hrh_23492.3	859	RLK
Hrh_23552	Hrh_23552.1	630	RLK
Hrh_23568	Hrh_23568.1	857	RLK
Hrh_23580	Hrh_23580.1	494	RLK
Hrh_23721	Hrh_23721.2	645	RLK
Hrh_23778	Hrh_23778.1	783	RLK
Hrh_23852	Hrh_23852.5	862	RLK
Hrh_23853	Hrh_23853.1	955	RLK
Hrh_23972	Hrh_23972.1	788	RLK
Hrh_23981	Hrh_23981.1	634	RLK
Hrh_23994	Hrh_23994.1	969	RLK
Hrh_24095	Hrh_24095.2	759	RLK
Hrh_24294	Hrh_24294.1	829	RLK
Hrh_24309	Hrh_24309.1	1007	RLK
Hrh_24312	Hrh_24312.4	580	RLK
Hrh_24357	Hrh_24357.1	683	RLK
Hrh_24386	Hrh_24386.2	1281	RLK
Hrh_24390	Hrh_24390.1	722	RLK
Hrh_24467	Hrh_24467.1	958	RLK
Hrh_24692	Hrh_24692.1	875	RLK
Hrh_24717	Hrh_24717.1	670	RLK
Hrh_24804	Hrh_24804.3	621	RLK
Hrh_24871	Hrh_24871.1	781	RLK
Hrh_25205	Hrh_25205.5	238	RLK
Hrh_25240	Hrh_25240.3	451	RLK
Hrh_25475	Hrh_25475.1	785	RLK
Hrh_25891	Hrh_25891.1	822	RLK
Hrh_25892	Hrh_25892.1	813	RLK
Hrh_25922	Hrh_25922.1	850	RLK
Hrh_25931	Hrh_25931.1	1042	RLK
Hrh_25935	Hrh_25935.2	1111	RLK
Hrh_25961	Hrh_25961.1	764	RLK
Hrh_26048	Hrh_26048.1	517	RLK
Hrh_26066	Hrh_26066.3	502	RLK
Hrh_26407	Hrh_26407.2	718	RLK
Hrh_26409	Hrh_26409.1	471	RLK
Hrh_26410	Hrh_26410.1	679	RLK
Hrh_26423	Hrh_26423.1	1001	RLK
Hrh_26459	Hrh_26459.1	1062	RLK
Hrh_26463	Hrh_26463.1	1062	RLK
Hrh_26526	Hrh_26526.1	838	RLK
Hrh_26579	Hrh_26579.1	927	RLK
Hrh_26630	Hrh_26630.1	623	RLK
Hrh_26678	Hrh_26678.1	1221	RLK
Hrh_26780	Hrh_26780.1	523	RLK
Hrh_26795	Hrh_26795.1	557	RLK
Hrh_26811	Hrh_26811.3	643	RLK
Hrh_26824	Hrh_26824.1	781	RLK
Hrh_26828	Hrh_26828.2	750	RLK
Hrh_26913	Hrh_26913.1	566	RLK
Hrh_27155	Hrh_27155.1	767	RLK
Hrh_27172	Hrh_27172.1	710	RLK
Hrh_27193	Hrh_27193.2	623	RLK
Hrh_27207	Hrh_27207.2	1135	RLK
Hrh_27213	Hrh_27213.1	1009	RLK
Hrh_27436	Hrh_27436.1	1054	RLK
Hrh_27454	Hrh_27454.1	262	RLK
Hrh_27490	Hrh_27490.2	998	RLK
Hrh_27491	Hrh_27491.5	930	RLK
Hrh_27506	Hrh_27506.2	471	RLK
Hrh_27507	Hrh_27507.6	361	RLK
Hrh_27704	Hrh_27704.1	991	RLK
Hrh_27764	Hrh_27764.1	724	RLK
Hrh_27802	Hrh_27802.2	620	RLK
Hrh_27906	Hrh_27906.1	291	RLK
Hrh_27913	Hrh_27913.1	687	RLK
Hrh_28147	Hrh_28147.1	1020	RLK
Hrh_28258	Hrh_28258.1	770	RLK
Hrh_28380	Hrh_28380.1	483	RLK
Hrh_28520	Hrh_28520.1	684	RLK
Hrh_28619	Hrh_28619.1	1212	RLK
Hrh_28630	Hrh_28630.1	1093	RLK
Hrh_28683	Hrh_28683.1	604	RLK
Hrh_28842	Hrh_28842.1	589	RLK
Hrh_28924	Hrh_28924.1	813	RLK
Hrh_28938	Hrh_28938.1	506	RLK
Hrh_29094	Hrh_29094.1	760	RLK
Hrh_29235	Hrh_29235.1	825	RLK
Hrh_29285	Hrh_29285.1	1001	RLK
Hrh_29342	Hrh_29342.1	1008	RLK
Hrh_29515	Hrh_29515.1	986	RLK
Hrh_29773	Hrh_29773.1	681	RLK
Hrh_30012	Hrh_30012.1	525	RLK
Hrh_30038	Hrh_30038.1	796	RLK
Hrh_30348	Hrh_30348.1	490	RLK
Hrh_30489	Hrh_30489.2	572	RLK
Hrh_30492	Hrh_30492.1	753	RLK
Hrh_30493	Hrh_30493.1	716	RLK
Hrh_30616	Hrh_30616.1	630	RLK
Hrh_30639	Hrh_30639.1	1007	RLK
Hrh_30833	Hrh_30833.4	961	RLK
Hrh_30888	Hrh_30888.1	786	RLK
Hrh_30897	Hrh_30897.1	823	RLK
Hrh_30955	Hrh_30955.1	626	RLK
Hrh_31083	Hrh_31083.1	684	RLK
Hrh_31269	Hrh_31269.2	642	RLK
Hrh_31345	Hrh_31345.1	647	RLK
Hrh_31359	Hrh_31359.3	652	RLK
Hrh_31690	Hrh_31690.1	947	RLK
Hrh_31701	Hrh_31701.2	687	RLK
Hrh_31702	Hrh_31702.1	546	RLK
Hrh_31718	Hrh_31718.1	445	RLK
Hrh_31723	Hrh_31723.2	600	RLK
Hrh_31724	Hrh_31724.1	392	RLK
Hrh_31725	Hrh_31725.2	555	RLK
Hrh_31745	Hrh_31745.1	833	RLK
Hrh_31762	Hrh_31762.1	868	RLK
Hrh_31832	Hrh_31832.1	961	RLK
Hrh_31861	Hrh_31861.1	619	RLK
Hrh_31913	Hrh_31913.1	512	RLK
Hrh_31914	Hrh_31914.3	1164	RLK
Hrh_31927	Hrh_31927.1	720	RLK
Hrh_31971	Hrh_31971.1	1009	RLK
Hrh_31983	Hrh_31983.1	675	RLK
Hrh_32041	Hrh_32041.1	602	RLK
Hrh_32119	Hrh_32119.2	620	RLK
Hrh_32126	Hrh_32126.2	493	RLK
Hrh_32177	Hrh_32177.2	656	RLK
Hrh_32503	Hrh_32503.1	720	RLK
Hrh_32575	Hrh_32575.2	948	RLK
Hrh_32610	Hrh_32610.1	759	RLK
Hrh_32642	Hrh_32642.1	403	RLK
Hrh_32667	Hrh_32667.1	618	RLK
Hrh_32730	Hrh_32730.1	394	RLK
Hrh_32906	Hrh_32906.1	523	RLK
Hrh_33199	Hrh_33199.1	668	RLK
Hrh_33326	Hrh_33326.1	525	RLK
Hrh_33355	Hrh_33355.2	460	RLK
Hrh_33516	Hrh_33516.1	443	RLK
Hrh_33774	Hrh_33774.1	801	RLK
Hrh_33838	Hrh_33838.1	434	RLK
Hrh_33848	Hrh_33848.1	971	RLK
Hrh_33882	Hrh_33882.1	781	RLK
Hrh_33899	Hrh_33899.2	623	RLK
Hrh_33955	Hrh_33955.1	991	RLK
Hrh_34019	Hrh_34019.1	335	RLK
Hrh_34080	Hrh_34080.2	664	RLK
Hrh_34171	Hrh_34171.8	439	RLK
Hrh_34194	Hrh_34194.9	823	RLK
Hrh_34239	Hrh_34239.1	677	RLK
Hrh_34325	Hrh_34325.1	979	RLK
Hrh_34337	Hrh_34337.2	441	RLK
Hrh_34471	Hrh_34471.1	1221	RLK
Hrh_34618	Hrh_34618.1	906	RLK
Hrh_34855	Hrh_34855.1	548	RLK
Hrh_35188	Hrh_35188.1	671	RLK
Hrh_35189	Hrh_35189.1	669	RLK
Hrh_35269	Hrh_35269.1	495	RLK
Hrh_35335	Hrh_35335.1	1060	RLK
Hrh_35390	Hrh_35390.1	499	RLK
Hrh_35450	Hrh_35450.1	977	RLK
Hrh_35464	Hrh_35464.1	1050	RLK
Hrh_35478	Hrh_35478.1	964	RLK
Hrh_35522	Hrh_35522.1	825	RLK
Hrh_35678	Hrh_35678.1	430	RLK
Hrh_35714	Hrh_35714.7	822	RLK
Hrh_35881	Hrh_35881.1	618	RLK
Hrh_35934	Hrh_35934.1	908	RLK
Hrh_36003	Hrh_36003.1	394	RLK
Hrh_36009	Hrh_36009.1	619	RLK
Hrh_36018	Hrh_36018.2	512	RLK
Hrh_36170	Hrh_36170.1	1020	RLK
Hrh_36370	Hrh_36370.1	785	RLK
Hrh_36426	Hrh_36426.1	397	RLK
Hrh_36447	Hrh_36447.1	789	RLK
Hrh_36612	Hrh_36612.1	1212	RLK
Hrh_36767	Hrh_36767.1	1079	RLK
Hrh_36775	Hrh_36775.1	661	RLK
Hrh_36829	Hrh_36829.1	361	RLK
Hrh_36831	Hrh_36831.1	616	RLK
Hrh_36835	Hrh_36835.1	441	RLK
Hrh_37035	Hrh_37035.3	205	RLK
Hrh_37218	Hrh_37218.1	653	RLK
Hrh_37235	Hrh_37235.2	874	RLK
Hrh_37270	Hrh_37270.1	618	RLK
Hrh_37294	Hrh_37294.1	734	RLK
Hrh_37539	Hrh_37539.1	638	RLK
Hrh_37541	Hrh_37541.1	523	RLK
Hrh_37560	Hrh_37560.1	883	RLK
Hrh_37577	Hrh_37577.1	349	RLK
Hrh_37615	Hrh_37615.2	858	RLK
Hrh_37617	Hrh_37617.2	707	RLK
Hrh_37723	Hrh_37723.2	892	RLK
Hrh_37726	Hrh_37726.1	1062	RLK
Hrh_37854	Hrh_37854.1	579	RLK
Hrh_37867	Hrh_37867.1	833	RLK
Hrh_37884	Hrh_37884.1	777	RLK
Hrh_37896	Hrh_37896.3	437	RLK
Hrh_37914	Hrh_37914.1	327	RLK
Hrh_37915	Hrh_37915.1	665	RLK
Hrh_38222	Hrh_38222.1	376	RLK
Hrh_38249	Hrh_38249.1	845	RLK
Hrh_38250	Hrh_38250.1	609	RLK
Hrh_38488	Hrh_38488.1	991	RLK
Hrh_38523	Hrh_38523.3	738	RLK
Hrh_38684	Hrh_38684.1	868	RLK
Hrh_38686	Hrh_38686.1	492	RLK
Hrh_38745	Hrh_38745.3	792	RLK
Hrh_38748	Hrh_38748.1	1000	RLK
Hrh_38822	Hrh_38822.6	439	RLK
Hrh_38853	Hrh_38853.3	950	RLK
Hrh_38947	Hrh_38947.1	370	RLK
Hrh_39053	Hrh_39053.1	468	RLK
Hrh_39298	Hrh_39298.1	711	RLK
Hrh_39314	Hrh_39314.1	1023	RLK
Hrh_39326	Hrh_39326.2	995	RLK
Hrh_39450	Hrh_39450.1	566	RLK
Hrh_39455	Hrh_39455.1	653	RLK
Hrh_39550	Hrh_39550.1	928	RLK
Hrh_39905	Hrh_39905.1	991	RLK
Hrh_40096	Hrh_40096.1	696	RLK
Hrh_40233	Hrh_40233.1	889	RLK
Hrh_40404	Hrh_40404.1	719	RLK
Hrh_40427	Hrh_40427.2	642	RLK
Hrh_40434	Hrh_40434.1	660	RLK
Hrh_40475	Hrh_40475.2	502	RLK
Hrh_40852	Hrh_40852.5	521	RLK
Hrh_40886	Hrh_40886.1	1135	RLK
Hrh_41135	Hrh_41135.1	691	RLK
Hrh_41158	Hrh_41158.2	922	RLK
Hrh_41173	Hrh_41173.4	461	RLK
Hrh_41323	Hrh_41323.2	447	RLK
Hrh_41332	Hrh_41332.4	158	RLK
Hrh_41385	Hrh_41385.1	618	RLK
Hrh_41466	Hrh_41466.1	1084	RLK
Hrh_41576	Hrh_41576.1	456	RLK
Hrh_41619	Hrh_41619.3	262	RLK
Hrh_41755	Hrh_41755.2	767	RLK
Hrh_41850	Hrh_41850.1	854	RLK
Hrh_41855	Hrh_41855.1	1216	RLK
Hrh_42085	Hrh_42085.1	453	RLK
Hrh_42114	Hrh_42114.1	998	RLK
Hrh_42144	Hrh_42144.1	272	RLK
Hrh_42171	Hrh_42171.1	1138	RLK
Hrh_42213	Hrh_42213.1	656	RLK
Hrh_42292	Hrh_42292.3	621	RLK
Hrh_42597	Hrh_42597.1	1098	RLK
Hrh_42739	Hrh_42739.1	478	RLK
Hrh_43092	Hrh_43092.1	824	RLK
Hrh_43172	Hrh_43172.3	210	RLK
Hrh_43239	Hrh_43239.1	343	RLK
Hrh_43428	Hrh_43428.1	258	RLK
Hrh_43691	Hrh_43691.2	696	RLK
Hrh_43828	Hrh_43828.1	432	RLK
Hrh_00963	Hrh_00963.1	267	RLP
Hrh_01347	Hrh_01347.1	1062	RLP
Hrh_01900	Hrh_01900.1	475	RLP
Hrh_02732	Hrh_02732.2	388	RLP
Hrh_03014	Hrh_03014.1	727	RLP
Hrh_03575	Hrh_03575.3	907	RLP
Hrh_04465	Hrh_04465.1	523	RLP
Hrh_05072	Hrh_05072.2	623	RLP
Hrh_05243	Hrh_05243.1	1066	RLP
Hrh_05695	Hrh_05695.1	696	RLP
Hrh_09344	Hrh_09344.1	383	RLP
Hrh_09843	Hrh_09843.2	775	RLP
Hrh_10907	Hrh_10907.1	181	RLP
Hrh_11010	Hrh_11010.1	594	RLP
Hrh_11576	Hrh_11576.5	592	RLP
Hrh_11913	Hrh_11913.1	481	RLP
Hrh_13384	Hrh_13384.2	127	RLP
Hrh_13544	Hrh_13544.2	478	RLP
Hrh_13558	Hrh_13558.1	631	RLP
Hrh_14731	Hrh_14731.1	298	RLP
Hrh_15689	Hrh_15689.1	1002	RLP
Hrh_17682	Hrh_17682.1	273	RLP
Hrh_18402	Hrh_18402.1	642	RLP
Hrh_18432	Hrh_18432.5	296	RLP
Hrh_19270	Hrh_19270.1	718	RLP
Hrh_19906	Hrh_19906.1	416	RLP
Hrh_20536	Hrh_20536.1	897	RLP
Hrh_21268	Hrh_21268.1	202	RLP
Hrh_23337	Hrh_23337.1	359	RLP
Hrh_26825	Hrh_26825.1	517	RLP
Hrh_26960	Hrh_26960.3	265	RLP
Hrh_26995	Hrh_26995.4	189	RLP
Hrh_27503	Hrh_27503.1	438	RLP
Hrh_28748	Hrh_28748.1	959	RLP
Hrh_28749	Hrh_28749.1	942	RLP
Hrh_28759	Hrh_28759.1	967	RLP
Hrh_30429	Hrh_30429.1	977	RLP
Hrh_31621	Hrh_31621.1	380	RLP
Hrh_31776	Hrh_31776.1	797	RLP
Hrh_31976	Hrh_31976.5	472	RLP
Hrh_32098	Hrh_32098.1	718	RLP
Hrh_32606	Hrh_32606.1	1130	RLP
Hrh_34072	Hrh_34072.1	752	RLP
Hrh_34180	Hrh_34180.1	232	RLP
Hrh_34561	Hrh_34561.1	633	RLP
Hrh_35113	Hrh_35113.1	404	RLP
Hrh_37002	Hrh_37002.1	204	RLP
Hrh_37119	Hrh_37119.1	1130	RLP
Hrh_39948	Hrh_39948.2	873	RLP
Hrh_41187	Hrh_41187.1	752	RLP
Hrh_42559	Hrh_42559.1	438	RLP
Hrh_00025	Hrh_00025.8	789	TM-CC
Hrh_00189	Hrh_00189.1	658	TM-CC
Hrh_00370	Hrh_00370.1	1043	TM-CC
Hrh_00537	Hrh_00537.5	1276	TM-CC
Hrh_00786	Hrh_00786.1	584	TM-CC
Hrh_00861	Hrh_00861.1	497	TM-CC
Hrh_00862	Hrh_00862.1	501	TM-CC
Hrh_01082	Hrh_01082.1	288	TM-CC
Hrh_01149	Hrh_01149.2	659	TM-CC
Hrh_01752	Hrh_01752.1	540	TM-CC
Hrh_02091	Hrh_02091.5	239	TM-CC
Hrh_02437	Hrh_02437.1	796	TM-CC
Hrh_02919	Hrh_02919.1	921	TM-CC
Hrh_03115	Hrh_03115.2	816	TM-CC
Hrh_03266	Hrh_03266.1	501	TM-CC
Hrh_03355	Hrh_03355.2	992	TM-CC
Hrh_03454	Hrh_03454.1	972	TM-CC
Hrh_03495	Hrh_03495.5	485	TM-CC
Hrh_03578	Hrh_03578.2	865	TM-CC
Hrh_03581	Hrh_03581.5	527	TM-CC
Hrh_04050	Hrh_04050.1	1090	TM-CC
Hrh_04467	Hrh_04467.1	513	TM-CC
Hrh_05064	Hrh_05064.1	309	TM-CC
Hrh_05470	Hrh_05470.1	186	TM-CC
Hrh_05589	Hrh_05589.1	817	TM-CC
Hrh_06260	Hrh_06260.1	498	TM-CC
Hrh_06312	Hrh_06312.2	580	TM-CC
Hrh_07185	Hrh_07185.7	800	TM-CC
Hrh_07543	Hrh_07543.1	578	TM-CC
Hrh_07770	Hrh_07770.5	702	TM-CC
Hrh_07952	Hrh_07952.1	239	TM-CC
Hrh_08182	Hrh_08182.2	487	TM-CC
Hrh_08183	Hrh_08183.1	527	TM-CC
Hrh_08436	Hrh_08436.1	530	TM-CC
Hrh_08740	Hrh_08740.1	302	TM-CC
Hrh_08780	Hrh_08780.12	572	TM-CC
Hrh_09019	Hrh_09019.1	239	TM-CC
Hrh_09391	Hrh_09391.3	1182	TM-CC
Hrh_09464	Hrh_09464.1	308	TM-CC
Hrh_09912	Hrh_09912.4	301	TM-CC
Hrh_09963	Hrh_09963.5	1522	TM-CC
Hrh_10005	Hrh_10005.1	1314	TM-CC
Hrh_10048	Hrh_10048.1	754	TM-CC
Hrh_10667	Hrh_10667.1	339	TM-CC
Hrh_10920	Hrh_10920.2	282	TM-CC
Hrh_11026	Hrh_11026.1	545	TM-CC
Hrh_11274	Hrh_11274.1	441	TM-CC
Hrh_11613	Hrh_11613.1	1091	TM-CC
Hrh_12148	Hrh_12148.1	271	TM-CC
Hrh_12673	Hrh_12673.2	485	TM-CC
Hrh_12815	Hrh_12815.2	594	TM-CC
Hrh_12909	Hrh_12909.1	238	TM-CC
Hrh_13394	Hrh_13394.1	828	TM-CC
Hrh_13519	Hrh_13519.1	614	TM-CC
Hrh_13542	Hrh_13542.1	1176	TM-CC
Hrh_13830	Hrh_13830.4	2222	TM-CC
Hrh_14090	Hrh_14090.1	935	TM-CC
Hrh_14149	Hrh_14149.1	239	TM-CC
Hrh_14675	Hrh_14675.1	876	TM-CC
Hrh_15129	Hrh_15129.1	815	TM-CC
Hrh_15507	Hrh_15507.3	1084	TM-CC
Hrh_15624	Hrh_15624.7	282	TM-CC
Hrh_15771	Hrh_15771.2	659	TM-CC
Hrh_15963	Hrh_15963.1	684	TM-CC
Hrh_16995	Hrh_16995.1	1074	TM-CC
Hrh_17096	Hrh_17096.1	257	TM-CC
Hrh_17214	Hrh_17214.1	517	TM-CC
Hrh_17996	Hrh_17996.2	636	TM-CC
Hrh_18179	Hrh_18179.1	614	TM-CC
Hrh_18811	Hrh_18811.1	614	TM-CC
Hrh_18901	Hrh_18901.1	507	TM-CC
Hrh_19392	Hrh_19392.1	1481	TM-CC
Hrh_19904	Hrh_19904.1	613	TM-CC
Hrh_20820	Hrh_20820.3	542	TM-CC
Hrh_21167	Hrh_21167.2	614	TM-CC
Hrh_21657	Hrh_21657.1	498	TM-CC
Hrh_21993	Hrh_21993.1	529	TM-CC
Hrh_22026	Hrh_22026.1	540	TM-CC
Hrh_22835	Hrh_22835.1	451	TM-CC
Hrh_22919	Hrh_22919.3	833	TM-CC
Hrh_23098	Hrh_23098.2	847	TM-CC
Hrh_23309	Hrh_23309.2	1516	TM-CC
Hrh_24175	Hrh_24175.1	199	TM-CC
Hrh_24322	Hrh_24322.1	1504	TM-CC
Hrh_24514	Hrh_24514.1	304	TM-CC
Hrh_24639	Hrh_24639.1	335	TM-CC
Hrh_24749	Hrh_24749.1	281	TM-CC
Hrh_24999	Hrh_24999.1	1092	TM-CC
Hrh_25323	Hrh_25323.1	2692	TM-CC
Hrh_25404	Hrh_25404.1	849	TM-CC
Hrh_25585	Hrh_25585.1	768	TM-CC
Hrh_25760	Hrh_25760.1	217	TM-CC
Hrh_25857	Hrh_25857.1	1084	TM-CC
Hrh_26154	Hrh_26154.2	702	TM-CC
Hrh_26772	Hrh_26772.1	502	TM-CC
Hrh_26799	Hrh_26799.1	298	TM-CC
Hrh_26850	Hrh_26850.1	502	TM-CC
Hrh_26881	Hrh_26881.1	812	TM-CC
Hrh_27606	Hrh_27606.1	999	TM-CC
Hrh_27919	Hrh_27919.1	239	TM-CC
Hrh_27967	Hrh_27967.2	441	TM-CC
Hrh_28148	Hrh_28148.1	1536	TM-CC
Hrh_28784	Hrh_28784.1	253	TM-CC
Hrh_29002	Hrh_29002.1	217	TM-CC
Hrh_29350	Hrh_29350.1	369	TM-CC
Hrh_29586	Hrh_29586.7	284	TM-CC
Hrh_29827	Hrh_29827.2	636	TM-CC
Hrh_29898	Hrh_29898.1	872	TM-CC
Hrh_30195	Hrh_30195.1	1403	TM-CC
Hrh_31545	Hrh_31545.1	1090	TM-CC
Hrh_31888	Hrh_31888.1	308	TM-CC
Hrh_32407	Hrh_32407.1	312	TM-CC
Hrh_32866	Hrh_32866.2	801	TM-CC
Hrh_33014	Hrh_33014.2	596	TM-CC
Hrh_33109	Hrh_33109.1	658	TM-CC
Hrh_33253	Hrh_33253.1	658	TM-CC
Hrh_33711	Hrh_33711.1	485	TM-CC
Hrh_34569	Hrh_34569.1	311	TM-CC
Hrh_34776	Hrh_34776.1	865	TM-CC
Hrh_34878	Hrh_34878.1	382	TM-CC
Hrh_35083	Hrh_35083.3	1022	TM-CC
Hrh_35383	Hrh_35383.2	626	TM-CC
Hrh_35579	Hrh_35579.1	502	TM-CC
Hrh_36480	Hrh_36480.1	575	TM-CC
Hrh_36880	Hrh_36880.1	352	TM-CC
Hrh_36887	Hrh_36887.1	941	TM-CC
Hrh_37062	Hrh_37062.1	595	TM-CC
Hrh_37418	Hrh_37418.2	311	TM-CC
Hrh_37528	Hrh_37528.1	1152	TM-CC
Hrh_37877	Hrh_37877.3	335	TM-CC
Hrh_38299	Hrh_38299.1	486	TM-CC
Hrh_39398	Hrh_39398.2	658	TM-CC
Hrh_39709	Hrh_39709.1	397	TM-CC
Hrh_39919	Hrh_39919.1	497	TM-CC
Hrh_40062	Hrh_40062.2	575	TM-CC
Hrh_40504	Hrh_40504.2	768	TM-CC
Hrh_40725	Hrh_40725.1	627	TM-CC
Hrh_40818	Hrh_40818.1	505	TM-CC
Hrh_41453	Hrh_41453.2	2693	TM-CC
Hrh_41567	Hrh_41567.1	239	TM-CC
Hrh_41877	Hrh_41877.3	1141	TM-CC
Hrh_42524	Hrh_42524.2	614	TM-CC
Hrh_43326	Hrh_43326.1	190	TM-CC
Hrh_43856	Hrh_43856.2	1014	TM-CC
Hrh_43892	Hrh_43892.2	614	TM-CC
