# Supplementary material for: The genome of Haberlea rhodopensis provides insights into the mechanisms for tolerance to multiple extreme environments
Source: Cell Mol Life Sci. 2024 Mar 5;81(1):117. doi: 10.1007/s00018-024-05140-3 (PMC10914886; doi:10.1007/s00018-024-05140-3)
Supplement: Supplementary file 3 — Supplementary file3 (XLSX 10 KB) [file 18_2024_5140_MOESM3_ESM.xlsx]

## Sheet: Description
This file contains a summary of genome sequencing data generated in this study.

## Sheet: GenomeSequencingDataStats
PacBio sequencing
Number of reads	16255178
Number of bases	124531952737
N50 read length	13212
Mean read length	7661
Max read length	221917
Dovetail HiC
Sample	Read length	Number of reads
Library 1	2*151 bp	95557473
Library 2	2*151 bp	80207755
Total reads		175765228
