# Supplementary material for: The genome of Haberlea rhodopensis provides insights into the mechanisms for tolerance to multiple extreme environments
Source: Cell Mol Life Sci. 2024 Mar 5;81(1):117. doi: 10.1007/s00018-024-05140-3 (PMC10914886; doi:10.1007/s00018-024-05140-3)
Supplement: Supplementary file 4 — Supplementary file4 (XLSX 109 KB) [file 18_2024_5140_MOESM4_ESM.xlsx]

## Sheet: Description
This file contains the list of significantly enriched GO terms (FDR < 0.05) of all clusters and pairwise comparisons from differential expression analysis of darkness experiment, and significantly enriched GO terms and MapMan bins (FDR < 0.05) of gene families expanded in H. rhodopensis.
Local FDR correction was applied to adjust to the P-values.

## Sheet: Hrh.expanded.GO
GO_ID	Term	FDR
GO:0006355	regulation of transcription, DNA-templat...	< 1e-30
GO:0045893	positive regulation of transcription, DN...	< 1e-30
GO:0043170	macromolecule metabolic process	< 1e-30
GO:0009734	auxin-activated signaling pathway	< 1e-30
GO:0010050	vegetative phase change	0.0001
GO:0009934	regulation of meristem structural organi...	0.0001
GO:0070417	cellular response to cold	0.00011
GO:0043618	regulation of transcription from RNA pol...	0.00014
GO:0048262	determination of dorsal/ventral asymmetr...	0.00015
GO:0010325	raffinose family oligosaccharide biosynt...	0.00019
GO:0046777	protein autophosphorylation	0.00022
GO:0051252	regulation of RNA metabolic process	0.00165
GO:0010228	vegetative to reproductive phase transit...	0.00184
GO:0045736	negative regulation of cyclin-dependent ...	0.00288
GO:0007050	cell cycle arrest	0.00288
GO:0009987	cellular process	0.0035
GO:0030834	regulation of actin filament depolymeriz...	0.00461
GO:1900425	negative regulation of defense response ...	0.00547
GO:0009835	fruit ripening	0.00547
GO:0017157	regulation of exocytosis	0.00603
GO:0009416	response to light stimulus	0.00608
GO:0050896	response to stimulus	0.0067
GO:0002100	tRNA wobble adenosine to inosine editing	0.00694
GO:0046854	phosphatidylinositol phosphorylation	0.00949
GO:0044260	cellular macromolecule metabolic process	0.01195
GO:0010951	negative regulation of endopeptidase act...	0.01238
GO:0009908	flower development	0.01292
GO:0006974	cellular response to DNA damage stimulus	0.01294
GO:0043069	negative regulation of programmed cell d...	0.01622
GO:0031047	gene silencing by RNA	0.01952
GO:0034605	cellular response to heat	0.02052
GO:0072593	reactive oxygen species metabolic proces...	0.02465
GO:0032502	developmental process	0.02579
GO:0010275	NAD(P)H dehydrogenase complex assembly	0.02669
GO:0048831	regulation of shoot system development	0.02674
GO:0006952	defense response	0.0273
GO:0090502	RNA phosphodiester bond hydrolysis, endo...	0.02791
GO:0032436	positive regulation of proteasomal ubiqu...	0.02931
GO:0006457	protein folding	0.03025
GO:0048440	carpel development	0.03706
GO:0035556	intracellular signal transduction	0.04015
GO:0009911	positive regulation of flower developmen...	0.04418
GO:0045824	negative regulation of innate immune res...	0.04418

## Sheet: Hrh.expanded.MapMan
binID	FDR
15.5#RNA_biosynthesis.transcriptional_regulation	0
12.1#Chromatin_organisation.histones	3.48812e-15
26.1#External_stimuli_response.light	5.69468e-14
16.5#RNA_processing.mRNA_modification	2.87914e-10
18.12#Protein_modification.protein_folding	6.69966e-10
21.7#Cell_wall_organisation.callose	6.69966e-10
27.3#Multi-process_regulation.SnRK1-kinase_regulatory_system	1.11122e-09
13.1#Cell_cycle_organisation.cell_cycle_control	2.42454e-08
26.8#External_stimuli_response.pathogen	5.56859e-07
27.4#Multi-process_regulation.Rop-GTPase_regulatory_system	4.14818e-06
3.4#Carbohydrate_metabolism.oligosaccharide_metabolism	5.05025e-06
16.9#RNA_processing.mRNA_sequestration	1.91521e-05
27.1#Multi-process_regulation.circadian_clock_system	2.20429e-05
11.4#Phytohormone_action.cytokinin	0.0296957
50.2#Enzyme_classification.EC_2_transferases	0.034786
22.3#Vesicle_trafficking.COPI_coatomer_machinery	0.048317

## Sheet: Hrh.contracted.GO
GO_ID	Term	FDR
GO:0060320	rejection of self pollen	4.29829e-22
GO:0008037	cell recognition	6.34879e-18
GO:0048544	recognition of pollen	6.89108e-18
GO:0005975	carbohydrate metabolic process	3.9294e-16
GO:0006508	proteolysis	0.046238

## Sheet: cluster1
GO_ID	Term	FDR
GO:0009664	plant-type cell wall organization	0.00012
GO:0009765	photosynthesis, light harvesting	0.00012
GO:0006342	chromatin silencing	0.00012
GO:0018298	protein-chromophore linkage	0.00012
GO:0005985	sucrose metabolic process	0.00020
GO:0000079	regulation of cyclin-dependent protein serine/threonine kinase activity	0.00029
GO:0042545	cell wall modification	0.00033
GO:0005982	starch metabolic process	0.00035
GO:0055072	iron ion homeostasis	0.00043
GO:0015701	bicarbonate transport	0.00052
GO:1902183	regulation of shoot apical meristem development	0.00052
GO:0044772	mitotic cell cycle phase transition	0.00054
GO:0010052	guard cell differentiation	0.00067
GO:0006271	DNA strand elongation involved in DNA replication	0.00127
GO:0009944	polarity specification of adaxial/abaxial axis	0.00127
GO:0035445	borate transmembrane transport	0.00184
GO:0006270	DNA replication initiation	0.00207
GO:0046486	glycerolipid metabolic process	0.00220
GO:0071555	cell wall organization	0.00222
GO:0033260	nuclear DNA replication	0.00222
GO:0009733	response to auxin	0.00243
GO:0030244	cellulose biosynthetic process	0.00248
GO:0010158	abaxial cell fate specification	0.00255
GO:0009638	phototropism	0.00319
GO:1902969	mitotic DNA replication	0.00322
GO:0090114	COPII-coated vesicle budding	0.00334
GO:0006826	iron ion transport	0.00416
GO:0010411	xyloglucan metabolic process	0.00420
GO:0046274	lignin catabolic process	0.00477
GO:0045814	negative regulation of gene expression, epigenetic	0.00646
GO:0080167	response to karrikin	0.00646
GO:0045892	negative regulation of transcription, DNA-templated	0.00691
GO:0042138	meiotic DNA double-strand break formation	0.00722
GO:0010215	cellulose microfibril organization	0.00731
GO:0071577	zinc ion transmembrane transport	0.00846
GO:0030154	cell differentiation	0.00855
GO:0032956	regulation of actin cytoskeleton organization	0.00905
GO:0000727	double-strand break repair via break-induced replication	0.00905
GO:0051301	cell division	0.00915
GO:1904668	positive regulation of ubiquitin protein ligase activity	0.00995
GO:1904666	regulation of ubiquitin protein ligase activity	0.01260
GO:0007163	establishment or maintenance of cell polarity	0.01264
GO:0071421	manganese ion transmembrane transport	0.01264
GO:0060236	regulation of mitotic spindle organization	0.01320
GO:1905786	positive regulation of anaphase-promoting complex-dependent catabolic process	0.01320
GO:0070574	cadmium ion transmembrane transport	0.01329
GO:0006633	fatty acid biosynthetic process	0.01437
GO:0046856	phosphatidylinositol dephosphorylation	0.01449
GO:0006267	pre-replicative complex assembly involved in nuclear cell cycle DNA replication	0.01699
GO:0030865	cortical cytoskeleton organization	0.01859
GO:0009809	lignin biosynthetic process	0.01896
GO:0042148	strand invasion	0.02044
GO:0006011	UDP-glucose metabolic process	0.02300
GO:0016121	carotene catabolic process	0.02620
GO:0030001	metal ion transport	0.02624
GO:0006027	glycosaminoglycan catabolic process	0.02766
GO:0015994	chlorophyll metabolic process	0.02846
GO:0010424	DNA methylation on cytosine within a CG sequence	0.02971
GO:0007266	Rho protein signal transduction	0.02971
GO:0006880	intracellular sequestering of iron ion	0.03162
GO:0007264	small GTPase mediated signal transduction	0.03293
GO:0009734	auxin-activated signaling pathway	0.03472
GO:0007010	cytoskeleton organization	0.03635
GO:0009736	cytokinin-activated signaling pathway	0.03758
GO:0018146	keratan sulfate biosynthetic process	0.04030
GO:0007095	mitotic G2 DNA damage checkpoint	0.04030
GO:0006268	DNA unwinding involved in DNA replication	0.04170
GO:2000024	regulation of leaf development	0.04170
GO:0000187	activation of MAPK activity	0.04406
GO:0022900	electron transport chain	0.04413
GO:0055114	oxidation-reduction process	0.04425
GO:0006004	fucose metabolic process	0.04571
GO:0009768	photosynthesis, light harvesting in photosystem I	0.04662
GO:0000910	cytokinesis	0.04728
GO:0009607	response to biotic stimulus	0.04741

## Sheet: cluster2
GO_ID	Term	FDR
GO:0035494	SNARE complex disassembly	0.00011
GO:0048211	Golgi vesicle docking	0.00011
GO:0006893	Golgi to plasma membrane transport	0.00013
GO:0042372	phylloquinone biosynthetic process	0.00013
GO:0006635	fatty acid beta-oxidation	0.00016
GO:0007032	endosome organization	0.00024
GO:0015031	protein transport	0.00031
GO:0000290	deadenylation-dependent decapping of nuclear-transcribed mRNA	0.00032
GO:0015867	ATP transport	0.00062
GO:0009234	menaquinone biosynthetic process	0.00078
GO:0006606	protein import into nucleus	0.00095
GO:0006661	phosphatidylinositol biosynthetic process	0.00124
GO:0051260	protein homooligomerization	0.00125
GO:0019290	siderophore biosynthetic process	0.00125
GO:0080182	histone H3-K4 trimethylation	0.00135
GO:1901527	abscisic acid-activated signaling pathway involved in stomatal movement	0.00135
GO:0006446	regulation of translational initiation	0.00176
GO:0015866	ADP transport	0.00195
GO:0046034	ATP metabolic process	0.00245
GO:0052547	regulation of peptidase activity	0.00278
GO:0006904	vesicle docking involved in exocytosis	0.00334
GO:0000054	ribosomal subunit export from nucleus	0.00371
GO:0032456	endocytic recycling	0.00436
GO:0042276	error-prone translesion synthesis	0.00436
GO:0007030	Golgi organization	0.00450
GO:0042908	xenobiotic transport	0.00499
GO:0000184	nuclear-transcribed mRNA catabolic process, nonsense-mediated decay	0.00502
GO:0046907	intracellular transport	0.00649
GO:0006898	receptor-mediated endocytosis	0.00657
GO:0051345	positive regulation of hydrolase activity	0.00665
GO:1903507	negative regulation of nucleic acid-templated transcription	0.00666
GO:0030007	cellular potassium ion homeostasis	0.00671
GO:0035542	regulation of SNARE complex assembly	0.00671
GO:0045332	phospholipid translocation	0.00743
GO:0042147	retrograde transport, endosome to Golgi	0.00873
GO:0034220	ion transmembrane transport	0.00896
GO:0002183	cytoplasmic translational initiation	0.00965
GO:0009651	response to salt stress	0.01049
GO:0005978	glycogen biosynthetic process	0.01053
GO:0006777	Mo-molybdopterin cofactor biosynthetic process	0.01055
GO:0000055	ribosomal large subunit export from nucleus	0.01300
GO:1901264	carbohydrate derivative transport	0.01521
GO:0051503	adenine nucleotide transport	0.01531
GO:0015868	purine ribonucleotide transport	0.01531
GO:0009640	photomorphogenesis	0.01532
GO:0009939	positive regulation of gibberellic acid mediated signaling pathway	0.01755
GO:0032957	inositol trisphosphate metabolic process	0.01755
GO:0006491	N-glycan processing	0.01755
GO:0016560	protein import into peroxisome matrix, docking	0.01755
GO:0016925	protein sumoylation	0.01894
GO:0006163	purine nucleotide metabolic process	0.01916
GO:0006970	response to osmotic stress	0.02183
GO:0000186	activation of MAPKK activity	0.02244
GO:0044804	autophagy of nucleus	0.02244
GO:0002184	cytoplasmic translational termination	0.02250
GO:0000056	ribosomal small subunit export from nucleus	0.02250
GO:0034497	protein localization to phagophore assembly site	0.02250
GO:0015919	peroxisomal membrane transport	0.02482
GO:0034204	lipid translocation	0.02483
GO:0006665	sphingolipid metabolic process	0.02494
GO:1905516	positive regulation of fertilization	0.02498
GO:0006007	glucose catabolic process	0.02498
GO:0042868	antisense RNA metabolic process	0.02498
GO:0046825	regulation of protein export from nucleus	0.02498
GO:0055085	transmembrane transport	0.02544
GO:0000422	autophagy of mitochondrion	0.02632
GO:0046940	nucleoside monophosphate phosphorylation	0.02809
GO:0016192	vesicle-mediated transport	0.02811
GO:0043666	regulation of phosphoprotein phosphatase activity	0.02885
GO:0090503	RNA phosphodiester bond hydrolysis, exonucleolytic	0.02954
GO:0016579	protein deubiquitination	0.03240
GO:0006004	fucose metabolic process	0.03266
GO:0048194	Golgi vesicle budding	0.03444
GO:0009408	response to heat	0.03506
GO:0006448	regulation of translational elongation	0.03558
GO:0016482	cytosolic transport	0.03591
GO:0000003	reproduction	0.03606
GO:0042218	1-aminocyclopropane-1-carboxylate biosynthetic process	0.03617
GO:0072344	rescue of stalled ribosome	0.03617
GO:0015671	oxygen transport	0.03617
GO:0007033	vacuole organization	0.03969
GO:0006511	ubiquitin-dependent protein catabolic process	0.04019
GO:0019252	starch biosynthetic process	0.04020
GO:0006338	chromatin remodeling	0.04021
GO:0031098	stress-activated protein kinase signaling cascade	0.04083
GO:0042538	hyperosmotic salinity response	0.04138
GO:0006869	lipid transport	0.04672
GO:0000381	regulation of alternative mRNA splicing, via spliceosome	0.04737
GO:0010629	negative regulation of gene expression	0.04763
GO:0002098	tRNA wobble uridine modification	0.04797
GO:0006513	protein monoubiquitination	0.04885
GO:0010030	positive regulation of seed germination	0.04889
GO:0034394	protein localization to cell surface	0.04889
GO:0048444	floral organ morphogenesis	0.04899
GO:0000460	maturation of 5.8S rRNA	0.04900

## Sheet: cluster3
GO_ID	Term	FDR
GO:0006749	glutathione metabolic process	0.00012
GO:0034599	cellular response to oxidative stress	0.00015
GO:0016094	polyprenol biosynthetic process	0.00024
GO:0006096	glycolytic process	0.00038
GO:0009785	blue light signaling pathway	0.00090
GO:0006120	mitochondrial electron transport, NADH to ubiquinone	0.00113
GO:0006814	sodium ion transport	0.00129
GO:0045037	protein import into chloroplast stroma	0.00218
GO:0046686	response to cadmium ion	0.00219
GO:0042371	vitamin K biosynthetic process	0.00268
GO:0032194	ubiquinone biosynthetic process via 3,4-dihydroxy-5-polyprenylbenzoate	0.00268
GO:0055129	L-proline biosynthetic process	0.00268
GO:0019348	dolichol metabolic process	0.00268
GO:0061157	mRNA destabilization	0.00310
GO:0019497	hexachlorocyclohexane metabolic process	0.00357
GO:0006337	nucleosome disassembly	0.00397
GO:0010043	response to zinc ion	0.00397
GO:0006537	glutamate biosynthetic process	0.00397
GO:0010205	photoinhibition	0.00397
GO:0010304	PSII associated light-harvesting complex II catabolic process	0.00550
GO:0010030	positive regulation of seed germination	0.00550
GO:0042372	phylloquinone biosynthetic process	0.00634
GO:0010027	thylakoid membrane organization	0.00659
GO:0006335	DNA replication-dependent nucleosome assembly	0.00725
GO:0010206	photosystem II repair	0.00725
GO:0046166	glyceraldehyde-3-phosphate biosynthetic process	0.00922
GO:0006629	lipid metabolic process	0.01342
GO:0006336	DNA replication-independent nucleosome assembly	0.01377
GO:0006631	fatty acid metabolic process	0.01383
GO:0022900	electron transport chain	0.01488
GO:0043649	dicarboxylic acid catabolic process	0.01635
GO:0032465	regulation of cytokinesis	0.01635
GO:0016311	dephosphorylation	0.01640
GO:0019563	glycerol catabolic process	0.01911
GO:0015996	chlorophyll catabolic process	0.01911
GO:0010158	abaxial cell fate specification	0.01911
GO:0050832	defense response to fungus	0.02073
GO:0006771	riboflavin metabolic process	0.02087
GO:0000162	tryptophan biosynthetic process	0.02314
GO:0006571	tyrosine biosynthetic process	0.02406
GO:0009094	L-phenylalanine biosynthetic process	0.02406
GO:0006744	ubiquinone biosynthetic process	0.02510
GO:0019243	methylglyoxal catabolic process to D-lactate via S-lactoyl-glutathione	0.02517
GO:0009821	alkaloid biosynthetic process	0.02874
GO:0010214	seed coat development	0.03190
GO:0009567	double fertilization forming a zygote and endosperm	0.03550
GO:0015979	photosynthesis	0.04016
GO:0007623	circadian rhythm	0.04303
GO:0018874	benzoate metabolic process	0.04570
GO:0090378	seed trichome elongation	0.04716
GO:0009226	nucleotide-sugar biosynthetic process	0.04868

## Sheet: cluster4
GO_ID	Term	FDR
GO:0015940	pantothenate biosynthetic process	0.00030
GO:0045040	protein insertion into mitochondrial outer membrane	0.00038
GO:0034968	histone lysine methylation	0.00049
GO:0042273	ribosomal large subunit biogenesis	0.00063
GO:0000226	microtubule cytoskeleton organization	0.00106
GO:0009913	epidermal cell differentiation	0.00119
GO:0002181	cytoplasmic translation	0.00167
GO:0042254	ribosome biogenesis	0.00229
GO:0033962	cytoplasmic mRNA processing body assembly	0.00237
GO:0009058	biosynthetic process	0.00313
GO:0000162	tryptophan biosynthetic process	0.00352
GO:0006554	lysine catabolic process	0.00395
GO:0006401	RNA catabolic process	0.00478
GO:0010584	pollen exine formation	0.00564
GO:0070919	production of siRNA involved in chromatin silencing by small RNA	0.00594
GO:0001172	transcription, RNA-templated	0.00594
GO:0045037	protein import into chloroplast stroma	0.00723
GO:0009903	chloroplast avoidance movement	0.00858
GO:0010088	phloem development	0.00858
GO:0018106	peptidyl-histidine phosphorylation	0.00858
GO:0009658	chloroplast organization	0.00955
GO:0009094	L-phenylalanine biosynthetic process	0.01048
GO:0006571	tyrosine biosynthetic process	0.01048
GO:0009734	auxin-activated signaling pathway	0.01135
GO:0046040	IMP metabolic process	0.01421
GO:1902475	L-alpha-amino acid transmembrane transport	0.01426
GO:0015937	coenzyme A biosynthetic process	0.01562
GO:0008360	regulation of cell shape	0.01619
GO:0010223	secondary shoot formation	0.02006
GO:0009904	chloroplast accumulation movement	0.02006
GO:0006531	aspartate metabolic process	0.02077
GO:0006357	regulation of transcription by RNA polymerase II	0.02118
GO:0006522	alanine metabolic process	0.02232
GO:0000278	mitotic cell cycle	0.02258
GO:0009638	phototropism	0.02285
GO:0035999	tetrahydrofolate interconversion	0.02285
GO:0042255	ribosome assembly	0.02294
GO:0051647	nucleus localization	0.02301
GO:1901601	strigolactone biosynthetic process	0.02301
GO:0042790	nucleolar large rRNA transcription by RNA polymerase I	0.02301
GO:0035247	peptidyl-arginine omega-N-methylation	0.02301
GO:0080182	histone H3-K4 trimethylation	0.02301
GO:0009934	regulation of meristem structural organization	0.02301
GO:0031119	tRNA pseudouridine synthesis	0.02301
GO:0030488	tRNA methylation	0.03002
GO:0016556	mRNA modification	0.03292
GO:0032264	IMP salvage	0.03337
GO:0006999	nuclear pore organization	0.03337
GO:0060776	simple leaf morphogenesis	0.03337
GO:0008655	pyrimidine-containing compound salvage	0.03337
GO:0000965	mitochondrial RNA 3'-end processing	0.03337
GO:0007266	Rho protein signal transduction	0.03337
GO:0031120	snRNA pseudouridine synthesis	0.03337
GO:0019538	protein metabolic process	0.03871
GO:0048444	floral organ morphogenesis	0.04396
GO:0070816	phosphorylation of RNA polymerase II C-terminal domain	0.04499
GO:0044208	'de novo' AMP biosynthetic process	0.04517
GO:1990918	double-strand break repair involved in meiotic recombination	0.04517
GO:0007155	cell adhesion	0.04517
GO:0008334	histone mRNA metabolic process	0.04517
GO:0007267	cell-cell signaling	0.04517
GO:0099116	tRNA 5'-end processing	0.04517
GO:0018146	keratan sulfate biosynthetic process	0.04517
GO:0010821	regulation of mitochondrion organization	0.04517
GO:0031047	gene silencing by RNA	0.04581
GO:0006520	cellular amino acid metabolic process	0.04742
GO:0006541	glutamine metabolic process	0.04825

## Sheet: cluster5
GO_ID	Term	FDR
GO:0015947	methane metabolic process	0.00021
GO:0035672	oligopeptide transmembrane transport	0.00030
GO:0016998	cell wall macromolecule catabolic process	0.00051
GO:0009738	abscisic acid-activated signaling pathway	0.00056
GO:0007043	cell-cell junction assembly	0.00076
GO:0055114	oxidation-reduction process	0.00086
GO:0042401	cellular biogenic amine biosynthetic process	0.00109
GO:0006979	response to oxidative stress	0.00116
GO:0032515	negative regulation of phosphoprotein phosphatase activity	0.00135
GO:0042744	hydrogen peroxide catabolic process	0.00153
GO:0009733	response to auxin	0.00298
GO:0006203	dGTP catabolic process	0.00354
GO:0046323	glucose import	0.00373
GO:0055085	transmembrane transport	0.00485
GO:0071577	zinc ion transmembrane transport	0.00591
GO:0006809	nitric oxide biosynthetic process	0.00725
GO:0080143	regulation of amino acid export	0.00725
GO:0042989	sequestering of actin monomers	0.00954
GO:0006691	leukotriene metabolic process	0.00954
GO:0006693	prostaglandin metabolic process	0.00954
GO:0006952	defense response	0.01590
GO:0051603	proteolysis involved in cellular protein catabolic process	0.01623
GO:0035434	copper ion transmembrane transport	0.01805
GO:0015791	polyol transport	0.01917
GO:1902600	proton transmembrane transport	0.01961
GO:1902358	sulfate transmembrane transport	0.02120
GO:2001022	positive regulation of response to DNA damage stimulus	0.02138
GO:0006751	glutathione catabolic process	0.02496
GO:0015860	purine nucleoside transmembrane transport	0.02875
GO:0042128	nitrate assimilation	0.02875
GO:0015074	DNA integration	0.03276
GO:0016036	cellular response to phosphate starvation	0.03615
GO:0016106	sesquiterpenoid biosynthetic process	0.03789
GO:0002239	response to oomycetes	0.03799
GO:0009889	regulation of biosynthetic process	0.03840
GO:0006032	chitin catabolic process	0.04138
GO:0005975	carbohydrate metabolic process	0.04238
GO:0006568	tryptophan metabolic process	0.04851

## Sheet: cluster6
GO_ID	Term	FDR
GO:0009056	catabolic process	0.00038
GO:0090351	seedling development	0.00064
GO:0042744	hydrogen peroxide catabolic process	0.00130
GO:0008272	sulfate transport	0.00159
GO:0009733	response to auxin	0.00207
GO:0009299	mRNA transcription	0.00212
GO:0055114	oxidation-reduction process	0.00229
GO:0019722	calcium-mediated signaling	0.00415
GO:0006979	response to oxidative stress	0.00489
GO:0006101	citrate metabolic process	0.00557
GO:0098869	cellular oxidant detoxification	0.00740
GO:0051513	regulation of monopolar cell growth	0.00760
GO:1900425	negative regulation of defense response to bacterium	0.00760
GO:0010417	glucuronoxylan biosynthetic process	0.00785
GO:0009069	serine family amino acid metabolic process	0.00936
GO:0009740	gibberellic acid mediated signaling pathway	0.01045
GO:0080143	regulation of amino acid export	0.01047
GO:0046777	protein autophosphorylation	0.01307
GO:0070919	production of siRNA involved in chromatin silencing by small RNA	0.01375
GO:0001172	transcription, RNA-templated	0.01375
GO:0006102	isocitrate metabolic process	0.01383
GO:0046294	formaldehyde catabolic process	0.02143
GO:0140352	export from cell	0.02309
GO:0034440	lipid oxidation	0.03047
GO:0000079	regulation of cyclin-dependent protein serine/threonine kinase activity	0.03047
GO:0045824	negative regulation of innate immune response	0.03048
GO:0031408	oxylipin biosynthetic process	0.04077
GO:0042128	nitrate assimilation	0.04077
GO:0009889	regulation of biosynthetic process	0.04302
GO:0010496	intercellular transport	0.04579
GO:0030245	cellulose catabolic process	0.04715
GO:0009734	auxin-activated signaling pathway	0.04816

[truncated: 29 more sheets: cluster7, cluster8, cluster9, cluster10, cluster11, cluster12, cluster13, cluster14, cluster15, cluster16, cluster17, cluster18, 30D_D_7D_Dr_5D_Rh.30D_L_7D_Dr_5, 30D_D_7D_Dr_5D_Rh.30D_L_7D_L_5D, 30D_D_7D_Dr_5D_Rh.T0, 30D_D_7D_Dr.30D_L_7D_Dr, 30D_D_7D_Dr.30D_L_7D_L, 30D_D_7D_Dr.T0, 30D_D_7D_R.30D_L_7D_L, 30D_D_7D_R.T0 …]
