# Supplementary material for: The genome of Haberlea rhodopensis provides insights into the mechanisms for tolerance to multiple extreme environments
Source: Cell Mol Life Sci. 2024 Mar 5;81(1):117. doi: 10.1007/s00018-024-05140-3 (PMC10914886; doi:10.1007/s00018-024-05140-3)
Supplement: Supplementary file 5 — Supplementary file5 (XLSX 9735 KB) [file 18_2024_5140_MOESM5_ESM.xlsx]

## Sheet: Description
This file contains the normalised expression values for all genes in H. rhodopensis along with the list of all differentially expressed genes between different pairwise comparisons along with the cluster number obtained by K-means clustering.
The description of the sample codes used in the column headers is explained below.
Sample	Condition	TimePoint
T0	Light	Day 0
30D_L	Light	30 days
30D_D	Dark	30 days
30D_L_7D_Dr	Light_Desiccation	37 days
30D_D_7D_Dr	Dark_Desiccation	37 days
30D_L_7D_L	Light	37 days
30D_D_7D_R	Dark_Recovery	37 days
30D_L_7D_Dr_5D_Rh	Light_Desiccation_Recovery	42 days
30D_D_7D_Dr_5D_Rh	Dark_Desiccation_Recovery	42 days
30D_L_7D_L_5D_L	Light	42 days

## Sheet: all_genes
	Average trimmed mean on M-values (TMM) (normalised expression)											Annotation
Gene	T0	30D_L	30D_D	30D_L_7D_L	30D_L_7D_Dr	30D_D_7D_Dr	30D_D_7D_R	30D_L_7D_L_5D_L	30D_L_7D_Dr_5D_Rh	30D_D_7D_Dr_5D_Rh	Cluster	Accession	Description
Hrh_00001	4.278	3.24333	1.77633	3.89967	4.41167	1.278	4.60167	4.40367	1.23133	1.06733	7	sp|Q6K5Q0|GL21_ORYSJ	Putative germin-like protein 2-1
Hrh_00002	1.37867	1.27767	1.103	1.32867	2.80233	2.148	1.367	1.55467	1.11	1.305	15	sp|F4JUQ2-2|KCAI_ARATH	Isoform 2 of KIN14B-interacting protein At4g14310
Hrh_00003	7.06	8.33167	8.01533	7.977	11.7803	13.411	7.45067	7.917	8.78433	8.59667	10	sp|Q9SL02|RAD50_ARATH	DNA repair protein RAD50
Hrh_00004	16.0607	11.428	6.179	15.0897	8.61467	5.85933	10.294	11.3897	10.0923	11.0313	5	sp|P35007|SAHH_CATRO	Adenosylhomocysteinase
Hrh_00005	66.2833	69.4713	69.6893	72.05	27.891	54.2013	65.4567	67.5797	81.2497	66.6903	4	sp|Q93WN0|SEBP2_ARATH	Selenium-binding protein 2
Hrh_00006	5.49767	10.6753	9.30067	10.5947	40.8327	46.049	7.66733	8.42067	14.4803	7.60933	10	sp|F8WKW0|UGT1_GARJA	Crocetin glucosyltransferase, chloroplastic
Hrh_00007	3.16133	4.003	1.68333	2.87267	0.304333	0.348	3.19333	3.37867	2.12467	3.41733	17	tr|A0A2G9I3F1|A0A2G9I3F1_9LAMI	Uncharacterized protein
Hrh_00008	12.0983	9.427	17.7277	8.30967	2.33833	0.651667	13.286	12.196	15.217	17.3573	4	sp|P35694|XTH2_SOYBN	Xyloglucan endotransglucosylase/hydrolase 2
Hrh_00009	2.708	1.91267	2.11933	3.68933	3.719	0.824	2.01	2.09667	0.283333	1.196	13	tr|A0A5J5AA84|A0A5J5AA84_9ASTE	Uncharacterized protein
Hrh_00010	2.15567	1.83033	1.101	1.87967	29.5197	16.9043	1.698	1.67133	2.21067	1.881	15	sp|Q8VZF6|EDR2L_ARATH	Protein ENHANCED DISEASE RESISTANCE 2-like
Hrh_00011	1.92633	4.24433	4.019	4.09	9.7	3.81367	3.509	3.14667	1.348	1.17033	13	tr|A0A5B6UDW3|A0A5B6UDW3_9ROSI	F-box protein PP2-B11
Hrh_00012	1.775	1.51267	0.999333	1.496	0.696667	1.017	1.40333	2.07233	1.359	1.53333	.	--na--	--na--
Hrh_00013	77.718	70.2037	58.7697	81.616	199.052	117.338	76.5497	76.732	96.271	86.3057	15	sp|Q9SID1|BBX25_ARATH	B-box zinc finger protein 25
Hrh_00014	6.35133	6.65033	8.99933	6.70167	3.274	4.09733	6.72167	6.28567	7.161	6.375	.	sp|Q67XL4|Y3544_ARATH	Uncharacterized CRM domain-containing protein At3g25440, chloroplastic
Hrh_00015	8.15533	7.28933	3.91767	8.57067	3.88533	1.70067	7.48433	7.887	3.86933	5.70233	1	sp|Q9SU00|CML2_ARATH	Calmodulin-like protein 2
Hrh_00016	8.94933	11.228	16.4427	8.43667	7.625	10.9227	11.9743	11.598	9.285	9.73433	.	tr|A0A022RQ87|A0A022RQ87_ERYGU	Uncharacterized protein
Hrh_00017	2.04367	1.32533	0.560667	0.858333	0.227	0.169	1.76167	1.186	0.545333	1.176	5	tr|A0A2G9GDY6|A0A2G9GDY6_9LAMI	GUN4 domain-containing protein
Hrh_00018	1.346	1.59267	1.36367	1.37	3.187	4.739	1.73367	1.655	1.51033	1.50833	2	sp|Q2QVG8|CDPKT_ORYSJ	Calcium-dependent protein kinase 29
Hrh_00019	20.1363	21.2637	26.092	20.8793	17.4017	17.955	20.613	20.543	20.0293	18.975	.	sp|Q84RR0|ARI7_ARATH	Probable E3 ubiquitin-protein ligase ARI7
Hrh_00020	11.4027	10.414	10.9493	10.4333	50.121	46.8083	10.4427	11.2763	13.796	11.2227	10	sp|Q6K8S7|CSTR5_ORYSJ	CMP-sialic acid transporter 5
Hrh_00021	34.2137	33.2543	53.9863	33.712	46.338	61.9843	32.574	32.763	32.5237	31.3637	9	sp|O49339|PTI12_ARATH	PTI1-like tyrosine-protein kinase 2
Hrh_00022	25.4853	29.192	34.8547	25.773	9.65733	9.97267	25.3897	29.8667	23.4287	22.9887	12	tr|A0A2G9HYN3|A0A2G9HYN3_9LAMI	Uncharacterized protein
Hrh_00023	0.176	0	0	0	0	0	0	0	0	0	.	sp|Q5XVJ4|FAN1_ARATH	Fanconi-associated nuclease 1 homolog
Hrh_00024	6.72467	4.273	3.63367	4.16933	5.09267	4.816	3.845	3.50967	5.77	4.996	.	tr|A0A5A7Q5G9|A0A5A7Q5G9_STRAF	Uncharacterized protein
Hrh_00025	15.3353	15.2807	24.8887	14.2177	68.2913	69.9817	15.3533	14.762	22.8203	18.6953	10	tr|A0A022RAA6|A0A022RAA6_ERYGU	Uncharacterized protein
Hrh_00026	24.0717	24.4543	28.469	23.5783	19.336	41.1153	25.9493	24.0783	25.4163	24.2037	8	tr|A0A2G9I894|A0A2G9I894_9LAMI	26S proteasome regulatory complex, subunit PSMD10
Hrh_00027	1.35133	1.73	0.149	1.98567	0.189	0.0266667	1.671	2.71933	0.229	0.514	1	sp|Q08891|FACR2_ARATH	Fatty acyl-CoA reductase 2
Hrh_00028	19.4847	19.2293	16.927	16.6187	38.869	33.885	22.0407	18.7233	31.9317	30.5093	10	sp|O80575|RISB_ARATH	6,7-dimethyl-8-ribityllumazine synthase, chloroplastic
Hrh_00029	2.51967	3.08367	4.11433	2.669	2.759	4.24033	2.84233	2.782	3.35867	2.731	.	sp|Q9M9G6|CTF64_ARATH	Cleavage stimulating factor 64
Hrh_00030	28.8287	21.711	17.51	23.4277	13.1137	25.6083	26.3727	22.6	20.0093	24.6597	.	sp|Q9M1Y3|SKI35_ARATH	Ankyrin repeat protein SKIP35
Hrh_00031	1.50233	0.845667	1.60167	1.17633	0.458	0.255	0.423667	0.849667	0.260667	0.288667	6	--na--	--na--
Hrh_00032	61.7953	56.7623	48.9917	55.673	39.3233	39.587	58.4163	59.0943	47.6413	50.983	.	sp|O24653|GDI2_ARATH	Guanosine nucleotide diphosphate dissociation inhibitor 2
Hrh_00033	6.495	6.13433	3.74733	5.36	2.94	5.48133	6.046	6.098	6.56267	7.01933	.	sp|Q8GX93|CLCE_ARATH	Chloride channel protein CLC-e
Hrh_00034	15.906	15.5703	13.463	16.278	51.863	49.3283	15.1697	14.8667	18.767	18.9273	10	sp|F4JJR8|FEY_ARATH	Dehydrogenase/reductase SDR family member FEY
Hrh_00035	0.63	0.138	0.300333	0.169667	0.201667	0.249667	0.327667	0.255333	0.0733333	0.512	.	--na--	--na--
Hrh_00036	2.71167	2.78967	2.80633	2.58967	2.09133	2.331	2.96867	2.576	2.446	2.40167	.	sp|F4JRR5|TTL_ARATH	TITAN-like protein
Hrh_00037	5.25367	5.43767	6.055	5.57233	11.1327	7.78567	5.41667	5.844	11.6823	7.22533	16	sp|B3H5A8|RVE7_ARATH	Protein REVEILLE 7
Hrh_00038	19.4663	17.9487	12.1523	16.5053	14.1113	16.9517	21.8757	16.3163	22.4827	26.204	.	sp|Q9FX45|ORRM6_ARATH	Organelle RRM domain-containing protein 6, chloroplastic
Hrh_00039	1.10733	4.72567	3.89167	3.52833	2.1	0.994667	2.399	4.976	0.341333	0.977667	6	sp|Q9LD37|CNG20_ARATH	Probable cyclic nucleotide-gated ion channel 20, chloroplastic
Hrh_00040	0.657667	1.552	1.00867	0.404333	0.103667	0.026	1.18267	1.07767	0.842667	0.596	.	sp|Q69T58|ROC8_ORYSJ	Homeobox-leucine zipper protein ROC8
Hrh_00041	1.21833	1.174	0.571	0.808333	0.110667	0.0763333	1.17067	1.39467	1.09167	1.21433	17	sp|Q9LMT8|HDG12_ARATH	Homeobox-leucine zipper protein HDG12
Hrh_00042	8.95467	11.295	12.593	10.3853	9.393	10.8237	10.9507	11.083	11.7737	11.723	.	sp|O64884|OFT20_ARATH	O-fucosyltransferase 20
Hrh_00043	30.2893	31.5827	16.9383	31.223	4.95433	1.604	29.7443	29.801	24.5993	23.0283	17	tr|A0A2G9IBB8|A0A2G9IBB8_9LAMI	Uncharacterized protein
Hrh_00044	6.083	6.01367	2.99133	6.893	126.971	116.688	6.30033	5.853	5.08767	6.141	10	sp|Q94BN0|BT2_ARATH	BTB/POZ and TAZ domain-containing protein 2
Hrh_00045	0.527667	0.874667	2.30067	0.673	10.0127	9.22367	0.925333	0.620333	1.53	0.413333	10	sp|Q43209|PIMT_WHEAT	Protein-L-isoaspartate O-methyltransferase
Hrh_00046	0.179333	0.518333	0.579333	0.126667	9.52833	5.24533	0.356333	0.435	0.295333	0.209333	15	--na--	--na--
Hrh_00047	0	0	0	0.200667	0	0	0	0	0	0	.	--na--	--na--
Hrh_00048	14.1387	17.7173	42.066	18.5063	179.335	167.289	18.0487	16.9293	19.624	19.6833	10	sp|Q42539|PIMT1_ARATH	Protein-L-isoaspartate O-methyltransferase 1
Hrh_00049	15.749	28.7457	31.0287	27.1023	15.0907	10.6517	18.0507	27.9183	11.23	11.866	6	sp|Q9LY87|RGLG2_ARATH	E3 ubiquitin-protein ligase RGLG2
Hrh_00050	5.62267	6.12433	4.887	5.97133	5.942	4.98367	5.41033	6.10733	6.738	7.53133	.	tr|A0A2G9I9D4|A0A2G9I9D4_9LAMI	Mitochondrial/chloroplast ribosomal protein L19
Hrh_00051	69.858	61.338	12.3557	57.466	4.493	3.34733	82.359	58.332	56.8783	90.815	17	sp|P68158|EFTU_TOBAC	Elongation factor Tu, chloroplastic
Hrh_00052	1.55933	1.853	1.29733	1.452	1.363	1.43067	1.938	1.31433	1.83333	1.959	.	sp|Q9STK5|PP269_ARATH	Pentatricopeptide repeat-containing protein At3g48250, chloroplastic
Hrh_00053	283.987	145.988	35.6407	192.368	147.649	32.833	152.747	137.891	83.403	64.547	5	KZV34750.1	hypothetical protein F511_00652 [Dorcoceras hygrometricum]
Hrh_00054	28.198	27.517	39.0183	21.0023	7.308	8.311	26.9907	25.699	24.474	24.1657	12	sp|M1BJF6|JOKA2_SOLTU	Protein JOKA2
Hrh_00055	5.00967	5.658	8.67567	5.60033	7.57267	11.8353	4.253	6.302	5.471	8.138	2	--na--	--na--
Hrh_00056	0.244333	0.436333	1.90567	1.734	0.635333	0.306667	0	1.469	2.25733	0.118333	16	--na--	--na--
Hrh_00057	0.110333	0.0573333	0.380333	0.137333	2.66833	3.13967	0.194	0.282	0.48	0.285333	10	tr|A0A022Q0V5|A0A022Q0V5_ERYGU	PB1 domain-containing protein
Hrh_00058	29.6537	30.7417	48.862	30.8413	7.90867	11.9193	31.4493	29.1343	32.2737	30.4417	12	sp|Q9FML2|HDA6_ARATH	Histone deacetylase 6
Hrh_00059	0.881333	0.970333	0.494	0.726667	0.200333	0.0406667	0.439667	1.17833	0.309	0.260667	1	sp|Q94A02|TAR2_ARATH	Tryptophan aminotransferase-related protein 2
Hrh_00060	9.495	4.258	0.540667	8.309	4.37533	2.20633	3.95733	4.704	77.785	8.00133	16	--na--	--na--
Hrh_00061	3.551	4.09467	15.535	4.29433	1.93967	5.447	5.721	3.39033	3.47733	4.56433	18	sp|P54774|CDC48_SOYBN	Cell division cycle protein 48 homolog
Hrh_00062	6.187	7.84533	2.64667	6.83967	0.674	0.556333	10.4683	9.95	12.5403	8.947	14	tr|A0A2Z7C8Z5|A0A2Z7C8Z5_9LAMI	Uncharacterized protein
Hrh_00063	10.4157	8.68967	7.94967	10.4077	4.02267	3.697	9.94633	8.77267	8.61567	8.598	17	sp|Q9LDD1|BRG3_ARATH	Probable BOI-related E3 ubiquitin-protein ligase 3
Hrh_00064	1.41633	1.90067	1.35133	1.914	0.836667	0.749333	1.65967	1.78533	0.989	1.425	.	sp|B1Q3J6|DNM1B_ORYSJ	DNA (cytosine-5)-methyltransferase 1B
Hrh_00065	3.109	3.08833	4.57533	3.10067	0.975	0.550667	3.61267	2.74867	1.34033	2.21367	12	sp|Q9LW83|CE101_ARATH	G-type lectin S-receptor-like serine/threonine-protein kinase CES101
Hrh_00066	20.5007	19.9123	18.8273	21.2287	6.475	5.09533	21.4333	21.3933	12.3213	15.0473	11	sp|Q9ZQ31|STY13_ARATH	Serine/threonine-protein kinase STY13
Hrh_00067	2.07167	1.48667	4.30867	1.36833	0.144333	0.0236667	1.63633	1.56633	1.66067	1.742	12	sp|O22755|ATL44_ARATH	Probable E3 ubiquitin-protein ligase ATL44
Hrh_00068	75.8857	64.7227	82.3863	79.6713	183.193	181.979	70.494	64.309	67.4443	72.2837	10	--na--	--na--
Hrh_00069	6.832	6.57733	30.7813	7.71933	19.0403	10.071	8.28367	7.33	10.0793	5.71167	18	tr|A0A2G9GHP7|A0A2G9GHP7_9LAMI	Uncharacterized protein
Hrh_00070	10.6413	15.788	11.325	16.126	3.51233	2.29533	11.188	15.578	8.263	8.668	1	sp|Q27GI3|NAT6_ARATH	Nucleobase-ascorbate transporter 6
Hrh_00071	39.3523	33.285	30.5307	39.586	43.0447	37.5713	40.813	35.6527	48.824	44.884	.	sp|Q3E870-2|SDH7B_ARATH	Isoform 2 of Succinate dehydrogenase subunit 7B, mitochondrial
Hrh_00072	1.93967	1.874	2.518	2.05567	1.361	2.501	2.15533	2.12533	1.96867	1.60233	.	tr|A0A068V336|A0A068V336_COFCA	RING-type domain-containing protein
Hrh_00073	5.29767	5.17033	5.79	4.838	3.541	6.78733	4.47067	4.73233	4.09467	4.59567	.	sp|Q39580|DYL1_CHLRE	Dynein 8 kDa light chain, flagellar outer arm
Hrh_00074	1.52133	4.32933	2.68833	4.21867	4.46667	6.924	2.72267	3.01567	3.14667	3.11267	2	sp|Q9ZPC0|ICS_CATRO	Isochorismate synthase, chloroplastic
Hrh_00075	1.314	4.638	0.839333	5.86667	5.62033	0.408667	3.49633	4.05767	1.343	1.99467	7	sp|Q0DUR2|ILI6_ORYSJ	Transcription factor ILI6
Hrh_00076	0.286	0.783	0.864667	0.391	2.096	5.291	0.514	0.380667	0.301667	0.278667	2	sp|C0LGJ1|Y1743_ARATH	Probable LRR receptor-like serine/threonine-protein kinase At1g74360
Hrh_00077	6.19367	6.379	5.728	6.29433	3.70133	2.13667	7.16067	6.35133	6.41333	6.68533	4	sp|Q8RX28|HDA5_ARATH	Histone deacetylase 5
Hrh_00078	327.607	265.511	162.131	287.575	264.443	196.517	293.359	259.126	272.624	326.42	.	sp|Q96499|RL44_GOSHI	60S ribosomal protein L44
Hrh_00079	1.43367	1.74967	2.57867	1.855	2.37833	2.659	1.93033	1.79867	1.85567	1.559	9	tr|A0A2R6PU71|A0A2R6PU71_ACTCC	Protein POLAR LOCALIZATION DURING ASYMMETRIC DIVISION AND REDISTRIBUTION like
Hrh_00080	5.71	5.36233	3.39833	6.00033	0.812333	0.725	7.13333	6.15567	5.161	6.40933	17	sp|Q9SJL0|U86A1_ARATH	UDP-glycosyltransferase 86A1
Hrh_00081	7.907	8.85333	8.16633	7.51567	9.37233	10.9053	7.553	8.68867	9.222	8.14467	.	sp|Q9C911|JJJ1_ARATH	DNAJ protein JJJ1 homolog
Hrh_00082	16.2897	13.376	29.2753	14.7837	11.509	18.6653	14.29	13.439	20.607	19.5017	18	tr|A0A4D8YTR7|A0A4D8YTR7_SALSN	Uncharacterized protein
Hrh_00083	26.4293	26.7417	14.583	25.4813	128.954	140.054	31.803	25.0493	60.7853	49.054	10	sp|Q9T0H9|PA71H_ARATH	Protein PAM71-homolog, chloroplastic
Hrh_00084	0.56	0.626	1.31	0.698	3.29967	6.70967	0.565333	0.165	1.45767	1.00733	2	sp|P0C2F6|RNHX1_ARATH	Putative ribonuclease H protein At1g65750
Hrh_00085	12.1787	15.0733	17.397	13.67	12.3713	17.3453	12.5777	13.431	11.8417	12.282	.	sp|F4IUX6|RENT2_ARATH	Regulator of nonsense transcripts UPF2
Hrh_00086	4.55967	26.7963	29.0027	24.069	6.42133	6.97033	14.9067	21.163	1.944	9.22733	6	tr|A0A2Z7CNX1|A0A2Z7CNX1_9LAMI	Uncharacterized protein
Hrh_00087	59.5743	86.0577	76.4487	83.1213	36.103	33.6487	59.266	85.0183	62.964	60.3483	11	sp|Q9SC19|RGP1_SOLTU	Probable UDP-arabinopyranose mutase 1
Hrh_00088	0	0	0.348667	0	4.205	0.577	0	0	0.239	0.065	15	sp|Q9FMV7|C94B1_ARATH	Cytochrome P450 94B1
Hrh_00089	0.0393333	0.326333	0.898333	0.156	0.237667	0.188333	0.615667	0.227667	1.659	0.678333	16	tr|A0A484MNB1|A0A484MNB1_9ASTE	Uncharacterized protein
Hrh_00090	5.54867	5.03967	9.184	5.28833	8.67567	10.0767	5.51533	5.16933	5.80433	5.91833	9	tr|A0A2Z7CIH1|A0A2Z7CIH1_9LAMI	COMM domain-containing protein
Hrh_00091	75.2143	73.7367	56.687	83.3103	206.634	161.778	73.597	74.3217	70.159	72.871	10	sp|Q949R9|MPC1_ARATH	Mitochondrial pyruvate carrier 1
Hrh_00092	9.58667	11.395	12.5353	9.95433	2.578	1.51267	10.0283	11.7773	11.9567	10.965	4	tr|A0A2Z7CJK4|A0A2Z7CJK4_9LAMI	WD repeat-containing protein 74
Hrh_00093	5.558	5.39667	5.68933	4.929	7.224	9.15967	4.81	4.886	6.044	5.59567	2	tr|A0A2Z7CHU9|A0A2Z7CHU9_9LAMI	TF-B3 domain-containing protein
Hrh_00094	34.182	35.447	34.9743	38.6457	38.8837	42.9327	34.386	35.6117	41.987	38.143	.	tr|A0A5A7PHE1|A0A5A7PHE1_STRAF	Zinc finger family protein
Hrh_00095	5.23733	4.11967	2.05867	3.99467	1.94433	1.95533	4.23733	3.911	5.135	5.90733	14	tr|A0A2Z7CP55|A0A2Z7CP55_9LAMI	Radical S-adenosyl methionine domain-containing protein 1, mitochondrial
Hrh_00096	4.33633	4.50933	4.20133	4.53133	0.959	0.608333	4.846	4.52767	5.24067	4.90833	4	--na--	--na--
Hrh_00097	2.68567	2.46567	6.083	2.11867	1.001	1.46967	1.64833	3.18667	2.05433	1.772	18	tr|A0A2Z7CPF4|A0A2Z7CPF4_9LAMI	Uncharacterized protein
Hrh_00098	3.11467	6.73867	0.761	6.11533	44.7317	7.89267	1.16	2.30233	2.698	1.188	15	sp|P49693|RL193_ARATH	60S ribosomal protein L19-3
Hrh_00099	21.071	18.355	7.41	17.8143	14.576	14.6287	19.0417	18.1253	22.0173	25.8683	14	sp|Q8S9K3|VAR3_ARATH	Zinc finger protein VAR3, chloroplastic
Hrh_00100	59.4753	55.7073	17.982	59.801	0.928667	0.876667	57.659	65.9103	21.726	37.365	1	sp|P50699|TLPH_ARATH	Thaumatin-like protein
Hrh_00101	1.056	0.970667	0.607333	0.835333	0.362667	0.234667	0.850667	0.960333	1.23767	1.22267	.	tr|A0A4D9A6Y9|A0A4D9A6Y9_SALSN	DYW_deaminase domain-containing protein
Hrh_00102	2.06767	1.91567	1.329	1.31467	0.394667	0.112	1.37467	1.947	1.21033	1.88167	11	sp|Q8L6Z7|EXO1_ARATH	Exonuclease 1
Hrh_00103	8.72933	9.753	14.528	9.361	21.663	31.28	8.298	9.42267	12.278	10.0823	2	sp|Q8S9K7|PEX32_ARATH	Peroxisome biogenesis protein 3-2
Hrh_00104	41.5657	43.333	28.9597	35.2777	3.175	3.02933	32.16	51.1473	41.6347	31.0767	11	sp|O48916|FAH1_ARATH	Dihydroceramide fatty acyl 2-hydroxylase FAH1
Hrh_00105	1.05533	1.209	1.27267	0.962	1.06733	0.572	0.994333	1.87367	0.464333	0.568667	6	sp|P10978|POLX_TOBAC	Retrovirus-related Pol polyprotein from transposon TNT 1-94
Hrh_00106	0.0826667	0	0	0.127667	0	0.059	0.180667	0.0523333	0.193667	0.0703333	.	--na--	--na--
Hrh_00107	0	0	0	0	0	0	0	0	0	0	.	--na--	--na--
Hrh_00108	10.0367	12.822	33.9087	11.1883	3.61933	7.658	14.9703	13.2727	9.35333	9.77167	18	sp|Q9FHB6|DTX16_ARATH	Protein DETOXIFICATION 16
Hrh_00109	46.474	32.2013	25.182	26.0347	31.8043	33.0207	30.535	31.4143	79.0063	74.827	16	sp|B9I2J6|AXEP_POPTR	L-Ala-D/L-amino acid epimerase
Hrh_00110	13.3003	12.584	15.9453	15.1593	26.206	22.0557	11.968	13.6013	8.676	10.4663	10	sp|A0AAR7|CCAMK_LOTJA	Calcium and calcium/calmodulin-dependent serine/threonine-protein kinase
Hrh_00111	2.85433	3.03967	2.24533	2.92833	14.2257	10.166	2.784	2.68267	3.629	3.31033	15	sp|B9FJG3|RSLE1_ORYSJ	Zinc finger BED domain-containing protein RICESLEEPER 1
Hrh_00112	17.999	21.2537	11.4643	25.5133	3.27567	0.613667	21.0927	25.741	6.16533	9.899	1	tr|A0A2Z7CHP5|A0A2Z7CHP5_9LAMI	PLASMODESMATA CALLOSE-BINDING protein 3
Hrh_00113	9.89167	10.2023	10.5917	9.39467	9.17567	11.8203	8.46533	10.5573	8.32833	9.06233	.	sp|Q2LAJ3|ARF2A_SOLLC	Auxin response factor 2A
Hrh_00114	24.6187	19.749	30.4857	22.987	20.0003	30.878	22.6683	22.0923	17.569	17.413	.	sp|Q93VV9|TM16B_ARATH	Mitochondrial import inner membrane translocase subunit PAM16 like 2
Hrh_00115	10.3853	11.6597	8.34233	10.3233	6.32	8.214	9.19967	11.3887	9.40167	9.86733	.	sp|Q940Q8|IX10L_ARATH	Probable beta-1,4-xylosyltransferase IRX10L
Hrh_00116	33.978	29.9283	24.0677	30.5763	19.0073	16.2813	30.6943	30.1837	31.865	31.406	.	sp|Q9FI46|CRL_ARATH	Chromophore lyase CRL, chloroplastic
Hrh_00117	1.874	6.082	5.67467	4.40767	32.049	28.2267	2.75333	3.342	14.75	3.511	10	tr|A0A2Z7CJH1|A0A2Z7CJH1_9LAMI	Uncharacterized protein
Hrh_00118	9.579	22.6883	22.458	16.109	17.459	10.267	11.899	15.232	6.57667	4.241	13	tr|A0A2Z7CJH1|A0A2Z7CJH1_9LAMI	Uncharacterized protein
Hrh_00119	7.82533	7.036	3.46267	6.13233	3.208	2.11033	6.29067	6.459	7.085	7.13967	17	sp|Q8H1Z0|CER3_ARATH	Very-long-chain aldehyde decarbonylase CER3
Hrh_00120	1.53967	1.574	1.03033	1.62067	9.26133	6.59533	1.46967	1.45333	2.33567	1.695	10	sp|O23304|BLUS1_ARATH	Serine/threonine-protein kinase BLUS1
Hrh_00121	18.152	16.481	16.135	18.2563	25.0557	24.5373	16.84	17.5547	18.2057	17.669	.	sp|Q7DLR9|PSB4_ARATH	Proteasome subunit beta type-4
Hrh_00122	2.34133	2.15767	2.54167	2.60133	4.612	6.19433	2.74667	2.31667	3.83333	2.37767	2	tr|A0A2Z7CAW8|A0A2Z7CAW8_9LAMI	Uncharacterized protein
Hrh_00123	6.985	7.298	7.26733	7.59	5.58533	5.75367	7.48167	7.169	7.50767	8.05733	.	sp|Q9M8M7|ARGD_ARATH	Acetylornithine aminotransferase, chloroplastic/mitochondrial
Hrh_00124	8.64667	8.476	1.39133	6.305	0.807333	0.596333	8.66233	7.33167	9.71833	12.8163	14	sp|F4JKH6|TSS_ARATH	Protein TSS
Hrh_00125	5.00533	4.40533	4.44767	4.74933	2.02033	2.652	5.92167	5.12767	4.59267	5.07167	.	sp|O80358|FPG_ARATH	Formamidopyrimidine-DNA glycosylase
Hrh_00126	1.05633	1.228	1.24767	1.055	0.694667	1.611	1.558	1.37733	1.671	1.512	.	sp|Q9SSQ4|FRS6_ARATH	Protein FAR1-RELATED SEQUENCE 6
Hrh_00127	0.748	0.744	1.03967	0.714333	11.169	9.87367	0.779667	0.909667	1.50233	0.984667	10	sp|Q9M2N5|DSLE_ARATH	Zinc finger BED domain-containing protein DAYSLEEPER
Hrh_00128	6.97133	5.58233	6.193	5.92867	34.8133	34.938	6.06633	6.24333	6.57533	5.85933	10	tr|A0A5B7AIT8|A0A5B7AIT8_DAVIN	CUE domain-containing protein
Hrh_00129	0.926667	0.251667	1.65633	0.482667	1.42633	0.341667	0.864333	0.337667	0.926667	0.202	.	--na--	--na--
Hrh_00130	0.408333	0.101	0.0596667	0.231667	0	0.186333	0.556	0.390333	0.0673333	0.886	.	tr|A0A5J5C410|A0A5J5C410_9ASTE	Uncharacterized protein
Hrh_00131	3.785	4.13367	4.478	3.88933	1.14367	1.519	4.21567	4.214	2.83667	3.22167	11	tr|A0A2G9HK40|A0A2G9HK40_9LAMI	Uncharacterized protein
Hrh_00132	12.4217	13.5347	16.92	14.4567	0.245333	0.405	12.3463	13.809	10.885	12.5117	11	tr|A0A2G9HM84|A0A2G9HM84_9LAMI	Uncharacterized protein
Hrh_00133	0	0.114	0	0.265667	0.525667	0.448333	0	0	0	0	.	--na--	--na--
Hrh_00134	9.45833	11.722	14.5513	8.441	3.72367	7.61233	9.05867	10.748	10.2003	9.42433	12	sp|Q8RVL2|DEK1_ARATH	Calpain-type cysteine protease DEK1
Hrh_00135	4.63067	5.414	4.66167	4.95667	2.88733	3.70933	4.55333	5.26433	5.02367	5.01733	.	tr|A0A2Z7BQW4|A0A2Z7BQW4_9LAMI	Uncharacterized protein
Hrh_00136	19.055	21.027	41.085	24.8343	174.455	134.854	20.19	22.1433	19.9327	15.8	10	sp|Q93YX4|APRL5_ARATH	5'-adenylylsulfate reductase-like 5
Hrh_00137	0	0	0	0	0	0	0	0	0	0	.	--na--	--na--
Hrh_00138	58.7577	51.6627	23.7607	51.8197	21.1167	18.8137	57.068	49.082	42.1553	58.8967	17	sp|Q9C5M0|DTC_ARATH	Mitochondrial dicarboxylate/tricarboxylate transporter DTC
Hrh_00139	1.25567	1.66433	0.490667	1.48933	0.858667	1.77867	1.60533	1.813	0.876	0.996333	7	sp|P93756|SD31_ARATH	G-type lectin S-receptor-like serine/threonine-protein kinase SD3-1
Hrh_00140	4.34467	4.285	2.11567	5.67367	1.95133	0.630333	2.919	3.299	2.99833	2.17733	7	--na--	--na--
Hrh_00141	5.63767	6.009	17.34	5.96867	3.44933	6.13767	5.284	4.431	7.94433	4.971	18	tr|A0A1U8QBC0|A0A1U8QBC0_NELNU	uncharacterized protein LOC109115911
Hrh_00142	6.21267	6.97167	13.9297	5.556	6.36167	12.811	6.67133	5.58433	7.45167	5.83667	9	sp|Q94HW2|POLR1_ARATH	Retrovirus-related Pol polyprotein from transposon RE1
Hrh_00143	8.01	7.807	8.414	9.623	4.167	5.754	8.541	7.63433	10.8107	9.38267	.	sp|Q9LJD7|COP10_ARATH	Constitutive photomorphogenesis protein 10
Hrh_00144	1.475	1.37767	1.34067	1.343	0.654	0.181667	1.63867	1.68567	1.03267	0.703667	11	sp|O80467|SDT_ARATH	Spermidine sinapoyl-CoA acyltransferase
Hrh_00145	2.023	0.986333	1.37267	0.658333	0	0	0.982	0.642667	0.466667	1.085	5	sp|P49293|PSY_CUCME	Phytoene synthase, chloroplastic
Hrh_00146	3.611	2.79567	2.72267	3.04633	0.422	0.102667	3.452	2.82733	2.72433	3.69033	4	sp|Q9FKB6|Y5880_ARATH	BTB/POZ domain-containing protein At5g48800
Hrh_00147	15.7987	14.3673	7.37667	15.0437	7.25	2.14733	14.2483	14.0893	12.375	14.972	17	sp|P49098|CYB5_TOBAC	Cytochrome b5
Hrh_00148	7.24767	7.97	6.821	7.91133	1.231	1.076	8.96833	8.355	7.33933	8.67533	4	sp|C0LGV0|Y5487_ARATH	Probable LRR receptor-like serine/threonine-protein kinase At5g48740
Hrh_00149	2.39967	3.81367	4.48233	3.47367	3.40133	2.53567	2.497	3.198	3.55733	3.15733	.	--na--	--na--
Hrh_00150	7.796	8.74533	12.8633	6.81667	9.848	16.2067	7.753	8.83	8.92	8.17967	9	sp|A8MR93|ALG12_ARATH	Dol-P-Man:Man(7)GlcNAc(2)-PP-Dol alpha-1,6-mannosyltransferase
Hrh_00151	8.35767	7.44933	4.48967	6.575	2.84167	3.75867	7.093	6.885	6.861	7.269	17	sp|Q9LYE4|FLZ10_ARATH	FCS-Like Zinc finger 10
Hrh_00152	32.863	30.9533	11.8543	28.1683	16.7223	12.6663	38.2583	29.8897	49.1473	63.316	14	sp|P82715|PPD5_ARATH	PsbP domain-containing protein 5, chloroplastic
Hrh_00153	13.1973	12.5673	18.3823	13.784	112.056	86.1423	13.935	12.9903	14.6277	13.1407	10	sp|Q6NQH9|CID6_ARATH	Polyadenylate-binding protein-interacting protein 6
Hrh_00154	11.235	9.597	8.979	11.7187	28.5727	27.04	12.293	9.446	11.5973	11.4097	10	sp|Q9FKC3|PP424_ARATH	Pentatricopeptide repeat-containing protein At5g48730, chloroplastic
Hrh_00155	1.11567	0.748	0.681333	1.04867	0	0	0.942667	0.750333	1.41667	0.7	.	--na--	--na--
Hrh_00156	5.76133	7.73633	7.886	5.484	3.44167	5.15067	5.95533	7.07533	6.165	5.89667	.	sp|F4J7T3|EAF1A_ARATH	Chromatin modification-related protein EAF1 A
Hrh_00157	7.995	9.576	9.81467	8.65033	8.61333	10.8437	9.21233	9.357	9.55833	8.96967	.	tr|A0A2Z7AFI5|A0A2Z7AFI5_9LAMI	GPI transamidase component PIG-S-like
Hrh_00158	4.11267	6.82867	6.15867	5.98833	10.829	4.46233	4.36533	5.21433	3.73633	2.29267	13	sp|Q8GYN5|RIN4_ARATH	RPM1-interacting protein 4
Hrh_00159	0.792333	0.755	0.556	0.143333	0.0756667	0.713333	0.466	1.226	1.084	0.2	8	sp|Q8RWN2|ZIF1_ARATH	Protein ZINC INDUCED FACILITATOR 1
Hrh_00160	3.057	2.70267	2.147	3.98233	1.28667	0.478667	3.81867	3.412	2.76533	3.482	17	sp|Q9SV64|FATA2_ARATH	Oleoyl-acyl carrier protein thioesterase 2, chloroplastic
Hrh_00161	6.833	6.569	3.99933	6.71133	0.845333	1.725	7.22467	7.75667	5.217	7.023	17	sp|Q42561|FATA1_ARATH	Oleoyl-acyl carrier protein thioesterase 1, chloroplastic
Hrh_00162	3.08133	3.38833	4.449	4.27	5.69233	5.073	4.27833	3.92767	3.79	3.80067	10	sp|Q9SFV2|FHA2_ARATH	FHA domain-containing protein FHA2
Hrh_00163	0.860333	0.154667	0.680667	0	0.752667	0.95	0.69	0.933	0.262	0.285	.	tr|A0A2G9GEJ5|A0A2G9GEJ5_9LAMI	Uncharacterized protein
Hrh_00164	124.407	90.946	98.024	117.669	193.273	148.399	123.436	92.8673	99.1143	110.177	15	sp|Q09020|PR4_PHAVU	Wound-induced basic protein
Hrh_00165	17.6473	17.7547	18.0577	19.6817	14.4323	18.3137	16.85	18.2213	17.3753	16.6233	.	sp|Q9LSG3|GAUT8_ARATH	Galacturonosyltransferase 8
Hrh_00166	22.4373	18.3523	14.511	22.779	2.964	1.24433	17.2827	17.6793	11.0207	12.2837	11	tr|A0A2G9GMP8|A0A2G9GMP8_9LAMI	Uncharacterized protein
Hrh_00167	15.282	16.459	12.581	16.025	9.132	12.7153	15.2493	15.505	14.849	16.601	.	sp|Q0WQE7|AUG3_ARATH	AUGMIN subunit 3
Hrh_00168	4.26367	3.176	0.162	3.392	0.280333	0	2.99667	3.03433	1.98433	1.48567	1	tr|A0A2Z7B2L5|A0A2Z7B2L5_9LAMI	Stomagen
Hrh_00169	1.17033	1.20267	1.93633	1.142	0.460333	1.05	0.962667	1.20633	1.718	1.243	.	sp|P10978|POLX_TOBAC	Retrovirus-related Pol polyprotein from transposon TNT 1-94
Hrh_00170	37.909	29.4713	17.8247	33.2283	45.7207	21.0943	35.1687	31.5047	28.1767	34.5017	3	sp|Q41649|FKB15_VICFA	FK506-binding protein 2
Hrh_00171	2.66267	3.015	1.67	2.11067	0.763333	0.887667	2.638	2.93567	2.25433	3.03033	17	sp|Q9SRT3|CSLC6_ARATH	Probable xyloglucan glycosyltransferase 6
Hrh_00172	17.255	16.7817	13.1083	16.464	18.1237	16.1513	14.2353	14.175	21.652	21.9987	.	sp|Q8VYI0|LSM8_ARATH	Sm-like protein LSM8
Hrh_00173	1.30767	2.70133	0.873667	1.92967	0	0.301667	1.581	2.68867	1.73633	2.67467	17	sp|B0M1H3|ZIP4L_ARATH	TPR repeat-containing protein ZIP4
Hrh_00174	43.2343	42.69	12.7457	37.4173	6.62667	9.50367	45.919	38.81	47.87	57.811	14	sp|Q56XR7|STR4A_ARATH	Rhodanese-like domain-containing protein 4A, chloroplastic
Hrh_00175	6.12733	6.70833	9.883	5.82533	1.16667	5.48	5.96867	6.29667	5.63	5.375	12	tr|A0A2Z7CZL8|A0A2Z7CZL8_9LAMI	Uncharacterized protein
Hrh_00176	30.2287	30.8307	26.867	32.457	6.377	7.103	27.5927	33.8007	25.4633	27.0637	11	tr|A0A2G9GDC5|A0A2G9GDC5_9LAMI	Uncharacterized protein
Hrh_00177	8.88267	10.0193	7.432	11.0053	11.108	11.8343	9.542	9.84533	10.2817	10.8223	.	tr|A0A2Z7CZ52|A0A2Z7CZ52_9LAMI	FAR1 domain-containing protein
Hrh_00178	1.47933	2.08433	2.36733	1.98433	0.296333	0.254333	2.021	1.12167	1.52433	1.33633	12	--na--	--na--
Hrh_00179	6.315	7.653	15.756	7.257	26.6813	12.6677	8.09767	8.53633	7.909	6.73433	15	tr|A0A2G9GLZ8|A0A2G9GLZ8_9LAMI	Uncharacterized protein
Hrh_00180	20.895	19.987	11.411	16.7323	3.112	2.054	22.8423	17.6383	28.3213	31.7317	14	sp|Q8RXE8|BASS3_ARATH	Probable sodium/metabolite cotransporter BASS3, chloroplastic
Hrh_00181	66.3173	50.445	24.53	54.4267	66.1013	20.596	52.1337	52.388	50.596	50.3277	3	sp|Q9LV66|Y5848_ARATH	Uncharacterized protein At5g48480
Hrh_00182	6.46567	11.1377	7.65733	11.3187	0.759667	0.249333	7.37667	8.94967	4.62333	4.11633	1	sp|Q9LHE3|ASPG2_ARATH	Protein ASPARTIC PROTEASE IN GUARD CELL 2
Hrh_00183	2.37667	2.603	3.61267	3.57233	3.45067	1.263	2.137	3.09333	0.556	1.08767	13	tr|A0A2Z7BDF7|A0A2Z7BDF7_9LAMI	Uncharacterized protein
Hrh_00184	44.1503	45.418	69.7433	42.4407	1360.67	786.419	45.083	41.7147	90.2217	63.702	15	tr|A0A2Z7BTW0|A0A2Z7BTW0_9LAMI	Uncharacterized protein
Hrh_00185	1.81833	1.31467	1.13467	1.71067	1.55533	0.744667	1.52667	1.54233	1.629	1.979	.	sp|Q9SYK1|PPR11_ARATH	Pentatricopeptide repeat-containing protein At1g05600
Hrh_00186	6.12967	6.81567	8.94733	7.19233	34.4327	14.01	4.70733	7.35167	6.729	4.54367	15	sp|Q9M0B6|GAE1_ARATH	UDP-glucuronate 4-epimerase 1
Hrh_00187	8.47967	8.101	8.07233	7.84933	27.4157	23.1207	8.098	8.48833	9.57233	7.66	10	tr|A0A5A7Q7M1|A0A5A7Q7M1_STRAF	Tetratricopeptide repeat protein
Hrh_00188	2.952	2.60867	3.86567	2.66133	5.02533	6.44667	3.30667	3.54133	3.93867	3.791	2	sp|Q8H1Q8|AT18B_ARATH	Autophagy-related protein 18b
Hrh_00189	7.93067	8.899	7.925	7.53067	29.28	35.5083	7.73833	7.94567	8.98067	8.13033	10	sp|F4JRE0|TMN12_ARATH	Transmembrane 9 superfamily member 12
Hrh_00190	4.894	5.17567	6.301	5.20133	6.63733	8.466	4.52333	5.239	4.977	4.28067	2	sp|F4IMQ0|FLX_ARATH	Protein FLC EXPRESSOR
Hrh_00191	26.5607	25.4533	21.8033	23.7927	14.6703	12.649	27.787	24.95	22.2987	26.6963	.	tr|A0A2Z7AE94|A0A2Z7AE94_9LAMI	Beta-galactosidase
Hrh_00192	7.302	7.69433	10.297	7.18067	10.0853	13.8067	7.70567	8.37733	9.516	8.941	2	sp|Q52JK6|VIP2_NICBE	Probable NOT transcription complex subunit VIP2 (Fragment)
Hrh_00193	9.58967	9.992	6.11433	10.3223	7.053	5.13433	9.302	9.86167	9.02933	9.49833	.	sp|Q8RXL8|UXT3_ARATH	UDP-xylose transporter 3
Hrh_00194	4.592	5.24867	6.05	5.54733	11.2753	14.314	4.93667	5.06667	4.873	4.241	10	tr|A0A2Z7C2Q7|A0A2Z7C2Q7_9LAMI	HTH myb-type domain-containing protein
Hrh_00195	15.4883	15.4253	10.364	14.63	3.313	3.00433	15.6897	14.0187	15.484	16.3357	4	sp|Q66GI9|ANTR4_ARATH	Probable anion transporter 4, chloroplastic
Hrh_00196	0	0	0.114667	0.110333	0	0	0	0	0	0	.	tr|A0A5A7QR15|A0A5A7QR15_STRAF	Non-LTR retroelement reverse transcriptase-like protein
Hrh_00197	14.8773	13.6233	11.612	15.247	14.1073	18.645	15.801	13.3507	13.541	14.6193	.	tr|A0A2Z7A5V8|A0A2Z7A5V8_9LAMI	Uncharacterized protein
Hrh_00198	0	0	0	0	2.62567	0.614667	0.925333	0.667	2.211	2.32267	3	--na--	--na--
Hrh_00199	3.142	1.41067	1.38333	1.67	4.758	0.754667	2.103	1.033	1.33033	1.118	3	sp|P56168|MT21_BRAJU	Metallothionein-like protein type 2, MT2-4/MT2-25
Hrh_00200	2110.57	1716.77	494.265	1839.12	2082.57	867.843	2431.45	1752.09	2294.78	2380.48	14	sp|Q41050|OEP16_PEA	Outer envelope pore protein 16, chloroplastic
Hrh_00201	5.19867	4.306	4.20867	4.00233	0	0.184333	6.719	4.25267	1.69433	6.538	11	sp|F4KGE8|GIL1_ARATH	Protein GRAVITROPIC IN THE LIGHT 1
Hrh_00202	4.265	2.823	1.00767	3.64633	0.792667	0.403667	4.82967	3.11167	3.582	4.54433	17	tr|A0A022QQH0|A0A022QQH0_ERYGU	Uncharacterized protein
Hrh_00203	176.289	135.299	212.867	143.532	196.514	111.159	165.63	173.016	116.323	123.2	.	sp|Q9LUV2|POP3_ARATH	Stress-response A/B barrel domain-containing protein HS1
Hrh_00204	1.15567	1.75333	2.19167	1.42567	0.422	0.500667	1.90633	2.48967	1.59	1.03933	.	--na--	--na--
Hrh_00205	11.4467	11.6563	2.62533	11.2133	2.24867	1.84733	12.039	11.9043	8.14367	12.1303	17	sp|Q6R0E3|TRP5_ARATH	Telomere repeat-binding protein 5
Hrh_00206	0	0	0	0.562333	0.942	0	0	0	0	0.241333	.	--na--	--na--
Hrh_00207	3.68333	3.61133	2.62333	4.307	16.874	19.772	4.41867	3.61367	5.002	5.40467	10	tr|A0A2Z7D9M6|A0A2Z7D9M6_9LAMI	Uncharacterized protein
Hrh_00208	3.21533	3.30167	3.20767	2.39667	1.26867	2.29433	2.69067	2.772	4.27433	2.985	4	sp|Q6NMB6|UTR5B_ARATH	UDP-galactose/UDP-glucose transporter 5B
Hrh_00209	12.1213	13.0277	12.9197	11.4213	4.95	2.966	10.1147	11.7867	7.21367	6.58133	6	sp|Q8L7Y9|NPC1_ARATH	Non-specific phospholipase C1
Hrh_00210	0.925	0.919	0.859667	0.650333	0.567333	0.271667	0.893	1.568	0.419333	0.441	6	sp|Q7PC88|AB31G_ARATH	ABC transporter G family member 31
Hrh_00211	0.608	0.882667	1.54733	1.022	1.13633	0.210667	1.25567	1.398	0.267333	0.687333	6	sp|Q8S628|AB51G_ORYSJ	ABC transporter G family member 51
Hrh_00212	16.173	19.317	12.051	17.7327	6.75367	3.91867	21.406	19.603	21.92	22.3213	4	sp|Q9MB58|F26_ARATH	6-phosphofructo-2-kinase/fructose-2,6-bisphosphatase
Hrh_00213	1.687	1.88133	2.011	1.23833	0.276333	0.845333	1.686	2.29167	2.168	2.415	4	sp|Q9ZV93|FDL10_ARATH	F-box/FBD/LRR-repeat protein At1g78750
Hrh_00214	8.048	9.46667	8.72133	9.418	14.455	13.75	8.867	9.239	9.30067	9.66233	10	sp|Q9FM89|FDL38_ARATH	F-box/FBD/LRR-repeat protein At5g56420
Hrh_00215	79.1877	72.7247	18.202	66.9077	12.63	7.19467	96.6787	75.9687	95.735	117.176	14	sp|O80361|RK4_TOBAC	50S ribosomal protein L4, chloroplastic
Hrh_00216	9.30533	8.80233	9.85767	7.62733	6.226	8.09233	8.27567	8.43567	8.97267	8.87633	.	sp|Q9FIM2|FTSH9_ARATH	ATP-dependent zinc metalloprotease FTSH 9, chloroplastic
Hrh_00217	8.84367	8.86433	6.63067	9.8	7.90767	8.18233	7.328	9.64667	4.47467	5.992	7	sp|A5JTQ3|XYL2_MEDSV	Beta-xylosidase/alpha-L-arabinofuranosidase 2
Hrh_00218	99.275	86.4493	77.0513	95.259	91.211	78.4013	93.488	91.1273	86.9413	85.5623	.	sp|P35135|UBC4_SOLLC	Ubiquitin-conjugating enzyme E2-17 kDa
Hrh_00219	40.6447	43.5977	46.987	42.382	94.4997	81.2397	42.4563	36.831	46.3983	45.8917	10	sp|Q8LG98|OTU1_ARATH	OVARIAN TUMOR DOMAIN-containing deubiquitinating enzyme 1
Hrh_00220	114.524	109.694	114.11	102.895	54.7747	67.0113	106.957	108.939	103.361	114.524	.	sp|P85200|PRS6B_HELAN	26S proteasome regulatory subunit 6B homolog
Hrh_00221	8.28067	8.83433	6.69467	8.60233	7.543	11.3337	8.05633	8.13167	9.19733	9.482	.	sp|Q8RWY1|ALKB8_ARATH	Alkylated DNA repair protein ALKBH8 homolog
Hrh_00222	0.599	0.771	0.41	0.894333	1.849	1.009	0.564667	0.841667	0.801	1.031	15	sp|Q8VYR0|MCU5_ARATH	Calcium uniporter protein 5, mitochondrial
Hrh_00223	8.96833	9.56267	8.47167	8.71767	2.369	3.74967	9.18533	10.4057	9.51967	10.281	4	tr|A0A2Z7D570|A0A2Z7D570_9LAMI	RF_PROK_I domain-containing protein
Hrh_00224	4.19033	4.485	4.17033	5.236	12.1227	8.062	4.12433	3.831	3.15767	3.15567	15	tr|A0A2G9G0U4|A0A2G9G0U4_9LAMI	Uncharacterized protein
Hrh_00225	0.425333	1.03567	4.52333	0.798667	46.57	16.6277	0.533	0.862667	0.891667	0.527667	15	sp|Q9ZV48|TPS11_ARATH	Probable alpha,alpha-trehalose-phosphate synthase [UDP-forming] 11
Hrh_00226	29.485	27.0977	24.7617	27.4557	5.976	3.004	29.1833	27.0957	24.4037	19.766	11	sp|Q1PDI2|DGK4_ARATH	Diacylglycerol kinase 4
Hrh_00227	0.590333	1.672	0.772667	1.30833	2.574	0.834	0.612	1.31633	1.985	0.614667	3	sp|Q9SHV1|GLR22_ARATH	Glutamate receptor 2.2
Hrh_00228	1.026	1.19833	0.526	1.602	17.902	9.34233	0.805667	1.43067	2.79233	0.882	15	sp|Q9C5V5|GLR28_ARATH	Glutamate receptor 2.8
Hrh_00229	0.633667	0.843	0.175667	0.834667	19.286	4.29933	0.342333	0.624	2.30233	0.705	15	sp|Q9LFN5|GLR25_ARATH	Glutamate receptor 2.5
Hrh_00230	0.980667	1.28133	0.537333	1.39633	7.17	1.95367	0.859667	1.356	3.129	1.00167	15	sp|Q9C5V5|GLR28_ARATH	Glutamate receptor 2.8
Hrh_00231	1.24767	2.292	3.87367	2.39733	0.949667	0.382333	1.48167	2.037	2.62267	1.22	12	sp|Q9FHH8|COL5_ARATH	Zinc finger protein CONSTANS-LIKE 5
Hrh_00232	15.42	15.3707	12.9623	16.3343	19.476	20.7213	16.0217	15.1943	15.3707	18.31	.	sp|Q96361|ARF1_BRARP	ADP-ribosylation factor 1
Hrh_00233	10.7087	7.263	1.66467	11.887	10.646	0.777	2.21033	8.60667	0.464	0.321667	7	sp|Q40374|PR1_MEDTR	Pathogenesis-related protein PR-1
Hrh_00234	3.38167	2.04	1.779	2.951	1.75	1.11233	1.67933	2.18367	2.356	2.796	5	sp|Q9FKL2|MYB36_ARATH	Transcription factor MYB36
Hrh_00235	27.887	24.6383	18.459	22.658	59.765	29.734	25.1623	24.8553	26.789	26.3867	15	tr|A0A2Z7BZY8|A0A2Z7BZY8_9LAMI	Protein kinase domain-containing protein
Hrh_00236	2.602	3.469	2.14567	2.707	3.01667	1.93033	3.74667	3.056	4.19133	4.211	.	--na--	--na--
Hrh_00237	24.2273	22.798	19.659	21.5027	24.0393	27.216	20.3403	20.153	23.5697	26.4937	.	sp|Q10S27|VDAC6_ORYSJ	Mitochondrial outer membrane protein porin 6
Hrh_00238	43.4813	43.135	51.8183	45.0147	28.001	39.0823	42.3693	42.1003	35.119	38.685	.	sp|Q9FKM3|AATPK_ARATH	AAA-ATPase At5g57480
Hrh_00239	0.377667	0.382333	2.05567	0.493	0.0896667	0.0913333	0.537667	0.628333	0.247333	0.774667	18	sp|Q31708|RT04_ARATH	Ribosomal protein S4, mitochondrial
Hrh_00240	0.562667	0.544	0.340333	0.35	0.176	0.282667	0.949	0.474667	0.55	0.931333	.	--na--	--na--
Hrh_00241	11.884	14.0963	11.4217	14.679	113.241	90.1373	12.056	13.108	12.2947	11.4047	10	tr|A0A2Z7DCK6|A0A2Z7DCK6_9LAMI	Syntaxin-6_N domain-containing protein
Hrh_00242	1.76233	2.15967	0.285333	2.73367	0.133333	0.0216667	2.54767	2.33733	1.55633	1.45367	1	tr|A0A2Z7DCD5|A0A2Z7DCD5_9LAMI	Uncharacterized protein
Hrh_00243	1.419	1.26667	0.921667	1.34267	0.334333	0.270333	0.700667	1.57533	0.492	1.09867	1	sp|P10978|POLX_TOBAC	Retrovirus-related Pol polyprotein from transposon TNT 1-94
Hrh_00244	12.862	12.4063	5.59833	13.6967	6.01767	5.164	14.09	12.766	11.551	13.253	17	sp|P49244|FABH1_CUPWR	3-oxoacyl-[acyl-carrier-protein] synthase 3 A, chloroplastic
Hrh_00245	20.301	18.795	9.94933	17.6397	66.8347	48.8847	17.1383	18.6033	28.1787	27.042	15	sp|Q05001|NCPR_CATRO	NADPH--cytochrome P450 reductase
Hrh_00246	30.1447	29.1517	23.896	33.0047	37.6583	18.5713	29.3793	32.4163	29.365	31.8273	.	tr|A0A2G9GTK0|A0A2G9GTK0_9LAMI	Uncharacterized protein
Hrh_00247	0.936333	0.439667	0	1.31467	1.49833	0	0.973667	7.332	2.31	0.828333	1	--na--	--na--
Hrh_00248	20.9493	24.8697	25.8373	24.5923	15.6167	11.8253	23.5963	23.8837	26.347	19.444	.	sp|Q9SUM4-3|VIL2_ARATH	Isoform 3 of VIN3-like protein 2
Hrh_00249	0.576333	0.220667	0	1.34333	0	0	0	2.59967	0.208333	0	7	--na--	--na--
Hrh_00250	7.68867	11.577	14.3393	9.86133	4.84733	2.245	7.475	9.32533	4.47067	5.4	6	sp|Q5XF57|Y5576_ARATH	Probable receptor-like serine/threonine-protein kinase At5g57670
Hrh_00251	3.39133	4.34433	10.1323	3.21133	0.378333	0.823333	2.46233	5.36467	0.579333	3.48433	18	tr|A0A2P5DB44|A0A2P5DB44_TREOI	ATP-dependent DNA helicase
Hrh_00252	3.335	4.88567	8.00733	3.509	4.24	2.92367	4.37233	3.638	4.71667	6.48167	18	tr|A0A4D8Z074|A0A4D8Z074_SALSN	Uncharacterized protein
Hrh_00253	5.47467	5.39533	3.29267	7.07967	0.623	0.212333	4.79367	6.296	2.07167	2.96233	1	sp|Q96518|PER16_ARATH	Peroxidase 16
Hrh_00254	10.9897	8.47033	6.802	10.9303	6.28667	6.86967	11.9877	9.04867	12.3327	14.982	.	tr|A0A3Q7H5K5|A0A3Q7H5K5_SOLLC	Uncharacterized protein
Hrh_00255	135.132	180.878	221.569	155.929	43.264	59.15	136.563	159.548	97.8033	90.9927	6	sp|Q03194|PMA4_NICPL	Plasma membrane ATPase 4
Hrh_00256	2.50233	2.01167	3.363	1.522	1.21933	1.78067	2.48233	1.462	1.92133	1.69167	.	sp|Q03194|PMA4_NICPL	Plasma membrane ATPase 4
Hrh_00257	1.84567	1.91533	2.871	1.87967	0.339	0.28	2.302	2.24367	1.43933	1.01767	12	sp|Q03194|PMA4_NICPL	Plasma membrane ATPase 4
Hrh_00258	11.2037	11.3133	6.18667	9.83533	4.62633	7.13567	11.853	10.5217	14.5253	13.9533	.	--na--	--na--
Hrh_00259	3.717	1.54133	3.27067	2.118	0.949667	0.548333	2.70933	2.02967	1.76533	2.118	5	sp|P10978|POLX_TOBAC	Retrovirus-related Pol polyprotein from transposon TNT 1-94
Hrh_00260	9.50567	11.2803	11.9403	10.5307	22.688	20.9307	10.0107	9.67067	11.282	7.93333	10	tr|A0A068U364|A0A068U364_COFCA	Uncharacterized protein
Hrh_00261	13.644	12.705	11.7103	13.268	7.73967	7.46133	11.7497	14.2037	14.4837	14.157	.	sp|F4K5K4|TBL5_ARATH	Protein trichome birefringence-like 5
Hrh_00262	6.62833	6.66467	6.412	5.71267	8.08367	6.039	5.492	5.98333	8.811	7.23133	.	sp|Q9LU76|NSTU1_ARATH	Nucleotide-sugar uncharacterized transporter 1
Hrh_00263	0.913667	0.918333	0.864333	0.874333	0.449667	0.264	1.15767	0.734	0.530667	0.706	.	--na--	--na--
Hrh_00264	1.098	1.16933	1.00167	0.958667	1.20233	1.569	0.804	1.319	1.056	0.984	.	sp|Q9FLS0|FB253_ARATH	F-box protein At5g07610
Hrh_00265	1.01333	1.02567	0.271	1.34733	4.85033	2.61667	0.675	0.717	0.335667	0.781333	15	sp|O65570|VILI4_ARATH	Villin-4
Hrh_00266	4.85367	2.285	1.43967	2.836	0.567	0.313667	2.932	2.70733	5.759	4.703	14	sp|B3VTV7|MYB60_VITVI	Transcription factor MYB60
Hrh_00267	3.04733	3.041	4.60867	3.41167	0.908333	0.548667	3.25767	3.33233	2.74967	2.78467	12	--na--	--na--
Hrh_00268	1.82367	1.688	1.84933	1.466	0.422667	0.384667	1.46433	1.74067	2.63433	1.739	4	tr|A0A5J5BIH0|A0A5J5BIH0_9ASTE	SWIM-type domain-containing protein
Hrh_00269	2.43967	2.75167	2.833	1.70167	0.463667	0.957667	2.556	2.76	1.65233	2.03067	11	--na--	--na--
Hrh_00270	35.8863	39.63	82.9953	35.079	17.8067	20.8527	38.909	38.1217	38.3187	36.6977	18	sp|Q8S9K3|VAR3_ARATH	Zinc finger protein VAR3, chloroplastic
Hrh_00271	3.77267	3.48233	3.37433	2.72133	0.571333	0.382667	4.55267	3.66267	2.27767	2.95433	11	tr|A0A2Z7BSH9|A0A2Z7BSH9_9LAMI	Uncharacterized protein
Hrh_00272	3.71633	2.46167	2.59533	3.176	0.938667	1.09633	3.83333	3.338	4.28567	5.461	14	--na--	--na--
Hrh_00273	2.991	3.285	0.410667	2.51967	1.99367	0.237333	3.24367	2.058	3.963	3.84733	14	sp|Q700D5-2|BDG4_ARATH	Isoform 2 of Probable lysophospholipase BODYGUARD 4
Hrh_00274	37.6687	42.654	33.8623	43.2933	35.9723	21.6067	37.429	41.5813	32.524	32.945	.	sp|Q9ZNT1|NB5R1_ARATH	NADH--cytochrome b5 reductase 1
Hrh_00275	4.30067	2.772	5.666	2.698	0.340667	1.843	5.75533	5.11667	2.65833	4.704	12	--na--	--na--
Hrh_00276	1.75833	1.95133	2.785	1.80033	0.191	0.208667	1.74233	2.31333	1.61467	1.68967	12	sp|Q8GY25|WOX12_ARATH	WUSCHEL-related homeobox 12
Hrh_00277	7.67633	7.54333	7.581	8.39233	12.4337	14.5327	7.62333	8.75067	7.57233	7.50633	10	sp|Q8S8T8|PCR10_ARATH	Protein PLANT CADMIUM RESISTANCE 10
Hrh_00278	12.7603	12.9253	12.5097	13.1533	4.10967	2.47967	11.748	15.2327	9.41733	10.139	11	sp|Q9LES3|AI5L2_ARATH	ABSCISIC ACID-INSENSITIVE 5-like protein 2
Hrh_00279	151.826	133.799	134.081	148.091	105.72	59.1637	156.21	136.105	115.752	129.058	11	sp|Q8GUN2|HINT1_ARATH	Adenylylsulfatase HINT1
Hrh_00280	0.651333	0.779667	1.30067	0.866	0.199667	0.329	0.834667	1.01433	0.792	0.939333	.	tr|A0A2Z7CNW3|A0A2Z7CNW3_9LAMI	Regulation of nuclear pre-mRNA domain-containing protein 1B-like
Hrh_00281	0.120333	0	0	0	0.243333	0.663333	0	0	0	0.235667	.	--na--	--na--
Hrh_00282	0	0.0923333	0.0126667	0	0	0.022	0.0176667	0	0.014	0	.	tr|A0A2G9GV00|A0A2G9GV00_9LAMI	Uncharacterized protein
Hrh_00283	25.811	18.9483	4.854	16.7947	3.95767	0.711	22.8893	18.4377	24.6953	37.76	14	sp|F4J158|DTX24_ARATH	Protein DETOXIFICATION 24
Hrh_00284	1.80267	1.92433	1.90833	2.075	0.243	0.556	2.08167	2.428	1.685	1.607	11	sp|O64668|PSNA_ARATH	Presenilin-like protein At1g08700
Hrh_00285	50.057	43.805	44.2623	50.6743	66.1433	65.175	45.2523	45.4983	41.8223	37.9813	.	sp|Q9M2Z4|MSBP2_ARATH	Membrane steroid-binding protein 2
Hrh_00286	0.900667	1.161	0.661333	1.17733	0.132333	0.178333	0.880667	1.324	0.758	0.647333	1	tr|A0A2Z7BHK2|A0A2Z7BHK2_9LAMI	Uncharacterized protein
Hrh_00287	6.34967	7.26367	7.19267	7.05967	13.8253	16.892	6.978	7.143	8.49867	7.32733	10	tr|A0A2Z7CVB8|A0A2Z7CVB8_9LAMI	Uncharacterized protein
Hrh_00288	185.537	139.9	94.4893	156.786	224.921	103.169	172.505	144.142	152.252	162.089	3	sp|O22912|CX5C1_ARATH	Probable cytochrome c oxidase subunit 5C-1
Hrh_00289	0.788667	0.964	0.844	0.775667	0.418667	0.096	0.982333	1.349	1.001	1.11433	.	sp|Q5PNZ1|ZDH21_ARATH	Probable protein S-acyltransferase 3
Hrh_00290	14.5297	15.3403	16.097	15.2737	7.326	13.91	15.675	15.1253	16.353	15.808	.	sp|Q93YF5|SUVH1_TOBAC	Histone-lysine N-methyltransferase, H3 lysine-9 specific SUVH1
Hrh_00291	152.139	155.799	32.7697	155.444	74.9827	25.26	190.159	152.099	171.413	218.106	14	tr|A0A2Z7CNW0|A0A2Z7CNW0_9LAMI	50S ribosomal protein 5, chloroplastic-like
Hrh_00292	13.9123	14.503	20.067	13.7733	10.5243	11.173	13.4357	14.7357	14.5513	14.619	.	sp|Q8GWR1|AAAS_ARATH	Aladin
Hrh_00293	14.0453	8.16933	9.18333	9.90433	8.48733	3.48367	8.61567	10.8617	8.078	6.22433	5	sp|O80683|CAB25_ARATH	Calmodulin-binding protein 25
Hrh_00294	1.79033	0.921333	0.746	0	0	0	4.747	1.54867	1.49867	0.230667	5	sp|P10978|POLX_TOBAC	Retrovirus-related Pol polyprotein from transposon TNT 1-94
Hrh_00295	76.999	44.3243	22.4787	42.5943	33.4673	22.6297	47.918	44.2843	84.5093	88.6223	14	sp|Q69Q02|DPE2_ORYSJ	4-alpha-glucanotransferase DPE2
Hrh_00296	1.88833	1.969	1.32767	1.81167	1.97033	2.48233	1.76467	1.99467	2.361	2.069	.	sp|Q9LXX6|SC15A_ARATH	Exocyst complex component SEC15A
Hrh_00297	2.88133	3.19267	1.824	4.008	0.319	0.81	1.936	2.98267	2.08033	2.52567	1	tr|A0A2Z7AVB0|A0A2Z7AVB0_9LAMI	Uncharacterized protein
Hrh_00298	0.535333	0.878333	0.800667	0.893	0.124333	0.138	0.788333	0.741333	0.713333	0.629	.	sp|Q94HW2|POLR1_ARATH	Retrovirus-related Pol polyprotein from transposon RE1
Hrh_00299	32.6297	41.4603	59.9687	47.5567	55.0043	68.964	37.7947	46.1277	41.1593	38.0367	9	tr|A0A2Z7CS51|A0A2Z7CS51_9LAMI	Uncharacterized protein
Hrh_00300	3.801	2.58967	2.66533	2.662	11.3333	8.50533	3.52967	2.51033	4.143	4.149	10	sp|Q9FHK9|MD26B_ARATH	Probable mediator of RNA polymerase II transcription subunit 26b
Hrh_00301	1.93433	0.921667	0.611	1.06167	0.142333	0.491333	0.571667	1.158	0.978	0.94	5	sp|Q67UL3|PIN1C_ORYSJ	Probable auxin efflux carrier component 1c
Hrh_00302	4.1	4.076	4.06033	3.363	8.47267	11.692	3.72767	3.75633	3.771	5.09933	2	tr|A0A2Z7BFP3|A0A2Z7BFP3_9LAMI	Uncharacterized protein
Hrh_00303	2.632	3.312	1.79	2.59967	3.12333	5.149	3.09367	3.098	0.720667	1.173	2	sp|Q6NLB1|FB118_ARATH	F-box protein At2g26850
Hrh_00304	18.5743	19.0457	21.83	21.508	14.618	19.995	20.59	20.3087	19.243	20.7667	.	tr|A0A2Z7BJY2|A0A2Z7BJY2_9LAMI	Arginine/serine-rich coiled-coil protein 2
Hrh_00305	2.323	2.43167	2.733	2.82967	1.07467	1.125	2.10133	2.52067	2.14633	2.43833	.	sp|Q9C977|PP135_ARATH	Pentatricopeptide repeat-containing protein At1g80270, mitochondrial
Hrh_00306	14.3503	11.8697	14.0133	11.5507	9.35167	21.2877	12.654	12.424	13.1357	11.7503	8	sp|O24160|TGA21_TOBAC	TGACG-sequence-specific DNA-binding protein TGA-2.1
Hrh_00307	23.9163	25.8913	26.17	25.1777	25.129	29.2327	24.1967	23.41	26.5653	25.092	.	sp|A9QM73|SMG7_ARATH	Protein SMG7
Hrh_00308	26.0157	25.598	31.6513	26.9953	4.66567	4.73767	24.546	27.443	37.8113	24.5293	4	tr|A0A2Z7BE51|A0A2Z7BE51_9LAMI	Haloacid dehalogenase-like hydrolase domain-containing protein 3
Hrh_00309	6.89033	9.516	9.34467	9.43733	5.43733	1.90333	8.13033	8.924	2.84433	6.42633	6	sp|O80366|ARR9_ARATH	Two-component response regulator ARR9
Hrh_00310	0.643333	1.34867	0.316	1.286	0.469333	0.233333	0.955667	1.273	0.310667	0.792667	1	--na--	--na--
Hrh_00311	9.81	9.86433	11.4743	11.237	8.41033	16.1503	10.56	10.748	12.2693	10.137	.	tr|A0A2Z7BCS8|A0A2Z7BCS8_9LAMI	Uncharacterized protein (Fragment)
Hrh_00312	131.663	200.854	299.376	189.789	500.965	647.483	158.13	172.055	235.287	110.512	10	tr|A0A2Z7ASP1|A0A2Z7ASP1_9LAMI	Methyltransf_11 domain-containing protein
Hrh_00313	3.027	1.899	3.32367	2.173	0.19	0.372	2.886	2.144	1.95533	2.56067	12	sp|Q9ZVC2|NPR5_ARATH	Regulatory protein NPR5
Hrh_00314	4.38033	7.209	14.924	5.97567	0.511333	0.656333	4.53633	7.37733	3.45533	3.321	12	tr|A0A438ERC1|A0A438ERC1_VITVI	Serine/threonine-protein phosphatase 7 long form-like
Hrh_00315	17.3	16.1363	14.089	17.3897	16.6353	19.923	15.9223	17.4187	21.0107	20.0603	.	sp|Q8S1Z1|UTP11_ORYSJ	Probable U3 small nucleolar RNA-associated protein 11
Hrh_00316	1.17767	2.25767	1.863	1.87867	0.705	0.825333	1.666	1.87033	2.167	1.73933	.	tr|A0A2G9GJP4|A0A2G9GJP4_9LAMI	N-acetylglucosaminyltransferase complex, subunit PIG-Q/GPI1
Hrh_00317	1.76133	2.06367	5.236	2.91933	0	0	2.48633	3.436	0.923	0	6	--na--	--na--
Hrh_00318	103.515	81.2147	92.844	97.997	770.696	583.761	96.965	88.6057	110.033	90.3127	10	sp|Q39096|ERD15_ARATH	Protein EARLY RESPONSIVE TO DEHYDRATION 15
Hrh_00319	1.14667	0.979333	2.441	0.807667	82.8493	76.4743	1.08133	1.16367	0.834	0.934333	10	sp|F4J2K2|FPGS2_ARATH	Folylpolyglutamate synthase
Hrh_00320	0	0	4.16267	0.478	0.492	0	0.600667	0.582667	0.544667	0	18	tr|A0A2Z7AB96|A0A2Z7AB96_9LAMI	Uncharacterized protein (Fragment)
Hrh_00321	18.247	18.9987	13.156	19.2593	18.0043	17.2083	18.037	19.0383	22.683	23.9163	.	sp|P45951|ARP_ARATH	DNA-(apurinic or apyrimidinic site) lyase, chloroplastic
Hrh_00322	1.68233	1.97833	2.07333	1.91333	0.416667	0.212333	1.92367	1.718	2.00067	2.20133	4	tr|A0A2G9HRZ2|A0A2G9HRZ2_9LAMI	DUF4005 domain-containing protein
Hrh_00323	8.41333	7.441	6.035	7.446	2.34167	7.867	7.72133	7.70033	8.284	8.35333	8	sp|Q8RY99|RECAM_ARATH	DNA repair protein recA homolog 2, mitochondrial
Hrh_00324	19.7347	17.0737	15.129	18.0057	30.9983	35.0147	18.9843	17.81	22.4153	23.423	10	sp|Q93V66|FAX1_ARATH	Protein FATTY ACID EXPORT 1, chloroplastic
Hrh_00325	1.96767	1.425	0.556667	1.413	2.895	4.217	4.40933	1.45333	1.15267	3.754	2	--na--	--na--
Hrh_00326	6.85333	9.012	18.2773	9.62167	362.892	172.857	8.78433	9.037	23.943	16.45	15	tr|A0A2G9HRA4|A0A2G9HRA4_9LAMI	Uncharacterized protein
Hrh_00327	42.6027	45.5647	46.3243	39.2583	72.5183	35.578	33.8393	41.933	29.2367	32.4033	13	sp|Q2QY10|CBP_ORYSJ	Calcium-binding protein CBP
Hrh_00328	21.2873	23.554	23.4067	20.4153	8.57067	9.641	20.71	21.542	22.8037	21.5307	4	sp|O22224|NP93A_ARATH	Nuclear pore complex protein NUP93A
Hrh_00329	28.781	26.671	29.1463	28.2617	162.644	159.339	27.42	27.4847	29.603	27.139	10	sp|Q9SS44|TF2B2_ARATH	Transcription initiation factor IIB-2
Hrh_00330	21.309	20.053	4.51533	19.5603	3.547	1.88767	23.491	19.8077	22.9453	27.2397	14	sp|Q70G58|NTRC_ORYSJ	Thioredoxin reductase NTRC
Hrh_00331	0.787667	1.53967	0.589	1.248	1.08133	0.449333	1.22367	1.32467	2.00333	1.01767	.	sp|Q9FGJ6|ATL79_ARATH	RING-H2 finger protein ATL79
Hrh_00332	5.51567	5.38467	5.20767	5.11033	15.7193	16.65	5.61667	5.308	5.32833	5.74267	10	sp|Q10MI0|SRL2_ORYSJ	Protein SEMI-ROLLED LEAF 2
Hrh_00333	12.8593	13.0747	41.8313	11.1307	421.444	385.09	13.399	11.2933	15.4263	14.7483	10	sp|Q94A08|RFS2_ARATH	Probable galactinol--sucrose galactosyltransferase 2
Hrh_00334	11.6407	12.4257	6.18833	12.5943	75.747	63.4943	10.0993	12.6367	16.3487	10.6677	10	sp|Q9M682|GMK2_ARATH	Guanylate kinase 2
Hrh_00335	4.68667	5.46267	6.52833	4.774	5.178	7.49433	4.49533	4.45333	6.87133	5.304	.	sp|Q10EL1|C3H24_ORYSJ	Zinc finger CCCH domain-containing protein 24
Hrh_00336	20.9457	24.8697	11.122	25.563	5.60867	6.418	27.958	24.221	25.2337	26.523	17	tr|A0A2G9HR34|A0A2G9HR34_9LAMI	Uncharacterized protein
Hrh_00337	3.15667	2.92333	3.00433	2.96133	1.91033	3.607	3.209	3.067	3.51167	3.325	.	sp|Q9FJR0|RENT1_ARATH	Regulator of nonsense transcripts 1 homolog
Hrh_00338	0.486667	0	0	0	0	0	0	3.83467	0	0	.	--na--	--na--
Hrh_00339	2.04367	1.66933	0.814667	4.11733	0.296333	0	3.986	4.87033	2.52867	4.054	17	--na--	--na--
Hrh_00340	0.438667	1.31867	0.426333	0.557667	0.0543333	0.075	0.545	0.611	1.05667	0.652667	.	tr|A5BHV7|A5BHV7_VITVI	Uncharacterized protein
Hrh_00341	50.9723	41.8663	51.174	56.394	54.2617	12.4047	43.524	46.953	45.8657	35.6383	7	--na--	--na--
Hrh_00342	9.132	8.73733	3.12733	7.148	10.361	1.411	10.405	8.079	7.15633	9.285	3	sp|Q9M2V1|NCA1_ARATH	Protein NCA1
Hrh_00343	40.8453	37.5713	27.2763	42.965	58.0753	64.3693	37.781	40.5067	29.7507	38.8803	.	sp|Q9LIA8|UGDH2_ARATH	UDP-glucose 6-dehydrogenase 2
Hrh_00344	107.147	90.5913	148.56	120.19	67.412	118.683	111.161	108.074	86.0763	94.5187	.	sp|A3BDI8|SAP8_ORYSJ	Zinc finger A20 and AN1 domain-containing stress-associated protein 8
Hrh_00345	1.329	0.881	0.895667	1.00067	0.273333	0	1.54767	1.19167	0.743333	0.873667	11	sp|Q9FL51|Y5694_ARATH	Probably inactive leucine-rich repeat receptor-like protein kinase At5g06940
Hrh_00346	14.1197	15.731	50.7617	16.7427	2.24567	1.021	16.7697	16.806	9.592	15.1167	18	tr|A0A2Z7CGW6|A0A2Z7CGW6_9LAMI	Uncharacterized protein
Hrh_00347	1.408	1.15267	1.05833	1.22367	0.778	0.487333	1.10267	1.54667	1.607	1.37333	.	sp|Q9LIC3|PP227_ARATH	Putative pentatricopeptide repeat-containing protein At3g13770, mitochondrial
Hrh_00348	0.642	0.765333	1.89333	0.952	0	0.0526667	0.777333	0.933333	0.228333	0.416333	12	sp|Q66GR3|BH130_ARATH	Transcription factor bHLH130
Hrh_00349	135.739	116.681	128.767	139.081	136.248	143.713	131.428	129.398	127.691	134.069	.	sp|O48528|OP163_ARATH	Outer envelope pore protein 16-3, chloroplastic/mitochondrial
Hrh_00350	2.316	2.124	1.83	2.71733	5.039	4.34267	2.491	2.388	2.24367	1.39633	10	tr|A0A2Z7CCP1|A0A2Z7CCP1_9LAMI	Protein pxr1-like
Hrh_00351	0.22	0.887333	1.88567	1.48	1.37567	0.466667	1.67733	1.14667	0.871333	0.88	18	tr|A0A2Z7CJS3|A0A2Z7CJS3_9LAMI	Uncharacterized protein
Hrh_00352	23.374	23.983	27.3493	24.8917	19.8297	30.8067	23.7533	24.838	27.8957	26.0797	.	sp|Q9LKA4|UBA2C_ARATH	UBP1-associated protein 2C
Hrh_00353	0.355333	0.643667	4.343	0.390667	1.02167	2.89233	0.367667	0.626	0.356	0.436667	9	tr|A0A2Z7CJ49|A0A2Z7CJ49_9LAMI	HTH myb-type domain-containing protein
Hrh_00354	1.05033	1.537	3.893	1.713	0.218	0.494667	1.62533	1.68033	1.01067	0.995667	18	--na--	--na--
Hrh_00355	3.924	3.698	4.22933	4.70433	15.723	13.775	4.047	3.79933	4.03967	3.53767	10	sp|Q9ZT94|POLR2_ARATH	Retrovirus-related Pol polyprotein from transposon RE2
Hrh_00356	2.41933	2.77667	3.35267	2.90967	1.57	2.79067	2.584	2.697	1.491	2.31967	.	sp|Q7X9V2|PIE1_ARATH	Protein PHOTOPERIOD-INDEPENDENT EARLY FLOWERING 1
Hrh_00357	9.93267	7.589	8.45367	8.11133	221.281	158.644	8.381	8.085	23.8287	14.9403	10	sp|Q7F8R0|C3H14_ORYSJ	Zinc finger CCCH domain-containing protein 14
Hrh_00358	11.5757	4.98267	13.3927	8.22967	38.568	31.032	11.429	9.198	17.019	12.5513	10	--na--	--na--
Hrh_00359	4.402	4.174	3.07967	4.11	1.39167	2.05833	5.16667	3.682	5.13333	5.56667	14	sp|Q9FZD4|PPR59_ARATH	Putative pentatricopeptide repeat-containing protein At1g26500
Hrh_00360	8.39733	9.00833	7.74267	7.661	5.90667	6.65167	7.684	9.08667	10.8433	11.6923	.	sp|O48520|DPOD2_ARATH	DNA polymerase delta small subunit
Hrh_00361	12.553	12.4833	6.45567	13.119	19.9877	2.80233	13.8177	10.7073	13.1153	13.9837	3	sp|Q9M2V1|NCA1_ARATH	Protein NCA1
Hrh_00362	19.2513	17.8373	14.2073	20.2083	16.0793	15.3443	18.746	18.3327	19.196	19.221	.	sp|P46637|ARGI1_ARATH	Arginase 1, mitochondrial
Hrh_00363	0.349	1.099	0.0316667	0.496667	0	0.464667	1.01733	1.12067	0.777667	0.100333	1	--na--	--na--
Hrh_00364	1.245	1.47333	1.25433	1.01167	1.02767	0.996	1.20367	1.29433	1.60133	1.54167	.	tr|A0A314UMN5|A0A314UMN5_PRUYE	Pentatricopeptide repeat-containing protein
Hrh_00365	0.169	0.197	0.111	0.537	0.00666667	0.343	0.409667	0.401	0.0386667	0.209333	.	tr|A0A314UMN5|A0A314UMN5_PRUYE	Pentatricopeptide repeat-containing protein
Hrh_00366	32.7743	34.7043	24.8477	34.7753	59.0287	37.7053	33.2387	36.0773	36.6283	41.4327	3	sp|P55748|CBP22_HORVU	Serine carboxypeptidase II-2 (Fragment)
Hrh_00367	112.28	97.934	15.6137	102.555	110.632	20.832	136.532	97.4717	156.843	176.819	14	sp|Q8VZ55|RK35_ARATH	50S ribosomal protein L35, chloroplastic
Hrh_00368	17.749	12.1593	4.33233	9.63167	1.81167	0.764	13.2387	11.5147	15.28	11.8193	17	sp|O64470|SHT_ARATH	Spermidine hydroxycinnamoyl transferase
Hrh_00369	6.052	6.02367	3.771	6.718	2.70267	3.62133	5.69367	6.51467	5.40433	4.936	1	sp|Q9SUH5|AUG8_ARATH	AUGMIN subunit 8
Hrh_00370	2.49	3.585	1.28567	2.888	0.331667	0.168667	3.61767	2.978	1.399	1.62633	1	sp|Q9SWW6|CESA7_ARATH	Cellulose synthase A catalytic subunit 7 [UDP-forming]
Hrh_00371	3.03033	3.281	5.01633	2.926	2.559	3.91133	2.65967	3.82833	3.86933	2.777	.	sp|O82234|IF32_ARATH	Translation initiation factor IF3-2, chloroplastic
Hrh_00372	3.97833	3.37567	2.82533	3.42467	3.16167	1.692	3.78367	3.483	4.81867	5.17567	.	tr|A0A2Z7BLL2|A0A2Z7BLL2_9LAMI	Phosphatidate cytidylyltransferase, mitochondrial
Hrh_00373	24.3347	22.8473	31.8323	26.8283	47.634	48.337	23.6783	24.251	27.354	25.6757	10	sp|Q9C9G6|AE7_ARATH	Protein AE7
Hrh_00374	6.15567	5.41733	6.86667	6.559	29.0073	36.0533	6.63367	6.20633	5.90667	4.93167	10	tr|A0A2Z7BTU6|A0A2Z7BTU6_9LAMI	Uncharacterized protein
Hrh_00375	3.92167	4.47167	6.078	3.934	0.763667	0.778	4.334	4.12167	2.57633	2.43933	12	tr|A0A2Z7BTU6|A0A2Z7BTU6_9LAMI	Uncharacterized protein
Hrh_00376	5.337	5.35967	6.06867	5.94967	20.0947	8.98267	5.30867	5.84133	7.58533	4.71833	15	tr|A0A2Z7BLV4|A0A2Z7BLV4_9LAMI	Uncharacterized protein
Hrh_00377	7.345	7.39667	4.24367	7.401	1.053	0.179	6.40333	7.36433	6.087	7.42733	17	sp|Q9M099|SCP24_ARATH	Serine carboxypeptidase 24
Hrh_00378	1.46167	1.07767	0.855667	1.41433	0.304333	0.128333	1.635	1.76133	0.487333	0.819333	1	--na--	--na--
Hrh_00379	24.4207	25.7437	31.6993	25.1387	26.312	27.472	24.755	24.9287	22.331	20.6367	.	sp|Q8RWS9|CNGC5_ARATH	Probable cyclic nucleotide-gated ion channel 5
Hrh_00380	98.245	88.976	54.51	76.3733	25.0637	32.3603	91.2643	87.485	80.3067	112.665	17	sp|Q42876|AMPL2_SOLLC	Leucine aminopeptidase 2, chloroplastic
Hrh_00381	9.261	7.641	6.747	9.60267	2.93433	4.01867	9.86167	7.75633	6.63267	8.191	17	sp|Q9ZUH3|PUP5_ARATH	Probable purine permease 5
Hrh_00382	9.01133	14.1337	14.8763	7.966	5.37867	11.8507	13.5623	8.65	9.36333	8.52267	18	sp|P10978|POLX_TOBAC	Retrovirus-related Pol polyprotein from transposon TNT 1-94
Hrh_00383	104.119	78.4227	36.38	92.1647	6.42733	5.16267	89.632	88.4337	57.684	72.409	17	sp|O65554|CIPK6_ARATH	CBL-interacting serine/threonine-protein kinase 6
Hrh_00384	2.52033	2.31067	4.06067	3.20067	4.64	5.90867	1.92567	3.80033	2.22067	1.51233	9	--na--	--na--
Hrh_00385	4.409	5.50967	5.836	4.73533	0.542	0.918667	4.51767	5.56167	3.55367	2.56767	11	sp|Q9C6P5|RAVL2_ARATH	AP2/ERF and B3 domain-containing transcription factor At1g50680
Hrh_00386	0	0	0	0	0	0	0	0	0	0	.	sp|P03010|TRAC9_MAIZE	Putative AC9 transposase
Hrh_00387	11.0127	9.34833	7.35367	8.30067	2.595	2.034	7.97267	7.53667	4.34767	6.10867	11	tr|A0A2Z7ABT3|A0A2Z7ABT3_9LAMI	BHLH domain-containing protein
Hrh_00388	109.063	76.1987	2.45133	83.4673	26.0087	7.95533	89.9753	80.7553	72.7233	89.4353	17	sp|P93338|GAPN_NICPL	NADP-dependent glyceraldehyde-3-phosphate dehydrogenase
Hrh_00389	6.982	9.86	8.18933	9.69467	3.684	3.226	8.78133	9.29167	7.41633	7.62367	11	tr|A0A2Z7B6T4|A0A2Z7B6T4_9LAMI	Uncharacterized protein
Hrh_00390	6.31233	7.01867	9.094	6.60567	6.365	8.415	6.393	6.98933	8.08567	6.17367	.	sp|Q5SML5|ORR22_ORYSJ	Two-component response regulator ORR22
Hrh_00391	0.599667	3.449	0	0.241333	0	0	0.292	1.772	0.510667	0.246333	.	--na--	--na--
Hrh_00392	2.52467	2.87167	4.17033	3.43833	0.233333	0.290667	2.73633	3.20833	2.00933	2.61867	12	tr|A0A4D9A486|A0A4D9A486_SALSN	Protein kinase domain-containing protein
Hrh_00393	4.41433	5.15133	2.69833	5.68633	3.908	1.31167	5.329	4.84733	2.21033	4.06667	1	sp|Q9FYQ8|TMN11_ARATH	Transmembrane 9 superfamily member 11
Hrh_00394	8.84833	7.71267	14.6113	9.09333	80.7487	50.8333	8.028	9.12367	11.323	8.833	15	tr|A0A5A7QYP5|A0A5A7QYP5_STRAF	Zinc ion binding
Hrh_00395	94.9653	54.171	52.1307	50.9333	16.822	9.747	70.881	56.7333	117.59	97.6937	14	sp|O22300|LET12_SOLLC	Homeobox protein knotted-1-like LET12
Hrh_00396	288.976	390.754	872.793	328.189	1.441	1.10233	369.076	442.044	188.409	212.917	12	--na--	--na--
Hrh_00397	4.299	5.433	7.23367	4.452	2.63233	4.49833	5.41067	5.388	4.31567	4.437	.	sp|Q9SD82|RFA1B_ARATH	Replication protein A 70 kDa DNA-binding subunit B
Hrh_00398	15.0327	14.878	22.194	15.572	180.363	150.356	14.5037	14.3073	32.1283	24.492	10	sp|O04932|SPSA1_CRAPL	Probable sucrose-phosphate synthase 1
Hrh_00399	11.9673	11.8863	10.9417	11.7283	22.2487	27.068	13.157	12.2163	13.0377	14.36	10	sp|Q8L706|SYT5_ARATH	Synaptotagmin-5
Hrh_00400	12.7613	11.1743	10.8107	10.8557	5.26433	5.69467	12.236	10.1257	12.7353	14.9727	.	sp|Q8H0W1|PLSP1_ARATH	Chloroplast processing peptidase
Hrh_00401	8.908	7.54867	5.20267	7.802	4.679	9.573	8.02	9.26	12.044	10.792	14	sp|D1FP53|LIN_MEDTR	Putative E3 ubiquitin-protein ligase LIN
Hrh_00402	15.6143	13.6373	26.629	15.6043	23.9807	30.2413	16.1987	14.761	14.203	15.353	9	sp|Q93Z18|CKL3_ARATH	Casein kinase 1-like protein 3
Hrh_00403	0	0	0	0.561333	0	0	0.378667	0.119667	0	0	.	sp|P85524|KIRO_ACTDE	Kirola
Hrh_00404	27.0683	44.523	40.2217	66.549	42.0387	16.214	28.9617	40.6697	1.588	7.85	7	sp|P85524|KIRO_ACTDE	Kirola
Hrh_00405	7.27933	7.48867	7.353	6.956	3.256	5.903	7.25767	7.789	6.15833	6.93367	.	sp|Q8S8N9|GOGC1_ARATH	Golgin candidate 1
Hrh_00406	1.43133	1.21867	2.56667	1.18033	0.517667	1.286	0.994	1.19533	1.155	1.08733	.	sp|Q9M0G0|GAGT3_ARATH	Glutathione hydrolase 3
Hrh_00407	3.81633	3.72067	4.94867	3.32167	13.0843	20.3537	3.567	3.85967	4.88633	4.26233	2	tr|A0A2Z7BW37|A0A2Z7BW37_9LAMI	Uncharacterized protein
Hrh_00408	7.258	7.498	6.69333	6.96533	6.064	8.30433	7.00333	7.494	8.576	8.11933	.	sp|F4K460|MED17_ARATH	Mediator of RNA polymerase II transcription subunit 17
Hrh_00409	9.71467	9.40333	9.43867	9.821	22.9	18.2313	8.893	10.2877	11.084	11.0297	15	tr|A0A2G9G2J6|A0A2G9G2J6_9LAMI	Uncharacterized protein
Hrh_00410	31.2877	35.1597	85.321	35.199	11.846	21.474	32.1613	35.3853	29.252	29.2197	18	sp|Q9SH88|RRS1_ARATH	Ribosome biogenesis regulatory protein homolog
Hrh_00411	11.8147	14.7073	12.0897	15.1043	1.596	0.847667	12.391	11.9587	11.0047	9.25667	11	--na--	--na--
Hrh_00412	6.72033	6.57467	6.06167	7.16833	13.5423	18.4453	7.04233	6.459	6.17667	6.57567	2	sp|Q9FH28|DNJ49_ARATH	Chaperone protein dnaJ 49
Hrh_00413	18.837	17.844	18.7687	17.7573	49.1417	67.258	18.171	18.1193	20.4713	18.0353	2	tr|A0A2Z7AB70|A0A2Z7AB70_9LAMI	Zinc finger CCCH domain-containing protein 13
Hrh_00414	18.3357	9.49233	3.37933	9.991	12.6173	6.089	15.0697	8.80267	5.07167	8.899	5	sp|O48781|SPX2_ARATH	SPX domain-containing protein 2
Hrh_00415	33.5677	31.1453	26.565	30.465	18.5923	14.22	31.0377	30.6387	19.4187	22.904	1	sp|Q41142|PLDA1_RICCO	Phospholipase D alpha 1
Hrh_00416	7.77333	6.38033	5.70733	5.521	4.19367	8.68567	6.27	6.49533	8.06567	7.27033	8	sp|Q9CAF4|NUP1_ARATH	Nuclear pore complex protein NUP1
Hrh_00417	15.1373	12.0783	4.814	13.534	1.79	1.61	11.68	10.0337	10.706	10.2023	17	sp|Q8GW46|YAB5_ARATH	Axial regulator YABBY 5
Hrh_00418	0	0	0	0	0	0	0	0	0	0	.	--na--	--na--
Hrh_00419	644.028	520.114	33.4157	555.657	580.513	101.471	852.691	543.914	999.937	841.845	14	sp|O22773|TL16_ARATH	Thylakoid lumenal 16.5 kDa protein, chloroplastic
Hrh_00420	4.70333	8.22867	0.0416667	7.25533	0.213333	0.104333	7.00633	6.55233	4.44733	5.66867	17	tr|A0A2G9HR34|A0A2G9HR34_9LAMI	Uncharacterized protein
Hrh_00421	10.0373	11.6473	18.8563	12.5127	11.742	18.5657	11.4247	12.4457	13.58	12.276	9	sp|Q9FG23|CK5P3_ARATH	CDK5RAP3-like protein
Hrh_00422	12.1207	11.1887	11.1227	10.6757	4.91233	6.32667	10.1213	13.3993	10.1753	11.513	11	sp|Q39147|3MG_ARATH	DNA-3-methyladenine glycosylase
Hrh_00423	2.09833	2.34267	1.57833	2.188	2.34867	0.365667	2.30867	2.14367	2.88167	2.66133	14	sp|Q6NKW9|E138_ARATH	Glucan endo-1,3-beta-glucosidase 8
Hrh_00424	3.83567	3.46667	2.49967	4.486	1.72833	2.13667	2.997	4.35	2.989	2.87	1	sp|P30171|ACT11_SOLTU	Actin-97
Hrh_00425	0	0	0.311667	0.252333	0	0.682	0.935333	0.640667	0	0	8	--na--	--na--
Hrh_00426	1.96633	1.91	2.074	1.87433	0.447	0.673	1.743	1.93567	2.26333	2.26	4	sp|F4J2M6|KN14L_ARATH	Kinesin-like protein KIN-14L
Hrh_00427	2.00933	1.70667	0.861	2.13067	2.07433	1.216	2.783	1.35367	2.13833	3.97533	14	--na--	--na--
Hrh_00428	1.85267	1.85433	1.518	2.17633	4.33733	3.329	1.74133	1.57267	1.621	1.618	15	sp|Q8W487|YB95_ARATH	Uncharacterized protein At2g39795, mitochondrial
Hrh_00429	9.03867	12.0843	11.4303	12.0337	8.84533	6.57833	9.09267	11.5947	7.35633	5.41267	6	sp|Q9M2L4|ACA11_ARATH	Putative calcium-transporting ATPase 11, plasma membrane-type
Hrh_00430	2.655	2.561	1.49067	1.80367	1.12	0.575	1.98467	2.01433	1.937	2.371	17	sp|Q9FYE5|UUAT1_ARATH	UDP-URONIC ACID TRANSPORTER 1
Hrh_00431	2.05033	1.91233	2.95833	2.36533	2.145	0	1.519	2.29233	1.97067	2.81567	12	--na--	--na--
Hrh_00432	45.2927	36.4647	32.995	38.451	104.453	138.455	39.646	35.858	53.1813	52.8437	2	sp|Q8LAS8|SFGH_ARATH	S-formylglutathione hydrolase
Hrh_00433	44.314	45.145	35.128	44.2617	72.1127	88.8447	43.603	42.643	51.8293	54.4573	2	sp|Q9C5Z3|EIF3E_ARATH	Eukaryotic translation initiation factor 3 subunit E
Hrh_00434	1.80367	1.86033	2.01267	1.85033	1.13333	1.49933	2.016	1.65833	1.63133	1.96267	.	tr|A0A022QRY7|A0A022QRY7_ERYGU	Uncharacterized protein
Hrh_00435	6.58067	6.85933	7.39533	5.84167	3.04133	3.93967	7.75867	8.11833	6.59667	6.07433	.	tr|A0A223HHD1|A0A223HHD1_9APIA	Chloroplast 2-C-methyl-D-erythritol 4-phosphate cytidylyltransferase isoform X2 (Fragment)
Hrh_00436	1.58367	2.212	1.18933	1.73433	0.690667	0.422333	1.67367	1.901	1.209	1.69967	1	tr|A0A2Z7DIQ9|A0A2Z7DIQ9_9LAMI	Condensin complex subunit 1
Hrh_00437	1.63067	0.763	1.88367	0.801333	2.03533	3.25633	0.970667	0.462	1.23667	0.917	2	--na--	--na--
Hrh_00438	14.6493	16.29	16.6337	15.9453	22.6093	22.2177	14.6277	16.0337	18.6897	18.122	.	tr|A0A2Z7CNZ4|A0A2Z7CNZ4_9LAMI	Nucleolar protein 10
Hrh_00439	0.276	0.312667	0.493	0.487667	0.442333	0.204667	0.256333	0.3	0.244	0.0533333	.	sp|Q38870|CDPK2_ARATH	Calcium-dependent protein kinase 2
Hrh_00440	1.622	0.92	0.502333	1.403	0.166667	0.468333	1.33733	1.31167	1.03833	1.04867	17	sp|Q8S4R4|CRTSO_SOLLC	Prolycopene isomerase, chloroplastic
Hrh_00441	11.065	13.1033	10.8543	10.2027	6.52633	7.99833	11.065	11.1957	12.3813	11.5307	.	sp|Q9FF61|SM3L1_ARATH	Putative SWI/SNF-related matrix-associated actin-dependent regulator of chromatin subfamily A member 3-like 1
Hrh_00442	1.145	0.943	1.00033	1.03367	0.726333	0.836	1.07433	1.038	0.843333	1.068	.	sp|O22199|P4KG1_ARATH	Phosphatidylinositol 4-kinase gamma 1
Hrh_00443	23.4633	24.98	24.6733	22.1303	16.892	25.72	21.6173	23.9543	24.0787	23.0743	.	sp|A8MS85|SPT61_ARATH	Transcription elongation factor SPT6 homolog
Hrh_00444	12.7107	8.909	12.4017	10.049	23.6273	24.26	12.9173	7.861	5.95467	6.74167	10	--na--	--na--
Hrh_00445	9.494	10.2453	11.1913	9.13967	11.843	5.335	9.55167	10.981	7.036	8.49633	13	sp|Q9FF66|UBC22_ARATH	Ubiquitin-conjugating enzyme E2 22
Hrh_00446	130.635	119.802	118.834	146.846	204.643	258.31	127.876	130.88	111.362	117.595	2	sp|P0DH97|CALM2_ARATH	Calmodulin-2
Hrh_00447	117.246	106.978	91.115	115.884	130.115	91.2463	105.505	105.77	89.3317	84.6613	.	sp|Q9FPJ5|LRR1_ARATH	Leucine-rich repeat protein 1
Hrh_00448	13.0643	11.2133	17.204	10.631	6.76833	11.147	11.8213	10.6527	11.514	13.2807	.	sp|Q8RXE7-2|AGD14_ARATH	Isoform 2 of Probable ADP-ribosylation factor GTPase-activating protein AGD14
Hrh_00449	18.4377	19.6923	7.19433	20.286	26.5493	20.3323	24.79	20.0063	27.3393	25.6383	3	tr|A0A2G9HTQ5|A0A2G9HTQ5_9LAMI	GrpE protein homolog
Hrh_00450	20.889	22.7957	22.8547	23.5877	45.88	49.9483	20.2787	21.4597	22.3327	20.2257	10	tr|A0A2G9GIT0|A0A2G9GIT0_9LAMI	ELMO domain-containing protein
Hrh_00451	16.0357	15.097	24.054	14.4567	1.53667	4.79233	14.463	13.982	26.3597	22.8807	4	sp|Q9FYE2|PKS4_ARATH	Protein PHYTOCHROME KINASE SUBSTRATE 4
Hrh_00452	1.112	0.632	0.128	0.562	0.094	0.032	0.647	0.413667	1.29167	1.44033	14	tr|A0A059PRU6|A0A059PRU6_SALMI	MYB-related transcription factor
Hrh_00453	5.656	5.05733	2.68167	6.62133	6.90933	2.997	4.40967	4.57233	4.957	4.56733	3	sp|Q9FLD7|GT14A_ARATH	Beta-glucuronosyltransferase GlcAT14A
Hrh_00454	3.74067	3.70233	2.389	3.017	0.635	2.46333	2.86167	3.149	2.49433	3.03833	11	sp|B8XCH5|QKY_ARATH	Protein QUIRKY
Hrh_00455	18.5017	15.9803	10.7907	16.872	97.668	42.5793	18.031	15.8733	25.055	25.066	15	tr|A0A2G9GMH9|A0A2G9GMH9_9LAMI	Uncharacterized protein
Hrh_00456	8.007	14.7963	5.917	17.509	1.69433	0.823667	11.2697	14.3127	8.90267	6.91567	1	sp|Q9FKP1|CCX1_ARATH	Cation/calcium exchanger 1
Hrh_00457	2.11267	0.638333	0.493667	2.92033	2.79833	0.441667	0	1.67233	0.141	0.176667	13	--na--	--na--
Hrh_00458	0	0	0	0	0	0	0	0	0	0	.	--na--	--na--
Hrh_00459	0	0.015	0.106	0	0	0.0836667	0.0576667	0.224	0.049	0.0153333	.	sp|Q949Y5|EGY1_ARATH	Probable zinc metalloprotease EGY1, chloroplastic
Hrh_00460	0	0	0	0	0.342333	0	0	0.682	0	0	.	--na--	--na--
Hrh_00461	0.440667	0.600667	3.44767	0.301333	1.96	3.521	0.469667	0.477667	0.550333	0.464667	9	tr|A0A2I4F4C8|A0A2I4F4C8_JUGRE	uncharacterized protein LOC108995373
Hrh_00462	0.229667	0.243667	1.28833	0.209667	0.270667	0.315	0.210333	0.179667	0.193333	0.119667	.	tr|A0A2N9EVR9|A0A2N9EVR9_FAGSY	F-box domain-containing protein
Hrh_00463	3.29867	4.94433	11.308	4.275	1.20133	1.051	4.03933	4.797	5.03633	3.47833	18	sp|Q5EAE9|ATL43_ARATH	RING-H2 finger protein ATL43
Hrh_00464	12.207	10.426	10.0657	10.6377	0.982	0.909667	13.474	10.6577	10.5153	10.488	11	tr|A0A022RBB4|A0A022RBB4_ERYGU	Uncharacterized protein
Hrh_00465	1.92233	1.82733	1.234	1.52867	0.466333	0.652333	2.09833	2.11433	1.483	1.951	17	sp|A0MFS5|WTF1_ARATH	Protein WHAT'S THIS FACTOR 1 homolog, chloroplastic
Hrh_00466	16.809	16.5977	12.97	14.333	12.138	20.113	14.0607	15.004	16.4927	16.523	.	tr|A0A2G9GBK1|A0A2G9GBK1_9LAMI	Nucleolar protein NOP52/RRP1
Hrh_00467	5.60367	7.32633	5.57	6.219	7.831	5.56533	6.575	7.56967	7.81167	6.49967	.	sp|Q9SUM4-3|VIL2_ARATH	Isoform 3 of VIN3-like protein 2
Hrh_00468	2.836	2.42767	6.277	3.24933	2.83867	3.48533	3.261	3.18433	2.7	2.878	18	sp|Q39818|HS22M_SOYBN	Heat shock 22 kDa protein, mitochondrial
Hrh_00469	4.27133	6.27233	7.72667	5.20367	3.80333	3.56967	4.51267	6.89367	5.88867	4.61667	.	sp|Q6PQQ3|AIL5_ARATH	AP2-like ethylene-responsive transcription factor AIL5
Hrh_00470	11.0847	11.8093	11.8507	11.5407	8.14367	7.69767	12.3007	10.3537	11.8747	11.185	.	--na--	--na--
Hrh_00471	17.6527	19.5807	20.124	18.5753	1.49333	1.80667	19.4787	19.1917	15.2373	19.0247	11	sp|Q05001|NCPR_CATRO	NADPH--cytochrome P450 reductase
Hrh_00472	5.51433	6.947	6.03067	5.36967	5.023	3.635	5.51067	6.02633	4.18267	4.89233	.	tr|A0A3Q7H927|A0A3Q7H927_SOLLC	Protein YIPF
Hrh_00473	7.125	3.61933	4.88333	4.41867	2.21333	1.94867	4.89067	5.636	4.52633	3.757	5	sp|A7Q6G6|CSPL9_VITVI	CASP-like protein 2C1
Hrh_00474	42.182	36.021	37.1053	40.7213	19.944	20.0663	41.376	40.418	37.3007	43.3333	.	sp|Q9LM92|SMD3B_ARATH	Small nuclear ribonucleoprotein SmD3b
Hrh_00475	7.247	7.86533	3.58267	9.93733	1.65	1.70333	11.568	9.37	2.63367	3.55933	1	sp|Q40374|PR1_MEDTR	Pathogenesis-related protein PR-1
Hrh_00476	10.7187	9.804	9.67933	10.0743	7.65667	7.15333	10.6947	9.30833	11.1717	10.534	.	tr|A0A2G9HSN1|A0A2G9HSN1_9LAMI	Putative alpha/beta hydrolase
Hrh_00477	0	0	0	0	7.76967	24.3753	0	0	0	0	2	sp|Q6YU51|DXS2_ORYSJ	Probable 1-deoxy-D-xylulose-5-phosphate synthase 2, chloroplastic
Hrh_00478	0	0.0323333	0	0	0	0	0	0	0	0	.	sp|Q6YU51|DXS2_ORYSJ	Probable 1-deoxy-D-xylulose-5-phosphate synthase 2, chloroplastic
Hrh_00479	0.334667	0.172	0.187667	0.263333	0.221	0	0.157333	0.445333	0.304	0.255667	.	sp|Q9FLE8|Y5986_ARATH	Uncharacterized protein At5g39865
Hrh_00480	5.64133	5.37933	4.92733	4.68133	4.94567	5.14233	5.50233	5.50033	6.642	5.163	.	sp|F4IFD0|MAIL2_ARATH	Protein MAIN-LIKE 2
Hrh_00481	13.411	5.81367	6.90567	6.515	4.67467	8.48467	8.25433	7.305	5.666	5.95133	5	tr|A0A2G3CD63|A0A2G3CD63_CAPCH	Uncharacterized protein
Hrh_00482	0	0	0	0	0	0	0	0	0	0	.	--na--	--na--
Hrh_00483	2.765	4.17467	0.542333	3.796	1.952	0.893333	2.968	3.709	2.60167	2.532	1	sp|O80668|AVT1A_ARATH	Amino acid transporter AVT1A
Hrh_00484	1.629	3.49067	2.10867	2.88067	1.49067	1.44767	1.43333	3.80133	1.683	3.14733	1	sp|Q9LUC2|PP231_ARATH	Pentatricopeptide repeat-containing protein At3g14730
Hrh_00485	0.825	0.776	0.579667	1.184	5.637	2.68867	1.13267	1.41533	0.923667	0.730333	15	sp|Q9LHK1|NUD16_ARATH	Nudix hydrolase 16, mitochondrial
Hrh_00486	12.7403	13.4083	16.113	12.3517	14.6883	24.9387	12.6657	14.4433	12.9693	12.807	2	sp|Q9FNY2|DPB_ARATH	Transcription factor-like protein DPB
Hrh_00487	19.777	17.9213	11.242	19.4967	5.51233	4.02167	18.005	18.2087	17.1313	15.6907	17	sp|O80673|CAMK1_ARATH	CDPK-related kinase 1
Hrh_00488	9.73533	9.048	8.62767	10.6967	12.9057	10.1347	10.3397	9.82267	9.683	10.4153	.	sp|O80674|BH106_ARATH	Transcription factor bHLH106
Hrh_00489	35.6767	25.2833	15.8943	30.027	16.5417	14.0467	27.9347	27.0163	28.457	37.056	14	sp|Q96539|CH10_BRANA	10 kDa chaperonin
Hrh_00490	4.35233	4.51267	5.562	6.293	6.49067	3.72067	5.84267	5.94	4.11367	4.53567	.	tr|B9S027|B9S027_RICCO	Uncharacterized protein
Hrh_00491	14.737	13.7473	21.124	12.1483	1.38633	2.15067	14.0133	14.9897	12.2907	11.1677	12	--na--	--na--
Hrh_00492	6.813	9.397	8.64467	9.84367	2.61033	1.34567	7.09233	9.63467	5.54033	5.87367	11	sp|F4IIZ9|SCAB2_ARATH	Stomatal closure-related actin-binding protein 2
Hrh_00493	15.0057	13.1453	5.93167	12.483	0.935667	0.13	12.2967	11.9337	7.20833	12.9237	17	sp|P34801|CCN2_ANTMA	G2/mitotic-specific cyclin-2
Hrh_00494	3.86367	3.706	3.11833	5.03367	0.227333	0.549333	3.61267	4.36967	2.63633	2.41267	11	sp|O22210|MYBC1_ARATH	Transcription factor MYBC1
Hrh_00495	11.4493	11.0217	6.01433	9.88033	1.54	1.15267	11.5757	9.067	11.1593	14.186	17	--na--	--na--
Hrh_00496	1.77433	3.60933	2.26667	3.006	0	0.283333	2.60233	1.458	0.371667	2.756	11	--na--	--na--
Hrh_00497	0.796667	0.493333	0.905	0.269667	0	0.031	0.717333	0.381333	0.266	0.415	.	sp|A8MS85|SPT61_ARATH	Transcription elongation factor SPT6 homolog
Hrh_00498	78.0943	67.8157	76.629	79.8213	98.156	121.211	75.3897	73.4733	86.832	82.1903	.	sp|Q9M612|NACA_PINTA	Nascent polypeptide-associated complex subunit alpha-like protein
Hrh_00499	0.732333	1.37667	1.19333	1.90933	5.27367	2.20667	0.931	1.16467	0.425333	1.62067	15	sp|O80683|CAB25_ARATH	Calmodulin-binding protein 25
Hrh_00500	1.10967	3.35967	1.94533	5.42933	0	0	4.389	2.212	1.26433	1.55833	1	--na--	--na--
Hrh_00501	0	2.938	0.605	2.33567	5.888	2.10467	0	2.29167	0.405667	0	13	--na--	--na--
Hrh_00502	27.5073	31.565	29.7807	28.644	22.496	19.4537	28.817	30.2603	37.6793	35.5693	.	sp|Q9SG80|ASD1_ARATH	Alpha-L-arabinofuranosidase 1
Hrh_00503	10.724	11.645	11.272	10.1987	4.43533	4.76567	9.905	10.612	11.7583	9.786	.	sp|Q93YF5|SUVH1_TOBAC	Histone-lysine N-methyltransferase, H3 lysine-9 specific SUVH1
Hrh_00504	441.458	439.292	528.639	381.075	793.168	506.003	490.931	421.773	165.123	283.994	13	tr|A0A2Z7A0H4|A0A2Z7A0H4_9LAMI	Repetitive proline-rich cell wall protein 2-like
Hrh_00505	0.213333	0.0443333	0.0906667	0.302	0.898333	0	0.326	0.0456667	0.085	0.285	.	tr|A0A2Z7BP77|A0A2Z7BP77_9LAMI	Repetitive proline-rich cell wall protein 2-like
Hrh_00506	279.486	230.955	365.513	290.175	331.527	319.297	266.169	249.252	238.862	224.947	.	sp|P17928|CALM_MEDSA	Calmodulin
Hrh_00507	5.726	6.372	6.84133	6.176	2.942	6.23067	6.223	6.48733	4.11633	5.43833	6	tr|A0A2Z7BHK2|A0A2Z7BHK2_9LAMI	Uncharacterized protein
Hrh_00508	1.30833	2.54533	1.11733	2.43567	20.8213	6.241	4.025	1.77367	2.59133	0.317333	15	tr|A0A2Z7BHQ2|A0A2Z7BHQ2_9LAMI	Random slug protein 5-like
Hrh_00509	1.18467	0.775333	6.54167	0.454667	0	0.656333	1.50133	0.905667	0.0593333	0.626333	18	sp|Q6X7J3|WOX11_ARATH	WUSCHEL-related homeobox 11
Hrh_00510	0	0.075	0	0	0.447667	0	0	0	0	0.0823333	.	tr|A0A2Z7A5Q3|A0A2Z7A5Q3_9LAMI	Myb_DNA-bind_3 domain-containing protein
Hrh_00511	2.954	2.793	3.648	2.82033	0.247333	0.899667	3.114	2.75767	2.63733	2.327	12	tr|A0A392M2B5|A0A392M2B5_9FABA	RNA recognition motif
Hrh_00512	13.1393	15.212	18.1853	14.2597	13.344	12.7453	14.048	16.036	13.018	13.95	.	sp|O65570|VILI4_ARATH	Villin-4
Hrh_00513	8.76833	8.30533	4.773	7.569	3.12133	2.26433	8.23233	7.64433	8.58867	7.83233	17	sp|Q8RY66|AATPD_ARATH	AAA-ATPase At4g25835
Hrh_00514	16.4917	18.333	14.1453	16.269	5.392	8.696	20.1997	17.8267	21.772	27.1727	4	sp|Q69LE7|PNP1_ORYSJ	Probable polyribonucleotide nucleotidyltransferase 1, chloroplastic
Hrh_00515	2.62633	2.80767	2.75267	2.53633	3.16667	3.49933	2.46833	2.76833	2.29733	1.78167	.	--na--	--na--
Hrh_00516	13.9663	14.949	14.3783	15.046	3.71067	3.47867	15.9737	15.5613	14.867	15.0397	4	tr|A0A2G2W1D7|A0A2G2W1D7_CAPBA	Non-specific serine/threonine protein kinase
Hrh_00517	1.31833	0.818	1.161	0.829333	0.344667	0.700667	1.13967	1.49767	0.718667	0.759333	.	sp|C0LGH3|Y5614_ARATH	Probable LRR receptor-like serine/threonine-protein kinase At1g56140
Hrh_00518	28.1193	25.7193	29.0497	26.773	16.4177	22.174	31.3577	27.1373	28.8627	31.8427	.	sp|Q40784|AAPC_CENCI	Putative glucose-6-phosphate 1-epimerase
Hrh_00519	9.49867	7.712	6.175	7.04867	0.557333	0.632333	8.45	7.48133	13.5453	11.775	4	sp|Q03194|PMA4_NICPL	Plasma membrane ATPase 4
Hrh_00520	0.809	0.448	0.0143333	0.509667	0.355333	0.032	0.578667	0.604333	2.01767	0.484	16	sp|Q7XP65|G2OX6_ORYSJ	Gibberellin 2-beta-dioxygenase 6
Hrh_00521	8.014	6.459	6.886	6.35033	1.87867	3.40433	6.587	6.94133	7.71733	7.56967	4	sp|Q05001|NCPR_CATRO	NADPH--cytochrome P450 reductase
Hrh_00522	3.263	3.18	4.01167	3.61267	3.94533	4.372	3.60567	3.06267	2.022	2.53767	.	sp|Q8S8Q6|TET8_ARATH	Tetraspanin-8
Hrh_00523	15.9527	16.1083	20.025	17.1493	11.9067	15.5007	15.4093	16.5157	17.8763	14.43	.	sp|Q9FKL6|CB60B_ARATH	Calmodulin-binding protein 60 B
Hrh_00524	5.70667	7.60733	5.644	6.60633	2.037	3.811	6.16433	7.39967	6.31167	6.60967	4	sp|B0F481|BIODA_ARATH	Bifunctional dethiobiotin synthetase/7,8-diamino-pelargonic acid aminotransferase, mitochondrial
Hrh_00525	1.76367	1.736	1.786	1.836	0.337333	0.710667	1.533	1.40033	1.538	1.377	11	tr|A0A2Z7BKT5|A0A2Z7BKT5_9LAMI	Integrator complex subunit 3-like
Hrh_00526	0.69	0.711333	1.386	0.437333	0	1.35467	0.215333	0.151333	0.0783333	0.534667	8	--na--	--na--
Hrh_00527	1.60133	1.00567	2.192	1.28933	0.746	1.15133	1.55967	1.66733	1.41833	1.513	.	--na--	--na--
Hrh_00528	4.34267	2.93967	0.458667	3.52433	0.134	0.201	4.52233	2.764	4.25233	5.36733	14	--na--	--na--
Hrh_00529	10.2993	10.456	7.75167	9.386	4.103	3.893	8.442	8.697	7.954	9.60433	11	sp|Q24JJ9|NUP43_ARATH	Nuclear pore complex protein NUP43
Hrh_00530	2.42633	2.77433	2.346	2.522	4.95933	2.72867	3.23133	2.999	1.078	2.655	13	tr|A0A2Z7BPE8|A0A2Z7BPE8_9LAMI	GTD-binding domain-containing protein
Hrh_00531	36.1547	22.967	20.2383	29.3397	31.4837	25.5637	32.7743	26.3853	34.345	36.582	.	sp|Q9S744|CML9_ARATH	Calmodulin-like protein 9
Hrh_00532	3.58967	3.74933	2.11333	3.73067	0.618	0.533667	3.73	4.03867	3.59167	3.33067	17	sp|Q9SUH5|AUG8_ARATH	AUGMIN subunit 8
Hrh_00533	19.1067	18.485	27.7087	17.278	12.727	14.965	19.895	18.1127	14.6637	14.9323	.	--na--	--na--
Hrh_00534	0.831	2.161	0.238333	2.37	0	1.25267	3.31467	0.868	1.23367	1.88033	17	--na--	--na--
Hrh_00535	4.82433	5.24133	2.81667	4.66167	0.89	1.10433	4.412	5.401	6.498	5.96467	4	sp|C0LGK9|Y2242_ARATH	Probable LRR receptor-like serine/threonine-protein kinase At2g24230
Hrh_00536	5.065	4.798	6.924	3.966	7.04367	10.8187	5.18767	4.32167	5.54833	4.29533	2	sp|O65555|Y4094_ARATH	BTB/POZ domain-containing protein At4g30940
Hrh_00537	3.131	4.12833	5.86367	2.95133	6.784	5.195	3.349	3.85133	4.11933	3.63067	9	sp|Q9LVN1|FH13_ARATH	Formin-like protein 13
Hrh_00538	12.4663	11.3783	5.205	12.7637	2.16033	0.496	13.2317	11.516	6.48033	9.3	1	tr|A0A2G9GDF2|A0A2G9GDF2_9LAMI	Reticulon-like protein
Hrh_00539	0.964667	1.60867	1.01233	1.20867	0.945	0.825667	1.045	1.10333	1.00767	1.20767	.	--na--	--na--
Hrh_00540	1.46233	1.55967	2.37833	1.416	0.954	1.83567	1.41833	1.419	1.40133	1.25367	.	sp|P10978|POLX_TOBAC	Retrovirus-related Pol polyprotein from transposon TNT 1-94
Hrh_00541	0.231667	0.286	0.958333	0.253333	0.479333	0.491333	0.392333	0.558	0.317333	0.3	18	--na--	--na--
Hrh_00542	105.811	83.957	131.988	108.917	1264.01	393.16	111.549	95.4033	201.499	142.419	15	sp|Q9FGT8|TIL_ARATH	Temperature-induced lipocalin-1
Hrh_00543	10.095	12.2417	13.738	11.3967	88.3873	89.0263	9.767	10.6407	17.043	12.2477	10	sp|Q8VZF6|EDR2L_ARATH	Protein ENHANCED DISEASE RESISTANCE 2-like
Hrh_00544	1.85967	0.995333	1.607	0.787333	0.514667	0.496333	1.15	0.389333	0.892	1.14133	5	--na--	--na--
Hrh_00545	4.85033	7.11567	4.07133	6.354	2.54767	0.984333	5.588	5.704	3.95267	4.182	1	sp|Q9C7A2|ITN1_ARATH	Ankyrin repeat-containing protein ITN1
Hrh_00546	16.1267	16.6517	15.0493	16.9653	1.06	0.735333	13.543	14.6397	14.8717	16.172	4	tr|A0A1U7W1U5|A0A1U7W1U5_NICSY	E3 ubiquitin ligase BIG BROTHER-like
Hrh_00547	12.1433	17.596	20.7473	14.6587	22.009	31.541	13.732	15.0787	29.7153	13.7977	2	sp|Q9LMA1|FMO1_ARATH	Probable flavin-containing monooxygenase 1
Hrh_00548	5.104	5.68767	0.291667	9.48667	1.987	1.39567	4.00233	5.776	51.6283	3.334	16	--na--	--na--
Hrh_00549	19.853	16.989	18.7487	21.1107	167.97	42.7103	25.912	18.011	27.9723	20.69	15	sp|Q01366|PSBA_PHAVU	Photosystem II protein D1
Hrh_00550	34.1297	46.0827	48.813	41.8037	49.9927	35.9597	37.7423	39.0067	28.3103	26.9317	.	tr|A0A2Z7D7H3|A0A2Z7D7H3_9LAMI	Uncharacterized protein
Hrh_00551	3.06567	3.523	3.966	3.646	11.7957	12.2433	3.353	3.424	3.67133	2.578	10	sp|F4IRM4|PHOX1_ARATH	Protein PHOX1
Hrh_00552	41.0467	38.4627	38.0073	40.9193	20.792	27.19	36.532	43.369	37.1337	41.9753	.	--na--	--na--
Hrh_00553	16.3113	13.8787	20.181	15.7593	54.8477	59.6023	15.6307	16.1907	16.6707	15.6707	10	sp|Q9ZQ34|Y2433_ARATH	Uncharacterized protein At2g24330
Hrh_00554	17.5923	16.7963	20.0013	16.513	10.6657	19.4543	16.5017	16.328	19.7427	20.092	.	sp|Q8RX87|RFS6_ARATH	Probable galactinol--sucrose galactosyltransferase 6
Hrh_00555	10.3387	11.122	11.4397	10.686	22.0277	31.823	9.92	10.6133	13.4157	12.1433	2	tr|A0A2Z7CU03|A0A2Z7CU03_9LAMI	Uncharacterized protein
Hrh_00556	10.9853	11.5603	14.5813	10.969	5.08933	8.16	10.8427	12.1443	11.387	10.5813	.	sp|Q9M2N5|DSLE_ARATH	Zinc finger BED domain-containing protein DAYSLEEPER
Hrh_00557	6.13133	7.11633	6.64233	9.93433	5.43567	4.575	6.51367	7.726	2.46333	1.98967	7	--na--	--na--
Hrh_00558	0.065	0.0693333	1.51	0.116	0	0	0	0.215333	0.076	0	18	--na--	--na--
Hrh_00559	34.6227	27.2337	37.8293	30.3727	19.253	26.1773	33.9367	31.3233	32.535	32.9357	.	tr|A0A2Z7AG58|A0A2Z7AG58_9LAMI	CUE domain-containing protein
Hrh_00560	6.664	7.343	6.84767	7.69933	7.54333	8.84967	7.36567	8.51467	6.753	6.29067	.	tr|A0A2G9GYA4|A0A2G9GYA4_9LAMI	Beta-1,4-mannosyl-glycoprotein 4-beta-N-acetylglucosaminyltransferase
Hrh_00561	9.458	22.6273	21.828	17.288	98.0503	118.49	9.55667	18.703	46.9347	18.3357	10	tr|A0A2Z7AEM0|A0A2Z7AEM0_9LAMI	Blue copper protein-like
Hrh_00562	7.508	9.01167	12.333	7.622	6.17967	8.00767	7.50167	8.853	8.425	8.24967	.	sp|Q27GK7|TPR4_ARATH	Topless-related protein 4
Hrh_00563	1.08633	0.937	0.462333	1.50967	1.45467	2.05833	0.348	1.665	0.133667	0.320667	2	--na--	--na--
Hrh_00564	33.983	25.4633	30.7203	28.91	25.0733	47.4107	27.9023	27.6057	26.03	26.6563	.	sp|Q3E6T0|PT525_ARATH	Probable sugar phosphate/phosphate translocator At5g25400
Hrh_00565	6.03067	4.163	4.55167	5.23967	4.68867	2.94733	3.87267	4.87367	2.23667	2.965	7	--na--	--na--
Hrh_00566	50.203	41.1427	24.9687	46.8207	7.65767	2.09233	42.616	40.1623	24.3177	24.6613	1	sp|Q41142|PLDA1_RICCO	Phospholipase D alpha 1
Hrh_00567	47.2353	39.0937	34.7683	42.042	28.1803	25.8673	42.2473	40.218	36.2467	43.1377	.	sp|Q0J969|CAEH1_ORYSJ	Probable carboxylesterase Os04g0669500
Hrh_00568	16.8853	16.981	22.802	17.413	13.8337	10.481	16.3937	18.965	17.4007	17.108	.	tr|A0A2Z7D738|A0A2Z7D738_9LAMI	Ankyrin repeat domain-containing protein 12-like
Hrh_00569	26.5357	30.2577	46.1743	33.347	43.359	52.8007	29.5327	30.5757	23.0347	26.4717	9	sp|Q9S7A3|MOC2A_ARATH	Molybdopterin synthase sulfur carrier subunit
Hrh_00570	4.1	3.87833	3.31267	4.155	16.3117	7.57167	3.845	4.394	3.651	3.39467	15	--na--	--na--
Hrh_00571	22.3857	21.871	16.5287	22.793	5.80367	10.571	25.2083	21.9	27.8507	29.3467	4	sp|Q9SKB6|MRL7L_ARATH	Thioredoxin-like fold domain-containing protein MRL7L, chloroplastic
Hrh_00572	0.256	0.0803333	0.164	0.0306667	2.19067	0.367333	0.179	0.158333	0.167	0.371333	15	sp|Q9LYD3|DREB3_ARATH	Dehydration-responsive element-binding protein 3
Hrh_00573	1.791	2.422	1.95033	2.297	0.617333	1.01933	1.71867	2.08133	2.40167	2.51633	4	sp|Q9FFN2|GLYT3_ARATH	Probable glycosyltransferase At5g03795
Hrh_00574	0.346333	1.34	1.01167	1.24833	1.10767	0.398667	0.671	0.968333	0.209333	0.591333	.	tr|A0A2Z7D4Z0|A0A2Z7D4Z0_9LAMI	Protein cfxQ
Hrh_00575	0.228667	1.26067	0.28	0.378333	0.511667	0.371667	0.78	0	0.677333	0.271667	.	tr|A0A0D3DQ08|A0A0D3DQ08_BRAOL	BED-type domain-containing protein
Hrh_00576	1.05	1.193	0.404	1.11267	0.693	0.120667	0.820333	0.988667	2.02667	0.586667	16	tr|A0A2Z7D4Z0|A0A2Z7D4Z0_9LAMI	Protein cfxQ
Hrh_00577	32.8657	26.199	32.6497	24.443	9.36267	5.308	27.0163	27.9723	21.834	24.3367	11	sp|Q8GW61|STP14_ARATH	Sugar transport protein 14
Hrh_00578	3.50167	5.97367	2.06333	5.17033	0.666	0.465333	4.35867	6.59233	2.495	3.65767	1	--na--	--na--
Hrh_00579	7.14267	7.33733	7.964	7.225	2.31767	3.86767	7.57633	7.50667	6.998	7.28733	11	sp|C0LGI2|Y1677_ARATH	Probable LRR receptor-like serine/threonine-protein kinase At1g67720
Hrh_00580	117.085	99.121	85.312	105.877	117.162	124.573	113.607	101.543	125.504	137.22	.	sp|P46297|RS23_FRAAN	40S ribosomal protein S23
Hrh_00581	10.7477	10.7093	11.514	10.627	19.9897	26.74	10.3583	10.5453	12.3593	11.262	2	sp|F4KF65|IMPA9_ARATH	Importin subunit alpha-9
Hrh_00582	6.84667	6.654	5.184	6.13167	0.932	0.527667	6.15067	6.67833	6.928	6.76367	4	sp|Q9LFH9|LRK81_ARATH	L-type lectin-domain containing receptor kinase VIII.1
Hrh_00583	1.13067	0.541333	0.238	0.179333	0.191667	0.093	0.779	0.213	3.11133	2.22633	16	sp|Q42580|PER21_ARATH	Peroxidase 21
Hrh_00584	7.71433	8.61933	11.4933	7.94133	8.175	9.61467	7.844	8.04433	7.90467	7.55567	.	sp|F4IRW0|ATG1C_ARATH	Serine/threonine-protein kinase ATG1c
Hrh_00585	1.372	1.46833	2.286	1.20867	0.395333	0.888667	1.11867	1.40167	1.19067	0.827333	.	sp|P17801|KPRO_MAIZE	Putative receptor protein kinase ZmPK1
Hrh_00586	9.65567	9.89433	6.28833	8.79767	7.37767	10.5803	10.936	10.1967	13.8257	14.4557	.	tr|A0A2Z7CYF0|A0A2Z7CYF0_9LAMI	DEAD-box ATP-dependent RNA helicase 33-like
Hrh_00587	82.09	71.072	75.3083	79.019	66.7647	63.5073	75.503	66.3727	75.7563	90.8943	.	sp|Q9LEY9|NHP2_ARATH	H/ACA ribonucleoprotein complex subunit 2-like protein
Hrh_00588	3.548	9.24333	54.4387	10.1453	68.3107	62.6273	8.336	7.56833	13.7097	4.76967	9	tr|A0A2Z7CZP0|A0A2Z7CZP0_9LAMI	Uncharacterized protein
Hrh_00589	1.92233	2.23667	1.36333	2.40433	0.131667	0.0996667	1.985	2.13633	1.76267	2.31433	17	tr|A0A2Z7CXL9|A0A2Z7CXL9_9LAMI	RING-CH-type domain-containing protein
Hrh_00590	8.29133	11.3647	12.1377	10.379	8.55067	16.428	11.1383	8.10233	11.4343	11.707	8	--na--	--na--
Hrh_00591	14.0807	12.8503	4.39233	12.4223	1.34567	2.75533	14.6633	13.5373	16.4213	23.3847	14	sp|Q9M394|SCKL1_ARATH	Fructokinase-like 1, chloroplastic
Hrh_00592	170.31	151.374	122.531	159.358	83.7347	97.988	170.798	146.188	177.122	195.227	.	sp|Q9C912|R35A3_ARATH	60S ribosomal protein L35a-3
Hrh_00593	5.82	4.98	3.04467	4.66533	0.186333	0.241	4.72433	5.19867	3.64133	4.176	17	sp|Q9SS80|OPS_ARATH	Protein OCTOPUS
Hrh_00594	1.34433	0.758667	0.569667	0.936667	0.117333	0.0423333	1.107	1.00267	1.30267	0.692	17	sp|Q8S9H7|DIV_ANTMA	Transcription factor DIVARICATA
Hrh_00595	30.13	27.9857	36.2883	31.473	2.82433	1.62133	29.3667	29.848	23.27	27.1627	11	sp|Q9FEL7|LAX2_MEDTR	Auxin transporter-like protein 2
Hrh_00596	163.95	124.37	102.456	147.774	71.919	77.0337	139.191	131.72	88.482	103.964	.	sp|Q76H85|H4_SILLA	Histone H4
Hrh_00597	31.1867	24.1093	21.7827	25.19	23.8977	16.0557	26.4937	24.009	17.773	27.278	.	sp|Q39033|PLCD2_ARATH	Phosphoinositide phospholipase C 2
Hrh_00598	5.32667	3.62267	4.35633	3.637	1.664	4.28267	4.28133	3.581	3.91567	3.92533	8	sp|Q9SR87|LRK61_ARATH	Probable L-type lectin-domain containing receptor kinase VI.1
Hrh_00599	19.2297	13.7807	8.13267	13.0327	0.496667	0.120333	16.0517	15.5393	6.191	12.4277	17	sp|Q9SCU1|PATL6_ARATH	Patellin-6
Hrh_00600	66.4893	52.278	43.5773	63.4513	28.7567	31.238	67.935	60.497	58.9263	66.74	.	sp|Q9LZX1|LOR15_ARATH	Protein LURP-one-related 15
Hrh_00601	7.07967	7.63567	8.79767	6.906	2.30467	3.60033	6.57	7.71633	5.45867	6.24867	12	sp|Q9SCZ4|FERON_ARATH	Receptor-like protein kinase FERONIA
Hrh_00602	17.3367	16.333	14.529	16.0823	39.048	43.364	15.971	14.836	16.0673	16.9767	10	sp|Q9C9Y6|TRXH9_ARATH	Thioredoxin H9
Hrh_00603	8.35867	9.063	10.584	9.224	8.72133	20.065	8.20967	8.951	8.70833	9.011	2	sp|Q94KD3|VP52A_ARATH	Vacuolar protein sorting-associated protein 52 A
Hrh_00604	10.7567	13.085	13.7723	11.1397	12.562	17.309	12.9437	12.7267	13.3863	13.9263	.	tr|A0A2Z7BF65|A0A2Z7BF65_9LAMI	HEAT repeat-containing protein 6
Hrh_00605	15.3743	16.959	18.4693	17.3853	13.3773	22.0987	16.6393	17.766	14.914	14.582	.	sp|Q8GRL7|TBCE_ARATH	Tubulin-folding cofactor E
Hrh_00606	30.144	32.3993	34.299	32.826	55.823	59.4513	33.4183	32.0293	33.6543	33.7813	10	sp|Q8W117|SMU1_ARATH	Suppressor of mec-8 and unc-52 protein homolog 1
Hrh_00607	15.9037	14.9493	2.371	14.737	4.75167	3.17933	19.3093	13.543	18.0813	18.9967	14	sp|Q9FFZ1|PPH_ARATH	Pheophytinase, chloroplastic
Hrh_00608	1.48467	2.25233	1.911	2.38733	2.033	1.99233	1.83767	2.015	2.078	1.532	.	sp|Q60EW9|FTIP7_ORYSJ	FT-interacting protein 7
Hrh_00609	0.470333	1.12833	0.803333	1.21767	0	0	1.29167	0.977333	0.645	0.781	11	sp|Q9LQF0|TCP23_ARATH	Transcription factor TCP23
Hrh_00610	9.08767	9.89	20.9433	8.68267	18.817	30.4827	8.338	9.28767	16.3237	12.9207	9	sp|Q8VZ14|RMR2_ARATH	Receptor homology region, transmembrane domain- and RING domain-containing protein 2
Hrh_00611	131.081	113.007	93.5673	125.242	197.577	202.3	112.041	115.329	122.868	124.597	.	sp|O82530|PSA4_PETHY	Proteasome subunit alpha type-4
Hrh_00612	1.685	2.44433	1.57933	1.706	0.133	0.148	1.775	2.38867	0.4	0.885	1	tr|A0A2Z7BM97|A0A2Z7BM97_9LAMI	Uncharacterized protein
Hrh_00613	402.608	277.887	162.236	309.581	39.1503	14.507	368.574	287.918	924.393	669.271	14	tr|A0A2Z7BFG4|A0A2Z7BFG4_9LAMI	Gibberellin-regulated protein 9
Hrh_00614	1.57033	1.67	1.169	1.37967	0.299333	0.314	1.368	1.511	1.025	1.534	11	sp|B7SY83|PS1_ARATH	FHA domain-containing protein PS1
Hrh_00615	4.802	6.645	11.3227	4.75433	5.52267	6.451	6.75367	5.95433	5.97667	5.635	18	tr|A0A2Z7BF38|A0A2Z7BF38_9LAMI	Transmembrane protein 18
Hrh_00616	0.768667	0.0846667	0	0.454	0.1	0	0.863	0.381	0.117	0.292	.	sp|Q39232|SUC1_ARATH	Sucrose transport protein SUC1
Hrh_00617	0.081	0.0136667	0.0243333	0	0.0736667	0.0273333	0	0.011	0.0536667	0.0233333	.	sp|Q9LNG5|PPP7L_ARATH	Serine/threonine-protein phosphatase 7 long form homolog
Hrh_00618	1.714	12.8853	16.8127	7.97033	12.8647	4.11	9.12133	10.7983	13.512	3.73067	.	tr|A0A2Z7BG19|A0A2Z7BG19_9LAMI	Uncharacterized protein
Hrh_00619	0.965	0.917333	1.16033	0.987333	0.509667	1.13633	0.790667	1.24533	1.36467	1.04	.	sp|Q6DBG8|ARAD1_ARATH	Probable arabinosyltransferase ARAD1
Hrh_00620	1.53433	1.68933	1.75667	1.37467	0.454667	0.709333	1.01167	2.16333	1.246	0.769667	.	sp|Q9XID0|FAB1D_ARATH	Putative 1-phosphatidylinositol-3-phosphate 5-kinase FAB1D
Hrh_00621	0.531333	1.549	0.985	1.25	1.68033	1.08067	1.11267	1.64267	0.672667	0.882333	13	sp|Q9XID0|FAB1D_ARATH	Putative 1-phosphatidylinositol-3-phosphate 5-kinase FAB1D
Hrh_00622	0.817	1.259	0.568333	0.989333	37.4853	9.34233	0.802	0.915667	0.645667	0.778667	15	sp|Q9FNA2|PAO1_ARATH	Polyamine oxidase 1
Hrh_00623	9.94933	11.686	9.93333	10.089	26.594	29.983	10.748	11.8817	15.8727	14.192	10	sp|Q8LBK6|GRS15_ARATH	Monothiol glutaredoxin-S15, mitochondrial
Hrh_00624	1.90833	1.39433	0	2.356	0	0	1.94533	2.38267	0.24	0.935333	1	tr|A0A438DPW7|A0A438DPW7_VITVI	Uncharacterized protein
Hrh_00625	46.6373	33.559	12.936	35.2007	18.6623	21.3203	42.4337	37.457	46.585	44.5233	14	sp|Q500U8|TKPR1_ARATH	Tetraketide alpha-pyrone reductase 1
Hrh_00626	2.01167	5.05967	6.43533	4.18467	1.277	1.033	4.54367	3.40767	1.74767	1.37733	6	tr|A0A2Z7B307|A0A2Z7B307_9LAMI	PMEI domain-containing protein
Hrh_00627	1.15567	1.16767	0.71	1.038	0.568667	0.421	1.52967	1.15467	1.86233	1.744	.	sp|Q9MA85|PP215_ARATH	Pentatricopeptide repeat-containing protein At3g05340
Hrh_00628	4.52667	4.41867	4.43933	4.07433	10.5347	5.679	4.45533	4.73733	2.92033	4.98467	15	sp|F4K4C5|KN14S_ARATH	Kinesin-like protein KIN-14S
Hrh_00629	6.97633	7.998	4.014	7.27767	0.922333	0.564667	7.85733	7.46167	8.17967	7.73867	17	tr|A0A2Z7AJS3|A0A2Z7AJS3_9LAMI	Uncharacterized protein
Hrh_00630	7.84333	9.322	11.8887	9.01633	9.11233	13.5753	8.06933	8.98067	11.5487	9.49833	9	tr|A0A2Z7BEP8|A0A2Z7BEP8_9LAMI	tRNA-dihydrouridine synthase
Hrh_00631	1.488	2.397	1.30433	1.31067	0.323	0.132	1.67867	2.081	1.74333	2.156	4	sp|Q9SPU7|TERT_ARATH	Telomerase reverse transcriptase
Hrh_00632	25.135	25.1037	10.5187	20.208	23.8903	12.7717	31.2327	23.465	26.1457	24.4077	14	sp|P82658|TL19_ARATH	Thylakoid lumenal 19 kDa protein, chloroplastic
Hrh_00633	6.935	8.57667	11.378	8.08533	2.67733	3.578	8.637	9.66033	7.737	7.55767	12	tr|A0A2Z7BEB1|A0A2Z7BEB1_9LAMI	RRM domain-containing protein
Hrh_00634	0.772333	0.962667	0.231667	1.17433	0.122333	0.268333	0.154333	2.39533	0.0466667	0.278667	7	tr|A0A2P5BQX8|A0A2P5BQX8_PARAD	Uncharacterized protein (Fragment)
Hrh_00635	0.536	0	0.354	0	0	0	0	0.101667	0	0	.	--na--	--na--
Hrh_00636	1.27033	0.826	1.201	1.29	8.96467	7.905	1.17567	0.882333	1.289	1.49467	10	--na--	--na--
Hrh_00637	1.332	0.383333	0.307667	0.986667	2.24133	3.266	0.69	0.47	0.414	0.018	10	--na--	--na--
Hrh_00638	47.1193	53.4877	57.1847	49.6333	76.7713	70.9567	51.1487	50.4103	59.8473	51.6	.	sp|Q94C11|SUGP1_ARATH	SURP and G-patch domain-containing protein 1-like protein
Hrh_00639	0.386667	0.401	0.307667	0.320667	0.081	0.172333	0.539333	0.215	0.379333	0.687333	.	sp|Q9FKS4|ATR_ARATH	Serine/threonine-protein kinase ATR
Hrh_00640	0	0	0.596	0	0	0	0.226667	0	0	0	.	--na--	--na--
Hrh_00641	16.4177	16.0207	19.532	15.178	67.923	53.6857	15.4047	16.408	20.3523	15.4747	10	sp|Q66GR3|BH130_ARATH	Transcription factor bHLH130
Hrh_00642	8.925	10.4577	10.8867	9.04433	7.31033	11.9837	8.71067	9.10833	10.4493	10.5627	.	sp|F4I366|NRPA2_ARATH	DNA-directed RNA polymerase I subunit 2
Hrh_00643	61.2243	62.051	55.1007	71.9543	70.4283	70.733	63.1567	60.613	61.121	62.188	.	sp|Q9FMN4|TCLOT_ARATH	Thioredoxin-like protein Clot
Hrh_00644	2.12733	2.75767	0.463	1.07467	4.32433	0.916667	1.17433	1.463	1.91067	1.405	3	--na--	--na--
Hrh_00645	0	0	0.317667	0	0	0.757667	0	0	0.094	0	.	tr|A0A1S4D5U4|A0A1S4D5U4_TOBAC	uncharacterized protein LOC107826353
Hrh_00646	3.24867	3.20133	4.78533	2.97367	8.86733	6.25767	3.03567	3.19967	6.55767	4.967	15	--na--	--na--
Hrh_00647	0.321667	2.37367	2.53533	1.94167	0.087	0.236	0.484667	1.628	0.292667	0.876667	6	--na--	--na--
Hrh_00648	8.35	7.74267	3.16233	6.68133	2.52933	2.103	5.84067	9.42667	8.10367	6.119	17	--na--	--na--
Hrh_00649	0.295	0.470667	0.197	0.259667	1.729	1.17	0.164667	0.165667	0.936667	0.337333	.	tr|A0A2Z7B307|A0A2Z7B307_9LAMI	PMEI domain-containing protein
Hrh_00650	6.981	4.30733	7.796	4.47867	2.64067	5.216	6.22167	4.45967	15.61	11.1177	16	--na--	--na--
Hrh_00651	12.5203	2.13667	5.02333	1.963	2.05	2.13767	4.984	3.87067	10.4887	7.341	5	tr|A0A2H3X7B2|A0A2H3X7B2_PHODC	uncharacterized protein LOC103699180
Hrh_00652	19.6553	16.4627	24.9993	20.98	77.6733	59.2493	18.8567	17.7347	15.5843	15.0457	10	sp|Q0V869-2|OTU11_ARATH	Isoform 2 of OVARIAN TUMOR DOMAIN-containing deubiquitinating enzyme 11
Hrh_00653	7.06967	7.47767	7.56967	7.24633	3.66233	5.163	6.22467	6.87267	7.241	6.75433	.	sp|Q08A72|EML4_ARATH	Protein EMSY-LIKE 4
Hrh_00654	9.122	7.74	8.95233	9.49467	7.93067	17.8387	8.59967	8.361	9.01567	9.82333	2	sp|Q7F8R0|C3H14_ORYSJ	Zinc finger CCCH domain-containing protein 14
Hrh_00655	16.736	16.654	19.4527	17.2993	15.379	23.1287	15.4327	16.0557	20.3533	18.6913	.	sp|O64876|NTAN1_ARATH	Protein N-terminal asparagine amidohydrolase
Hrh_00656	8.47433	9.00067	7.991	8.521	24.1377	20.9847	8.37933	8.716	10.9277	8.53733	10	sp|A2XN40|PP2A2_ORYSI	Serine/threonine-protein phosphatase PP2A-2 catalytic subunit
Hrh_00657	0	0.884667	0.074	1.891	1.11867	0	0	0.340333	0.143	1.76633	3	--na--	--na--
Hrh_00658	14.5807	15.5497	15.4433	15.8157	4.564	7.21067	15.6533	16.6797	16.304	15.2507	4	tr|A0A2G9I5Z3|A0A2G9I5Z3_9LAMI	SWIB domain-containing protein
Hrh_00659	9.54233	8.14167	2.325	9.1	2.19267	2.172	10.2943	8.57933	12.701	16.5597	14	sp|O22056|SIGB_ARATH	RNA polymerase sigma factor sigB
Hrh_00660	14.369	21.426	1.44833	19.0527	0	0	23.2463	20.941	9.41567	9.26633	1	--na--	--na--
Hrh_00661	34.2917	35.9747	8.461	39.4607	10.9763	3.222	42.5493	37.312	36.78	40.9007	17	sp|Q9S9N5|CNGC7_ARATH	Putative cyclic nucleotide-gated ion channel 7
Hrh_00662	22.6693	27.7687	15.3833	29.2397	1.24433	0.487333	26.3153	30.3737	16.6347	18.6733	1	tr|A0A2Z7CW13|A0A2Z7CW13_9LAMI	Uncharacterized protein
Hrh_00663	9.86533	11.4177	19.7797	13.102	1.09167	1.693	8.43533	13.764	8.41567	6.718	12	tr|A0A2Z7D5H6|A0A2Z7D5H6_9LAMI	Nuclear factor 1 A-type isoform 1
Hrh_00664	10.5703	5.89433	11.3387	4.26733	7.50533	17.539	6.97833	3.17333	5.28333	3.264	9	sp|Q9FMA3|PEX5_ARATH	Peroxisome biogenesis protein 5
Hrh_00665	0.480333	0.386333	0.043	0.133667	0.314667	0.759333	0.153	0	0.218333	0.225	.	--na--	--na--
Hrh_00666	2.411	3.39133	3.05433	3.46933	0.426	1.116	2.158	3.88767	2.44667	2.032	11	tr|A0A022QHX8|A0A022QHX8_ERYGU	Uncharacterized protein
Hrh_00667	2.01633	1.151	0.876333	1.58267	1.74433	2.04633	1.336	1.4	1.94667	2.42433	.	--na--	--na--
Hrh_00668	10.9023	12.2193	8.84167	10.1103	10.5907	13.685	11.208	10.9	13.9127	12.083	.	sp|Q0WPK4|PAT1H_ARATH	Protein PAT1 homolog
Hrh_00669	1.82733	0.315	0.517333	0.640333	0.795667	0.995	1.78467	0.458333	1.68667	2.193	14	--na--	--na--
Hrh_00670	3.85533	4.09367	6.543	5.377	3.63867	1.87467	4.683	4.225	2.80367	3.96733	6	sp|Q9LDD1|BRG3_ARATH	Probable BOI-related E3 ubiquitin-protein ligase 3
Hrh_00671	0	0	3.091	0	0	0	0	0	0	0	18	sp|Q9ASR1|EF2_ARATH	Elongation factor 2
Hrh_00672	19.453	18.7727	16.995	19.661	7.23067	11.7573	20.9553	20.519	15.4933	18.175	11	tr|A0A5J5BQ13|A0A5J5BQ13_9ASTE	Post-GPI attachment to proteins factor 3
Hrh_00673	1.54033	1.44433	1.16667	1.45033	0.231667	0.283333	2.309	1.23767	0.799667	0.977667	11	--na--	--na--
Hrh_00674	0.365333	0.326333	1.19433	0.300667	0	0	0.489667	0.638	0.0373333	0.294333	.	tr|A0A2G9GGV6|A0A2G9GGV6_9LAMI	CCT domain-containing protein
Hrh_00675	1.422	1.30967	0.926	2.41933	0.562	0.228	1.87467	2.02367	0.905333	0.923667	1	--na--	--na--
Hrh_00676	5.564	5.40867	0.570333	7.14333	2.75033	0.062	6.418	6.21867	1.57033	3.90767	1	sp|Q9FVS9|C96AF_ARATH	Alkane hydroxylase MAH1
Hrh_00677	1.88167	0.878667	0.865	1.17033	0.829	0.0553333	0.728667	1.51133	0.074	0.453333	5	sp|Q9FVS9|C96AF_ARATH	Alkane hydroxylase MAH1
Hrh_00678	3.569	1.76867	2.03333	3.36067	1.229	0.343	1.83433	2.90933	1.76867	1.70033	5	sp|Q9SGU2|SAU71_ARATH	Auxin-responsive protein SAUR71
Hrh_00679	8.74967	8.99067	18.531	9.88867	96.221	58.312	7.83367	10.2443	17.3207	9.22333	15	tr|A0A2Z7A6I8|A0A2Z7A6I8_9LAMI	Uncharacterized protein
Hrh_00680	19.6663	17.2277	11.48	17.6317	8.44333	12.1087	20.0223	17.4403	24.6283	29.314	.	tr|A0A2G9H4I6|A0A2G9H4I6_9LAMI	Uncharacterized protein
Hrh_00681	16.7433	13.4383	6.03367	11.998	3.99267	3.883	16.441	12.738	13.331	17.1103	17	tr|A0A2G9H3Z3|A0A2G9H3Z3_9LAMI	Tyrosine kinase
Hrh_00682	9.24867	11.2157	9.07733	11.9163	17.369	12.6877	11.0943	12.7283	12.074	12.5653	15	sp|Q9SA32|CCB31_ARATH	Putative cyclin-B3-1
Hrh_00683	5.60533	6.06067	1.48733	7.034	1.12	0.287667	7.20033	5.47833	0.582	1.34933	1	sp|O81123|ZIP1_ARATH	Zinc transporter 1
Hrh_00684	7.96	4.11133	5.043	6.61667	1.80067	2.28167	4.90167	5.33733	5.99167	5.011	5	sp|E5L8F7|IPN2_LOTJA	Myb family transcription factor IPN2
Hrh_00685	3.63767	3.53333	2.83767	4.09833	0.093	0.157333	3.618	4.32233	1.458	1.86933	1	tr|A0A2Z7BLT0|A0A2Z7BLT0_9LAMI	C-type mannose receptor 2
Hrh_00686	2.146	1.68433	1.47567	1.879	0.199667	0.194	1.315	1.74067	0.712333	1.03533	11	sp|Q9SA38|OCT3_ARATH	Organic cation/carnitine transporter 3
Hrh_00687	12.0763	14.3153	16.6217	11.5557	9.276	12.8763	12.6073	13.7187	12.539	12.7757	.	sp|A4GSN8-3|NUA_ARATH	Isoform 3 of Nuclear-pore anchor
Hrh_00688	17.592	24.865	23.847	24.051	18.6383	22.0483	16.779	23.614	11.9913	13.336	.	sp|Q9LTW4|NANA_ARATH	Aspartic proteinase NANA, chloroplast
Hrh_00689	1.37633	1.48167	0.749	1.277	2.484	1.357	1.21633	1.32567	1.44233	1.19333	3	sp|Q9LTW5|AGC15_ARATH	Serine/threonine-protein kinase AGC1-5
Hrh_00690	6.441	5.614	5.37433	4.80067	15.446	11.4967	5.907	5.197	15.2793	11.67	16	tr|A0A2Z7BF82|A0A2Z7BF82_9LAMI	Uncharacterized protein
Hrh_00691	0	0.088	11.9913	0.028	34.6477	49.0537	0.035	0.07	0.140667	0.0943333	10	tr|A0A022QMA2|A0A022QMA2_ERYGU	Uncharacterized protein
Hrh_00692	3.54533	2.91067	4.95567	2.463	2.17133	14.0977	2.36467	2.80767	4.689	2.84067	2	tr|A0A2Z7BLS1|A0A2Z7BLS1_9LAMI	Uncharacterized protein
Hrh_00693	14.177	15.2797	16.058	14.8893	46.2453	51.626	14.537	14.1657	17.2953	16.0117	10	tr|A0A2Z7BFK1|A0A2Z7BFK1_9LAMI	WD_REPEATS_REGION domain-containing protein
Hrh_00694	3.94933	5.13633	3.49167	4.954	2.71233	20.278	4.66467	5.61933	3.944	3.96733	2	sp|F4JSV3|EDA40_ARATH	Probable E3 ubiquitin-protein ligase EDA40
Hrh_00695	2.011	1.573	1.195	3.07	4.173	2.68333	1.76867	1.89533	2.051	1.85933	15	tr|A0A2Z7BHH4|A0A2Z7BHH4_9LAMI	Uncharacterized protein
Hrh_00696	31.0757	32.3697	18.1827	29.5703	21.3263	14.787	31.807	31.1263	32.0073	28.9813	.	sp|Q9SUA3|D6KL1_ARATH	Serine/threonine-protein kinase D6PKL1
Hrh_00697	12.1587	9.039	5.814	9.33867	40.3907	33.737	12.956	8.678	7.13633	10.4707	10	--na--	--na--
Hrh_00698	3.14467	2.808	1.48667	3.31867	1.50533	0.52	2.78267	2.518	2.429	2.244	17	sp|Q8GYX3|MP705_ARATH	Microtubule-associated protein 70-5
Hrh_00699	1.35567	0.766667	1.19267	1.72767	0.611333	0.504333	1.215	0.677667	1.43	1.92267	14	tr|A0A2Z7D3V5|A0A2Z7D3V5_9LAMI	BAH domain-containing protein
Hrh_00700	0.976333	1.73133	2.147	1.86167	0.986	1.232	1.68567	1.20833	1.87367	1.63933	.	tr|A0A2Z7D3V5|A0A2Z7D3V5_9LAMI	BAH domain-containing protein
Hrh_00701	2.21533	4.49267	3.636	4.571	4.68933	3.10067	2.44933	3.069	0.939667	0.452667	13	tr|A0A2Z7D0P8|A0A2Z7D0P8_9LAMI	Serine acetyltransferase 1, chloroplastic
Hrh_00702	1.154	1.22433	1.103	0.869	0.367667	0.425333	0.808	1.20967	1.161	1.23833	.	--na--	--na--
Hrh_00703	2.64767	3.42133	3.77167	2.83967	1.219	3.24167	3.41733	3.72433	4.421	3.49	4	sp|O23491|PP315_ARATH	Pentatricopeptide repeat-containing protein At4g16470
Hrh_00704	4.942	2.85067	0.922333	2.98733	2.806	1.98567	4.36833	3.195	1.742	4.548	5	sp|P54928|IMP3_SOLLC	Inositol monophosphatase 3
Hrh_00705	3.98	5.19933	6.35933	4.45167	1.236	1.171	4.17933	4.802	4.56033	4.04967	12	sp|Q9SU29|UPL5_ARATH	E3 ubiquitin-protein ligase UPL5
Hrh_00706	63.2873	47.1177	195.606	66.8707	5.048	1.40633	59.3343	58.518	0.794333	11.931	18	--na--	--na--
Hrh_00707	2.32833	2.564	2.937	2.64933	0.859667	1.52433	2.33867	3.235	2.25867	2.536	11	--na--	--na--
Hrh_00708	40.9397	34.741	23.648	35.3423	26.943	38.049	43.1667	33.1857	42.957	46.974	.	sp|Q9SV07|ASAT1_ARATH	Acyl-CoA--sterol O-acyltransferase 1
Hrh_00709	2.029	3.85	3.85967	2.61533	0.480667	1.25167	2.49033	2.94233	1.80667	1.141	6	sp|Q9SV07|ASAT1_ARATH	Acyl-CoA--sterol O-acyltransferase 1
Hrh_00710	48.6593	50.0417	57.7053	47.317	37.912	55.49	50.781	48.7737	51.0633	46.604	.	sp|Q9SU25|T2FA_ARATH	Transcription initiation factor IIF subunit alpha
Hrh_00711	2.562	3.006	2.349	2.929	2.15467	1.216	3.167	3.92633	2.498	3.95933	17	sp|P52423|PUR3_VIGUN	Phosphoribosylglycinamide formyltransferase, chloroplastic
Hrh_00712	69.9267	75.2673	91.9943	71.1717	204.829	223.911	70.418	77.8647	112.199	82.5607	10	sp|O49636|MPC4_ARATH	Mitochondrial pyruvate carrier 4
Hrh_00713	17.6757	14.551	9.61767	14.7447	9.584	11.0087	16.2663	13.654	11.947	12.4193	.	sp|Q8GYK2|SOBRL_ARATH	Probable carboxylesterase SOBER1-like
Hrh_00714	2.47067	2.485	0	0.714333	1.78767	0.484667	3.45133	0.393333	0.925	1.067	5	sp|Q9ZVN4|DSP1_ARATH	Tyrosine-protein phosphatase DSP1
Hrh_00715	3.93333	4.48067	6.03367	5.14333	0.499333	1.533	4.31933	4.417	5.50767	4.73333	4	sp|O48802|PHOX2_ARATH	Protein CLMP1
Hrh_00716	19.1033	14.4617	34.968	13.1397	289.259	394.854	20.2537	13.5553	199.787	77.1103	10	sp|P31237|ACCO_ACTDE	1-aminocyclopropane-1-carboxylate oxidase
Hrh_00717	1.341	0.741333	0.542667	1.115	1.13067	0.144333	1.24867	1.34	1.204	0.916333	17	sp|Q8W4M5|PFPB1_ARATH	Pyrophosphate--fructose 6-phosphate 1-phosphotransferase subunit beta 1
Hrh_00718	12.928	9.49667	6.118	9.881	2.239	0.693667	10.4977	8.43333	8.41433	9.23333	17	tr|A0A2Z7A3T6|A0A2Z7A3T6_9LAMI	Uncharacterized protein
Hrh_00719	3.79167	2.52233	4.40767	2.67833	0.721	0.969333	3.876	3.16067	3.73933	4.888	4	sp|O22299|LET6_SOLLC	Homeobox protein knotted-1-like LET6
Hrh_00720	22.4093	22.6807	16.8187	18.3733	2.11	0.873	20.1757	21.54	17.171	19.4763	11	sp|Q6R2J8|SRF8_ARATH	Protein STRUBBELIG-RECEPTOR FAMILY 8
Hrh_00721	67.3187	47.0183	45.4313	51.3733	33.9417	43.5413	58.903	48.3717	59.4607	65.5337	.	tr|A0A2Z7AB02|A0A2Z7AB02_9LAMI	Pyridoxal phosphate homeostasis protein
Hrh_00722	0.317333	0.437667	0.246333	0.695333	4.00733	0.460667	0.667333	0.462333	0.271667	0.206333	15	sp|Q9SZL4|ATL18_ARATH	RING-H2 finger protein ATL18
Hrh_00723	7.22167	8.31833	14.973	5.03233	6.03	7.58133	5.947	8.06567	16.5093	6.73367	16	sp|Q9C519|WRKY6_ARATH	WRKY transcription factor 6
Hrh_00724	25.6337	29.2967	19.2283	28.623	49.2967	22.9993	29.3217	27.471	30.913	29.326	3	sp|O04057|ASPR_CUCPE	Aspartic proteinase
Hrh_00725	0	0.172333	0.0916667	0.046	0	0.0516667	0	0.042	0	0.161333	.	tr|A0A2Z7AB09|A0A2Z7AB09_9LAMI	Uncharacterized protein
Hrh_00726	6.19067	8.44333	6.74567	6.709	4.244	8.96567	6.52267	6.85833	8.386	8.14567	8	tr|A0A2Z7AB09|A0A2Z7AB09_9LAMI	Uncharacterized protein
Hrh_00727	870.371	477.061	242.992	694.266	262.682	45.6667	720.986	534.274	241.165	294.336	5	--na--	--na--
Hrh_00728	0.193	0.407667	0.620333	0.805333	4.395	13.0247	0.189	0.789667	3.71033	0.685667	2	tr|A0A2G9I851|A0A2G9I851_9LAMI	Uncharacterized protein
Hrh_00729	1.35633	1.855	0.920333	2.17367	0.791	0.154	1.973	1.93233	2.65367	2.28	14	sp|Q9S7Y1|BH030_ARATH	Transcription factor bHLH30
Hrh_00730	8.70967	10.3777	12.6783	8.70233	3.24433	5.91567	9.99867	10.4697	9.05367	8.128	12	--na--	--na--
Hrh_00731	1.31333	1.03667	0.749333	1.07267	0.077	0.160333	1.18367	0.953	0.703	1.22833	17	--na--	--na--
Hrh_00732	0.308	0.236667	0.998667	0.548	0	0.079	0.271333	0.219667	0.730333	0.534	.	tr|A0A2G9I1R4|A0A2G9I1R4_9LAMI	Uncharacterized protein
Hrh_00733	0.298	0.463333	4.732	0.598	0.0686667	0.0833333	0.479667	0.579	0.170333	0.266333	18	sp|P10978|POLX_TOBAC	Retrovirus-related Pol polyprotein from transposon TNT 1-94
Hrh_00734	1.952	1.73933	5.43733	1.71533	2.181	0.695333	1.499	3.08933	0.189333	1.504	18	sp|Q9FX68|ZWIP6_ARATH	Zinc finger protein WIP6
Hrh_00735	54.722	45.413	30.4663	48.586	58.2127	55.2567	48.007	41.9253	49.4547	52.0353	.	sp|Q9SX28|GDT15_ARATH	GDT1-like protein 5
Hrh_00736	1.142	1.315	9.10833	0.541667	1.423	0.715333	1.242	1.33133	4.56667	0.893667	18	sp|Q9C9G7|MYB62_ARATH	Transcription factor MYB62
Hrh_00737	2.41667	1.22167	1.20567	1.88033	2.925	5.70633	1.31033	1.45367	2.12667	1.58067	2	tr|A0A2Z7AK54|A0A2Z7AK54_9LAMI	Uncharacterized protein
Hrh_00738	18.8717	18.9333	22.2693	19.781	53.1177	53.155	17.3293	18.1053	19.9953	19.339	10	sp|Q9ZSY2|DNJ15_ARATH	Chaperone protein dnaJ 15
Hrh_00739	10.5207	12.2677	22.5287	9.46633	17.333	26.6337	9.763	11.6723	10.08	8.90633	9	tr|A0A2Z7AJS6|A0A2Z7AJS6_9LAMI	RNA polymerase II degradation factor 1
Hrh_00740	4.121	4.207	3.68233	4.61867	61.086	95.8277	4.61233	4.00433	4.41567	4.04333	2	sp|Q8LFD1-2|LPP3_ARATH	Isoform 2 of Putative lipid phosphate phosphatase 3, chloroplastic
Hrh_00741	1.35033	0.850333	0.575667	1.731	1.71767	0.331	1.13667	1.37267	1.57933	1.60133	.	--na--	--na--
Hrh_00742	0.887	0.986333	0.947333	1.03167	1.18867	0.350667	0.983333	0.754667	0.422333	0.736333	.	sp|Q9SA25|WAKLG_ARATH	Wall-associated receptor kinase-like 8
Hrh_00743	5.22533	2.75433	1.97067	3.544	26.8687	18.5787	1.70233	3.43033	4.36933	3.87	10	tr|A0A2Z7ACN8|A0A2Z7ACN8_9LAMI	Uncharacterized protein
Hrh_00744	9.27633	5.18767	6.29333	6.45533	1.164	2.161	4.98233	5.68733	9.68133	6.01233	4	sp|Q6NLC8|Y1648_ARATH	Uncharacterized protein At1g66480
Hrh_00745	0.073	0.0896667	0.223667	0.137333	1.08167	3.90867	0.105	0.016	0.151667	0.123333	2	--na--	--na--
Hrh_00746	0	0	0	0	0	0.553	0	0	0	0	.	--na--	--na--
Hrh_00747	4.349	3.23033	2.03867	2.53433	1.035	1.33467	2.238	2.799	2.99233	1.68833	5	tr|A0A2Z7AK82|A0A2Z7AK82_9LAMI	Uridine-cytidine kinase C
Hrh_00748	6.51933	4.64167	5.99667	5.49867	9.58667	14.6723	4.35367	5.67633	11.813	6.75767	2	sp|Q9SXS2|SUT33_ARATH	Probable sulfate transporter 3.3
Hrh_00749	5.23667	5.96533	5.52133	5.209	2.66067	3.818	4.63367	5.722	6.572	5.37733	.	sp|Q9ZVF7|ESMD1_ARATH	Protein ESMERALDA 1
Hrh_00750	0.423667	1.231	0.465333	0.581333	0.103667	0.438	0.611667	1.091	0.390667	0.388667	.	tr|A0A2Z7AD54|A0A2Z7AD54_9LAMI	Clavata3/esr-related 16
Hrh_00751	14.552	10.955	13.3783	12.499	23.6283	19.3373	13.3023	12.8703	15.7403	13.7333	15	sp|Q56XJ7|Y4276_ARATH	Uncharacterized protein At4g22758
Hrh_00752	4.43833	3.956	4.19133	3.92067	3.84267	5.81267	3.88967	4.019	3.99733	4.45533	.	sp|Q9CAC4|MYOB2_ARATH	Myosin-binding protein 2
Hrh_00753	15.557	14.964	11.1793	12.8617	1.236	0.981	12.064	14.6117	10.7613	11.48	11	--na--	--na--
Hrh_00754	17.577	54.6367	63.786	41.9003	42.1633	29.648	19.589	32.0383	16.021	9.35767	13	sp|Q02200|PERX_NICSY	Lignin-forming anionic peroxidase
Hrh_00755	0.773333	0.728667	1.12667	0.648	0.148	0.0233333	1.64733	0.564333	0.589	1.99267	4	sp|P17407|21KD_DAUCA	21 kDa protein
Hrh_00756	3.385	5.10833	4.585	3.692	2.945	2.93133	3.745	4.617	3.735	3.40033	.	tr|W9RGH2|W9RGH2_9ROSA	Uncharacterized protein
Hrh_00757	4.92	5.44167	5.44467	4.89833	69.345	44.402	5.052	4.88533	6.32167	5.04733	15	sp|F4HVJ3|POD1_ARATH	Protein POLLEN DEFECTIVE IN GUIDANCE 1
Hrh_00758	6.42733	8.47733	9.77933	8.921	3.43233	1.83033	7.89	7.46767	4.45633	4.67	6	sp|Q60CZ8|R1A10_SOLDE	Putative late blight resistance protein homolog R1A-10
Hrh_00759	11.0863	14.1203	10.554	13.8447	71.5307	46.611	10.0493	12.2043	39.6213	25.4137	15	sp|P0DO17|VIT1_EUCGR	Vacuolar iron transporter 1
Hrh_00760	9.71467	17.3193	23.871	16.568	3.10733	1.19567	9.49967	20.1027	20.6457	13.2833	12	--na--	--na--
Hrh_00761	9.85	7.53567	10.5907	7.14233	4.21767	5.69567	7.22	7.567	9.966	8.05633	.	sp|Q8GUU2|RIE1_ARATH	E3 ubiquitin protein ligase RIE1
Hrh_00762	6.91867	8.47633	9.78167	7.53633	8.042	9.21	7.98467	7.94533	8.81133	7.696	.	sp|Q9ZU97|VAC14_ARATH	Protein VAC14 homolog
Hrh_00763	0.035	0	0	0	0	0	0	0.0193333	0	0	.	sp|Q9ZU96|Y2168_ARATH	Ankyrin repeat-containing protein At2g01680
Hrh_00764	17.4443	39.116	69.1617	32.957	28.5493	16.576	29.525	33.6113	3.265	7.71733	18	sp|O48723|PLP2_ARATH	Patatin-like protein 2
Hrh_00765	2.43967	1.951	0	0.942333	0	0	1.35767	0.0803333	0.764333	0.683667	5	--na--	--na--
Hrh_00766	1.19633	0.652333	0.528	0.690667	0.427333	0.49	0.796333	0.910333	0.363667	0.76	.	sp|Q9FYK2|CML25_ARATH	Probable calcium-binding protein CML25
Hrh_00767	0.410333	0.267	0.129333	0.337	4.31067	2.74067	0.24	0.192333	0.408333	0.139667	15	tr|A0A2Z7BBJ7|A0A2Z7BBJ7_9LAMI	Uncharacterized protein
Hrh_00768	7.498	6.29533	4.537	7.576	4.256	1.128	7.008	5.27533	5.94533	5.86767	17	sp|Q9CAB7|PXG4_ARATH	Probable peroxygenase 4
Hrh_00769	3.304	2.29867	1.85733	2.70633	0.140333	0.265667	3.64067	2.71267	2.79833	2.79533	17	sp|Q0WPN8|PDLP7_ARATH	Plasmodesmata-located protein 7
Hrh_00770	1.80867	1.84233	1.018	1.35533	0.213333	0.214667	1.76833	1.85133	1.34133	1.94867	17	sp|Q9ZU91|E133_ARATH	Glucan endo-1,3-beta-glucosidase 3
Hrh_00771	3.931	2.866	1.41767	3.78	0.688667	0.379667	3.94033	3.01033	4.266	4.11267	14	sp|Q39580|DYL1_CHLRE	Dynein 8 kDa light chain, flagellar outer arm
Hrh_00772	9.909	10.89	5.37967	9.79133	7.87967	5.01433	9.97167	10.6897	10.123	10.807	.	sp|P43298|TMK1_ARATH	Receptor protein kinase TMK1
Hrh_00773	11.334	14.403	15.9663	12.4007	1.12933	1.25133	9.742	14.0037	6.723	6.933	6	sp|Q9C5U0|AHK4_ARATH	Histidine kinase 4
Hrh_00774	11.4297	11.591	11.6043	10.9233	7.70233	11.256	10.9787	12.573	11.998	14.256	.	sp|Q8RWM3|MED27_ARATH	Mediator of RNA polymerase II transcription subunit 27
Hrh_00775	0	0	0	0	0	0	0	0	0	0	.	tr|A0A2I0AGM5|A0A2I0AGM5_9ASPA	AC transposase
Hrh_00776	33.0657	31.7223	30.6237	34.66	34.568	30.7487	33.788	35.1367	28.7063	30.7437	.	sp|Q9SKD0|BPC1_ARATH	Protein BASIC PENTACYSTEINE1
Hrh_00777	10.6843	12.715	9.639	13.1887	2.74667	1.88833	10.5527	12.656	8.22467	8.49267	11	sp|Q9SIS3|MA656_ARATH	65-kDa microtubule-associated protein 6
Hrh_00778	5.53167	6.50733	6.40533	5.46133	1.7	2.28067	5.57667	6.00367	5.69767	5.86667	11	sp|Q9LKW9|NHX7_ARATH	Sodium/hydrogen exchanger 7
Hrh_00779	14.09	12.9143	10.468	12.9727	6.129	7.75833	13.567	11.9883	12.1213	12.9497	.	sp|Q6F6B5|ARC3_ARATH	Protein ACCUMULATION AND REPLICATION OF CHLOROPLASTS 3
Hrh_00780	9.08967	9.319	8.50933	13.5173	7.717	7.15333	10.585	11.004	5.48233	8.24967	.	tr|A0A2Z7BHC6|A0A2Z7BHC6_9LAMI	Uncharacterized protein
Hrh_00781	1.38367	1.257	2.21467	1.30267	0.624333	0.785	1.18433	1.48367	1.69767	1.438	.	sp|Q69KJ0|RTL3_ORYSJ	Ribonuclease 3-like protein 3
Hrh_00782	6.224	6.631	5.608	5.937	11.8947	9.77633	5.14167	5.261	5.84	6.426	10	tr|A0A2Z7BHG4|A0A2Z7BHG4_9LAMI	Uncharacterized protein
Hrh_00783	3.531	4.455	4.90967	3.63933	2.60967	2.99967	3.33567	4.038	3.75367	3.53167	.	sp|Q9C5X9|HAC1_ARATH	Histone acetyltransferase HAC1
Hrh_00784	5.318	4.97767	2.87467	4.78433	1.65733	0.446333	5.12533	5.50833	3.598	4.23533	17	tr|A0A2Z7B9Z3|A0A2Z7B9Z3_9LAMI	Glycosyltransferase
Hrh_00785	69.516	73.63	153.318	80.8923	167.243	194.233	76.9627	77.551	69.9507	64.1693	9	sp|F4JJE0|CCT2_ARATH	Choline-phosphate cytidylyltransferase 2
Hrh_00786	5.96467	5.85367	2.741	5.36767	1.988	0.781333	6.43533	5.58033	7.80333	8.403	14	sp|O48921|C97B2_SOYBN	Cytochrome P450 97B2, chloroplastic
Hrh_00787	9.696	8.64867	14.1347	7.771	11.706	14.0823	9.727	9.31333	11.6213	13.8423	9	sp|Q84P54|GATP1_SOLLC	Gamma aminobutyrate transaminase 1, mitochondrial
Hrh_00788	18.9087	17.5167	14.884	18.8393	57.8883	33.6677	17.553	17.887	11.3013	18.0053	15	--na--	--na--
Hrh_00789	63.7377	52.6863	46.461	64.0173	216.892	80.5523	54.259	56.3343	37.4053	31.0587	15	tr|A0A2Z7BD80|A0A2Z7BD80_9LAMI	Uncharacterized protein
Hrh_00790	11.911	10.8533	9.53367	9.65067	10.18	9.84033	10.0483	9.43933	13.4827	11.952	.	sp|F4J077|PATH1_ARATH	Protein PAT1 homolog 1
Hrh_00791	1574.5	1345.12	131.012	1507.54	227.13	19.3637	2086.8	1379.68	1285	1528.08	17	sp|Q7DM39|PSBP1_TOBAC	Oxygen-evolving enhancer protein 2-1, chloroplastic
Hrh_00792	4.69233	5.997	6.32467	5.98833	4.28333	5.93533	5.37267	5.849	6.611	6.96133	.	sp|Q8H1U4|APC5_ARATH	Anaphase-promoting complex subunit 5
Hrh_00793	12.2517	11.202	11.3197	10.8143	22.9397	21.4117	11.9213	11.7117	13.8583	12.3033	10	sp|Q9FNN2|WDR26_ARATH	WD repeat-containing protein 26 homolog
Hrh_00794	2.43233	1.94533	6.284	3.972	11.2213	4.553	4.26733	2.266	0.649	1.531	15	--na--	--na--
Hrh_00795	15.027	17.551	27.7773	16.407	6.38867	6.892	16.893	16.801	12.9347	10.57	12	--na--	--na--
Hrh_00796	13.2377	12.323	14.448	12.7387	8.984	11.4907	12.8793	13.4567	13.6733	12.2583	.	sp|Q84MA1|NOP2C_ARATH	rRNA (cytosine-C(5))-methyltransferase NOP2C
Hrh_00797	34.4863	43.8253	63.5947	44.7297	548.502	468.43	32.374	41.1	154.344	78.68	10	sp|Q9SJD4|LACS8_ARATH	Long chain acyl-CoA synthetase 8
Hrh_00798	24.564	20.7257	19.7113	23.558	30.296	35.9413	24.431	22.0527	28.842	28.782	.	tr|A0A5A7P0K2|A0A5A7P0K2_STRAF	Ribosomal protein (Fragment)
Hrh_00799	2.33167	1.68967	0.959667	1.547	0.393333	0.413667	1.79333	1.60267	2.07467	1.87767	17	tr|A0A2Z7BGU6|A0A2Z7BGU6_9LAMI	Ribulose-1,5 bisphosphate carboxylase/oxygenase large subunit N-methyltransferase, chloroplastic
Hrh_00800	0.700667	1.376	0.316	0.528333	0.745333	0.991	1.07	1.215	3.224	1.93567	16	tr|A0A2Z7BGU6|A0A2Z7BGU6_9LAMI	Ribulose-1,5 bisphosphate carboxylase/oxygenase large subunit N-methyltransferase, chloroplastic
Hrh_00801	50.284	41.2957	29.8617	42.294	30.9117	11.716	41.1413	44.83	51.0093	51.7943	14	sp|Q8S4Y1|THIC1_ARATH	Acetyl-CoA acetyltransferase, cytosolic 1
Hrh_00802	59.55	54.8193	1.81233	62.0117	13.7023	0.372333	92.9793	55.4137	41.3623	57.4243	17	tr|A0A5A7QTB3|A0A5A7QTB3_STRAF	Protein translocase subunit SecA
Hrh_00803	9.022	9.28567	8.955	8.597	6.32167	7.40533	8.68667	8.989	8.25567	8.75967	.	tr|A0A2Z7B9X5|A0A2Z7B9X5_9LAMI	J domain-containing protein
Hrh_00804	28.2973	27.2163	25.495	26.276	41.8983	50.7227	25.9437	27.9333	42.133	38.697	2	sp|F4JFN3|HS906_ARATH	Heat shock protein 90-6, mitochondrial
Hrh_00805	22.1083	16.7787	21.763	20.2647	43.1683	42.5063	18.6603	18.8043	20.0707	17.217	10	tr|A0A2G9HJ50|A0A2G9HJ50_9LAMI	Dual-specificity kinase
Hrh_00806	7.42	8.86133	8.75267	7.957	5.23767	6.746	8.109	9.05533	10.108	8.49833	.	sp|Q05967|PGLR_TOBAC	Polygalacturonase
Hrh_00807	3.683	1.97233	2.98933	2.71433	2.53767	1.946	3.12267	2.10367	2.16667	3.09267	.	sp|Q9FKI0|FIMB5_ARATH	Fimbrin-5
Hrh_00808	8.42767	9.91833	12.508	9.788	9.66467	12.9833	8.936	9.57967	9.38433	9.69267	.	tr|A0A2Z7B9W6|A0A2Z7B9W6_9LAMI	Uncharacterized protein
Hrh_00809	16.096	22.092	27.402	18.3843	11.698	15.7807	21.2217	22.1817	18.677	19.0557	.	sp|F4K1J4|ATXR7_ARATH	Histone-lysine N-methyltransferase ATXR7
Hrh_00810	1.135	1.02033	0.548667	1.11433	1.32533	0.965333	1.10233	0.927	1.243	1.05933	.	tr|A0A2Z7BH81|A0A2Z7BH81_9LAMI	Uncharacterized protein
Hrh_00811	9.935	8.797	5.49533	9.03167	1.60733	0.311	9.35667	10.227	3.881	7.86733	1	sp|Q38775|CDC2D_ANTMA	Cell division control protein 2 homolog D
Hrh_00812	7.55967	8.761	8.62633	7.901	62.5143	28.9507	7.35033	8.25233	10.8017	9.96067	15	sp|A0A0A1C930|HMR2A_PANGI	3-hydroxy-3-methylglutaryl coenzyme A reductase 2-A
Hrh_00813	1.163	1.18933	2.23433	0.836333	0.064	0.202	1.618	1.86067	1.55267	1.128	12	sp|Q9S851|NAC31_ARATH	Protein CUP-SHAPED COTYLEDON 3
Hrh_00814	210.88	155.3	210.157	202.369	158.645	143.31	212.699	185.877	144.898	150.552	.	tr|A0A2Z7C944|A0A2Z7C944_9LAMI	Uncharacterized protein
Hrh_00815	0.921	0.390333	0.695	0.596667	4.76033	1.367	0.631333	0.547	0.708	0.702333	15	sp|Q9TLC2|NU5C_TECST	NAD(P)H-quinone oxidoreductase subunit 5, chloroplastic
Hrh_00816	0.705667	2.241	4.83567	4.04133	8.68333	9.30967	1.09	0.16	4.15167	0.156	10	sp|Q68RU8|TI214_PANGI	Protein TIC 214
Hrh_00817	299.384	216.674	24.2637	213.146	35.067	19.93	312.761	198.342	259.4	395.562	14	sp|P12859|G3PB_PEA	Glyceraldehyde-3-phosphate dehydrogenase B, chloroplastic
Hrh_00818	9.59267	9.154	5.82733	8.777	8.87833	5.86767	8.23967	8.69733	14.243	10.8897	.	sp|Q9C8E7|GLR33_ARATH	Glutamate receptor 3.3
Hrh_00819	24.678	25.1097	15.1667	25.3553	103.717	68.325	22.897	28.1117	28.684	27.64	15	tr|A0A5A7QF94|A0A5A7QF94_STRAF	Canopy-like protein
Hrh_00820	9.19533	8.78367	8.89967	8.52067	91.7143	79.0753	9.52567	8.85733	10.1517	8.74167	10	sp|P93006|P2C27_ARATH	Probable protein phosphatase 2C 27
Hrh_00821	4.98533	4.98033	4.35133	4.403	0.588	0.825667	4.64467	4.63233	5.30667	4.873	4	sp|Q9LM76|PUB44_ARATH	U-box domain-containing protein 44
Hrh_00822	4.247	5.14033	4.73033	4.12567	3.75333	5.635	4.51167	4.87133	4.854	5.20733	.	tr|A0A2Z7C2X4|A0A2Z7C2X4_9LAMI	Uncharacterized protein
Hrh_00823	4.431	4.66133	4.47433	4.40233	8.11867	7.92267	3.91333	4.992	4.097	3.954	10	tr|A0A2Z7B4R6|A0A2Z7B4R6_9LAMI	Uncharacterized protein
Hrh_00824	1.00633	0.917	0.764667	1.424	0.354	0.107667	1.41167	1.86833	0.996333	0.65	1	sp|Q9LDZ5|PBL21_ARATH	Probable serine/threonine-protein kinase PBL21
Hrh_00825	4.19833	3.58767	3.40233	3.71167	15.097	15.414	3.21733	3.822	4.834	4.01667	10	sp|Q9FDZ5|URGT6_ARATH	UDP-rhamnose/UDP-galactose transporter 6
Hrh_00826	15.074	19.6117	20.7457	19.0367	14.0273	15.9357	17.4543	19.3467	17.0753	16.532	.	sp|Q9M9H7|SOL1_ARATH	Carboxypeptidase SOL1
Hrh_00827	18.9983	16.3107	7.957	16.5487	90.756	66.9017	17.086	14.949	27.0403	20.0693	10	sp|A2RVM0-2|TIC32_ARATH	Isoform 2 of Short-chain dehydrogenase TIC 32, chloroplastic
Hrh_00828	64.779	56.8763	48.4547	59.2003	63.227	53.0823	56.6193	56.3123	60.5437	59.7413	.	sp|Q9SJ12|ATP7_ARATH	Probable ATP synthase 24 kDa subunit, mitochondrial
Hrh_00829	8.284	9.752	11.7167	9.97833	8.38133	10.7537	8.48167	9.36667	8.04	7.865	.	sp|Q9XIC5|NAC17_ARATH	NAC domain-containing protein 17
Hrh_00830	11.693	24.3837	62.9577	21.92	174.285	185.498	21.1923	26.0043	87.5563	26.1193	10	sp|Q9FY79|LAC14_ARATH	Laccase-14
Hrh_00831	8.823	14.124	58.9833	9.315	12.908	16.9973	19.715	15.794	27.627	8.609	18	sp|Q9FY79|LAC14_ARATH	Laccase-14
Hrh_00832	28.9007	27.5363	19.6077	27.066	11.538	9.469	32.3543	26.3667	20.552	23.1293	17	sp|Q94AI6|SEC6_ARATH	Exocyst complex component SEC6
Hrh_00833	7.38767	7.807	4.287	6.55	1.34567	1.85	4.843	6.67533	4.86433	4.85833	1	sp|Q9LX20|ASPL1_ARATH	Aspartic proteinase-like protein 1
Hrh_00834	56.8083	43.738	34.8063	46.81	34.746	24.2503	49.9597	46.4673	58.545	62.675	.	sp|O49884|RL30_LUPLU	60S ribosomal protein L30
Hrh_00835	8.26133	7.338	5.25133	6.492	27.687	19.356	9.13933	7.773	6.941	6.00767	15	sp|Q6Z8K4|MUB3_ORYSJ	Membrane-anchored ubiquitin-fold protein 3
Hrh_00836	0	0	0	0	0	0.375	0	0.254667	0.0176667	0.278	.	tr|A0A2Z7B4P6|A0A2Z7B4P6_9LAMI	Pentatricopeptide repeat-containing protein-like
Hrh_00837	0	0	0	0	0	0	0	0	0	0	.	sp|A0A3Q7I5Y9|ERFC3_SOLLC	Ethylene-response factor C3
Hrh_00838	12.3077	14.7073	30.809	14.227	25.6227	29.1947	15.7393	14.7163	12.1933	12.118	9	sp|Q4FE47-2|XB35_ARATH	Isoform 2 of Putative E3 ubiquitin-protein ligase XBAT35
Hrh_00839	7.92133	6.918	7.77433	6.095	1.22933	2.333	7.79733	7.965	4.64067	5.98733	11	sp|Q9LW68|LSH4_ARATH	Protein LIGHT-DEPENDENT SHORT HYPOCOTYLS 4
Hrh_00840	11.303	9.94333	10.858	8.708	18.1003	17.714	9.53367	10.1573	12.3607	12.4697	10	sp|Q9SVM8|RBG2_ARATH	Glycine-rich RNA-binding protein 2, mitochondrial
Hrh_00841	2.566	2.322	3.02133	2.47733	11.5653	8.549	2.25467	2.02833	2.568	2.334	10	tr|A0A2G9GT54|A0A2G9GT54_9LAMI	Uncharacterized protein
Hrh_00842	15.1553	14.9117	9.735	14.0733	0.726667	0.365333	13.916	16.641	10.7423	9.249	11	sp|Q9SVM9|CER26_ARATH	Protein ECERIFERUM 26
Hrh_00843	10.8297	9.30367	8.103	8.64	4.53433	9.26633	9.95733	10.1983	12.0083	11.9953	14	tr|A0A5A7RI68|A0A5A7RI68_STRAF	Regulator of chromosome condensation family protein
Hrh_00844	6.96233	6.54933	3.60367	7.35367	21.2873	16.078	5.206	5.19767	8.09533	7.53167	15	sp|F4JUL9|ARPC4_ARATH	Actin-related protein 2/3 complex subunit 4
Hrh_00845	6.931	5.28333	5.79933	6.443	13.7667	13.7813	7.206	5.11367	6.13867	5.21167	10	tr|A0A2G9GTT1|A0A2G9GTT1_9LAMI	DUF2052 domain-containing protein
Hrh_00846	20.6543	19.8267	14.5557	21.8677	12.5943	16.0013	20.9623	20.4217	20.907	24.0327	.	sp|Q8W486|OFUT1_ARATH	O-fucosyltransferase 1
Hrh_00847	5.16133	6.14667	8.39433	6.43167	21.4237	21.7843	5.65033	6.113	9.15467	6.64767	10	tr|A0A5A7P8B9|A0A5A7P8B9_STRAF	Ypt/Rab-GAP domain of gyp1p superfamily protein
Hrh_00848	166.211	165.441	129.133	164.248	63.3913	68.1847	161.773	153.12	176.42	186.731	4	sp|O49169|EF1A_MANES	Elongation factor 1-alpha
Hrh_00849	1.01967	0.668667	0.82	0.495333	0.0426667	0.0603333	1.02867	0.743667	0.572	0.620667	11	sp|Q9FLP6|SUMO2_ARATH	Small ubiquitin-related modifier 2
Hrh_00850	6.42633	7.135	3.033	4.538	0.872333	0.486	7.03767	7.184	2.972	3.64333	1	--na--	--na--
Hrh_00851	3.427	6.93833	10.391	7.28067	8.79033	6.01133	6.518	5.03467	0.558	2.506	13	sp|O48845|CYB5B_ARATH	Cytochrome b5 isoform B
Hrh_00852	1.16067	0.785	0.686667	1.29667	0.89	0.482	1.42933	1.42667	1.20833	1.097	.	sp|Q56YJ8|FAMA_ARATH	Transcription factor FAMA
Hrh_00853	13.3277	11.253	15.283	11.486	24.0563	29.2987	12.119	13.016	20.794	14.9353	2	tr|A0A2G9H3I9|A0A2G9H3I9_9LAMI	Non-lysosomal glucosylceramidase
Hrh_00854	4.12433	3.81767	3.191	2.52533	5.68833	2.654	3.04533	3.829	5.591	2.76567	.	--na--	--na--
Hrh_00855	6.066	4.73733	3.56733	5.44567	4.41933	4.73067	5.81433	5.42233	5.23267	6.15633	.	tr|A0A2G9HDF0|A0A2G9HDF0_9LAMI	Tyrosine kinase
Hrh_00856	2.06033	1.658	0.305333	1.343	0.432	0.176	2.30867	1.751	0.545333	1.41167	17	sp|Q6TPH1|PPA23_ARATH	Purple acid phosphatase 23
Hrh_00857	12.653	13.873	4.363	16.404	1.325	0.009	19.0537	14.5037	1.305	7.42833	1	sp|Q9M8Z8|PLY8_ARATH	Probable pectate lyase 8
Hrh_00858	4.324	4.34733	5.199	4.89367	1.55533	1.63667	4.56267	5.33267	5.138	5.04433	4	sp|Q7XDP2|ITPA_ORYSJ	Inosine triphosphate pyrophosphatase
Hrh_00859	3.01667	3.80433	3.536	3.54833	2.11767	3.15233	3.774	3.48467	4.17033	4.04933	.	tr|A0A2G9HDE5|A0A2G9HDE5_9LAMI	Uncharacterized protein
Hrh_00860	0.444667	0.454	0.458333	0.456333	0.441	0.668333	0.182333	0.299333	2.61233	0.288	16	sp|P58905|AMT11_SOLLC	Ammonium transporter 1 member 1
Hrh_00861	2.11067	1.11233	1.403	1.015	32.7663	28.4273	1.50333	1.05033	39.4983	6.915	16	sp|O65782|C83B1_ARATH	Cytochrome P450 83B1
Hrh_00862	41.564	65.8823	64.6373	65.2067	82.3573	30.9857	53.9903	46.6563	8.871	11.0683	13	sp|O65782|C83B1_ARATH	Cytochrome P450 83B1
Hrh_00863	5.40467	15.4443	13.1027	11.2733	8.21933	2.58967	8.227	8.032	1.275	1.924	6	sp|O65782|C83B1_ARATH	Cytochrome P450 83B1
Hrh_00864	3.965	4.17367	5.19633	3.525	0.975333	1.65233	3.96733	3.97033	4.98867	3.87267	4	sp|Q84LK0|MSH1_ARATH	DNA mismatch repair protein MSH1, mitochondrial
Hrh_00865	16.8203	19.2907	20.5773	19.02	9.04133	15.2553	17.8627	19.2747	15.067	16.5037	.	sp|Q9FME2|NTF2_ARATH	Nuclear transport factor 2
Hrh_00866	61.9117	50.462	10.444	59.639	24.3497	5.46433	64.7407	52.6387	72.2313	69.6917	14	sp|Q9SL05|PGR5_ARATH	Protein PROTON GRADIENT REGULATION 5, chloroplastic
Hrh_00867	11.0863	10.2787	15.5877	9.74067	40.567	48.42	11.76	10.5533	13.2047	11.104	10	--na--	--na--
Hrh_00868	0.421333	0.512	0.444	0.353333	3.522	1.60067	0.276667	0.378333	1.05633	0.769333	15	sp|Q8RX56|UNC13_ARATH	Protein unc-13 homolog
Hrh_00869	0	0.256333	0	0	0	0.175667	2.54933	0	0.516	0	.	tr|A0A2Z7C9Z7|A0A2Z7C9Z7_9LAMI	Uncharacterized protein
Hrh_00870	9.34233	7.56767	7.85967	7.705	1.36367	2.054	9.66233	8.253	5.06367	6.64733	11	sp|Q9LW68|LSH4_ARATH	Protein LIGHT-DEPENDENT SHORT HYPOCOTYLS 4
Hrh_00871	10.1187	9.81	17.9937	9.15467	26.2963	31.0447	10.1297	8.652	8.732	8.645	10	sp|Q4FE47-2|XB35_ARATH	Isoform 2 of Putative E3 ubiquitin-protein ligase XBAT35
Hrh_00872	1.12567	0.982	0.960333	0.700667	1.08667	0.975333	1.12833	1.00833	1.16667	1.12767	.	sp|Q8LDC8|ERF92_ARATH	Ethylene-responsive transcription factor 1B
Hrh_00873	0.407	1.016	4.093	0.488333	0	1.05067	1.735	1.414	1.31933	0.448667	18	--na--	--na--
Hrh_00874	1.04567	0.778667	0.634333	0.649	0.613333	0.431667	1.164	0.674333	0.47	0.425667	.	sp|Q9LTC6|ERF95_ARATH	Ethylene-responsive transcription factor ERF095
Hrh_00875	0.51	0.700333	0.564667	0.816333	0.0656667	0.0346667	0.532333	0.972333	0.375	0.453333	.	sp|Q9LSW9|ATL16_ARATH	RING-H2 finger protein ATL16
Hrh_00876	26.074	18.4067	15.0097	20.6737	24.1343	21.489	21.2627	18.8927	23.148	23.541	.	sp|Q9LSW8|ETFB_ARATH	Electron transfer flavoprotein subunit beta, mitochondrial
Hrh_00877	6.991	8.039	8.837	8.706	9.65933	4.01167	9.33433	8.80467	6.491	8.59067	13	sp|O04847|DV4H_CATRO	Deacetoxyvindoline 4-hydroxylase
Hrh_00878	8.879	8.909	1.54733	9.811	0.428333	0.414667	8.79133	8.198	7.328	8.38767	17	sp|Q8S9J8|CAP1_ARATH	Probable clathrin assembly protein At4g32285
Hrh_00879	3.35367	1.94167	0.688333	3.144	0.402333	0.186	3.434	1.716	1.258	1.455	5	sp|O50001|PRU1_PRUAR	Major allergen Pru ar 1
Hrh_00880	0.216333	0.289333	0	0.0943333	0	0	0.225667	0	0	0	.	--na--	--na--
Hrh_00881	6.45833	6.31667	9.94033	6.16567	4.87067	7.69767	6.81967	6.89633	6.64733	6.54767	.	sp|A2XQX0|ARP9_ORYSI	Actin-related protein 9
Hrh_00882	1.24733	0.723333	0.998	1.46633	0.065	0.110667	0.803	0.749	0.353333	0.227	6	sp|Q8GWQ2|AHL20_ARATH	AT-hook motif nuclear-localized protein 20
Hrh_00883	3.26867	2.822	1.80133	2.97067	0.039	0.0186667	2.99467	3.01067	2.39067	2.31133	17	sp|Q0WPQ2|ETR2_ARATH	Ethylene receptor 2
Hrh_00884	3.27767	3.20667	4.97967	3.407	4.821	3.55933	2.731	3.446	3.24533	2.57167	.	tr|A0A2G9H1C5|A0A2G9H1C5_9LAMI	Agenet domain-containing protein
Hrh_00885	0.095	0.588667	0.277667	0.133	0.259667	1.26967	0.338667	0.380667	0.594667	0.104333	.	--na--	--na--
Hrh_00886	0	0	0	0.801	0.991667	0	0.960333	0.199	0.21	0	3	tr|A0A5B7BPG6|A0A5B7BPG6_DAVIN	Uncharacterized protein
Hrh_00887	35.485	34.104	39.136	34.151	24.245	34.1017	36.6883	32.435	35.3843	39.087	.	sp|O65059|RS15_PICMA	40S ribosomal protein S15
Hrh_00888	59.44	53.4787	52.1703	62.512	69.2123	68.967	65.7623	57.417	67.4557	76.1383	.	sp|P42798|R15A1_ARATH	40S ribosomal protein S15a-1
Hrh_00889	19.9513	22.649	24.904	17.021	4.954	2.585	24.6367	22.7747	18.634	23.4207	11	sp|Q0IXP9|AARE1_ORYSJ	Acylamino-acid-releasing enzyme 1
Hrh_00890	2.75433	3.29967	2.97667	3.009	10.2793	4.707	3.53933	4.068	2.77367	3.07733	15	sp|Q9LQC8|ARF2A_ARATH	ADP-ribosylation factor 2-A
Hrh_00891	7.21533	6.32833	8.32767	8.50167	3.18367	5.44633	6.65133	6.633	5.92967	5.882	12	sp|Q93V47|GG2_ARATH	Guanine nucleotide-binding protein subunit gamma 2
Hrh_00892	1.264	2.07533	1.60667	1.73133	1.998	0.493667	0.886333	2.373	1.35267	1.232	7	--na--	--na--
Hrh_00893	1.562	1.27567	0.130333	1.134	0	0.166667	1.23833	2.80067	0.482333	0.673333	1	sp|Q8GTE3|RS3A_CICAR	40S ribosomal protein S3a
Hrh_00894	0.923333	1.882	2.018	2.446	0.217	0	0.601	1.38833	1.22033	0.694667	6	sp|P10978|POLX_TOBAC	Retrovirus-related Pol polyprotein from transposon TNT 1-94
Hrh_00895	1.48933	3.84433	6.15	3.088	0.407667	0.308667	2.17767	3.324	0.249333	0.569	6	tr|A0A068TST5|A0A068TST5_COFCA	LRRNT_2 domain-containing protein
Hrh_00896	120.199	128.817	28.435	132.486	29.1033	9.76933	135.308	113.274	138.978	170.226	14	sp|K4BW79|ENOX_SOLLC	2-methylene-furan-3-one reductase
Hrh_00897	5.459	5.067	4.754	4.74033	2.932	1.493	5.702	6.079	5.49933	5.516	4	tr|A0A2G9GJZ2|A0A2G9GJZ2_9LAMI	Uncharacterized protein
Hrh_00898	1.98133	2.31567	3.48433	2.25	2.46567	2.795	2.59467	2.04367	2.22067	2.27033	.	sp|Q6AVI0|RSLE2_ORYSJ	Zinc finger BED domain-containing protein RICESLEEPER 2
Hrh_00899	1.97033	1.57633	1.653	1.61267	3.095	4.27033	1.43133	1.877	2.16767	1.262	2	tr|A0A4D8Y8Z0|A0A4D8Y8Z0_SALSN	Uncharacterized protein
Hrh_00900	2.72867	5.23933	3.04567	4.928	0.034	0	4.04833	5.08767	3.15967	3.40467	11	sp|Q949Z1|PGLR4_ARATH	Polygalacturonase At1g48100
Hrh_00901	53.2907	49.125	20.51	43.7913	6.43167	4.965	58.6387	50.5543	51.453	68.2383	17	sp|O80439|RR31_ARATH	30S ribosomal protein S31, chloroplastic
Hrh_00902	0.524333	0.0723333	0.488667	0.401333	0.266333	0.106667	0.640667	0.597	0.0666667	0.367	.	--na--	--na--
Hrh_00903	7.94967	4.35467	9.71067	4.75867	4.67933	5.87567	6.092	5.77867	4.71667	5.38433	18	--na--	--na--
Hrh_00904	3.21933	3.90967	3.511	2.879	2.65467	3.50067	2.958	3.45133	3.51567	3.065	.	tr|A0A2Z7BWG4|A0A2Z7BWG4_9LAMI	Uncharacterized protein
Hrh_00905	2.01133	2.92933	2.00733	2.93267	0.658	0.706333	2.61933	2.084	3.102	1.98867	4	sp|Q9SD84|PDCB2_ARATH	PLASMODESMATA CALLOSE-BINDING PROTEIN 2
Hrh_00906	13.1707	10.7243	9.76367	12.4	22.9267	30.2227	11.177	10.2087	13.0653	11.664	2	sp|B9GAG9|KTI12_ORYSJ	Protein KTI12 homolog
Hrh_00907	0.287333	0	0	0.131667	0	0	0	0.572333	0.244667	0.642667	.	--na--	--na--
Hrh_00908	59.445	63.4993	54.3927	60.1897	518.348	533.034	63.082	57.6057	115.627	63.5787	10	tr|A0A2Z7CSZ0|A0A2Z7CSZ0_9LAMI	Asparagine synthetase domain-containing protein 1
Hrh_00909	0	0	0	0	0	0	0	0	0	0	.	sp|P03010|TRAC9_MAIZE	Putative AC9 transposase
Hrh_00910	8.041	9.909	13.553	8.97733	7.741	13.9567	9.34333	9.442	12.7767	11.0267	8	sp|Q9ZPR1|CD48B_ARATH	Cell division control protein 48 homolog B
Hrh_00911	10.6077	12.3587	12.5283	11.0113	12.753	12.061	11.86	11.8037	12.6243	12.33	.	sp|F4IE66|PRP22_ARATH	Pre-mRNA-splicing factor ATP-dependent RNA helicase DEAH10
Hrh_00912	0	0	0.316	0.079	4.38633	4.24733	0	0.286	0.0733333	0	10	--na--	--na--
Hrh_00913	1.12933	1.656	2.24867	1.30533	0.333667	0.285667	1.20433	1.62567	1.35633	0.998667	12	tr|A0A2Z7CT86|A0A2Z7CT86_9LAMI	Reverse transcriptase domain-containing protein
Hrh_00914	0	0	0.107	0	0	0	0.041	0	0	0	.	--na--	--na--
Hrh_00915	80.9907	50.5813	2.77567	66.3087	0.779	0.146333	58.9153	48.7297	17.9483	29.0027	1	tr|A0A2Z7CIL4|A0A2Z7CIL4_9LAMI	Uncharacterized protein
Hrh_00916	1.21733	1.94967	1.766	0.333	0	0	2.806	1.70267	0.699667	1.50433	.	--na--	--na--
Hrh_00917	11.0077	8.387	5.71367	7.694	5.51333	5.27767	7.18833	8.665	7.42033	10.121	.	--na--	--na--
Hrh_00918	115.587	95.964	86.3007	95.6857	269.664	189.251	91.7267	89.6437	87.127	94.9787	15	sp|O80402|DCAM_NICSY	S-adenosylmethionine decarboxylase proenzyme
Hrh_00919	0.490333	0.400667	3.302	2.81367	1.41267	2.57233	1.49733	0.874667	0.681667	1.853	.	--na--	--na--
Hrh_00920	7.284	8.25067	9.70567	8.165	11.983	9.55067	7.13533	7.87067	6.21967	7.07867	15	sp|A8MQR0|WIT2_ARATH	WPP domain-interacting tail-anchored protein 2
Hrh_00921	37.3643	42.8567	7.39633	40.426	0.139333	0.356333	56.597	42.1053	19.1293	23.487	1	--na--	--na--
Hrh_00922	0.0556667	0.369	0.119	0.0423333	0.276667	0.119333	0	0.205333	0.206667	0.0953333	.	--na--	--na--
Hrh_00923	7.682	4.13933	1.96467	5.67267	9.88067	2.457	4.55533	2.565	3.44667	4.298	3	--na--	--na--
Hrh_00924	1.68267	1.22833	0.796	0.814667	2.455	1.17967	1.26033	1.72433	0.438	2.15567	3	--na--	--na--
Hrh_00925	4.36067	3.478	3.32567	3.49867	6.85367	3.313	4.053	4.03067	4.67633	4.42333	3	sp|Q9ZPQ3|GEK1_ARATH	D-aminoacyl-tRNA deacylase
Hrh_00926	1.62367	1.54367	0.989333	1.48433	1.509	0.746333	1.86067	1.48	0.816667	1.832	.	tr|A0A2Z7CYY3|A0A2Z7CYY3_9LAMI	Pentatricopeptide repeat-containing protein-like
Hrh_00927	8.87367	10.4617	4.71	8.44933	5.03467	1.96833	7.31467	9.90267	10.6257	7.79	17	sp|Q501D5|MCMBP_ARATH	Mini-chromosome maintenance complex-binding protein
Hrh_00928	1.38233	1.55167	0.754	2.102	0.233667	0.250333	1.75867	1.78833	1.16033	1.539	1	sp|Q5XVC7|Y2048_ARATH	WEB family protein At2g40480
Hrh_00929	16.4157	12.3477	4.03533	13.1433	4.04933	0.777	13.5513	12.5533	15.318	17.8367	14	sp|Q9LYL9|Y3623_ARATH	BTB/POZ domain-containing protein At3g56230
Hrh_00930	4.72833	5.33933	5.844	5.44733	1.01367	1.52333	4.03233	5.537	3.76333	4.823	11	sp|Q93VH6|GIF3_ARATH	GRF1-interacting factor 3
Hrh_00931	0.656333	0.842667	0.586	0.923	33.046	23.584	0.688	0.416333	3.28633	1.00133	10	tr|M1T7T4|M1T7T4_CAMSI	ERF transcription factor ERF1
Hrh_00932	13.587	9.51167	8.466	6.35433	1.97233	1.95233	6.797	9.52433	1.98533	5.09067	5	sp|O80920|PYL4_ARATH	Abscisic acid receptor PYL4
Hrh_00933	0	0	0	0	21.0633	24.358	0	0	0.122	0	10	sp|Q9SIZ2|IF2AH_ARATH	Eukaryotic translation initiation factor 2 subunit alpha homolog
Hrh_00934	69.997	71.9163	54.515	75.9877	85.7363	42.7147	62.0843	68.6873	50.1923	54.3	.	sp|Q9SN95|UXS5_ARATH	UDP-glucuronic acid decarboxylase 5
Hrh_00935	11.8897	10.7093	14.706	11.773	28.882	18.8473	14.3197	13.322	14.9337	14.8233	15	sp|Q9FIE8|UXS3_ARATH	UDP-glucuronic acid decarboxylase 3
Hrh_00936	5.33433	3.801	2.20067	3.046	3.388	1.82167	4.74667	4.009	5.11367	5.583	14	--na--	--na--
Hrh_00937	58.333	43.5823	30.8597	54.8133	19.214	19.304	50.4717	45.2	30.919	37.6477	1	sp|B3H4F1|SP1L1_ARATH	Protein SPIRAL1-like 1
Hrh_00938	5.88167	4.62267	4.90567	4.11067	15.7307	11.405	4.15167	6.24	8.17733	4.03567	15	sp|Q6Z4H0|6PGL2_ORYSJ	Probable 6-phosphogluconolactonase 2
Hrh_00939	6.462	5.977	5.609	7.61533	5.45233	7.422	6.637	5.049	7.416	7.07167	.	sp|Q9FDW8|CYB5A_ARATH	Cytochrome b5 isoform A
Hrh_00940	0.0703333	0.149333	0.062	0	0.968	0.299	0	0.0873333	0.167333	0.072	.	sp|A6MM95|TI214_BUXMI	Protein TIC 214
Hrh_00941	2.723	1.90533	1.20833	1.56933	3.84033	2.33467	3.297	0.775	3.93533	2.20133	3	sp|Q33C38|RR14_NICTO	30S ribosomal protein S14, chloroplastic
Hrh_00942	5.68	1.94	6.487	5.28	15.5093	18.0367	0.637333	2.12267	3.14133	4.87933	10	--na--	--na--
Hrh_00943	0	0	0	0	0	0	0	0	0	0	.	sp|Q9M1V2|SOT5_ARATH	Cytosolic sulfotransferase 5
Hrh_00944	5.021	6.35	10.3053	4.144	0.542667	1.348	5.215	5.22533	5.633	3.80833	12	--na--	--na--
Hrh_00945	4.69	4.82633	3.60867	4.90733	6.20433	5.61233	4.517	4.711	5.167	4.806	.	sp|Q9FH90|IX14H_ARATH	Probable beta-1,4-xylosyltransferase IRX14H
Hrh_00946	9.30633	4.313	3.24333	4.035	7.713	6.73333	11.3467	5.92	5.55133	6.123	5	--na--	--na--
Hrh_00947	1.31033	1.33	1.522	1.415	0.577	0.371667	1.005	1.52	0.981	0.917	11	sp|O23160|MYB73_ARATH	Transcription factor MYB73
Hrh_00948	12.6867	9.649	5.49	7.95767	22.31	7.32767	9.15533	9.984	16.8597	12.359	3	--na--	--na--
Hrh_00949	11.555	11.155	9.32167	10.683	8.45133	10.1477	11.4917	10.4347	10.2443	10.3377	.	sp|Q9M1H3|AB4F_ARATH	ABC transporter F family member 4
Hrh_00950	16.116	8.41833	16.9957	10.561	3.27233	2.00533	11.657	10.9013	6.879	7.31833	12	sp|Q9SZU7|KAI2_ARATH	Probable esterase KAI2
Hrh_00951	0.555667	1.67333	1.068	0.940667	0	0.234667	2.538	0	1.03833	0	11	--na--	--na--
Hrh_00952	5.364	4.40267	3.24667	2.342	20.547	6.73433	6.11033	1.397	4.49633	2.71033	15	--na--	--na--
Hrh_00953	5.366	6.826	11.482	5.841	45.6917	22.0183	4.02667	6.169	8.92067	4.17133	15	--na--	--na--
Hrh_00954	1.30667	1.548	2.68933	1.42867	2.461	2.24867	1.81133	1.79267	1.63567	1.77233	9	tr|A0A2N9GE10|A0A2N9GE10_FAGSY	Uncharacterized protein
Hrh_00955	18.3787	19.2573	6.66967	14.457	2.56533	2.00833	18.7183	17.6997	24.5703	27.8487	14	sp|Q9SZV0|RNC1_ARATH	Ribonuclease III domain-containing protein RNC1, chloroplastic
Hrh_00956	0	0	0	0	0	0	0	0	0	0	.	--na--	--na--
Hrh_00957	5.77533	4.53333	8.78967	5.15567	1.10267	0.902667	6.991	5.32833	6.48467	5.86033	12	tr|A0A2Z7B7G5|A0A2Z7B7G5_9LAMI	Uncharacterized protein
Hrh_00958	1.84433	1.01333	2.07967	1.31833	0.261	0.312333	1.40933	1.32633	0.733667	1.18267	12	--na--	--na--
Hrh_00959	46.9293	53.138	57.1727	45.8693	22.0507	22.69	52.1047	48.6167	55.458	56.2463	.	sp|O64816|CSK2P_ARATH	Casein kinase II subunit alpha-4, chloroplastic
Hrh_00960	9.92067	7.721	4.709	7.70067	16.9357	15.6383	7.51233	6.832	9.156	8.45633	10	sp|Q9SZG0|HHP4_ARATH	Heptahelical transmembrane protein 4
Hrh_00961	6.70267	9.36833	12.7077	11.5023	6.163	2.171	8.317	8.04467	3.06133	2.61567	6	tr|A0A2Z7B5W9|A0A2Z7B5W9_9LAMI	Uncharacterized protein
Hrh_00962	37.085	36.5487	36.4517	32.1873	18.68	25.428	34.499	34.8157	34.3953	33.6257	.	tr|A0A2Z7BD75|A0A2Z7BD75_9LAMI	BSD domain-containing protein
Hrh_00963	4.456	4.66	3.555	4.442	0.443667	0.208333	2.74233	4.15067	2.23667	2.441	11	sp|Q9M2Y3|RLP44_ARATH	Receptor-like protein 44
Hrh_00964	13.1337	12.1307	5.095	13.9667	5.377	1.81467	10.3927	12.0147	4.674	7.02333	1	sp|O48651|SQE1_PANGI	Squalene monooxygenase SE1
Hrh_00965	32.371	34.7213	41.59	33.4087	20.9737	27.9743	33.0497	33.4927	38.3487	35.433	.	sp|Q0WTB4|Y3725_ARATH	GTP-binding protein At3g49725, chloroplastic
Hrh_00966	6.318	5.65867	0.929667	5.872	36.3417	15.647	1.99333	7.873	11.8237	4.63833	15	--na--	--na--
Hrh_00967	15.2847	18.5073	8.50167	16.493	0.189	0.276667	15.628	18.6217	10.0487	12.243	1	--na--	--na--
Hrh_00968	14.7	16.12	15.5417	12.4353	2.06133	5.563	14.5177	16.359	15.406	15.5067	4	tr|A0A2G9HFY3|A0A2G9HFY3_9LAMI	Conserved WD40 repeat-containing protein
Hrh_00969	129.068	101.49	69.8803	120.842	39.0187	25.2227	127.307	110.806	102.296	134.007	17	sp|Q38827|IAA9_ARATH	Auxin-responsive protein IAA9
Hrh_00970	1.86433	1.33733	3.34433	1.76567	0.199	0.109	2.226	1.045	0.282333	1.81333	12	sp|Q9LSK9|Y5566_ARATH	Uncharacterized protein At5g65660
Hrh_00971	6.721	6.46333	10.6613	8.56	11.424	9.36767	6.61233	7.65	5.23133	4.95933	13	tr|A0A2G9HVW1|A0A2G9HVW1_9LAMI	PB1 domain-containing protein
Hrh_00972	0.230333	0.215333	0.264	0.234667	5.23433	6.63667	0.297	0.271333	0.306	0.208667	10	--na--	--na--
Hrh_00973	0.24	0.361333	0.355667	0.219	31.28	30.4683	0.261	0.249	0.311333	0.323667	10	tr|A0A5C7IBQ9|A0A5C7IBQ9_9ROSI	CCHC-type domain-containing protein
Hrh_00974	0.0113333	0.026	0.0736667	0.0493333	0.977667	2.13133	0.027	0	0.0726667	0.0376667	2	tr|A0A061EHR9|A0A061EHR9_THECC	Cysteine-rich RLK (RECEPTOR-like protein kinase) 8, putative
Hrh_00975	49.615	43.3777	44.4337	45.2733	88.235	89.5357	46.11	44.9353	45.5307	48.5243	10	sp|P28188|RAD2A_ARATH	Ras-related protein RABD2a
Hrh_00976	0	0.038	0	0	8.878	0.685667	0	0	0.0413333	0	15	sp|P29111|OLEO2_BRANA	Major oleosin NAP-II (Fragment)
Hrh_00977	0.825667	0.814	1.82233	0.478333	1.70433	3.59567	1.07067	0.990333	3.04733	0.938333	2	sp|Q40478|ERF5_TOBAC	Ethylene-responsive transcription factor 5
Hrh_00978	1.608	1.49833	2.67033	1.983	0.331667	0.471667	1.59267	2.05767	1.423	1.53633	12	sp|Q9FZ45|Y1686_ARATH	Uncharacterized membrane protein At1g16860
Hrh_00979	9.10167	12.9627	15.56	9.02033	7.71767	24.766	10.5123	10.9753	13.2033	13.876	8	sp|Q9C8Z4|HEAT1_ARATH	Uncharacterized protein At3g06530
Hrh_00980	9.55667	8.36733	6.376	7.95933	0.869667	0.907333	7.16233	8.227	6.281	6.17167	11	sp|Q9SXB8|Y1133_ARATH	G-type lectin S-receptor-like serine/threonine-protein kinase At1g11330
Hrh_00981	0.865	0.360667	0.351	1.35833	1.39633	6.20233	0.386333	0.586333	0.372333	0.846667	2	sp|Q94HW2|POLR1_ARATH	Retrovirus-related Pol polyprotein from transposon RE1
Hrh_00982	9.77833	9.844	12.0697	8.032	14.1687	17.1257	8.69833	9.26667	9.55733	10.1357	2	sp|Q3E875|RGAPX_ARATH	Uncharacterized Rho GTPase-activating protein At5g61530
Hrh_00983	1.78433	1.708	2.701	1.68533	1.58933	1.213	2.03733	1.724	1.915	1.815	.	sp|Q9SJZ3|PP169_ARATH	Pentatricopeptide repeat-containing protein At2g22410, mitochondrial
Hrh_00984	3.695	2.237	2.733	2.525	2.83467	2.99533	3.29733	2.537	3.39867	3.18933	.	sp|Q07423|HEX6_RICCO	Hexose carrier protein HEX6
Hrh_00985	2.34667	2.39433	2.72867	1.86033	2.33433	3.002	2.52167	2.17467	2.84267	2.315	.	sp|Q9LDD4|ARID2_ARATH	AT-rich interactive domain-containing protein 2
Hrh_00986	0	0.0133333	0.846333	0.365	0	0.66	0.162333	0.526667	0.168	0	.	--na--	--na--
Hrh_00987	6.402	8.83467	0.573667	8.295	0	0.0346667	10.7057	8.87833	2.74833	4.59933	1	sp|Q949Q5|PSAO_ARATH	Photosystem I subunit O
Hrh_00988	6.171	4.015	3.58333	5.31733	1.50433	1.67267	4.70633	4.94233	1.62067	4.34533	5	--na--	--na--
Hrh_00989	10.3933	11.7777	13.6683	10.6963	5.18633	5.835	9.95833	10.693	9.85667	9.88967	.	sp|Q9M291|SC24C_ARATH	Protein transport protein Sec24-like CEF
Hrh_00990	19.023	18.1647	20.6873	19.5347	24.5273	45.421	20.2027	18.856	19.7563	18.182	2	sp|O04492|DRB1_ARATH	Double-stranded RNA-binding protein 1
Hrh_00991	1.76167	0.23	1.46567	0	0	0.45	0	0	0.597667	0	.	--na--	--na--
Hrh_00992	137.004	135.125	113.47	145.914	113.675	91.5027	137.191	135.232	151.44	194.588	.	sp|P59231|R10A3_ARATH	60S ribosomal protein L10a-3
Hrh_00993	0.936	1.97333	5.05733	0.777	0	0.796	0.998667	1.147	0.941333	1.50733	18	--na--	--na--
Hrh_00994	1.99533	2.31267	3.49233	1.77967	0.154	0.292333	2.239	2.22167	1.242	1.91467	12	--na--	--na--
Hrh_00995	2.07533	0.575667	2.93367	1.19233	0.0523333	0.201	1.295	0.442333	0.958	1.401	12	--na--	--na--
Hrh_00996	647.821	522.103	647.196	652.977	1077.79	1086.14	615.408	558.063	442.551	565.585	10	sp|P31265|TCTP1_ARATH	Translationally-controlled tumor protein 1
Hrh_00997	9.14867	8.86833	8.12033	9.45533	3.01	3.25533	9.31767	9.644	9.47467	9.48033	4	sp|Q9SGD2|GT29A_ARATH	Beta-1,6-galactosyltransferase GALT29A
Hrh_00998	10.476	9.13333	7.37467	10.4367	4.16867	6.642	12.1113	8.208	8.725	12.05	17	--na--	--na--
Hrh_00999	1.55233	0	1.15	0	0	0	0.529667	0.306	0.827	0.235333	5	--na--	--na--
Hrh_01000	0.0496667	1.703	0.213333	0.142	0	0	0	0.969667	0	0	6	--na--	--na--
Hrh_01001	24.1283	27.709	43.5913	27.6093	63.8713	38.2217	22.4677	24.9033	28.205	27.7717	15	tr|A0A2Z7AUN6|A0A2Z7AUN6_9LAMI	Armadillo-like helical domain containing protein
Hrh_01002	0.682	0.84	0.902	0.708333	0.479667	0.158667	0.951333	0.814	0.826	0.915333	.	--na--	--na--
Hrh_01003	3.40467	4.00067	3.91067	3.49233	5.74333	6.74567	3.44933	3.77033	3.79067	3.126	10	sp|Q652L2|HIRA_ORYSJ	Protein HIRA
Hrh_01004	24.7417	27.0597	19.1917	25.8407	8.32767	9.45633	28.0397	29.5667	31.1337	28.0127	4	--na--	--na--
Hrh_01005	18.2123	18.1183	21.8653	16.1487	25.6847	32.7027	16.7737	18.4593	21.958	21.389	2	sp|Q8W4D0|CPY71_ARATH	Peptidyl-prolyl cis-trans isomerase CYP71
Hrh_01006	0	0	0	0	0	0	0	0.177	0	0	.	--na--	--na--
Hrh_01007	1.30167	2.07367	3.68067	1.88533	0.3	0.336333	2.00533	2.05567	1.05967	1.42133	12	tr|A0A2P5AH67|A0A2P5AH67_PARAD	Zinc finger, TTF-type
Hrh_01008	5.72367	6.07567	7.88233	6.165	5.61067	7.039	6.608	6.074	7.07767	6.07633	.	tr|A0A2G9I6N0|A0A2G9I6N0_9LAMI	XS domain-containing protein
Hrh_01009	5.96633	5.51533	5.40433	6.83833	5.54567	5.67667	6.24933	6.70433	5.79633	6.488	.	--na--	--na--
Hrh_01010	2.85467	2.86567	4.22267	1.82433	2.64033	1.12833	2.157	1.98967	0.799667	2.20133	18	--na--	--na--
Hrh_01011	0.437	0.529	0.475	0.251	0.255667	0.346333	0.554667	0.669667	0.641	0.368667	.	tr|A0A2G9I6N4|A0A2G9I6N4_9LAMI	Uncharacterized protein
Hrh_01012	0.551667	0.391667	0.219	0.787667	0.285	0.0456667	0.214333	0.430333	0.208	0.16	.	sp|Q9M1V2|SOT5_ARATH	Cytosolic sulfotransferase 5
Hrh_01013	1.28233	1.89767	1.88567	1.83967	6.45467	3.782	1.48167	1.34233	1.67233	1.03367	15	sp|H2DH17|C7A22_PANGI	Cytochrome P450 CYP749A22
Hrh_01014	1.36767	0.736333	1.557	0.853333	0.983667	0	0	0	0	0.244333	.	--na--	--na--
Hrh_01015	8.43867	7.89033	11.5577	8.12467	6.226	9.737	5.85433	3.54067	13.3053	5.70233	16	--na--	--na--
Hrh_01016	4.39533	2.961	1.607	4.93067	0.239	0.213667	3.27333	3.84567	1.08167	1.082	1	sp|Q9LZD8|U89A2_ARATH	UDP-glycosyltransferase 89A2
Hrh_01017	5.52067	5.59367	6.608	5.57967	2.80333	5.46333	5.361	4.96733	5.828	5.08867	.	sp|Q8H0W3-2|RVE6_ARATH	Isoform 2 of Protein REVEILLE 6
Hrh_01018	8.84333	5.93867	8.64767	8.27033	14.856	22.99	7.888	6.54433	6.64	5.08467	2	sp|O03982|HIP39_ARATH	Heavy metal-associated isoprenylated plant protein 39
Hrh_01019	1.86633	2.34067	1.567	5.691	0.377333	0.259	4.66767	2.357	2.59967	4.48333	17	tr|A0A2P5A3N0|A0A2P5A3N0_PARAD	Uncharacterized protein
Hrh_01020	1.45567	0.211	2.34567	1.17367	0.901667	0.633333	0	0.0406667	1.50267	0.794333	18	--na--	--na--
Hrh_01021	2.97	2.424	0.727333	2.63667	0	0.541333	1.28333	3.023	0.178333	1.03733	1	--na--	--na--
Hrh_01022	1.11633	1.235	0.965	2.678	2.757	0.676667	2.85033	0.417	0.844333	0.642	13	tr|A0A022QBZ7|A0A022QBZ7_ERYGU	Uncharacterized protein
Hrh_01023	0.932	0.674667	0.769667	0.502	1.70733	1.03367	0.777	0.889	0.529333	0.532333	15	tr|A0A2Z7BNP0|A0A2Z7BNP0_9LAMI	DNA-directed primase/polymerase protein
Hrh_01024	28.8063	38.7243	36.1593	39.7443	11.2627	5.82167	27.2167	39.6857	30.2043	27.542	11	tr|A0A2Z7D5H6|A0A2Z7D5H6_9LAMI	Nuclear factor 1 A-type isoform 1
Hrh_01025	22.879	24.7487	19.8833	27.111	2.76067	1.987	23.4263	26.566	18.7937	18.468	11	tr|A0A2Z7CW13|A0A2Z7CW13_9LAMI	Uncharacterized protein
Hrh_01026	0.467	0.422333	0.182667	0.677667	1.07067	1.602	0.314667	0.483667	0.357333	0.329667	2	sp|Q9FXH6|CNGC8_ARATH	Putative cyclic nucleotide-gated ion channel 8
Hrh_01027	17.2027	15.267	5.16133	14.275	1.08567	2.33933	18.992	15.6303	18.8753	22.6773	14	sp|O22056|SIGB_ARATH	RNA polymerase sigma factor sigB
Hrh_01028	26.074	30.688	33.137	26.227	34.9453	43.8913	26.488	28.3963	30.965	28.5617	.	sp|Q9AUE0|CALS1_ARATH	Callose synthase 1
Hrh_01029	0.135	0.693667	0.319333	1.477	0.862667	0.305	0.152667	1.94167	0	0	7	--na--	--na--
Hrh_01030	3.35267	3.47667	4.865	4.001	8.27067	10.856	3.82167	3.20067	3.71467	3.784	2	sp|Q7F8R0|C3H14_ORYSJ	Zinc finger CCCH domain-containing protein 14
Hrh_01031	6.70233	6.31267	7.943	5.853	8.97467	7.88633	6.483	6.335	7.066	6.13	.	sp|Q08A72|EML4_ARATH	Protein EMSY-LIKE 4
Hrh_01032	11.42	11.9383	19.9317	11.3167	15.5983	22.5707	10.5657	11.991	11.3853	10.4523	9	tr|A0A2Z7B0Z1|A0A2Z7B0Z1_9LAMI	Protein kinase domain-containing protein
Hrh_01033	2.17533	4.278	8.58633	4.433	11.4703	7.29867	2.20433	4.11867	2.767	1.71567	15	sp|O64884|OFT20_ARATH	O-fucosyltransferase 20
Hrh_01034	24.0793	25.311	25.2527	23.3563	16.4477	18.645	23.1947	24.0203	26.415	26.1503	.	sp|Q8GWW8|GFA2_ARATH	Chaperone protein dnaJ GFA2, mitochondrial
Hrh_01035	27.0417	26.1287	12.604	24.5573	38.1813	26.0783	24.1457	23.8993	8.69667	16.1363	13	sp|Q76MV0|H32_TOBAC	Histone H3.2
Hrh_01036	44.3057	31.9327	43.5667	35.6983	174.934	150.7	36.717	35.508	31.3953	32.2623	10	sp|Q9LHJ8|SAP5_ARATH	Zinc finger A20 and AN1 domain-containing stress-associated protein 5
Hrh_01037	5.06433	4.65733	4.271	4.22033	4.14533	6.58767	4.188	4.584	4.75233	4.42733	.	tr|A0A2Z7BEB1|A0A2Z7BEB1_9LAMI	RRM domain-containing protein
Hrh_01038	218.219	168.884	162.021	185.538	282.73	163.901	190.269	172.691	175.949	174.566	.	sp|P22778|ATPO_IPOBA	ATP synthase subunit O, mitochondrial
Hrh_01039	23.2567	25.9283	29.934	24.1727	22.8843	16.267	24.761	24.8457	25.1117	23.9887	.	sp|Q9LDC0|FKB42_ARATH	Peptidyl-prolyl cis-trans isomerase FKBP42
Hrh_01040	6.75167	7.15767	8.39567	6.72433	3.15267	5.58233	6.47667	7.729	6.92567	6.67967	.	sp|Q3ECP7|ERDL5_ARATH	Sugar transporter ERD6-like 5
Hrh_01041	3.941	3.527	2.38467	3.25867	0.212	0.0946667	3.89933	3.829	1.91933	3.582	17	sp|F4K4C5|KN14S_ARATH	Kinesin-like protein KIN-14S
Hrh_01042	3.25467	5.98733	10.5517	5.719	2.752	2.49867	5.13633	5.657	1.47833	1.80833	6	tr|A0A2Z7B307|A0A2Z7B307_9LAMI	PMEI domain-containing protein
Hrh_01043	108.321	96.659	31.974	98.045	55.1253	17.097	122.385	93.292	97.346	89.5633	17	sp|Q94CJ5|RER4_ARATH	Protein RETICULATA-RELATED 4, chloroplastic
Hrh_01044	0.378333	0.340667	0.394333	0.284333	0.398667	0.293	0.594	0.207667	0.365333	0.459333	.	tr|A0A2Z7C0Z2|A0A2Z7C0Z2_9LAMI	Chromo domain-containing protein
Hrh_01045	24.9217	8.83967	2.73	9.16833	31.12	50.584	14.8863	8.77967	14.4667	14.5867	2	tr|A0A2Z7C1Q0|A0A2Z7C1Q0_9LAMI	Uncharacterized protein
Hrh_01046	0	0	0.611667	3.20833	0	0.445667	0	0	0	0.360333	.	--na--	--na--
Hrh_01047	0.907	0.291667	0.844333	0.779667	1.666	0.654667	0.456333	0.507333	10.1567	1.521	16	--na--	--na--
Hrh_01048	33.723	32.906	18.6003	35.1013	34.697	23.5083	48.5673	32.9727	81.4717	44.191	16	sp|P80680|FTRV_MAIZE	Ferredoxin-thioredoxin reductase, variable chain
Hrh_01049	2.094	2.064	1.05533	1.924	3.56433	3.387	1.64	1.98133	2.66433	2.693	10	tr|A0A438FP99|A0A438FP99_VITVI	Uncharacterized protein
Hrh_01050	0.397	0.462667	1.592	0.337333	0	1.12267	0.696	0.049	0.125	0.570333	.	--na--	--na--
Hrh_01051	5.74333	5.75767	8.24467	5.197	2.86133	5.849	5.44833	5.46367	5.585	4.67967	18	sp|Q84TI3|OBE4_ARATH	Protein OBERON 4
Hrh_01052	4.407	3.533	3.60867	4.229	14.716	13.156	3.67267	3.663	5.24933	3.682	10	sp|Q500V5|AGDP1_ARATH	Protein AGENET DOMAIN (AGD)-CONTAINING P1
Hrh_01053	21.6677	22.8793	12.404	21.8307	4.128	2.13267	28.457	22.9997	21.1797	24.9287	17	sp|Q8VZ10|SOQ1_ARATH	Protein SUPPRESSOR OF QUENCHING 1, chloroplastic
Hrh_01054	0.533667	1.42133	18.6617	2.153	0	0	0.262667	0.976667	0.423333	0.449333	18	--na--	--na--
Hrh_01055	0.222	0.272333	4.52067	0.590667	0.663	4.885	0.144333	0.875667	0.180333	0.181333	9	--na--	--na--
Hrh_01056	0.282333	0.605667	0.754667	0.329667	0.654667	5.61567	0.439	0.119333	0.635	0.168667	2	--na--	--na--
Hrh_01057	21.879	23.27	21.989	24.1057	80.3733	67.2733	19.821	22.817	28.1937	26.547	10	sp|Q84J70|DI193_ARATH	Protein DEHYDRATION-INDUCED 19 homolog 3
Hrh_01058	3.59667	4.27333	4.86467	4.09833	24.4013	21.6393	3.62933	3.66833	4.24367	4.02433	10	tr|A0A2Z7D0K9|A0A2Z7D0K9_9LAMI	Uncharacterized protein
Hrh_01059	19.927	20.346	11.947	18.7547	9.97067	11.1763	23.0113	19.3423	16.9617	22.8977	.	sp|F4JLP5|PLPD2_ARATH	Dihydrolipoyl dehydrogenase 2, chloroplastic
Hrh_01060	5.50933	5.84533	5.02933	6.235	4.021	5.09867	6.439	6.707	6.97933	7.21933	.	sp|F4I532|PRFB2_ARATH	Peptide chain release factor PrfB2, chloroplastic
Hrh_01061	5.69733	7.982	5.116	7.576	1.17467	0.454667	7.16633	8.15333	6.33967	6.75733	11	--na--	--na--
Hrh_01062	9.50733	5.132	4.33867	6.93467	92.325	43.7197	4.99267	6.607	13.913	8.50867	15	sp|O04023|SRC2_ARATH	Protein SRC2 homolog
Hrh_01063	3.99967	7.14133	6.89733	6.00533	2.11767	3.61667	5.12167	7.475	5.97033	5.41067	12	sp|Q940Y3|ARID3_ARATH	AT-rich interactive domain-containing protein 3
Hrh_01064	1.82233	1.44267	2.54167	1.449	0.752667	1.08133	1.94833	1.55667	1.65467	2.00933	.	sp|P48021|HMDH_CAMAC	3-hydroxy-3-methylglutaryl-coenzyme A reductase
Hrh_01065	24.9193	26.3357	24.0863	26.3623	14.8483	23.4497	24.8043	27.578	24.5887	26.2713	.	sp|A5A7I7|CDPK4_SOLTU	Calcium-dependent protein kinase 4
Hrh_01066	49.379	49.9247	59.7173	48.1563	72.698	73.737	46.733	49.55	44.4603	44.7	.	sp|Q9SII8|DSK2B_ARATH	Ubiquitin domain-containing protein DSK2b
Hrh_01067	0	0.0723333	0.147333	0.137667	0	0	0	0	0	0	.	sp|O81796|IDH3_ARATH	Isocitrate dehydrogenase [NAD] regulatory subunit 3, mitochondrial
Hrh_01068	6.43033	7.98967	6.60467	7.84767	5.061	6.983	7.781	8.18467	5.79667	6.06667	.	tr|A0A4D8ZC79|A0A4D8ZC79_SALSN	Uncharacterized protein
Hrh_01069	0.887	1.236	3.64333	1.03567	0.999667	1.706	0.996333	1.22267	0.644667	0.586333	18	sp|P32295|ARG7_VIGRR	Indole-3-acetic acid-induced protein ARG7
Hrh_01070	21.0987	20.8857	16.7603	19.185	6.91133	11.333	21.2383	19.687	25.552	25.5733	4	sp|O65693|RBFA_ARATH	Probable ribosome-binding factor A, chloroplastic
Hrh_01071	117.531	88.2387	85.9943	103.423	97.8437	83.065	94.2247	92.5313	100.194	103.952	.	tr|A0A2G9G3E5|A0A2G9G3E5_9LAMI	Uncharacterized protein
Hrh_01072	0.274	0.771	1.128	0.553	5.94833	7.186	0.426333	0.559	0.778333	0.653333	10	tr|A0A2P6RHK9|A0A2P6RHK9_ROSCH	Putative nucleotidyltransferase, Ribonuclease H
Hrh_01073	0.794333	0.646667	3.43867	0	0	0	0.855333	0.591333	0.143	0.270667	.	sp|Q9ZT94|POLR2_ARATH	Retrovirus-related Pol polyprotein from transposon RE2
Hrh_01074	0	0.931667	1.67633	0.457	0.906	0.331	2.122	0.268333	0.249	0	18	tr|A0A4D8Z2K6|A0A4D8Z2K6_SALSN	SAUR family protein
Hrh_01075	0.542	0.73	0.730667	0.680333	2.411	1.72767	0.575333	0.782333	0.855	0.936667	15	sp|Q9STG9|ASE2_ARATH	Amidophosphoribosyltransferase 2, chloroplastic
Hrh_01076	532.578	323.176	196.572	403.793	316.475	177.999	403.057	340.404	374.488	416.236	14	sp|Q39613|CYPH_CATRO	Peptidyl-prolyl cis-trans isomerase
Hrh_01077	8.36967	10.4397	4.58567	9.59167	2.19467	1.02967	8.312	10.2317	4.60133	6.111	1	sp|A0A1P8B760|AMI4G_ARATH	Probable amidase At4g34880
Hrh_01078	7.52533	6.453	2.996	6.48333	1.21467	0.366667	7.00567	6.06267	2.84	5.78033	17	sp|Q9SS03|DIR21_ARATH	Dirigent protein 21
Hrh_01079	0.454667	0.456667	1.62733	0.362667	0.396333	0.588333	0.637333	0.371667	0.220667	0.864	18	sp|F4I9E1|NFD4_ARATH	Protein NUCLEAR FUSION DEFECTIVE 4
Hrh_01080	12.6677	14.6837	12.8057	17.8607	18.2727	8.331	12.4783	12.9953	13.2987	11.213	13	sp|O24030|PSA7_SOLLC	Proteasome subunit alpha type-7
Hrh_01081	1.39933	1.86167	0.53	1.69367	0.627667	0.270333	1.073	1.603	1.23233	1.43267	1	sp|P81393|MYB08_ANTMA	Myb-related protein 308
Hrh_01082	97.3013	82.3117	51.9087	82.0537	82.164	53.7737	98.964	79.9247	101.089	116.042	.	sp|Q42564|APX3_ARATH	L-ascorbate peroxidase 3
Hrh_01083	80.6717	96.8083	135.964	98.4383	490.712	469.318	93.064	93.8383	121.735	109.848	10	sp|Q9SKR2|SYT1_ARATH	Synaptotagmin-1
Hrh_01084	2.567	1.97567	2.99633	2.21967	0.643333	0.724667	2.938	2.92333	2.10233	2.61567	11	sp|O04369|RAC1_LOTJA	Rac-like GTP-binding protein RAC1
Hrh_01085	21.7563	21.2343	23.1413	20.2503	6.38167	7.30767	21.755	20.2017	21.7703	27.0657	4	sp|O22468|MSI2_ARATH	WD-40 repeat-containing protein MSI2
Hrh_01086	0.85	0.191333	0.337667	0.24	4.802	1.06967	0.138667	0.269667	0.451667	0.905333	15	sp|B7TWW5|SQE2_PANGI	Squalene monooxygenase SE2
Hrh_01087	0.757667	1.113	0.458667	1.243	181.462	210.18	1.30433	1.306	2.211	2.31567	10	sp|Q9LDD1|BRG3_ARATH	Probable BOI-related E3 ubiquitin-protein ligase 3
Hrh_01088	6.63433	7.029	6.412	6.50033	12.412	17.548	5.89367	6.74367	7.86833	7.12	2	sp|Q9ZVX1|UBC23_ARATH	Probable ubiquitin-conjugating enzyme E2 23
Hrh_01089	49.446	51.5507	51.0033	47.49	44.679	52.135	50.8157	50.001	56.3637	56.0307	.	sp|Q06364|PSMD3_DAUCA	Probable 26S proteasome non-ATPase regulatory subunit 3
Hrh_01090	16.352	16.2093	16.1787	15.9023	3.80567	4.41033	14.8953	16.9017	13.315	13.0937	11	sp|Q5Z8P0|P2C60_ORYSJ	Probable protein phosphatase 2C 60
Hrh_01091	14.3937	5.69333	7.49667	7.43833	86.7717	29.9997	8.51	6.485	10.1223	12.7757	15	tr|A0A2Z7B8L0|A0A2Z7B8L0_9LAMI	Uncharacterized protein
Hrh_01092	2.60533	2.42567	1.65467	2.49767	0.830667	0.366667	3.04233	2.21033	2.827	2.22467	17	sp|Q39227|SMT2_ARATH	24-methylenesterol C-methyltransferase 2
Hrh_01093	0.04	0	0.059	0.0823333	0.314667	0.301333	0.179333	0.0143333	0.0563333	0.0323333	.	sp|Q9ZVW2|HEN2_ARATH	DExH-box ATP-dependent RNA helicase DExH10
Hrh_01094	3.20833	3.014	7.20367	3.75133	2.09833	0.311667	2.56767	4.49767	4.908	1.67167	12	sp|Q29PU2|SAU76_ARATH	Auxin-responsive protein SAUR76
Hrh_01095	0.847333	0.510333	0.337667	1.79833	1.036	0.147333	0.196667	0.761667	0.116	0.0216667	7	tr|A0A2Z7A975|A0A2Z7A975_9LAMI	Uncharacterized protein
Hrh_01096	244.106	227.299	27.381	205.157	274.998	101.086	337.964	208.56	360.926	349.867	14	sp|Q6QPJ6|PRXQ_POPJC	Peroxiredoxin Q, chloroplastic
Hrh_01097	2.16733	1.403	0.567667	1.33633	2.408	0.585333	1.78233	1.73067	1.09633	1.22533	3	tr|A0A2G9HRB6|A0A2G9HRB6_9LAMI	Uncharacterized protein
Hrh_01098	9.98633	13.2717	16.2493	10.665	6.08	8.08533	10.5303	11.813	11.3283	12.0433	.	tr|A0A2Z7AGQ1|A0A2Z7AGQ1_9LAMI	NUC173 domain-containing protein
Hrh_01099	2.87667	3.41433	4.187	3.319	2.072	2.76133	3.50633	3.421	3.14433	2.77867	.	sp|Q9C9P4|KASC2_ARATH	3-oxoacyl-[acyl-carrier-protein] synthase II, chloroplastic
Hrh_01100	9.01667	10.368	12.3437	9.49767	16.4507	17.7483	10.6797	9.92267	11.9317	10.455	10	sp|Q7XJN0|RH17_ARATH	DEAD-box ATP-dependent RNA helicase 17
Hrh_01101	8.70067	6.543	3.16633	7.95867	1.49433	0.779333	9.005	6.27667	4.15267	5.946	17	--na--	--na--
Hrh_01102	0.368667	0.074	0.0276667	0.148667	1.08833	0.257	0.191333	0.278	0.055	0.245667	.	sp|Q84QC2|ERF17_ARATH	Ethylene-responsive transcription factor ERF017
Hrh_01103	4.128	5.27367	6.01667	6.73967	10.5407	5.4	3.741	5.61833	1.13667	4.99733	13	sp|Q9LMA8|TI10A_ARATH	Protein TIFY 10A
Hrh_01104	0	0	0	0	1.21633	0	0	0	0	0	.	tr|A0A438KCW7|A0A438KCW7_VITVI	Serine/threonine-protein phosphatase 7 long form-like
Hrh_01105	0.706667	1.67233	1.83867	1.97933	0.248	0.0733333	1.124	2.33767	0.243	0.788	6	sp|Q9M1L7|PRK3_ARATH	Pollen receptor-like kinase 3
Hrh_01106	30.5997	28.5257	28.471	27.772	32.7693	34.217	29.8827	30.136	46.625	44.397	.	tr|A0A2Z7A0R9|A0A2Z7A0R9_9LAMI	Ubiquinone biosynthesis protein
Hrh_01107	86.1647	82.997	69.1927	81.0673	65.3717	24.4863	67.3477	82.1197	78.436	75.3123	17	tr|A0A2Z7A0W4|A0A2Z7A0W4_9LAMI	Cupin_5 domain-containing protein
Hrh_01108	0.841667	1.645	9.96133	1.99	3.007	4.47567	1.33933	1.68733	0.890667	0.933333	18	tr|A0A2Z7A0G9|A0A2Z7A0G9_9LAMI	Uncharacterized protein
Hrh_01109	0.511667	1.35467	0.144333	0.854	1.79267	0.135	0.462667	0.386333	0.234333	0.153	13	sp|Q9ZUF4|RIPK_ARATH	Serine/threonine-protein kinase RIPK
Hrh_01110	2.19767	1.60567	1.204	2.532	0.408667	0.144667	2.06933	2.10667	0.651	0.903333	1	--na--	--na--
Hrh_01111	50.9977	51.4887	54.8167	53.032	212.05	168.58	55.799	52.0643	53.7333	53.3337	10	sp|Q9M2J9|BET11_ARATH	Bet1-like SNARE 1-1
Hrh_01112	1.264	1.931	0.769	1.867	0.333	0.434333	1.01867	1.27767	0.821667	0.949333	1	--na--	--na--
Hrh_01113	12.193	10.6963	8.05033	12.639	4.301	5.53	10.9607	9.43133	10.531	9.11	17	sp|Q8S8F5|EF4L3_ARATH	Protein ELF4-LIKE 3
Hrh_01114	12.415	10.772	9.516	10.332	11.5783	16.86	10.686	9.027	14.496	14.442	.	sp|Q9C9Z2|RER3_ARATH	Protein RETICULATA-RELATED 3, chloroplastic
Hrh_01115	0.134333	0.015	0	0.0333333	0.028	0.064	0.103667	0.0173333	0	0.0316667	.	sp|Q8S8S7|PUB34_ARATH	U-box domain-containing protein 34
Hrh_01116	0.738667	1.42067	1.541	1.015	0.343	0.495333	0.884667	0.792	0.691667	0.652667	.	sp|Q8S8S7|PUB34_ARATH	U-box domain-containing protein 34
Hrh_01117	3.773	3.62033	3.88633	3.85467	1.14067	2.69933	3.11133	3.412	3.983	4.196	4	sp|Q9FRS4|PPR22_ARATH	Pentatricopeptide repeat-containing protein At1g08610
Hrh_01118	0.385	0.325667	2.44267	0.953333	4.27233	3.54233	2.61533	1.79267	1.604	2.00733	10	sp|P31843|RRPO_OENBE	RNA-directed DNA polymerase homolog
Hrh_01119	2.878	4.17167	3.67433	3.815	13.101	22.7633	2.934	3.78267	5.42133	3.99933	2	sp|O82645|IQM1_ARATH	IQ domain-containing protein IQM1
Hrh_01120	2.086	2.98733	3.54867	2.55467	1.51267	2.201	2.725	2.50667	2.45433	2.00033	.	--na--	--na--
Hrh_01121	21.2493	31.9913	51.9813	35.7147	26.7323	8.177	27.8733	25.967	6.19267	13.221	6	sp|F4K956|A70_ARATH	Pathogen-associated molecular patterns-induced protein A70
Hrh_01122	2.79367	1.64567	1.58333	2.86733	0.788333	0.513667	2.43533	2.563	2.62433	4.03933	14	--na--	--na--
Hrh_01123	5.986	4.5	9.29433	7.127	0.622667	0.702667	5.16633	5.529	2.13233	3.95267	12	tr|A0A2Z7AJD6|A0A2Z7AJD6_9LAMI	Pentatricopeptide repeat-containing protein chloroplastic
Hrh_01124	15.008	14.4053	11.8827	15.261	2.761	3.14667	16.1317	13.74	13.6253	15.4827	4	sp|Q9SZI6|GAT22_ARATH	Putative GATA transcription factor 22
Hrh_01125	20.0803	21.364	28.3393	23.0153	30.2157	30.6657	20.1933	22.702	22.7637	20.8447	.	tr|A0A2G9HW46|A0A2G9HW46_9LAMI	Uncharacterized protein
Hrh_01126	0.280333	0.927667	0.971	1.46433	0.672333	0.558333	0.511	0.249667	0.256	0.0663333	.	--na--	--na--
Hrh_01127	4.06933	5.76	5.98733	4.98233	3.40233	3.55133	3.748	4.17433	7.165	3.55867	16	--na--	--na--
Hrh_01128	6.94933	7.53567	0.982	7.03367	3.028	0.421	8.19933	7.097	10.1163	11.398	14	KZV29634.1	pentatricopeptide repeat-containing protein [Dorcoceras hygrometricum]
Hrh_01129	1.758	1.54567	2.153	1.36967	0.540333	1.01267	1.694	1.54533	1.736	1.96667	12	sp|Q0WUG6|SBT61_ARATH	Subtilisin-like protease SBT6.1
Hrh_01130	17.423	18.4543	4.20067	18.2187	4.038	5.93333	19.0617	18.7923	18.5087	18.635	17	sp|Q66GI4|PRRP1_ARATH	Proteinaceous RNase P 1, chloroplastic/mitochondrial
Hrh_01131	9.36667	10.4267	3.82467	12.133	143.97	44.5013	7.444	10.825	11.9803	6.485	15	tr|A0A2G9HSM9|A0A2G9HSM9_9LAMI	Uncharacterized protein
Hrh_01132	13.5313	45.6007	41.525	45.89	48.436	13.4427	26.8037	34.325	2.71533	6.437	13	tr|A0A5J5A2P9|A0A5J5A2P9_9ASTE	LRRNT_2 domain-containing protein
Hrh_01133	8.343	10.6097	18.871	9.01033	4.572	8.04367	9.742	9.95267	9.582	9.14733	18	sp|Q9T048|DRL27_ARATH	Disease resistance protein At4g27190
Hrh_01134	1.402	1.50967	1.75867	1.52833	0.235	1.028	1.68567	1.522	1.90233	1.454	4	--na--	--na--
Hrh_01135	6.01533	6.34167	5.548	5.91733	2.43233	1.12833	6.151	6.722	6.184	4.79167	11	tr|A0A022QSR3|A0A022QSR3_ERYGU	Hydrolase_4 domain-containing protein
Hrh_01136	11.25	16.3237	31.6287	14.5673	5.64733	5.72733	13.8733	14.0467	6.67333	8.10133	18	sp|Q6VAA5|U89B2_STERE	UDP-glycosyltransferase 89B2
Hrh_01137	9.01167	12.6593	18.93	11.9247	4.87533	5.78467	9.67267	11.1433	8.236	7.347	12	sp|Q6VAA5|U89B2_STERE	UDP-glycosyltransferase 89B2
Hrh_01138	1.89233	1.39533	3.25867	1.494	7.796	9.048	1.8	1.601	1.927	1.70133	10	--na--	--na--
Hrh_01139	2.77867	2.18567	1.19467	1.89067	3.816	1.76933	2.19433	2.048	1.987	1.86833	3	sp|Q9C688|RAVL3_ARATH	AP2/ERF and B3 domain-containing transcription factor At1g51120
Hrh_01140	6.43467	5.03133	4.053	5.43433	6.03367	8.09233	5.263	5.30567	5.228	4.78933	.	--na--	--na--
Hrh_01141	3.30633	3.558	3.80333	3.764	0.673667	2.21733	3.371	4.13667	2.34267	2.514	11	sp|O65554|CIPK6_ARATH	CBL-interacting serine/threonine-protein kinase 6
Hrh_01142	6.639	6.08733	6.29033	7.26933	1.435	3.01	5.373	7.42667	2.97867	4.50267	11	sp|O65554|CIPK6_ARATH	CBL-interacting serine/threonine-protein kinase 6
Hrh_01143	7.41667	8.065	5.803	6.48467	4.984	7.19267	7.34533	6.51467	12.3697	10.2927	.	sp|Q9LLY4|LPAT1_BRANA	1-acyl-sn-glycerol-3-phosphate acyltransferase BAT2, chloroplastic
Hrh_01144	47.4363	45.6807	61.225	48.7343	81.751	105.383	44.2317	46.4757	45.4223	39.2283	2	tr|A0A022R6M2|A0A022R6M2_ERYGU	SRP54 domain-containing protein
Hrh_01145	5.11667	5.838	7.10833	4.59067	4.03233	4.99967	5.32867	5.271	5.114	4.402	.	--na--	--na--
Hrh_01146	50.5953	55.9597	78.0507	53.226	44.5657	45.3233	59.8407	57.9883	48.8193	53.9233	.	tr|A0A2G9GLG1|A0A2G9GLG1_9LAMI	Uncharacterized protein
Hrh_01147	0.0643333	0.149667	0.208667	0.246333	0.178	0.0246667	0.046	0.702	0.146	0.215667	.	sp|O82225|GGP5_ARATH	Gamma-glutamyl peptidase 5
Hrh_01148	4.55133	4.13967	4.48667	5.01333	5.25533	10.6557	4.138	4.21767	2.172	3.661	2	--na--	--na--
Hrh_01149	1.907	1.96633	1.017	1.925	0.53	0.272667	1.761	1.70867	1.67167	1.73633	17	sp|F4JRE0|TMN12_ARATH	Transmembrane 9 superfamily member 12
Hrh_01150	2.01367	2.06833	1.95133	2.064	0.949	0.769333	1.71533	2.41367	1.74267	1.899	.	sp|Q9LHS0|CAP10_ARATH	Putative clathrin assembly protein At5g35200
Hrh_01151	50.8353	49.0427	34.027	56.808	58.2193	45.0243	51.118	50.8513	51.6613	51.71	.	tr|A0A2G9HYT3|A0A2G9HYT3_9LAMI	Signal peptidase I
Hrh_01152	13.791	15.1873	19.8993	14.4517	16.2827	24.3977	14.2707	14.5223	15.59	15.7457	9	sp|Q9SS94|CD48C_ARATH	Cell division control protein 48 homolog C
Hrh_01153	18.4787	18.757	16.367	18.7747	25.547	19.6417	18.0923	18.7663	25.786	21.944	.	sp|Q8VXZ0|NUD20_ARATH	Nudix hydrolase 20, chloroplastic
Hrh_01154	0.899333	0.183667	0	0.341333	0	0.823667	0	0	0.14	0.346667	.	--na--	--na--
Hrh_01155	11.6087	14.3803	13.8297	14.301	7.696	8.47833	14.599	13.6427	13.3913	13.3027	.	sp|Q9FH51|FLXL4_ARATH	Protein FLX-like 4
Hrh_01156	17.9287	17.234	9.824	18.893	30.3457	13.0643	14.0967	17.182	11.6463	11.1413	13	sp|Q8S8Q6|TET8_ARATH	Tetraspanin-8
Hrh_01157	3.61	2.22	2.12533	2.12	2.02067	3.34433	1.976	2.04667	5.526	5.28833	16	sp|Q8H1Z0|CER3_ARATH	Very-long-chain aldehyde decarbonylase CER3
Hrh_01158	5.587	5.371	5.381	5.046	1.255	2.02067	6.03067	5.215	3.9	5.521	11	tr|A0A2G9HX61|A0A2G9HX61_9LAMI	Histone acetyltransferase
Hrh_01159	1.99133	2.117	3.17	2.28333	1.49367	2.70167	2.70367	2.24933	2.40567	2.06833	.	tr|A0A2P5C2M4|A0A2P5C2M4_TREOI	Uncharacterized protein
Hrh_01160	5.623	6.00033	5.38467	6.59233	3.13667	2.24933	10.4497	6.35867	7.68467	9.74833	14	tr|A0A5J5AIJ4|A0A5J5AIJ4_9ASTE	Uncharacterized protein
Hrh_01161	2.23833	2.84133	1.64233	2.66767	0.359333	0.126667	2.879	3.17367	1.60033	1.18867	1	sp|Q9FHH8|COL5_ARATH	Zinc finger protein CONSTANS-LIKE 5
Hrh_01162	7.84267	8.20467	8.309	7.96833	5.159	5.85133	8.31433	9.04767	6.47233	6.795	.	tr|A0A1U7Y7V7|A0A1U7Y7V7_NICSY	Protein YIPF
Hrh_01163	4.97467	2.892	4.62867	5.97333	7.33267	3.98767	3.1	5.23467	5.05133	2.48633	13	--na--	--na--
Hrh_01164	0.240667	0.621333	0.417	0.389	0.0503333	0.044	0.421667	0.329667	0.145333	0.623333	.	sp|Q03194|PMA4_NICPL	Plasma membrane ATPase 4
Hrh_01165	9.15467	8.44767	6.80467	8.65267	6.36867	12.0687	9.46067	8.074	8.65867	10.4477	.	sp|Q94BT6|ADO1_ARATH	Adagio protein 1
Hrh_01166	21.141	17.8413	18.6247	16.3323	2.851	1.397	19.9203	17.1587	20.3697	20.2007	4	tr|A0A022RBB4|A0A022RBB4_ERYGU	Uncharacterized protein
Hrh_01167	8.20733	7.38	12.2647	8.233	37.5357	30.3867	8.055	6.88967	8.78567	6.57967	10	sp|Q9CAZ0|SKI24_ARATH	F-box protein SKIP24
Hrh_01168	23.447	22.6817	14.033	22.1163	17.152	13.1357	26.8237	21.9727	27.2793	30.5923	.	sp|Q949Y5|EGY1_ARATH	Probable zinc metalloprotease EGY1, chloroplastic
Hrh_01169	1.08867	1.06767	1.39967	1.17733	0.137	0.187333	1.25633	1.11467	0.701	0.730667	11	sp|Q6DBG8|ARAD1_ARATH	Probable arabinosyltransferase ARAD1
Hrh_01170	2.89467	2.94133	2.239	2.59467	1.21467	0.503333	2.588	2.64733	0.991	1.309	1	--na--	--na--
Hrh_01171	6.96933	7.60267	7.42967	7.954	4.47633	2.09967	7.07733	7.26267	4.45633	5.49733	11	sp|Q9FF66|UBC22_ARATH	Ubiquitin-conjugating enzyme E2 22
Hrh_01172	4.755	5.616	6.27633	5.62967	4.78533	4.40433	5.34767	4.96533	6.92433	5.682	.	sp|Q9FNY2|DPB_ARATH	Transcription factor-like protein DPB
Hrh_01173	12.0987	12.8533	14.1247	11.8633	5.51433	7.52067	19.4693	16.1827	15.265	12.918	.	--na--	--na--
Hrh_01174	5.855	5.735	6.017	5.50867	5.53867	5.921	5.404	6.12167	5.15667	5.463	.	tr|A0A022PT10|A0A022PT10_ERYGU	Uncharacterized protein
Hrh_01175	10.0867	12.9347	17.5273	11.99	3.54333	3.77167	12.4473	12.0677	10.6767	11.3007	12	tr|A0A151TDM3|A0A151TDM3_CAJCA	Uncharacterized protein
Hrh_01176	21.1887	23.259	26.6283	22.9967	71.977	88.714	19.912	23.3463	25.5167	23.5407	10	sp|Q9C5Z3|EIF3E_ARATH	Eukaryotic translation initiation factor 3 subunit E
Hrh_01177	1.139	1.294	1.48033	1.72433	1.54833	2.783	1.03633	1.44967	1.50033	1.15	2	tr|A0A075T9N5|A0A075T9N5_CAMSI	Gag-pol (Fragment)
Hrh_01178	1.17467	2.221	2.112	2.01967	3.41967	2.61967	1.50533	2.501	1.60633	1.17733	13	sp|Q9M2L4|ACA11_ARATH	Putative calcium-transporting ATPase 11, plasma membrane-type
Hrh_01179	38.5783	36.4483	53.371	37.867	41.349	37.4943	39.275	34.2883	30.6543	34.884	.	sp|Q9SS44|TF2B2_ARATH	Transcription initiation factor IIB-2
Hrh_01180	28.2073	29.866	25.0197	28.1567	23.0057	9.03367	31.4777	29.0947	37.2073	35.9843	14	tr|A0A022RRA7|A0A022RRA7_ERYGU	Uncharacterized protein
Hrh_01181	0.595	0.622	0.707	0.501	0.612	1.18033	0.519667	0.722	0.546667	0.330333	.	tr|A0A2Z7DCW6|A0A2Z7DCW6_9LAMI	Uncharacterized protein
Hrh_01182	8.05633	12.6877	13.891	10.004	1.497	3.92633	9.514	15.6607	12.7093	10.6027	12	--na--	--na--
Hrh_01183	0	0.000333333	0	0.000333333	0	0.000333333	0	0	0	0.000666667	.	--na--	--na--
Hrh_01184	0	0.509667	0	0.301667	0	0.143	0	0	0.095	0.241667	.	--na--	--na--
Hrh_01185	27.2987	28.565	31.4673	28.53	21.7233	25.105	28.254	28.9767	27.1667	27.3053	.	tr|A0A2G9I062|A0A2G9I062_9LAMI	Uncharacterized protein
Hrh_01186	10.544	9.48233	11.9107	10.6733	4.39567	5.664	11.6317	10.854	10.5423	11.4057	.	sp|Q93VG8|PPDEX_ARATH	DeSI-like protein At4g17486
Hrh_01187	24.8457	29.1947	32.3797	25.317	18.0187	26.382	25.7977	27.0707	28.2233	27.724	.	sp|Q9S775|PKL_ARATH	CHD3-type chromatin-remodeling factor PICKLE
Hrh_01188	0.866667	0.864	0	0.785667	0	0	0.947667	1.06267	0.856667	2.64467	14	sp|Q9SZ45|MICU_ARATH	Calcium uptake protein, mitochondrial
Hrh_01189	54.5293	64.4443	8.73533	44.8743	12.8817	9.17733	66.1597	56.7	89.338	110.519	14	sp|Q9C595|YLMG2_ARATH	YlmG homolog protein 2, chloroplastic
Hrh_01190	7.12267	6.583	8.52833	7.28167	13.5737	15.7503	7.302	7.59433	9.506	8.43	10	sp|Q94AG6|SAMC1_ARATH	S-adenosylmethionine carrier 1, chloroplastic/mitochondrial
Hrh_01191	106.417	97.531	98.8427	105.874	102.458	120.918	107.497	97.8957	115.437	129.951	.	sp|P92985|RBP1C_ARATH	Ran-binding protein 1 homolog c
Hrh_01192	54.728	53.3293	52.7463	49.7823	43.483	59.1837	53.3703	49.4093	60.3617	59.7107	.	sp|G7ID19|RBP2_MEDTR	RNA-binding protein 2
Hrh_01193	0.841333	0.999667	0.909	0.731667	0.393	0.314333	0.921333	0.916667	1.007	1.23667	.	sp|Q3E9N1|PP359_ARATH	Pentatricopeptide repeat-containing protein At4g39952, mitochondrial
Hrh_01194	0.0196667	0.0263333	0.008	0.0746667	0.159333	1.498	0.00933333	0.0466667	0.165667	0.0816667	2	sp|P41152|HSF30_SOLPE	Heat shock factor protein HSF30
Hrh_01195	0	0	0	0	1.939	1.181	0	0	0	0.175	15	--na--	--na--
Hrh_01196	14.846	15.0587	5.633	16.5373	6.06467	3.99033	14.6773	16.1437	15.3963	14.7007	17	sp|O04353|DES6_BOROF	Acyl-lipid (9-3)-desaturase
Hrh_01197	20.4307	17.4393	8.92533	18.5427	3.02933	0.798333	18.32	18.078	18.531	22.1397	17	tr|A0A2G9H6X4|A0A2G9H6X4_9LAMI	DUF4408 domain-containing protein
Hrh_01198	1.93233	2.19933	3.04033	1.65167	0.343	1.10367	2.13333	2.06433	1.927	2.48267	12	sp|O49954|GCSP_SOLTU	Glycine dehydrogenase (decarboxylating), mitochondrial
Hrh_01199	31.8927	25.8037	20.377	26.6767	31.271	42.3397	29.0857	25.8433	31.73	33.6887	.	tr|A0A2G9GB43|A0A2G9GB43_9LAMI	Uncharacterized protein
Hrh_01200	21.188	13.606	7.91667	13.5573	1.424	0.507667	12.5867	18.9553	5.20033	5.66233	1	sp|O80992|PYL2_ARATH	Abscisic acid receptor PYL2
Hrh_01201	14.2947	11.5513	7.76533	12.3273	7.613	2.17867	10.9993	11.333	7.621	12.0973	17	sp|Q9ASU8|NDL2_ARATH	Protein NDL2
Hrh_01202	0.276667	1.405	1.52767	0.480333	22.9107	6.51433	1.82267	1.84267	1.40667	2.624	15	sp|Q69TB1|HEMH1_ORYSJ	Ferrochelatase-1, chloroplastic
Hrh_01203	35.476	31.5017	33.951	31.1273	41.7063	27.093	32.004	33.1677	39.518	34.2217	.	tr|A0A2G9HH14|A0A2G9HH14_9LAMI	Uncharacterized protein
Hrh_01204	7.125	6.36	7.09733	8.57633	9.50367	15.4063	7.42333	6.54367	11.401	10.799	2	tr|A0A2G9HH64|A0A2G9HH64_9LAMI	Mediator of U snRNA nuclear export PHAX
Hrh_01205	294.138	113.936	121.856	125.169	317.213	386.307	183.491	109.701	492.337	451.009	16	sp|P49043|VPE_CITSI	Vacuolar-processing enzyme
Hrh_01206	5.62667	7.24133	6.973	6.58267	6.38567	6.824	6.723	7.19867	7.136	5.76233	.	tr|A0A4D9ARU9|A0A4D9ARU9_SALSN	Uncharacterized protein
Hrh_01207	11.159	11.131	6.085	10.9223	69.652	8.993	12.252	13.0543	5.735	9.99567	15	sp|Q9M077|AUR1_ARATH	Serine/threonine-protein kinase Aurora-1
Hrh_01208	1.33967	0.914333	1.42567	1.65133	1.92067	1.95533	0.961333	1.00833	1.25133	1.79667	.	--na--	--na--
Hrh_01209	16.7187	17.012	15.1103	15.254	1.68167	1.474	17.309	17.172	12.8637	17.438	11	sp|Q39123|ATHB8_ARATH	Homeobox-leucine zipper protein ATHB-8
Hrh_01210	3.123	3.79967	3.28933	3.543	3.323	3.02	3.09033	4.379	4.209	3.86067	.	sp|O82314|U082_ARATH	Probable transcriptional regulatory protein At2g25830
Hrh_01211	5.02067	4.727	3.53967	4.445	2.01133	2.50467	4.53133	4.25367	4.52733	4.534	17	sp|Q9LYD3|DREB3_ARATH	Dehydration-responsive element-binding protein 3
Hrh_01212	6.03333	5.85033	5.11567	6.26633	18.1977	16.9153	6.813	5.73767	8.28667	7.98	10	tr|A0A5A7NYY1|A0A5A7NYY1_STRAF	Calpain-type cysteine protease family
Hrh_01213	34.5793	30.0043	26.4907	30.889	36.922	34.1013	30.595	28.967	32.4957	39.8657	.	sp|Q9LX74|EXOS5_ARATH	Exosome complex exonuclease RRP46 homolog
Hrh_01214	1.66233	2.016	1.44667	1.69233	1.86433	1.00567	1.61	2.02967	1.657	1.33667	.	tr|A0A2G9HZT9|A0A2G9HZT9_9LAMI	Uncharacterized protein
Hrh_01215	17.7353	7.46533	7.34467	9.718	2.44367	0.586667	12.879	5.42933	3.21233	5.841	5	--na--	--na--
Hrh_01216	3.96033	3.784	2.60667	4.19533	4.146	2.63	4.26333	3.15433	3.93567	4.71667	.	--na--	--na--
Hrh_01217	67.8693	67.8333	33.236	62.4293	22.2997	12.8747	78.5153	62.2767	85.7053	75.006	14	tr|A0A2G9GAE7|A0A2G9GAE7_9LAMI	Peptidase_S9 domain-containing protein
Hrh_01218	6.32167	8.16133	11.1737	6.20867	4.20567	9.72267	7.68733	7.57267	7.55767	7.31433	8	sp|Q8L860|TOL9_ARATH	TOM1-like protein 9
Hrh_01219	26.519	14.238	19.2903	14.658	14.3037	4.62533	24.0217	15.3177	90.546	41.566	16	sp|Q08298|RD22_ARATH	BURP domain protein RD22
Hrh_01220	18.4493	19.2683	20.4473	18.019	7.53067	12.372	17.9967	19.0603	20.652	21.9857	.	sp|Q9LDK9|APBLA_ARATH	Beta-adaptin-like protein A
Hrh_01221	14.9277	14.157	4.45	14.939	6.92167	8.318	17.026	13.3697	13.983	17.1067	14	tr|A0A2Z7BI64|A0A2Z7BI64_9LAMI	Pentatricopeptide repeat-containing protein
Hrh_01222	7.852	9.034	8.262	8.59333	26.8047	22.0383	7.73867	8.59267	8.93033	8.677	10	tr|A0A2Z7BI31|A0A2Z7BI31_9LAMI	EPL1 domain-containing protein
Hrh_01223	0.292333	0.325	0.197	0.392	5.09167	3.76667	0.198333	0.398	0.176333	0.343667	10	sp|Q94HW2|POLR1_ARATH	Retrovirus-related Pol polyprotein from transposon RE1
Hrh_01224	12.228	12.6633	16.1803	11.822	7.337	11.5617	13.0487	12.8363	13.088	11.964	.	sp|Q93Z92|RING4_ARATH	E3 ubiquitin-protein ligase At4g11680
Hrh_01225	12.006	13.6873	11.7547	13.421	5.43533	6.91	12.551	12.5403	11.1057	11.725	11	sp|Q93YV6|2A5K_ARATH	Serine/threonine protein phosphatase 2A 57 kDa regulatory subunit B' kappa isoform
Hrh_01226	1.46133	1.71733	1.242	1.854	0	1.10967	1.64333	2.41967	0.144333	1.69833	1	--na--	--na--
Hrh_01227	0.763	0.783333	0.256333	0.451	1.18467	0.667	0.408333	0.593	0.548667	0.463	.	sp|O24648|G3OX_PEA	Gibberellin 3-beta-dioxygenase 1
Hrh_01228	2.202	2.759	9.33133	2.36967	6.522	2.67067	1.57167	2.462	0.880667	0.412667	9	tr|A0A0V0GZS5|A0A0V0GZS5_SOLCH	Putative ovule protein
Hrh_01229	0	0	0	0	8.546	6.06267	0	0	0.032	0	10	tr|A0A2Z7A158|A0A2Z7A158_9LAMI	SWIM-type domain-containing protein (Fragment)
Hrh_01230	22.1333	8.62133	10.5893	6.941	1130.09	423.85	10.2387	11.4297	52.4867	25.4257	15	--na--	--na--
Hrh_01231	14.6113	10.956	10.65	11.435	25.5583	26.209	13.1413	11.397	13.407	14.2373	10	sp|O80438|MAK3_ARATH	N-alpha-acetyltransferase MAK3
Hrh_01232	172.789	136.269	81.6577	145.035	135.823	80.6553	142.352	138.698	127.262	144.762	17	sp|P48502|QCR7_SOLTU	Cytochrome b-c1 complex subunit 7
Hrh_01233	3.54533	0.473333	1.80267	1.19967	8.13233	3.19567	0	0.878667	0	0.258667	15	--na--	--na--
Hrh_01234	28.238	35.166	41.6807	45.068	7.37533	3.611	38.982	36.0877	11.001	16.155	6	tr|A0A2Z7BC64|A0A2Z7BC64_9LAMI	Uncharacterized protein
Hrh_01235	4.40167	4.12867	3.551	3.866	12.1483	7.35367	4.41533	3.75933	5.09933	4.47533	15	tr|A0A2Z7BI87|A0A2Z7BI87_9LAMI	ENT domain-containing protein
Hrh_01236	15.03	14.0937	14.724	14.1057	9.185	8.152	14.4407	13.9313	15.9043	15.9153	.	sp|F4JWT7|TRDMT_ARATH	tRNA (cytosine(38)-C(5))-methyltransferase 2
Hrh_01237	2.68767	2.42633	1.626	2.47167	0.355	0.734667	2.50833	2.51933	1.48733	2.68667	17	tr|A0A2Z7BBN5|A0A2Z7BBN5_9LAMI	SAM domain-containing protein
Hrh_01238	3.10667	4.61433	2.61367	3.953	2.16	2.72433	2.806	2.95533	4.562	2.94933	.	--na--	--na--
Hrh_01239	11.6463	7.31867	4.945	8.88867	14.792	6.77233	9.65067	9.37233	11.174	8.85667	3	sp|Q9S7H4|CM2_ARATH	Chorismate mutase 2
Hrh_01240	5.458	4.61567	2.7	5.37533	1.73133	0.783	5.06933	5.318	3.59767	4.068	17	sp|Q6NQ99|POLAR_ARATH	Protein POLAR LOCALIZATION DURING ASYMMETRIC DIVISION AND REDISTRIBUTION
Hrh_01241	36.2053	36.2243	56.0993	39.2557	477.916	273.009	36.3	32.9593	55.007	45.9037	15	sp|O23181|PLP3_ARATH	Patatin-like protein 3
Hrh_01242	14.384	13.4317	8.082	12.6237	2.31167	0.84	12.7967	13.7267	6.35967	12.1167	1	sp|F4KIB2|TMN8_ARATH	Transmembrane 9 superfamily member 8
Hrh_01243	3.03233	3.068	0.974333	3.181	5.72233	2.88033	3.43233	3.08267	3.75433	4.27133	3	--na--	--na--
Hrh_01244	4.37833	2.88833	3.35267	3.94367	2.037	3.576	4.11633	3.39067	4.59833	4.19567	.	tr|A0A2Z7BBP5|A0A2Z7BBP5_9LAMI	Uncharacterized protein
Hrh_01245	0	0.199	0	0.24	0	0	0.243667	0	0	0	.	--na--	--na--
Hrh_01246	5.10167	5.95733	5.197	5.24267	31.4327	26.0643	5.03933	5.39367	8.13667	6.48733	10	sp|Q5FV41|FBT2_ARATH	Probable folate-biopterin transporter 2
Hrh_01247	0.187	0	0.287	0	0	0	0.715	0	0	0	.	tr|A0A484L5K4|A0A484L5K4_9ASTE	Myb_DNA-bind_3 domain-containing protein
Hrh_01248	34.0867	32.1077	69.8463	34.2127	172.456	160.189	34.2863	34.4567	47.055	38.7823	10	sp|Q8RXV3|P2C59_ARATH	Probable protein phosphatase 2C 59
Hrh_01249	56.6323	42.1947	46.105	56.8117	104.6	76.6777	48.255	47.3143	48.484	52.1903	15	sp|P0C030|RUB1_ORYSJ	Ubiquitin-NEDD8-like protein RUB1
Hrh_01250	75.5337	62.971	28.7213	64.84	22.9207	10.8237	91.242	63.5403	95.2157	107.308	14	sp|Q9SCY2|FKB13_ARATH	Peptidyl-prolyl cis-trans isomerase FKBP13, chloroplastic
Hrh_01251	26.6043	20.8457	71.903	19.2587	63.767	45.5197	22.2663	23.418	72.9997	42.0687	16	sp|Q940T9|COL4_ARATH	Zinc finger protein CONSTANS-LIKE 4
Hrh_01252	4.714	3.83367	3.623	4.043	0.351	0.354667	4.29967	3.013	2.26333	4.028	11	sp|O81775|GDU1_ARATH	Protein GLUTAMINE DUMPER 1
Hrh_01253	9.838	11.842	11.131	10.6373	7.954	7.195	11.562	10.951	10.6033	9.233	.	sp|Q6K6K7|UBA5_ORYSJ	Ubiquitin-like modifier-activating enzyme 5
Hrh_01254	55.706	47.179	31.9763	54.8837	343.031	202.423	49.2383	48.7423	92.0797	90.6987	15	sp|Q9FVR6|Y1222_ARATH	Uncharacterized protein At1g32220, chloroplastic
Hrh_01255	1.24333	1.114	0.479667	0.778667	0.11	0.165333	0.750333	1.02767	0.715	0.409667	1	sp|Q9SHV1|GLR22_ARATH	Glutamate receptor 2.2
Hrh_01256	3.401	3.51433	2.948	2.994	0.954667	0.479667	2.53933	3.50133	1.48333	1.62567	11	sp|Q9C5V5|GLR28_ARATH	Glutamate receptor 2.8
Hrh_01257	3.93667	5.25267	3.061	4.40167	4.05367	1.343	4.38367	5.423	2.87567	3.74533	1	sp|Q3S4A7|AHK5_ARATH	Histidine kinase 5
Hrh_01258	3.84167	3.56533	3.651	3.52667	7.89167	7.78367	4.05233	3.99867	5.696	4.40233	10	sp|Q9SJA7|SOX_ARATH	Probable sarcosine oxidase
Hrh_01259	6.79433	6.671	6.49533	7.114	2.45367	3.87033	6.42667	6.29767	6.70867	6.378	4	sp|Q9LZD3|E70A1_ARATH	Exocyst complex component EXO70A1
Hrh_01260	28.1093	18.154	18.8513	21.351	9.91567	16.8207	27.244	19.8733	20.1283	21.0783	5	tr|A0A2Z7BBS1|A0A2Z7BBS1_9LAMI	Uncharacterized protein
Hrh_01261	7.65567	5.818	7.29633	7.071	33.349	12.6977	6.92033	5.99833	5.63867	4.93833	15	tr|A0A2Z7BBS1|A0A2Z7BBS1_9LAMI	Uncharacterized protein
Hrh_01262	4.09	2.16367	2.894	2.73933	9.53633	7.44967	2.895	2.46933	3.99033	3.35233	10	tr|A0A2Z7B523|A0A2Z7B523_9LAMI	RING-type domain-containing protein
Hrh_01263	8.70767	9.05667	9.03433	8.39933	5.80767	7.72267	8.93967	8.592	7.577	7.17933	.	sp|Q949W6|KAKU4_ARATH	Protein KAKU4
Hrh_01264	19.5417	14.579	6.08033	13.889	9.38567	3.399	13.6553	14.1473	21.4077	22.8393	14	sp|O23461|ARAK_ARATH	L-arabinokinase
Hrh_01265	9.29467	10.1957	10.2763	7.69033	13.8653	12.7837	8.845	8.94667	9.70967	9.92333	10	sp|Q9M086|DCAF1_ARATH	DDB1- and CUL4-associated factor homolog 1
Hrh_01266	20.8053	14.7683	17.2343	22.841	16.2433	14.844	16.7313	17.407	15.5437	14.934	.	sp|A2X0N9|GG2_ORYSI	Guanine nucleotide-binding protein subunit gamma 2
Hrh_01267	8.13	11.4517	9.63333	11.5423	14.1243	3.335	8.60333	11.1197	1.67933	3.714	13	sp|P0C042|Y4597_ARATH	Uncharacterized protein At4g15970
Hrh_01268	15.7633	15.1703	15.8207	15.229	14.7047	13.2463	15.0883	15.0447	14.4297	13.284	.	sp|Q9C801|MOS2_ARATH	Protein MOS2
Hrh_01269	10.259	11.1807	10.0353	9.68	6.457	5.61167	10.3637	10.6533	11.1557	11.4787	.	sp|Q9FT73|RECQ2_ARATH	ATP-dependent DNA helicase Q-like 2
Hrh_01270	3.69867	3.82967	1.932	2.81067	13.716	1.786	3.65133	3.632	4.27067	3.89267	3	sp|Q8GX29|SKI25_ARATH	F-box/kelch-repeat protein SKIP25
Hrh_01271	249.884	183.688	128.933	152.657	395.653	142.003	208.824	184.297	275.951	255.795	3	tr|S8D3G3|S8D3G3_9LAMI	Uncharacterized protein (Fragment)
Hrh_01272	1.81933	1.64567	1.115	2.349	0.848667	0.780333	1.90867	2.45	1.71933	2.43367	.	--na--	--na--
Hrh_01273	41.114	51.9087	487.908	57.0473	3773.48	2832.4	54.058	46.9267	495.015	276.228	10	--na--	--na--
Hrh_01274	0	0.0176667	0.043	0	4.49433	2.815	0.021	0.0103333	0.0306667	0.018	15	--na--	--na--
Hrh_01275	0.845667	1.654	3.39267	0.867	17.871	16.9173	1.209	1.313	2.907	2.28833	10	--na--	--na--
Hrh_01276	2.11733	2.85	5.29933	1.74267	13.7033	15.351	2.17467	2.63633	3.68367	3.03767	10	tr|A0A2N9EYG6|A0A2N9EYG6_FAGSY	Uncharacterized protein
Hrh_01277	3.09833	3.612	2.837	2.94033	4.659	3.48933	2.59	2.468	3.45133	2.69733	.	sp|Q8RWY1|ALKB8_ARATH	Alkylated DNA repair protein ALKBH8 homolog
Hrh_01278	15.867	14.9367	17.8973	16.1967	23.4877	30.6873	15.3617	13.161	18.5333	14.5873	2	tr|A0A2Z7BIA9|A0A2Z7BIA9_9LAMI	Ankyrin-3
Hrh_01279	2.33533	1.90433	1.10233	1.92567	0.776	0.709	1.706	2.235	1.801	1.63	17	tr|A0A2Z7BB20|A0A2Z7BB20_9LAMI	Uncharacterized protein
Hrh_01280	2.37667	3.047	2.43033	1.41167	1.04833	0.778333	1.82067	1.985	2.30633	2.68733	4	sp|Q9C6S1|FH14_ARATH	Formin-like protein 14
Hrh_01281	0.829333	0.0593333	0.388667	0.236667	0	0.24	0.128	0.171	0.127	0.446667	5	--na--	--na--
Hrh_01282	7.172	1.506	0.131667	1.94733	0	0.176	0.291	1.406	0.266	0.66	5	--na--	--na--
Hrh_01283	4.84733	5.072	3.14233	8.61433	2.915	1.093	5.97933	3.799	4.327	5.48467	17	--na--	--na--
Hrh_01284	0.982	1.02433	0.537333	0.982667	0.445667	0.204333	1.01067	0.873333	1.15267	1.111	14	sp|Q9SUH6|PP341_ARATH	Pentatricopeptide repeat-containing protein At4g30700
Hrh_01285	0.169333	0.207333	0.542667	0.287333	85.4653	47.2157	0.0703333	0.136	0.402	0.139	15	sp|K4CI52|ABAH2_SOLLC	Abscisic acid 8'-hydroxylase CYP707A2
Hrh_01286	1.937	2.45467	2.40767	1.97633	0.595333	0.313	2.12333	2.27133	1.76933	1.66033	11	sp|A2RVU1-2|MWL1_ARATH	Isoform 2 of Protein MODIFYING WALL LIGNIN-1
Hrh_01287	3.49433	2.89367	1.53833	2.82267	0.332333	0.253	2.98433	2.98933	2.37533	3.22367	17	sp|O65709|FAO4A_ARATH	Long-chain-alcohol oxidase FAO4A
Hrh_01288	0.368667	0.222	6.02933	0.277667	1.15433	0.697	0.202333	0.210333	0.352	0.200333	18	--na--	--na--
Hrh_01289	2.714	1.79233	2.20767	1.576	0.704667	0.349667	2.12767	2.022	2.06133	1.94	4	sp|O82281|BRXL1_ARATH	Protein Brevis radix-like 1
Hrh_01290	0.104333	2.40833	4.002	0.576667	1.242	3.18667	1.035	0.363	0.907667	1.01333	9	--na--	--na--
Hrh_01291	0.828	0.136667	0.557	0	0	0	0	0.619667	0.894667	0.251667	.	--na--	--na--
Hrh_01292	0	0.0996667	0.735	0.184	1.06267	1.41133	0.0856667	0.361667	1.43967	1.08767	16	sp|P42735|CDI8_ARATH	Cadmium-induced protein AS8
Hrh_01293	0.274333	0.446	0.339	0.287333	0.038	0.121333	0.186	0.354	0.226333	0.296667	.	sp|Q9LNG5|PPP7L_ARATH	Serine/threonine-protein phosphatase 7 long form homolog
Hrh_01294	130.507	137.909	472.284	177.889	74.9033	140.297	162.729	164.844	93.5697	96.4363	18	sp|Q9FHI1|MOB1A_ARATH	MOB kinase activator-like 1A
Hrh_01295	1.90367	1.722	1.48733	3.576	2.07467	0.155333	3.95267	1.358	2.64667	2.23833	17	sp|P52581|IFRH_LUPAL	Isoflavone reductase homolog
Hrh_01296	0.132667	0.211	0.0483333	0.134667	4.50933	2.334	0.155667	0.0976667	0.176	0.422667	15	sp|Q0J7U6|TPR2_ORYSJ	Protein TOPLESS-RELATED PROTEIN 2
Hrh_01297	2.90567	2.683	1.86533	2.49833	28.756	18.0617	2.081	2.07333	4.046	3.25767	15	sp|O64793|Y1675_ARATH	G-type lectin S-receptor-like serine/threonine-protein kinase At1g67520
Hrh_01298	12.5803	13.3093	15.5393	12.9997	19.9897	21.6593	12.3213	12.6343	12.5033	11.7427	10	sp|O22193|PUB4_ARATH	U-box domain-containing protein 4
Hrh_01299	1.785	2.39567	4.403	3.448	1.905	0.78	1.83333	2.78967	0.833667	0.658333	6	tr|A0A2Z7BHZ0|A0A2Z7BHZ0_9LAMI	Uncharacterized protein (Fragment)
Hrh_01300	10.9967	9.94367	26.6047	9.112	1.54867	3.08033	12.3793	11.449	10.6623	9.51567	12	sp|Q39214|RPM1_ARATH	Disease resistance protein RPM1
Hrh_01301	1.201	0.765667	1.25067	1.44467	1.22033	1.08567	0.826333	0.840667	1.11567	0.890333	.	sp|Q8VZC9|VPS25_ARATH	Vacuolar protein sorting-associated protein 25
Hrh_01302	46.5797	45.7047	59.898	47.449	89.1807	110.43	46.4687	48.3467	44.1913	44.483	10	sp|F4ICK8|IWS1_ARATH	Protein IWS1 homolog 1
Hrh_01303	38.8307	43.8647	52.039	42.94	87.5407	72.962	42.0497	44.3807	45.6887	41.5077	10	sp|Q84LG2|BZP68_ARATH	bZIP transcription factor 68
Hrh_01304	27.6133	27.4013	21.2567	28.3523	38.0323	28.1803	23.732	24.7	31.3033	25.4367	.	sp|Q9SGW3|PSD8A_ARATH	26S proteasome non-ATPase regulatory subunit 8 homolog A
Hrh_01305	0.956	1.013	0.456333	0.741667	0.422333	0.139333	0.934	1.34133	0.478333	0.818667	.	sp|P52410|KASC1_ARATH	3-oxoacyl-[acyl-carrier-protein] synthase I, chloroplastic
Hrh_01306	15.0267	11.014	7.21833	12.902	1.39767	2.17967	15.6883	11.589	10.7353	16.1573	17	tr|A0A2Z7BII9|A0A2Z7BII9_9LAMI	Electron transporter
Hrh_01307	6.05267	7.60067	9.63533	6.508	8.12333	12.258	6.34533	6.20733	5.94267	5.62767	9	sp|Q93YV9|SKIP8_ARATH	F-box protein SKIP8
Hrh_01308	0.117333	0.704333	0.267333	0.245667	0.067	0	0.299	0.354	0.512	0.202667	.	--na--	--na--
Hrh_01309	0	0	0	0	0	0	0	0	0	0	.	--na--	--na--
Hrh_01310	5.00733	5.94833	4.82067	7.11033	0.0696667	0.0283333	6.387	6.128	3.98067	4.618	11	tr|A0A2Z7BEA4|A0A2Z7BEA4_9LAMI	LEA_2 domain-containing protein
Hrh_01311	3.30633	3.36867	2.59767	4.09267	2.45633	0.975	2.99167	3.769	1.57133	2.307	7	sp|Q680C0|GDL62_ARATH	GDSL esterase/lipase At4g10955
Hrh_01312	149.869	113.98	85.6507	130.013	99.518	47.7827	130.369	117.867	132.35	148.775	14	sp|O65781|GALE2_CYATE	UDP-glucose 4-epimerase GEPI48
Hrh_01313	0.826	0.689	0.427	0.616667	0.502667	0.0973333	0.831	0.608	0.57	0.507	.	sp|Q39214|RPM1_ARATH	Disease resistance protein RPM1
Hrh_01314	17.0303	16.6803	17.618	17.2847	16.5993	20.07	15.552	15.438	18.7513	17.6957	.	sp|Q42191|OXA1_ARATH	Mitochondrial inner membrane protein OXA1
Hrh_01315	0.816	1.56333	2.81067	1.29067	0.853667	0.990667	1.009	1.06567	0.640333	0.637	18	--na--	--na--
Hrh_01316	61.3057	85.755	104.64	72.824	87.5183	77.8553	62.7077	74.4373	51.9367	45.6303	.	sp|Q9T0A0|LACS4_ARATH	Long chain acyl-CoA synthetase 4
Hrh_01317	1.46333	0.288	0.235	0.128667	0.602333	0.176333	0.715	0.149667	0.969	0.819667	5	sp|Q8GRU6|HAR1_LOTJA	Leucine-rich repeat receptor-like kinase protein HAR1
Hrh_01318	10.1763	3.74933	2.97233	3.861	0.803667	0.172667	7.58333	3.61567	5.844	6.197	5	tr|A0A2Z7BBZ1|A0A2Z7BBZ1_9LAMI	Inhibitor I9 domain-containing protein
Hrh_01319	110.754	36.9187	35.3487	52.6713	103.914	48.9517	61.2833	39.0047	62.393	51.6223	3	--na--	--na--
Hrh_01320	9.79333	8.41567	5.833	8.41567	11.8007	4.02667	6.86633	8.425	4.995	4.63067	13	sp|Q9SUP6|WRK53_ARATH	Probable WRKY transcription factor 53
Hrh_01321	9.273	8.51867	6.31633	8.6	2.03433	2.13667	9.37633	9.527	10.0117	10.4717	4	tr|A0A2Z7BB99|A0A2Z7BB99_9LAMI	zinc_ribbon_12 domain-containing protein
Hrh_01322	3.199	2.546	0.362667	2.267	1.28367	0.411	2.812	2.09067	1.94033	3.84233	14	sp|O82337|AGP16_ARATH	Arabinogalactan protein 16
Hrh_01323	8.66667	9.006	8.781	8.55267	0.151333	0.289	9.864	9.207	5.93267	9.31767	11	sp|Q9SUQ3|Y4374_ARATH	Probable inactive receptor kinase At4g23740
Hrh_01324	9.25767	9.34133	11.4693	9.49033	3.41533	4.832	9.11267	9.47367	7.411	7.48067	12	tr|A0A2Z7A1M2|A0A2Z7A1M2_9LAMI	Uncharacterized protein
Hrh_01325	7.81267	6.927	4.08333	7.27167	6.129	7.42167	8.13733	7.64967	8.376	7.80167	.	tr|A0A2G9G0R7|A0A2G9G0R7_9LAMI	Uncharacterized protein
Hrh_01326	1.94567	2.83933	2.956	2.19967	6.25533	10.8397	2.273	2.65933	2.049	2.43767	2	sp|F4JYG0|PIAL2_ARATH	E4 SUMO-protein ligase PIAL2
Hrh_01327	4.86067	6.86933	6.39533	5.417	3.57567	6.42	5.46533	5.82067	6.64067	6.06333	.	tr|A0A2Z7A8S9|A0A2Z7A8S9_9LAMI	Uncharacterized protein
Hrh_01328	6.281	4.265	4.42367	5.78133	3.544	1.77733	6.573	4.899	2.598	3.89967	5	sp|Q8LGD1|SP1L5_ARATH	Protein SPIRAL1-like 5
Hrh_01329	39.481	46.344	63.299	42.5863	23.783	21.6673	46.1127	48.767	39.1493	39.9483	.	sp|B0F9L4|GOGC6_ARATH	Golgin candidate 6
Hrh_01330	15.6737	10.309	12.2707	11.963	1.286	3.29867	12.3273	11.4857	7.84533	10.4013	11	sp|Q38897|BEL1_ARATH	Homeobox protein BEL1 homolog
Hrh_01331	0	0	0.665	0	0.585333	0.321667	0	0.254	0.272333	0.538333	.	tr|A0A2Z7BN00|A0A2Z7BN00_9LAMI	BED-type domain-containing protein
Hrh_01332	50.812	25.1853	19.9027	34.116	8.46633	5.602	38.593	27.2553	18.9503	36.4957	5	sp|Q9XF92|BRH1_ARATH	Brassinosteroid-responsive RING protein 1
Hrh_01333	23.1373	13.7017	26.609	15.6813	6.69133	3.99	7.89333	9.30933	18.393	10.8437	12	tr|A0A5C7H2N2|A0A5C7H2N2_9ROSI	CCT domain-containing protein
Hrh_01334	22.2823	21.4283	25.0947	20.0603	103.33	120.798	22.4563	22.4703	24.9287	23.3733	10	sp|Q38861|XPB1_ARATH	General transcription and DNA repair factor IIH helicase subunit XPB1
Hrh_01335	25.9407	31.3107	32.645	25.146	25.3953	29.7803	27.0267	28.921	28.0353	29.1	.	sp|O81742|APBLC_ARATH	Beta-adaptin-like protein C
Hrh_01336	106.048	113.884	89.6533	105.225	76.8407	60.5627	116.411	108.237	98.2083	113.589	.	sp|B7EA73|PSA_ORYSJ	Puromycin-sensitive aminopeptidase
Hrh_01337	3.14167	4.07967	4.47733	4.80633	3.13967	4.75167	3.23667	4.663	4.21467	3.329	.	tr|A0A2G9HSX3|A0A2G9HSX3_9LAMI	Jas domain-containing protein
Hrh_01338	6.817	7.65067	8.57733	7.15367	17.3723	19.69	7.164	6.83033	7.16467	8.11433	10	sp|F4I3M3|BSK7_ARATH	Serine/threonine-protein kinase BSK7
Hrh_01339	9.302	10.1097	10.5923	9.45967	13.093	12.1893	8.59267	9.3	11.31	11.8723	.	sp|Q8LBU2|GPX8_ARATH	Probable glutathione peroxidase 8
Hrh_01340	13.9117	15.0323	8.151	12.1267	2.27633	1.33167	14.268	13.3447	7.311	12.348	17	sp|P30182|TOP2_ARATH	DNA topoisomerase 2
Hrh_01341	2.13667	0.884	1.905	0	0.0933333	0.264333	0.962	0	0	0	.	--na--	--na--
Hrh_01342	1.839	1.33867	1.952	2.07067	2.06633	2.59367	0.958667	0.902333	1.551	1.707	.	--na--	--na--
Hrh_01343	122.558	112.684	103.856	125.323	154.368	52.6293	121.376	122.818	143.342	207.217	14	sp|Q9ZRT5|GSTT1_ARATH	Glutathione S-transferase T1
Hrh_01344	4.928	6.28367	7.95833	5.19367	4.27533	3.18433	5.069	5.56	4.295	3.267	.	sp|Q9SH30|HMA5_ARATH	Probable copper-transporting ATPase HMA5
Hrh_01345	2.282	2.63567	2.94967	3.00533	0.454333	0.0796667	2.35733	2.976	1.286	1.44767	6	tr|A0A2Z7BVL5|A0A2Z7BVL5_9LAMI	Cingulin
Hrh_01346	3.776	13.1243	11.6823	13.0733	6.55533	3.21567	7.667	15.6513	2.434	3.46333	6	sp|Q9ZVL3|NFYC3_ARATH	Nuclear transcription factor Y subunit C-3
Hrh_01347	1.79367	1.55367	1.34733	1.25867	0.256667	0.249667	1.72467	1.42433	2.22433	2.25567	4	sp|Q6JN46|EIX2_SOLLC	Receptor-like protein EIX2
Hrh_01348	5.47967	4.69733	2.81367	4.35967	0.224667	0.171333	4.746	5.56033	3.605	4.54967	17	--na--	--na--
Hrh_01349	3.69633	2.243	4.36967	1.70967	0.477	0.243667	2.887	2.61567	2.952	2.73533	12	--na--	--na--
Hrh_01350	10.431	10.308	10.343	11.1497	9.97167	7.32667	10.323	10.74	14.1767	10.9807	.	tr|A0A2Z7BVI4|A0A2Z7BVI4_9LAMI	Uncharacterized protein
Hrh_01351	4.959	10.8243	9.59033	12.5683	12.8923	3.63233	5.095	9.46833	6.78033	1.876	13	sp|P83958|TLP_ACTCC	Thaumatin-like protein
Hrh_01352	2.29933	3.77767	4.89367	3.01967	1.05433	0.343	4.10333	2.347	4.05933	1.97533	12	--na--	--na--
Hrh_01353	1.60433	1.83733	4.073	1.902	33.129	41.5417	1.876	1.23167	2.05333	2.894	10	sp|P81370|TLP_ACTDE	Thaumatin-like protein
Hrh_01354	0.86	1.048	1.555	0.539	0.627333	0.307667	0.394667	0.702667	1.03667	0.442667	.	tr|A0A1U7X6V6|A0A1U7X6V6_NICSY	LOW QUALITY PROTEIN: uncharacterized protein LOC104235718
Hrh_01355	373.57	321.134	261.374	350.36	343.23	340.907	328.465	322.604	367.36	375.554	.	sp|P38666|RL242_ARATH	60S ribosomal protein L24-2
Hrh_01356	1.99033	1.304	1.19933	1.22633	0.0526667	0.0846667	2.267	1.20467	1.44933	2.12033	17	tr|A0A2Z7BNW8|A0A2Z7BNW8_9LAMI	DUF4005 domain-containing protein
Hrh_01357	0.518	0.815667	0.641667	0.583667	0.408333	0.601333	0.304	0.899	0.627	0.551	.	--na--	--na--
Hrh_01358	54.5387	51.1113	38.5693	51.295	25.251	22.8367	54.439	46.906	56.1737	61.7467	14	sp|F4IDU4|MBOA1_ARATH	Lysophospholipid acyltransferase 1
Hrh_01359	2.282	3.59867	13.0173	4.31433	0.316	0.354333	3.049	3.32967	2.57233	1.74333	18	sp|Q9LYP4|BAG3_ARATH	BAG family molecular chaperone regulator 3
Hrh_01360	9.57033	10.375	8.71967	10.3403	21.6887	26.1517	10.1387	10.0387	12.6767	11.055	10	tr|A0A2Z7CEE9|A0A2Z7CEE9_9LAMI	RanBD1 domain-containing protein
Hrh_01361	7.58933	9.78067	9.23933	8.10233	2.78733	3.83767	10.8597	9.68567	14.3843	12.829	4	sp|Q9XJ36|CLPR2_ARATH	ATP-dependent Clp protease proteolytic subunit-related protein 2, chloroplastic
Hrh_01362	0.841667	1.123	0.997667	1.001	14.1117	18.0793	0.820667	0.841	0.151333	0.280333	10	tr|A0A2Z7CF50|A0A2Z7CF50_9LAMI	Uncharacterized protein
Hrh_01363	4.992	6.05767	9.18733	6.85567	1.50533	0.800333	6.08033	5.977	3.33833	5.75567	12	sp|Q8VYJ2|AHL1_ARATH	AT-hook motif nuclear-localized protein 1
Hrh_01364	11.472	13.1967	19.353	12.4097	72.563	47.526	11.9177	12.0897	16.3737	13.1357	15	tr|A0A2Z7CF43|A0A2Z7CF43_9LAMI	Alpha/beta-Hydrolases superfamily protein isoform 1
Hrh_01365	27.6643	26.338	22.255	21.9343	85.4167	59.0897	24.762	25.863	52.185	39.3907	15	sp|Q8L733|Y4121_ARATH	Putative transferase At4g12130, mitochondrial
Hrh_01366	4.29767	4.17333	6.055	4.43967	6.14533	5.251	4.83733	5.015	4.97867	4.69267	.	tr|A0A2Z7CHE7|A0A2Z7CHE7_9LAMI	YTH domain-containing protein 1
Hrh_01367	4.28167	4.45467	4.11467	4.60267	17.3583	14.0217	3.808	4.325	3.318	3.43033	10	tr|A0A5A7R776|A0A5A7R776_STRAF	SNARE associated Golgi protein family
Hrh_01368	63.556	57.6477	21.191	61.72	14.385	19.7353	77.5947	57.3017	71.5787	78.382	14	sp|Q8H112|PGL1A_ARATH	PGR5-like protein 1A, chloroplastic
Hrh_01369	3.55567	3.66	4.40033	3.55333	3.31767	6.214	3.84633	3.713	3.506	3.759	8	sp|Q8L3Z8|FZR2_ARATH	Protein FIZZY-RELATED 2
Hrh_01370	0.409667	0.126333	0	0	0.374333	0	0.057	0	0.365333	0.049	.	--na--	--na--
Hrh_01371	9.931	8.39633	7.19967	8.30267	1.54233	2.57467	8.79033	8.45767	8.58233	9.77833	4	tr|A0A2Z7CF69|A0A2Z7CF69_9LAMI	tRNA_edit domain-containing protein
Hrh_01372	33.983	30.2967	34.8477	37.1313	53.2917	45.5713	33.879	31.7887	32.6407	29.2933	.	sp|Q8VYK7|ATG8F_ARATH	Autophagy-related protein 8f
Hrh_01373	7.45433	6.67067	6.36933	6.19867	6.14967	7.91167	7.08167	7.37867	7.94833	7.70433	.	tr|A0A2Z7CF61|A0A2Z7CF61_9LAMI	Uncharacterized protein
Hrh_01374	4.43933	4.06767	1.09433	4.504	0.215333	0	4.64633	4.93667	1.36633	2.89667	1	sp|Q8LPF3|PME68_ARATH	Probable pectinesterase 68
Hrh_01375	11.448	12.0763	12.9017	11.2853	7.17733	12.3583	11.6573	11.658	10.9883	11.3423	.	sp|Q9FGK8|SC16B_ARATH	Protein transport protein SEC16B homolog
Hrh_01376	9.888	7.96467	9.12767	9.40533	9.89033	17.0323	8.00333	8.296	11.1277	9.83167	2	tr|A0A2G9G4P8|A0A2G9G4P8_9LAMI	Uncharacterized protein
Hrh_01377	1.26233	1.489	1.254	1.04867	1.24633	2.53833	1.579	1.31933	1.18	0.780333	2	sp|Q8LPF8|OFT29_ARATH	O-fucosyltransferase 29
Hrh_01378	20.8943	18.1927	18.896	19.8627	61.9247	66.869	19.3783	18.5407	23.8543	23.7763	10	tr|A0A2Z7CHH8|A0A2Z7CHH8_9LAMI	Golgi to ER traffic protein 4
Hrh_01379	12.385	11.27	11.5507	11.0437	1.25767	1.952	11.117	10.683	7.20733	9.49233	11	sp|Q9SZX8|PMTH_ARATH	Probable methyltransferase PMT17
Hrh_01380	6.43767	5.35167	5.15133	7.17233	4.66833	6.39033	6.208	5.82433	5.744	5.647	.	sp|F4JN35|NTL9_ARATH	Protein NTM1-like 9
Hrh_01381	1.906	2.253	1.41433	1.81833	0.680667	0.308	1.462	1.53033	2.56333	1.74267	4	sp|Q6EU30|Y2835_ORYSJ	B3 domain-containing protein Os02g0683500
Hrh_01382	30.4273	29.4623	15.558	31.1397	16.426	15.6427	36.285	29.152	22.942	26.7157	.	tr|A0A2Z7AL71|A0A2Z7AL71_9LAMI	Phosphatidylcholine transfer protein
Hrh_01383	6.98567	7.52633	2.84367	6.646	0.145333	0.04	8.89467	8.033	3.07167	6.36833	1	sp|Q8L868|E1311_ARATH	Glucan endo-1,3-beta-glucosidase 11
Hrh_01384	13.616	16.2543	13.6783	15.139	43.5937	46.0757	13.8383	14.2307	20.418	17.28	10	sp|Q9ZSB5|UBP10_ARATH	Ubiquitin carboxyl-terminal hydrolase 10
Hrh_01385	3.42867	2.05667	1.70833	2.677	0	0	3.45267	1.41167	2.29467	0.965667	5	--na--	--na--
Hrh_01386	11.8083	12.656	16.6793	12.057	10.0747	15.203	11.743	12.5223	11.3	10.6553	.	tr|A0A2Z7ASP8|A0A2Z7ASP8_9LAMI	PHD domain-containing protein
Hrh_01387	10.6007	9.817	2.83367	8.22033	1.27867	1.83167	12.099	9.36633	10.173	14.7953	14	sp|Q8W4F1|PAP10_ARATH	Probable plastid-lipid-associated protein 10, chloroplastic
Hrh_01388	1.634	1.496	0.862	1.385	0.0586667	0.0593333	1.451	1.67233	1.52933	1.58967	17	sp|Q9FLE8|Y5986_ARATH	Uncharacterized protein At5g39865
Hrh_01389	1.75133	1.32267	2.605	1.606	0.127	0.286333	1.87967	0.693333	0.236333	1.22633	12	--na--	--na--
Hrh_01390	4.66133	5.00633	8.76	5.28033	52.9333	16.6327	3.28233	4.56767	12.7367	7.28867	15	sp|Q9SGU9|MGL_ARATH	Methionine gamma-lyase
Hrh_01391	11.068	10.5967	9.92433	10.2707	1.892	1.82633	12.165	13.012	8.788	12.4927	11	sp|Q9FHY8|HLB1_ARATH	Protein HLB1
Hrh_01392	11.8283	9.85633	4.13267	11.638	4.06467	1.724	12.255	10.3117	15.121	16.7823	14	tr|A0A2Z7D1A2|A0A2Z7D1A2_9LAMI	Uncharacterized protein
Hrh_01393	9.412	7.978	9.046	8.93533	5.96467	9.83133	7.988	7.83133	11.16	9.156	.	tr|A0A4D8ZD12|A0A4D8ZD12_SALSN	Uncharacterized protein
Hrh_01394	1.79333	0.22	3.49167	0.701667	1.95733	0	3.717	2.106	0.483667	0.928667	18	--na--	--na--
Hrh_01395	13.714	13.099	12.1303	12.024	7.561	10.308	11.9377	12.5247	11.3277	12.856	.	sp|Q9M0N1|PUX10_ARATH	Plant UBX domain-containing protein 10
Hrh_01396	0.840667	0.369667	0	0	1.962	2.399	0.93	0	0	1.03667	10	tr|A0A151RBV2|A0A151RBV2_CAJCA	Retrovirus-related Pol polyprotein from transposon TNT 1-94
Hrh_01397	0.819667	0.73	0.790333	0.732	2.578	3.02767	1.04633	1.18767	0.505	0.814333	10	--na--	--na--
Hrh_01398	15.494	14.2713	14.8523	13.5033	11.5543	17.361	13.7347	15.5687	16.2697	15.613	.	tr|A0A2Z7D7P9|A0A2Z7D7P9_9LAMI	Zinc finger HIT domain-containing protein 2-like
Hrh_01399	2.07433	2.162	0.929667	2.43967	3.62833	3.19367	2.04967	2.13067	2.14033	2.488	10	sp|Q9XIN0|LHW_ARATH	Transcription factor LHW
Hrh_01400	13.1807	13.4917	7.83933	13.9597	2.98467	2.45467	14.238	13.965	15.3743	15.784	17	sp|Q8RX01|Y3567_ARATH	BTB/POZ domain-containing protein At3g05675
Hrh_01401	0.002	1.072	3.56233	0	1.33633	2.19033	1.20567	2.14267	0.606333	1.659	9	tr|A0A1S4B480|A0A1S4B480_TOBAC	zinc finger BED domain-containing protein RICESLEEPER 2-like
Hrh_01402	2.93233	2.07467	1.87267	2.95967	2.342	2.34433	3.054	2.92267	2.85133	2.967	.	sp|Q9ZP40|PG1_PEA	Plastoglobulin-1, chloroplastic
Hrh_01403	1.938	2.829	2.964	1.47867	1.58133	1.969	1.81267	1.97133	2.27833	1.80067	.	sp|O82170|IKU1_ARATH	Protein HAIKU1
Hrh_01404	26.175	20.799	15.2287	22.5317	3.98333	1.87567	23.695	24.2597	19.904	21.8037	17	sp|Q94EJ6|PMTE_ARATH	Probable methyltransferase PMT14
Hrh_01405	25.433	20.1933	22.925	24.4217	6.961	11.7393	24.2583	22.7667	17.3673	16.8257	11	tr|A0A2Z7D8U5|A0A2Z7D8U5_9LAMI	Uncharacterized protein
Hrh_01406	7.157	7.697	8.48033	7.56533	8.20267	9.54667	7.11067	8.12067	8.449	7.46733	.	sp|Q9SHG6|STIP1_ARATH	Septin and tuftelin-interacting protein 1 homolog 1
Hrh_01407	0.88	0.712333	0.552	0.805333	0.669667	0.486	0.554333	0.645333	0.471	0.596	.	--na--	--na--
Hrh_01408	139.829	165.839	135.881	162.458	425.406	250.642	141.945	154.306	121.065	109.885	15	sp|Q9LD45|BI1_ARATH	Bax inhibitor 1
Hrh_01409	3.97067	3.34333	4.494	3.614	5.29467	6.267	4.17133	3.536	4.282	3.53533	2	--na--	--na--
Hrh_01410	10.1063	9.06267	1.004	6.848	1.07433	0.482	12.4777	9.22233	11.7257	17.297	14	sp|O81816|MO2_ARATH	Monooxygenase 2
Hrh_01411	1.91733	1.656	1.72367	1.80267	1.298	0.513333	1.54833	1.97833	2.044	1.88433	4	sp|Q9M4P3|PP316_ARATH	Pentatricopeptide repeat-containing protein At4g16835, mitochondrial
Hrh_01412	0.953	0.605667	1.35933	0.534667	0.690333	0.271667	0.816333	0.188	0.110333	0.341	.	sp|O23522|PLA14_ARATH	Phospholipase A1-Ibeta2, chloroplastic
Hrh_01413	36.1823	35.1513	11.9497	32.7027	14.4727	15.342	39.4847	34.3157	38.0327	42.2707	14	sp|Q9C7Y4|FDC2_ARATH	Ferredoxin C 2, chloroplastic
Hrh_01414	3.489	4.23033	7.76633	3.686	156.922	184.42	4.01367	3.83633	21.0323	10.5117	10	sp|Q9T0J1|CRK26_ARATH	Cysteine-rich receptor-like protein kinase 26
Hrh_01415	1.97033	1.65633	0.991333	2.16833	34.4197	14.6613	1.782	1.53233	1.209	1.67033	15	sp|Q9LW48|ERF5_NICSY	Ethylene-responsive transcription factor 5
Hrh_01416	0.859667	0.969333	0.667	1.09733	2.95667	2.82767	0.912333	1.125	1.09233	0.734333	10	sp|P22180|PMA1_SOLLC	Plasma membrane ATPase 1
Hrh_01417	2.133	2.46867	1.50067	2.58533	0.926667	0.502	2.086	2.09867	2.06667	2.16967	17	tr|A0A2Z7D227|A0A2Z7D227_9LAMI	Hydroxyproline-rich glycoprotein family protein
Hrh_01418	10.131	10.554	8.35567	10.2477	12.334	6.10933	11.0833	11.1243	10.0987	8.75567	.	sp|Q7XC57|MYBS3_ORYSJ	Transcription factor MYBS3
Hrh_01419	22.814	23.0533	26.414	22.2983	23.8953	24.241	22.6203	23.714	22.2833	23.3007	.	tr|A0A2Z7D8X1|A0A2Z7D8X1_9LAMI	Uncharacterized protein
Hrh_01420	86.9297	77.542	62.7213	68.301	30.483	35.9587	80.9173	74.409	80.4333	85.009	4	sp|Q9ZW85|LEUD3_ARATH	3-isopropylmalate dehydratase small subunit 1
Hrh_01421	18.102	18.408	20.206	17.877	25.387	35.17	16.8977	18.038	26.459	24.315	2	sp|Q8W586|QQT2_ARATH	GPN-loop GTPase QQT2
Hrh_01422	11.6587	10.122	11.1873	11.9557	10.954	14.2037	12.572	10.952	12.2043	12.4423	.	tr|A0A2G9HPX4|A0A2G9HPX4_9LAMI	Uncharacterized protein
Hrh_01423	24.22	15.788	6.06433	27.894	35.6063	9.72	9.38267	18.1203	0.735667	8.303	13	sp|P33560|TIP_ANTMA	Probable aquaporin TIP-type
Hrh_01424	4.739	6.52567	7.44267	5.21467	2.89833	3.98167	5.06267	5.78367	4.74467	5.203	.	sp|Q8SAB7|SPK1_ARATH	Guanine nucleotide exchange factor SPIKE 1
Hrh_01425	1.525	1.77267	0.855	1.623	0.662	0.278667	1.774	1.83733	2.02767	1.69967	17	sp|O24467|LE14B_PRUAR	LEC14B homolog
Hrh_01426	0	0.558667	0.724	3.71	0	0.503	0.666667	0.815667	0	0	7	tr|A0A067KV70|A0A067KV70_JATCU	Uncharacterized protein
Hrh_01427	0.631667	0.644667	0.632667	0.776333	2.486	0.774333	1.17067	0.521333	0.801333	1.19033	3	sp|Q8RXC8|RBK2_ARATH	Receptor-like cytosolic serine/threonine-protein kinase RBK2
Hrh_01428	20.656	17.7987	6.93833	19.9407	2.21133	1.265	19.871	17.9817	16.8523	18.2617	17	sp|Q93W28|Y4554_ARATH	Uncharacterized protein At4g15545
Hrh_01429	21.6287	19.53	22.1227	23.4937	233.65	301.039	19.2617	20.9667	24.3693	18.2023	10	tr|A0A2Z7CYY6|A0A2Z7CYY6_9LAMI	Uncharacterized protein
Hrh_01430	0.978333	3.15267	1.37833	2.14767	1.95633	0.771	1.66867	1.77533	1.19633	1.203	7	tr|A0A2Z7D1M4|A0A2Z7D1M4_9LAMI	Endo/exonuclease/phosphatase domain-containing protein
Hrh_01431	2.478	2.77867	2.58233	2.65033	1.286	1.44333	1.87567	2.87567	2.71267	2.212	.	tr|A0A2Z7D4P9|A0A2Z7D4P9_9LAMI	SpoU_methylase domain-containing protein
Hrh_01432	56.4357	52.094	30.282	54.722	9.10433	5.73233	48.1397	52.7477	52.762	56.9013	17	sp|O82392|THIC_ARATH	Phosphomethylpyrimidine synthase, chloroplastic
Hrh_01433	32.3447	26.9657	6.002	28.0137	14.6007	8.61967	34.2307	27.2447	22.2857	27.1467	17	sp|Q42910|PPDK_MESCR	Pyruvate, phosphate dikinase, chloroplastic
Hrh_01434	6.921	7.39133	10.1843	5.98733	4.13767	5.21167	6.295	5.91933	7.35933	7.134	.	tr|A0A251LRK3|A0A251LRK3_MANES	Uncharacterized protein
Hrh_01435	7.449	6.66767	6.51367	7.269	10.4373	9.30433	6.63767	6.863	6.341	6.24967	.	sp|Q0WPJ7|RF298_ARATH	Putative E3 ubiquitin-protein ligase RF298
Hrh_01436	15.6027	18.7907	21.5843	19.682	32.9227	29.4687	17.6833	17.7677	19.6037	17.003	10	sp|Q9FGK3|MO25N_ARATH	Putative MO25-like protein At5g47540
Hrh_01437	0	0.073	0.0373333	0.0696667	0.288333	0.920667	0.043	0.037	0	0.0383333	.	--na--	--na--
Hrh_01438	163.538	151.057	172.361	164.774	249.24	251.287	146.85	150.714	120.526	116.865	.	sp|Q94A20|LFG5_ARATH	BI1-like protein
Hrh_01439	7.742	6.84733	4.14633	5.91	4.20467	6.14533	7.29033	6.546	8.547	8.48367	.	sp|Q94JM2|GMK3_ARATH	Guanylate kinase 3, chloroplastic
Hrh_01440	1.47933	2.72233	1.99267	2.31967	0.213333	0.263	3.74033	2.61633	2.26033	2.778	4	sp|P50651|RIR2A_ARATH	Ribonucleoside-diphosphate reductase small chain A
Hrh_01441	13.884	17.2733	20.6663	14.2363	16.2563	22.1913	14.5137	15.6637	18.1373	16.6503	.	sp|Q948X8|MTNA_TOBAC	Methylthioribose-1-phosphate isomerase
Hrh_01442	0.992333	0.334333	0.701667	0.430333	0	0	0.849	0.631	0.113	0.161667	.	tr|A0A2Z7B5P0|A0A2Z7B5P0_9LAMI	Protein FANTASTIC FOUR 3-like
Hrh_01443	53.6077	46.552	1.037	45.1813	2.10467	0.591667	60.5837	44.8713	56.4077	74.2113	14	sp|P55229|GLGL1_ARATH	Glucose-1-phosphate adenylyltransferase large subunit 1, chloroplastic
Hrh_01444	5.15333	6.941	8.18333	6.38033	6.702	2.35533	6.53867	5.84667	3.03167	2.54167	6	--na--	--na--
Hrh_01445	26.6797	26.0387	26.3023	25.5033	2.57633	6.643	26.4733	26.602	18.6763	20.229	11	sp|F4JZN6|TC10B_ARATH	3-dehydrosphinganine reductase TSC10B
Hrh_01446	8.75233	11.4907	4.20133	11.6413	0.292667	0.309333	16.564	11.3223	5.93567	8.42233	1	tr|A0A2Z7CA95|A0A2Z7CA95_9LAMI	Uncharacterized protein
Hrh_01447	9.20867	5.958	7.53967	7.39367	5.58433	4.26667	8.71567	7.53567	6.069	6.66867	.	--na--	--na--
Hrh_01448	18.7997	18.5093	29.5267	18.5393	114.149	90.086	19.309	19.2733	37.0673	25.5967	10	sp|F6HDM2|NNRD_VITVI	ATP-dependent (S)-NAD(P)H-hydrate dehydratase
Hrh_01449	1106.38	767.845	971.631	975.596	677.698	547.39	1014.6	848.111	700.13	810.512	.	sp|P24805|TSJT1_TOBAC	Stem-specific protein TSJT1
Hrh_01450	0	0	0	0	1.00133	0.378667	0	0	0	0	.	--na--	--na--
Hrh_01451	0	0.0453333	0	0.0263333	0	0	0.016	0.0803333	0.029	0.0723333	.	tr|S8BT41|S8BT41_9LAMI	Uncharacterized protein
Hrh_01452	2.335	0.881667	0.543333	1.354	0.252667	0.038	2.83767	2.32133	0.585333	0.923333	5	--na--	--na--
Hrh_01453	10.359	7.639	4.127	8.15833	0.0366667	0.01	13.3957	10.091	2.25033	10.335	17	sp|Q9LR73|3AT2_ARATH	Coumaroyl-CoA:anthocyanidin 3-O-glucoside-6''-O-coumaroyltransferase 2
Hrh_01454	11.9623	9.54167	5.39567	10.0133	0.523	0.399333	13.1113	10.4127	17.947	19.2737	14	tr|A0A2Z7CS40|A0A2Z7CS40_9LAMI	HMA domain-containing protein
Hrh_01455	0	0.079	0	0	0	0.106667	0	0	0	0	.	--na--	--na--
Hrh_01456	5.066	5.81667	5.95867	5.464	2.94567	3.98833	5.45133	5.12133	6.048	5.12533	.	tr|A0A2Z7CTA8|A0A2Z7CTA8_9LAMI	Pentatricopeptide repeat-containing protein mitochondrial
Hrh_01457	13.9303	10.5597	16.86	13.7857	5.67567	8.042	12.019	11.8077	6.807	8.00733	6	--na--	--na--
Hrh_01458	22.463	27.2787	36.504	17.1523	9.77267	8.414	21.2447	22.8863	24.814	21.841	12	sp|Q94KE2|TIC_ARATH	Protein TIME FOR COFFEE
Hrh_01459	5.26067	3.67233	2.58567	4.63767	4.38833	2.98833	6.87933	3.68267	4.37167	3.954	.	--na--	--na--
Hrh_01460	17.889	21.221	11.8087	23.6417	25.5597	27.103	16.6117	27.6833	12.152	8.57767	13	sp|P27880|HSP12_MEDSA	18.2 kDa class I heat shock protein
Hrh_01461	50.9267	55.517	54.3267	59.126	10.5153	3.02867	44.322	57.7213	24.2107	32.9917	11	sp|Q9LUW0|LOX5_ARATH	Linoleate 9S-lipoxygenase 5
Hrh_01462	0.0676667	0.0533333	0	0.098	0	0.0716667	0	0.551	0.251667	0.370667	.	tr|A0A2Z7ALF5|A0A2Z7ALF5_9LAMI	SWIM-type domain-containing protein
Hrh_01463	1.35267	1.57133	4.26067	1.24867	24.528	8.64133	0.944	1.13	2.71333	1.50633	15	tr|A0A2Z7D1P5|A0A2Z7D1P5_9LAMI	Uncharacterized protein
Hrh_01464	20.1057	23.0273	11.14	26.157	5.60767	2.274	21.9163	26.27	14.055	16.8183	1	sp|Q9S7X6|ACL5_ARATH	Thermospermine synthase ACAULIS5
Hrh_01465	15.234	10.0027	9.71167	11.2407	20.5157	23.772	13.643	13.226	17.045	18.0603	10	tr|A0A4D8Y5R5|A0A4D8Y5R5_SALSN	Uncharacterized protein
Hrh_01466	25.479	23.4147	15.5487	25.419	19.8567	23.2693	25.4387	22.806	26.9027	28.4677	.	sp|Q9CAV6|WNK1_ARATH	Serine/threonine-protein kinase WNK1
Hrh_01467	20.966	19.2497	22.2333	16.9537	14.677	19.1177	17.977	17.5927	17.7963	16.6843	.	tr|A0A2G9G6Z9|A0A2G9G6Z9_9LAMI	XS domain-containing protein
Hrh_01468	51.4933	41.763	68.039	52.153	38.8007	54.1883	53.5867	43.8447	43.7413	43.2347	.	sp|Q9LJ98|PFD2_ARATH	Probable prefoldin subunit 2
Hrh_01469	9.348	7.56233	3.94	7.376	3.95867	5.13333	8.423	8.58133	6.65267	7.285	17	tr|A0A2G9HQN2|A0A2G9HQN2_9LAMI	Uncharacterized protein
Hrh_01470	11.008	10.379	4.98167	9.69933	8.369	1.623	9.04733	9.98333	5.239	9.645	1	tr|A0A2Z7A645|A0A2Z7A645_9LAMI	Uncharacterized protein
Hrh_01471	3.01333	2.91667	1.35333	4.59033	0	0	4.112	2.85867	2.68033	2.97733	17	tr|A0A5B7AGG6|A0A5B7AGG6_DAVIN	Uncharacterized protein
Hrh_01472	1.01567	1.30467	0.984667	1.239	0.202333	0.183667	1.20533	1.31633	1.194	0.786	11	--na--	--na--
Hrh_01473	2.069	3.33	1.42967	3.48033	0.0936667	0.138	2.55433	3.38733	2.85833	2.54767	1	sp|Q9LR47|IP5P6_ARATH	Type IV inositol polyphosphate 5-phosphatase 6
Hrh_01474	3.274	2.623	3.27033	3.77267	1.16233	1.357	3.00667	2.82433	2.296	2.976	11	tr|A0A2Z7D5U5|A0A2Z7D5U5_9LAMI	Uncharacterized protein
Hrh_01475	120.06	130.115	68.1243	203.267	199.938	47.689	84.9827	127.223	3.43667	7.771	13	--na--	--na--
Hrh_01476	1.681	2.03333	0.927667	1.44967	0.534333	0.133333	0.61	2.28567	0.0216667	0.0483333	7	--na--	--na--
Hrh_01477	5.94133	6.23233	5.621	5.87067	1.47833	1.94333	6.89733	6.12067	5.49267	5.991	11	tr|A0A2G9HJG8|A0A2G9HJG8_9LAMI	J domain-containing protein
Hrh_01478	0.835	0.0673333	1.59867	0.207333	0.637	1.65633	0.260333	0.240333	2.014	0.355667	16	--na--	--na--
Hrh_01479	13.403	14.123	19.487	13.969	2.638	10.57	16.1927	14.9143	14.2793	15.6253	12	sp|Q93YW0|EXEC1_ARATH	Protein EXECUTER 1, chloroplastic
Hrh_01480	1.036	1.14267	1.31633	0.948333	0.481	1.13833	1.30167	1.04	1.29333	1.426	.	--na--	--na--
Hrh_01481	0.985	1.416	1.45967	0.888667	0.542	1.18133	0.907333	1.22733	1.00933	1.144	.	tr|A0A022PU93|A0A022PU93_ERYGU	Uncharacterized protein
Hrh_01482	26.8337	28.4873	29.0913	25.5237	48.92	37.4027	24.125	25.0653	35.773	28.572	15	sp|Q7Y214|GTE7_ARATH	Transcription factor GTE7
Hrh_01483	0.441	1.08633	0.245667	0.373333	0.130333	0.427667	0.184667	0.570667	0.678667	0.173333	.	sp|Q9FGF0|PGML1_ARATH	Phosphoglycerate mutase-like protein 1
Hrh_01484	3.958	3.73733	6.268	3.75867	0.552333	0.106667	3.853	4.39867	1.33167	2.63433	12	sp|Q653H7|ARFR_ORYSJ	Auxin response factor 18
Hrh_01485	40.7727	37.1257	41.2503	42.727	78.0437	74.5727	39.458	36.121	43.7573	42.064	10	tr|A0A2Z7AYF0|A0A2Z7AYF0_9LAMI	Uncharacterized protein
Hrh_01486	9.44267	10.3833	8.48633	8.92067	4.385	4.944	8.958	9.782	7.78933	7.90633	.	tr|A0A2Z7AS37|A0A2Z7AS37_9LAMI	Uncharacterized protein
Hrh_01487	15.8233	16.9547	14.682	16.24	45.4937	30.947	15.2933	16.292	15.9223	16.7617	15	sp|Q8LF05|RBL19_ARATH	Rhomboid-like protein 19
Hrh_01488	4.707	6.12067	11.429	6.25733	0.853667	1.27267	5.683	5.92367	4.68933	4.721	12	sp|Q8L3X9|KASM_ARATH	3-oxoacyl-[acyl-carrier-protein] synthase, mitochondrial
Hrh_01489	0.785667	0.800333	0.832	1.582	0.049	0.270667	0.836667	1.556	0.718	0.613333	1	--na--	--na--
Hrh_01490	3.074	3.70467	2.689	3.15733	7.85267	5.923	3.76733	3.673	4.40267	5.14633	15	sp|Q6TAS3|ADCS_SOLLC	Aminodeoxychorismate synthase, chloroplastic
Hrh_01491	10.349	8.828	8.53833	10.6453	18.9823	21.526	10.9117	9.39467	11.1927	9.53867	10	tr|A0A2Z7ASC9|A0A2Z7ASC9_9LAMI	Trafficking protein particle complex subunit
Hrh_01492	3.082	3.315	2.318	2.837	10.563	5.3	2.49733	3.10267	2.32833	2.36367	15	sp|O80959|PLP6_ARATH	Patatin-like protein 6
Hrh_01493	1.368	1.22633	0.749667	1.463	0.116667	0.0686667	1.54067	1.194	1.17967	1.687	17	sp|Q9SK03|RAP27_ARATH	Ethylene-responsive transcription factor RAP2-7
Hrh_01494	0.475	1.274	2.05867	1.17433	0.908333	1.12933	0.996	1.34	0	0.283	6	--na--	--na--
Hrh_01495	0.966	1.17567	0.828	0.888667	2.05167	1.46333	0.782333	1.591	0.829	1.72467	.	--na--	--na--
Hrh_01496	9.264	8.825	11.0157	8.32267	6.409	8.36933	9.131	9.149	12.2883	12.0673	.	sp|F4JN00|CSTR4_ARATH	CMP-sialic acid transporter 4
Hrh_01497	28.3157	24.6063	34.015	26.1453	22.5807	29.4437	29.8367	25.5973	29.8273	27.2383	.	tr|A0A2G9HVT4|A0A2G9HVT4_9LAMI	zf-C3Hc3H domain-containing protein
Hrh_01498	2.847	2.41567	1.25733	3.46033	5.218	1.748	0.918	2.335	0.471667	0.519333	13	tr|A0A2Z7ASF9|A0A2Z7ASF9_9LAMI	Uncharacterized protein
Hrh_01499	52.583	70.31	168.687	77.2513	303.157	259.378	55.5827	77.1077	55.2673	45.4987	10	sp|Q96262|PCAP1_ARATH	Plasma membrane-associated cation-binding protein 1
Hrh_01500	2.484	2.15933	1.55567	2.48667	0.104	0.056	2.86933	3.059	2.05033	2.3	17	sp|F4KAB8|MCM6_ARATH	DNA replication licensing factor MCM6
Hrh_01501	1.13767	1.25767	1.114	1.11367	0.255333	0.52	0.959333	1.30167	1.13267	1.228	4	sp|Q9SR02|MED14_ARATH	Mediator of RNA polymerase II transcription subunit 14
Hrh_01502	10.532	11.8647	10.8613	12.5693	3.11067	1.169	8.95667	12.8637	6.85267	6.613	11	sp|Q8GXZ3|PBL8_ARATH	Probable serine/threonine-protein kinase PBL8
Hrh_01503	2.92133	3.118	2.822	3.525	2.299	3.531	3.54567	2.93933	3.00667	3.13033	.	sp|Q0WVU0|PP278_ARATH	Pentatricopeptide repeat-containing protein At3g51320
Hrh_01504	6.05267	6.33333	4.48967	6.17733	5.08633	5.86467	6.76	6.429	6.804	6.263	.	sp|Q9C699|RLP7_ARATH	Receptor-like protein 7
Hrh_01505	5.77567	6.09833	6.15333	6.53433	4.269	7.444	5.48333	6.134	6.24067	5.85667	.	sp|Q9SKC4|ARI10_ARATH	Probable E3 ubiquitin-protein ligase ARI10
Hrh_01506	6.09367	6.82767	7.07533	5.38533	12.9643	12.43	7.266	6.255	7.613	6.53667	10	sp|P31582|RAF2A_ARATH	Ras-related protein RABF2a
Hrh_01507	1.43267	1.643	0.481	1.33767	1.158	0.328333	1.45167	1.591	0.885333	0.847333	1	sp|Q9SUC5|FAH2_ARATH	Dihydroceramide fatty acyl 2-hydroxylase FAH2
Hrh_01508	17.3117	17.882	16.2667	18.671	8.36367	10.0397	15.931	18.3247	15.7407	19.9993	.	sp|P37832|TBB7_ORYSJ	Tubulin beta-7 chain
Hrh_01509	17.2463	18.2043	14.564	19.864	15.5137	11.348	16.0147	17.465	16.0753	16.75	.	sp|O48767|AUG2_ARATH	AUGMIN subunit 2
Hrh_01510	1.655	1.736	0.762667	1.85967	0.084	0.179	1.97933	1.72733	0.932333	1.47967	1	sp|O64682|PID_ARATH	Protein kinase PINOID
Hrh_01511	6.54533	8.00833	7.27533	7.272	1.66133	1.78	7.501	8.15333	6.32033	6.926	11	sp|Q9C8G5|CSCLD_ARATH	CSC1-like protein ERD4
Hrh_01512	1.183	1.26567	0.561667	1.17067	0.641	0.261667	0.962333	1.30633	0.376333	0.33	7	tr|A0A5J4ZLF8|A0A5J4ZLF8_9ASTE	Remorin_C domain-containing protein
Hrh_01513	37.6073	47.0407	33.1453	48.6933	28.2923	14.043	40.829	47.115	28.7777	29.5613	1	sp|Q93VD3|CIPKN_ARATH	CBL-interacting serine/threonine-protein kinase 23
Hrh_01514	46.7697	43.5167	31.812	49.1427	4.18267	5.41633	45.601	47.2397	44.4077	40.3513	17	sp|Q93V43|TCP2_ARATH	Transcription factor TCP2
Hrh_01515	0.157333	0	0	0.129333	0	0.207667	0.15	0	0	0	.	--na--	--na--
Hrh_01516	3.63633	4.263	5.207	4.25867	0.715	0.442667	3.95467	4.509	3.5	3.006	11	--na--	--na--
Hrh_01517	36.3747	36.541	41.6673	37.5113	59.2917	68.277	34.957	35.7373	39.1487	34.0323	10	sp|O64702|HMG14_ARATH	High mobility group B protein 14
Hrh_01518	76.4757	63.156	60.9523	69.0023	93.4587	101.878	69.397	62.062	70.9513	68.7883	.	tr|A0A5A7QCX8|A0A5A7QCX8_STRAF	Double-stranded DNA-binding family protein
Hrh_01519	15.6047	18.6417	17.0713	11.9227	6.72233	14.1217	15.5353	15.867	20.5607	18.191	4	tr|A0A5B6ZG77|A0A5B6ZG77_DAVIN	Uncharacterized protein
Hrh_01520	5.98067	4.52433	1.33933	3.97033	23.2097	2.22833	4.83933	2.90133	1.65667	5.74633	3	sp|Q9C7N4|GDL15_ARATH	GDSL esterase/lipase At1g29670
Hrh_01521	19.588	20.617	10.5233	19.8577	8.493	13.0657	20.605	20.0093	21.6767	20.0827	.	sp|F4I340|SEI2_ARATH	Seipin-2
Hrh_01522	1.647	2.36933	1.37133	1.47467	0.187	0.0846667	2.51033	1.76667	1.08333	1.68233	11	tr|A0A2G9GN50|A0A2G9GN50_9LAMI	TFIIF-interacting CTD phosphatase, including NLI-interacting factor
Hrh_01523	4.009	3.72467	4.61233	4.78733	2.49833	3.033	5.80133	5.37967	2.98333	2.771	.	tr|A0A2N9G0H6|A0A2N9G0H6_FAGSY	Uncharacterized protein
Hrh_01524	2.82333	2.44267	4.86933	2.58033	1.11033	2.02867	3.235	2.38333	2.693	3.327	12	tr|A0A022QHA7|A0A022QHA7_ERYGU	Protein kinase domain-containing protein
Hrh_01525	24.351	20.961	23.2017	23.3473	11.0503	23.4333	22.8723	22.4517	21.4837	22.5313	8	--na--	--na--
Hrh_01526	8.74067	9.019	9.43767	8.724	9.408	13.0003	9.03633	8.529	9.153	7.75967	.	tr|A0A2Z7D7I7|A0A2Z7D7I7_9LAMI	MADF domain-containing protein
Hrh_01527	93.6307	64.8187	8.88733	78.3837	22.352	2.315	80.0123	55.2113	38.2857	61.9283	17	sp|Q8L636|NCL_ARATH	Sodium/calcium exchanger NCL
Hrh_01528	1.48767	0.565333	0	0.206667	0	0	0.466333	0.228667	0	0.0713333	5	sp|Q6K3R5|NCL2_ORYSJ	Sodium/calcium exchanger NCL2
Hrh_01529	3.47333	1.89967	0.44	2.454	0.871	0.122667	2.69533	1.59667	1.309	2.41967	17	sp|Q5QNI2|NCL1_ORYSJ	Sodium/calcium exchanger NCL1
Hrh_01530	0	0.0526667	0.041	0.0906667	0.304667	0.0713333	0.02	0.338667	0.0353333	0.0883333	.	tr|A0A2G9GL51|A0A2G9GL51_9LAMI	Uncharacterized protein
Hrh_01531	11.4177	10.5933	54.1233	15.375	143.093	87.1707	14.826	9.81867	18.5643	10.312	15	sp|Q9SGP6|GRXC9_ARATH	Glutaredoxin-C9
Hrh_01532	5.15133	6.088	5.91433	5.50467	0.297667	0.376	5.44467	4.94933	2.92033	4.246	11	sp|Q9SGP2|HSL1_ARATH	Receptor-like protein kinase HSL1
Hrh_01533	8.01667	9.963	1.474	10.6273	2.474	0.042	12.1623	11.99	0.839667	3.292	1	tr|A0A4D8YQR1|A0A4D8YQR1_SALSN	Uncharacterized protein
Hrh_01534	3.29367	3.65267	4.00133	3.702	3.54167	5.482	3.409	3.566	3.72367	3.066	.	sp|Q84VG7|FES1_ARATH	Protein FRIGIDA-ESSENTIAL 1
Hrh_01535	0.175667	0.0203333	0.072	0.074	65.7047	38.514	0	0.0436667	0.275	0.114667	15	tr|A0A2G9GSB1|A0A2G9GSB1_9LAMI	Uncharacterized protein
Hrh_01536	0.611333	0.915	0	0.398667	0	0	0.427667	1.26267	0.565667	1.15067	.	--na--	--na--
Hrh_01537	4.77533	6.21	4.403	5.57433	1.296	2.51033	5.90667	5.748	5.54533	6.21433	4	tr|A0A2G9HQD5|A0A2G9HQD5_9LAMI	Smr domain-containing protein
Hrh_01538	2.69033	3.79633	2.80867	4.11467	0.761	0.530667	2.18233	4.116	2.563	2.29867	11	tr|A0A2G9HFL0|A0A2G9HFL0_9LAMI	Dof-type domain-containing protein
Hrh_01539	4.165	5.19567	8.26433	4.35833	1.33967	1.347	4.626	5.20167	3.873	3.572	12	tr|A0A1U7WAG4|A0A1U7WAG4_NICSY	uncharacterized protein LOC104221785
Hrh_01540	7.14067	8.13433	8.10133	7.10667	2.587	4.07133	7.38067	7.49433	8.831	8.213	4	sp|Q5YDB6|CPL1_ARATH	RNA polymerase II C-terminal domain phosphatase-like 1
Hrh_01541	258.76	310.464	54.307	494.013	589.005	69.9647	124.848	350.951	18.5757	14.775	13	--na--	--na--
Hrh_01542	9.31233	7.95133	6.622	8.36567	4.49733	5.86333	8.493	8.03967	7.254	7.075	.	sp|Q9M022|AIRP2_ARATH	E3 ubiquitin-protein ligase AIRP2
Hrh_01543	8.60233	6.042	6.72467	6.90967	9.749	8.791	6.64333	6.555	11.03	6.46433	.	sp|Q9SXA6|ENDO1_ARATH	Endonuclease 1
Hrh_01544	21.598	14.8543	20.519	13.4567	15.585	12.4267	17.816	16.1293	54.7243	23.048	16	sp|Q570C0|TIR1_ARATH	Protein TRANSPORT INHIBITOR RESPONSE 1
Hrh_01545	6.95633	7.65	5.63033	8.81167	1.682	2.48833	8.232	8.41033	5.36667	5.29533	1	tr|A0A2Z7DCZ5|A0A2Z7DCZ5_9LAMI	Vacuolar protein 8
Hrh_01546	0.436	0.953	0	1.13267	4.67033	8.62133	0.407667	1.167	0.602667	0.817667	2	--na--	--na--
Hrh_01547	0	0	0	0	0	0	0	0	0	0	.	tr|A0A2Z7CP62|A0A2Z7CP62_9LAMI	Uncharacterized protein
Hrh_01548	1.717	2.17867	1.48033	2.24767	2.78633	3.06533	1.93967	2.09067	1.66567	2.40867	10	sp|Q9ZU93|PUX2_ARATH	Plant UBX domain-containing protein 2
Hrh_01549	516.319	759.035	1020.03	876.464	1097.74	1006.77	948.367	1137.32	302.206	794.948	13	sp|P85524|KIRO_ACTDE	Kirola
Hrh_01550	0	0.944667	0.195667	0.110667	0	2.256	0.404333	0	0	0.180667	.	--na--	--na--
Hrh_01551	23.668	25.5733	54.4267	23.116	5.839	9.76267	26.917	42.5147	7.58733	16.4227	6	sp|P85524|KIRO_ACTDE	Kirola
Hrh_01552	441.209	306.272	212.889	362.331	174.344	38.0513	290.509	387.885	188.11	213.262	1	sp|Q9SSK7|MLP34_ARATH	MLP-like protein 34
Hrh_01553	4.938	4.98567	4.40767	4.576	61.779	42.768	4.80933	4.61	5.28633	5.94333	10	sp|Q84JF5|PTA14_ARATH	Protein PLASTID TRANSCRIPTIONALLY ACTIVE 14
Hrh_01554	3.572	2.51267	1.34167	3.069	1.97667	1.331	2.57	3.62033	1.65667	1.606	7	sp|Q9FYK2|CML25_ARATH	Probable calcium-binding protein CML25
Hrh_01555	1.50967	1.98467	1.43433	1.447	0.932	0.512667	1.61667	1.38767	1.74833	1.81267	.	tr|A0A2G9I2M7|A0A2G9I2M7_9LAMI	Uncharacterized protein
Hrh_01556	7.76133	9.005	9.70867	7.87433	22.0957	17.7933	7.26	8.39133	9.84967	9.576	10	sp|Q9ZU97|VAC14_ARATH	Protein VAC14 homolog
Hrh_01557	2.44233	1.23133	0	0.849667	0.339333	1.47533	0.583333	0.881	0.559333	0.494	5	--na--	--na--
Hrh_01558	0.411667	0.465667	0.282333	0.330333	0.0966667	0.0243333	0.409333	0.549667	0.320667	0.476667	.	sp|Q9LZV7|PXC2_ARATH	Leucine-rich repeat receptor-like protein kinase PXC2
Hrh_01559	4.37433	4.22633	2.16833	3.227	0.378	0.258667	5.283	3.598	2.96533	4.10567	17	sp|Q9SD62|Y3471_ARATH	Putative receptor-like protein kinase At3g47110
Hrh_01560	27.5033	27.5827	21.3827	29.22	26.0747	15.4303	29.733	25.999	27.3427	29.8017	.	sp|F4J7S8|SFH9_ARATH	Phosphatidylinositol/phosphatidylcholine transfer protein SFH9
Hrh_01561	1.487	1.30933	1.283	1.20367	0.107667	0.180333	1.66833	2.03167	1.68067	1.53467	4	sp|P0DO17|VIT1_EUCGR	Vacuolar iron transporter 1
Hrh_01562	0.477667	0.281	0.569667	0.110333	1.039	1.94667	0.332667	0.160667	0.712333	0.410667	2	--na--	--na--
Hrh_01563	1.13933	0.752	0.387333	1.08433	0.664667	0.808667	0.385667	1.65433	0.74	0.718	.	--na--	--na--
Hrh_01564	4.2	5.192	5.55033	4.692	9.81067	4.686	4.38133	4.84533	4.89867	4.54	15	sp|F4HVJ3|POD1_ARATH	Protein POLLEN DEFECTIVE IN GUIDANCE 1
Hrh_01565	8.76167	10.1837	12.584	9.824	60.9803	57.834	7.54533	9.35167	10.8133	7.82867	10	sp|Q8GYA4|CRK10_ARATH	Cysteine-rich receptor-like protein kinase 10
Hrh_01566	3.12067	2.62933	5.08767	3.018	3.96167	4.39533	3.29833	3.31	3.649	2.94667	.	sp|Q56XJ7|Y4276_ARATH	Uncharacterized protein At4g22758
Hrh_01567	2.53333	3.18067	4.317	3.09733	4.511	3.564	2.44633	3.36833	1.788	1.264	13	sp|Q9SXS2|SUT33_ARATH	Probable sulfate transporter 3.3
Hrh_01568	13.4433	15.6967	13.4617	14.5737	0.210667	0.160667	13.399	18.3537	9.45	9.258	11	sp|Q9S7Z8|PIN3_ARATH	Auxin efflux carrier component 3
Hrh_01569	0	0.428	0.646333	0.609333	0.0853333	0.264667	0.271333	0.594333	0.241333	0.483	.	--na--	--na--
Hrh_01570	3.76333	4.744	3.94533	4.656	2.62867	2.56333	3.355	3.96533	2.45833	2.35967	.	tr|A0A2Z7AEP3|A0A2Z7AEP3_9LAMI	SGL domain-containing protein
Hrh_01571	2.74167	1.29133	0.771667	1.40567	0.0953333	0.381	1.76433	1.18667	2.802	2.311	14	--na--	--na--
Hrh_01572	1.079	1.53133	0.745	1.666	0.276667	0.017	0.744333	1.715	0.221	0.314333	7	sp|F4I4K5|LPR1_ARATH	Multicopper oxidase LPR1
Hrh_01573	22.9073	19.8093	2.95867	20.614	47.7237	37.5387	22.5633	18.4323	17.9937	21.2913	15	sp|Q9C998|RPI1_ARATH	Probable ribose-5-phosphate isomerase 1
Hrh_01574	1.98567	2.51967	2.62333	2.807	2.70733	2.971	2.18867	2.793	2.771	2.53333	.	tr|A0A2Z7ACR7|A0A2Z7ACR7_9LAMI	RING-CH-type domain-containing protein
Hrh_01575	10.8967	10.4507	12.1153	9.91433	13.1147	11.066	9.52467	10.3783	12.6293	11.818	.	sp|C4IZX0|TATC_MAIZE	Sec-independent protein translocase protein TATC, chloroplastic
Hrh_01576	0.688667	0.685333	1.75233	0.786667	0.447333	0.109333	1.07033	1.45	0.583333	1.07167	.	sp|F4HXY7|PSS1_ARATH	CDP-diacylglycerol--serine O-phosphatidyltransferase 1
Hrh_01577	171.56	138.331	108.807	145.995	63.2737	55.5503	152.751	138.073	148.373	149.677	17	sp|Q9ZU52|ALFP3_ARATH	Fructose-bisphosphate aldolase 3, chloroplastic
Hrh_01578	7.19133	7.40667	10.4103	7.151	9.74567	10.7867	7.083	7.813	6.86867	6.46767	.	sp|Q9LMT2|PAPS1_ARATH	Nuclear poly(A) polymerase 1
Hrh_01579	10.825	5.42833	3.12367	5.47133	0.874	0.233333	5.39167	5.53067	4.92833	4.89167	5	sp|Q9ZT50|RHA2A_ARATH	E3 ubiquitin-protein ligase RHA2A
Hrh_01580	19.2023	16.9177	13.2973	16.7803	11.1677	5.73133	17.6117	17.2947	15.6343	19.491	17	sp|Q9XI60|LPP2_ARATH	Lipid phosphate phosphatase 2
Hrh_01581	16.0187	17.862	42.8767	12.9847	31.0243	47.932	15.4603	15.7447	16.2943	13.7167	9	tr|A0A2Z7AJS6|A0A2Z7AJS6_9LAMI	RNA polymerase II degradation factor 1
Hrh_01582	12.2173	11.2553	5.06933	12.636	2.49433	1.159	15.4623	12.47	5.056	9.95833	1	tr|A0A2Z7AD24|A0A2Z7AD24_9LAMI	RING-type domain-containing protein
Hrh_01583	0	0	0.261	0	0	0	0.713	0	0	0	.	--na--	--na--
Hrh_01584	0.536	0	0.958333	0.265667	0	0.730333	0.403	0	0	0	.	--na--	--na--
Hrh_01585	29.6903	30.613	31.3167	30.084	134.867	97.5617	28.791	32.4693	37.251	34.5093	15	sp|Q9ZSY2|DNJ15_ARATH	Chaperone protein dnaJ 15
Hrh_01586	1.14167	1.44333	0.951333	1.40867	79.6483	7.97633	1.65967	1.65533	2.34467	2.36	15	sp|A4QJC3|RBL_AETCO	Ribulose bisphosphate carboxylase large chain
Hrh_01587	2.592	1.91067	1.34367	2.10633	7.02967	6.52067	2.23933	1.474	1.97467	1.585	10	tr|A0A2Z7AK54|A0A2Z7AK54_9LAMI	Uncharacterized protein
Hrh_01588	0.822667	1.41833	6.67233	1.24733	0.399333	1.787	1.39567	1.61433	1.89433	1.10333	18	sp|Q9C9G7|MYB62_ARATH	Transcription factor MYB62
Hrh_01589	1.52567	0.960667	0.295667	1.41367	1.39167	0.081	2.13467	1.086	1.58633	2.10567	14	sp|F4HX80|ALT4_ARATH	Acyl-acyl carrier protein thioesterase ATL4, chloroplastic
Hrh_01590	0	0	0	0	0	1.08733	0	0.945667	2.859	1.65567	16	sp|F4HX80|ALT4_ARATH	Acyl-acyl carrier protein thioesterase ATL4, chloroplastic
Hrh_01591	1.92133	1.98333	2.23933	1.85733	1.369	2.40367	1.82633	1.79933	2.29867	1.84167	.	sp|Q9CA27|EF118_ARATH	Ethylene-responsive transcription factor ERF118
Hrh_01592	1.675	2.22	0.222333	1.31067	0.027	0.011	2.52233	1.955	0.623	1.67167	17	sp|Q9SQI8|ODP24_ARATH	Dihydrolipoyllysine-residue acetyltransferase component 4 of pyruvate dehydrogenase complex, chloroplastic
Hrh_01593	49.5073	38.244	19.5887	39.6113	15.4253	14.7293	49.7397	37.4707	54.804	60.5627	14	sp|Q9FV52|MAP1B_ARATH	Methionine aminopeptidase 1B, chloroplastic
Hrh_01594	2.02967	2.51167	22.5363	3.49367	1.79267	0.708	1.22	2.748	1.151	0.774	18	tr|A0A2G9I1R4|A0A2G9I1R4_9LAMI	Uncharacterized protein
Hrh_01595	0.346333	0.14	0	0.271667	2.3	0.959333	0.278333	0.053	0.217333	0.535	15	--na--	--na--
Hrh_01596	3.313	3.688	5.10633	3.795	1.27867	2.01833	4.072	3.777	3.72633	4.058	.	tr|A0A2Z7D7B6|A0A2Z7D7B6_9LAMI	DNL-type domain-containing protein
Hrh_01597	1.51967	1.33833	1.68667	1.91667	0.211333	0.343667	0.906	1.55167	0.636667	1.50367	11	--na--	--na--
Hrh_01598	1.69833	1.81367	1.75733	1.903	10.226	8.45267	1.89633	1.71067	2.254	1.86867	10	--na--	--na--
Hrh_01599	3.99733	4.68233	5.90433	4.132	1.79433	4.223	4.20967	4.74167	4.919	4.74	12	sp|Q8L6J5|RPO1B_TOBAC	DNA-directed RNA polymerase 1B, mitochondrial
Hrh_01600	43.1783	49.8897	46.15	48.8653	46.0833	46.9823	44.1393	49.7437	75.633	74.4677	.	sp|Q9SIF2|HS905_ARATH	Heat shock protein 90-5, chloroplastic
Hrh_01601	5.83367	6.48333	9.09533	5.571	7.405	8.87933	6.31933	6.17167	5.70267	5.48467	.	sp|Q8LFJ9|GLIP7_ARATH	GDSL esterase/lipase 7
Hrh_01602	15.6943	18.6923	37.5357	19.005	80.081	148.84	16.8033	19.121	14.015	13.9303	2	sp|Q9SI52|P4KG7_ARATH	Phosphatidylinositol 4-kinase gamma 7
Hrh_01603	13.412	12.7633	15.3327	12.2097	5.745	9.152	12.0277	13.758	12.3693	11.4217	.	sp|Q9CAA4|BIM2_ARATH	Transcription factor BIM2
Hrh_01604	0.613	0.516667	0.136333	0.126333	0.513333	0	0.153667	0.611667	0	0	.	--na--	--na--
Hrh_01605	12.976	12.6883	30.9977	11.0543	7.12933	8.26833	14.1463	14.3367	12.9997	13.6073	18	sp|Q9LMX8|6PGL1_ARATH	Probable 6-phosphogluconolactonase 1
Hrh_01606	2.84267	1.80967	2.10033	3.18433	1.19133	1.44133	2.49033	2.60067	2.84733	1.97033	.	--na--	--na--
Hrh_01607	0.187	0.559	1.67	0.366	0	0	0.211667	0.757667	0.333333	0	18	--na--	--na--
Hrh_01608	13.669	14.4673	10.9323	11.1523	36.935	43.087	13.7113	14.1913	16.2853	16.759	10	sp|O04904|PYRC_ARATH	Dihydroorotase, mitochondrial
Hrh_01609	1.84	1.792	2.38533	1.94533	5.23333	6.29633	2.01533	1.662	3.758	3.194	10	sp|P0C7R4|PP110_ARATH	Pentatricopeptide repeat-containing protein At1g69290
Hrh_01610	28.5423	32.4837	32.8157	37.4293	28.5247	36.1167	25.3563	34.19	38.1057	24.1683	.	--na--	--na--
Hrh_01611	6.428	5.999	5.88667	6.33	31.7653	21.0183	6.335	5.87333	7.109	6.68333	15	tr|A0A2G9HWP6|A0A2G9HWP6_9LAMI	SANT domain-containing protein
Hrh_01612	0.927333	1.675	2.56633	1.32567	3.01567	1.76833	1.295	1.307	1.70967	1.15767	15	tr|A0A2G9GB01|A0A2G9GB01_9LAMI	Remorin_C domain-containing protein
Hrh_01613	9.97133	11.643	3.32567	10.0447	1.33633	0.628333	9.80667	11.9503	7.79333	10.4487	17	sp|Q9C533|ZDHC1_ARATH	Probable protein S-acyltransferase 22
Hrh_01614	12.6453	14.3597	12.5597	14.0073	46.365	42.829	12.1283	14.0567	17.377	17.2507	10	tr|A0A2G9GFB7|A0A2G9GFB7_9LAMI	Putative transcriptional regulator UXT
Hrh_01615	83.408	73.852	64.1957	81.581	497.677	342.956	78.8607	75.6907	103.175	101.85	15	sp|P07730|GLUA2_ORYSJ	Glutelin type-A 2
Hrh_01616	22.0283	23.2617	21.6563	26.4	26.8103	25.6467	25.1	23.463	15.7547	16.6973	.	sp|Q8GYG1|P24D7_ARATH	Transmembrane emp24 domain-containing protein p24delta7
Hrh_01617	0.771	0.500333	0.662667	0.339333	0.110667	0	0.478	0.273667	0.117667	0.028	.	sp|Q6R0C4|MYB52_ARATH	Transcription factor MYB52
Hrh_01618	11.6087	13.0417	10.892	12.6113	26.9063	25.9147	11.8723	12.6733	12.588	12.151	10	tr|A0A2G9I724|A0A2G9I724_9LAMI	Dual-specificity tyrosine-phosphorylation regulated kinase
Hrh_01619	1.55867	2.05067	1.311	1.65333	0.0906667	0.126667	1.67267	2.01033	1.06767	1.50633	11	sp|Q9ZUT0|AB2G_ARATH	ABC transporter G family member 2
Hrh_01620	21.224	27.0507	73.8167	29.5723	20.8947	25.3573	23.106	27.428	23.18	20.102	18	sp|Q94BR1|MRF1_ARATH	MA3 DOMAIN-CONTAINING TRANSLATION REGULATORY FACTOR 1
Hrh_01621	2.48167	3.76667	1.95633	2.96467	0.622333	0.285	2.696	3.929	2.332	2.456	1	sp|F4JRP8|STIL2_ARATH	Protein STICHEL-like 2
Hrh_01622	2.00133	1.815	17.8193	2.31933	394.71	144.947	2.39633	2.81267	15.9027	5.82833	15	sp|Q9FMK7|BT1_ARATH	BTB/POZ and TAZ domain-containing protein 1
Hrh_01623	16.5443	12.3673	17.1023	15.535	4.632	4.60433	18.8553	15.428	10.1063	10.081	11	sp|P54153|MSRA_SOLLC	Peptide methionine sulfoxide reductase (Fragment)
Hrh_01624	1.069	0.522333	0.645	0.855667	0.710667	0.436	0.932667	0.614667	0.37	0.329667	.	sp|O65039|CYSEP_RICCO	Vignain
Hrh_01625	2.041	2.317	3.174	2.70567	5.916	5.13733	2.39433	2.32233	2.51333	2.37333	10	sp|Q6NNP0|ATG16_ARATH	Autophagy-related protein 16
Hrh_01626	5.77	8.29767	15.682	8.06167	49.0783	44.7523	5.68033	7.62433	6.611	5.63033	10	tr|A0A484N5R8|A0A484N5R8_9ASTE	Hydrolase_4 domain-containing protein
Hrh_01627	15.2083	16.5667	21.2883	16.622	8.97067	10.6413	16.5283	17.4857	15.8437	15.0883	.	sp|Q42539|PIMT1_ARATH	Protein-L-isoaspartate O-methyltransferase 1
Hrh_01628	14.7663	15.7933	14.5263	16.2813	16.8637	12.451	15.5107	15.6593	16.709	16.7997	.	sp|Q9LY87|RGLG2_ARATH	E3 ubiquitin-protein ligase RGLG2
Hrh_01629	7.95533	5.77	10.1357	5.585	46.4807	44.4083	6.956	5.78467	16.3883	10.0397	10	sp|O81970|C71A9_SOYBN	Cytochrome P450 71A9
Hrh_01630	6.914	7.901	20.126	6.199	154.258	573.037	12.1163	8.24867	31.558	12.2317	2	sp|O81970|C71A9_SOYBN	Cytochrome P450 71A9
Hrh_01631	5.32967	2.38467	1.12367	2.38567	1.043	0.525667	3.492	2.402	8.69333	10.1043	14	sp|A0A068Q721|C7113_PRUMU	Cytochrome P450 71AP13
Hrh_01632	9.26033	8.24033	9.92367	8.61367	19.598	22.438	9.342	8.653	12.106	11.2113	10	sp|Q6L3Z4|R1B12_SOLDE	Putative late blight resistance protein homolog R1B-12
Hrh_01633	66.0073	57.9253	55.4083	55.45	130.256	93.2147	62.023	53.1803	54.9183	57.1597	15	sp|P49637|R27A3_ARATH	60S ribosomal protein L27a-3
Hrh_01634	5.10267	2.89967	0.717	1.136	0.552667	0.404333	4.127	3.761	1.09433	6.41867	14	sp|Q9FML4|LOB_ARATH	Protein LATERAL ORGAN BOUNDARIES
Hrh_01635	1.03267	0.0413333	0	0.091	0	0	0.720333	0.156333	0.250667	0.529333	.	--na--	--na--
Hrh_01636	2.64667	1.69633	1.289	1.70233	0.795	1.36367	2.19767	1.53333	1.518	2.46833	5	sp|Q9SR05|ANX1_ARATH	Receptor-like protein kinase ANXUR1
Hrh_01637	1.58767	1.19667	0.653667	2.00667	0.989667	1.12867	1.41567	1.41533	0.409333	0.431667	7	tr|A0A2Z7D0E8|A0A2Z7D0E8_9LAMI	Uncharacterized protein
Hrh_01638	1.12833	1.20133	0.353	1.21933	0.328667	0.0553333	2.57	1.303	0.674333	0.788333	1	tr|A0A2Z7D0E8|A0A2Z7D0E8_9LAMI	Uncharacterized protein
Hrh_01639	14.4187	13.9367	11.603	14.7767	27.3443	46.9673	12.8343	14.4317	16.9583	15.698	2	sp|Q8GWH5|RTNLT_ARATH	Reticulon-like protein B22
Hrh_01640	36.4987	36.5717	37.198	38.6203	23.096	14.299	36.663	38.795	27.9723	30.5603	11	sp|Q9LDU6|ST7R_ARATH	7-dehydrocholesterol reductase
Hrh_01641	18.3093	18.4617	17.1253	14.8807	6.713	7.686	15.8753	17.7887	17.297	16.3827	4	sp|Q4V3C1|MED8_ARATH	Mediator of RNA polymerase II transcription subunit 8
Hrh_01642	20.508	17.7807	18.4687	18.8317	11.48	14.3083	19.5497	17.4753	17.985	19.2537	.	tr|A0A2Z7AFR5|A0A2Z7AFR5_9LAMI	RING-CH-type domain-containing protein
Hrh_01643	26.6327	23.4273	21.2743	23.5077	34.7967	43.0667	24.8963	26.4893	20.5703	25.6227	2	sp|Q9M2N5|DSLE_ARATH	Zinc finger BED domain-containing protein DAYSLEEPER
Hrh_01644	0.028	0	0	0	0	0	0	0	0	0	.	--na--	--na--
Hrh_01645	17.4487	14.475	7.68967	16.2037	7.25467	1.574	16.5333	15.2407	14.418	16.6543	17	sp|Q9LU40|MSR1_ARATH	Protein MANNAN SYNTHESIS-RELATED 1
Hrh_01646	57.76	47.5417	12.656	44.5303	21.162	11.72	56.191	45.8063	69.5333	81.983	14	sp|Q9LU39|GLUBP_ARATH	Glutamyl-tRNA reductase-binding protein, chloroplastic
Hrh_01647	38.9957	29.9857	29.3017	31.8747	49.801	48.9287	32.641	30.485	38.8333	40.606	.	sp|Q9C5V5|GLR28_ARATH	Glutamate receptor 2.8
Hrh_01648	2.04467	0.821333	1.36533	0.322	0.83	1.05267	1.038	1.48833	1.19133	1.002	.	sp|Q9SHV1|GLR22_ARATH	Glutamate receptor 2.2
Hrh_01649	26.6577	22.6727	6.97233	24.1967	6.36967	2.93633	25.0163	22.52	16.1263	23.249	17	sp|O04130|SERA2_ARATH	D-3-phosphoglycerate dehydrogenase 2, chloroplastic
Hrh_01650	0.0696667	0.00933333	0.114667	0.087	0.587667	0.333	0.0593333	0.033	0.107	0.00966667	.	sp|Q8RXG3|M2K5_ARATH	Mitogen-activated protein kinase kinase 5
Hrh_01651	79.2357	73.9113	73.1347	74.5217	98.2787	161.638	77.5393	70.5323	77.184	77.8507	2	sp|O64982|PRS7_PRUPE	26S proteasome regulatory subunit 7
Hrh_01652	0.340333	0.603667	0	1.03767	0.799667	0.809333	2.31933	1.077	0.302333	0.472667	.	--na--	--na--
Hrh_01653	3.178	3.749	1.405	3.75467	0.979	0.254333	0.822333	3.09133	0.832	0.263	7	sp|Q43111|PME3_PHAVU	Pectinesterase 3
Hrh_01654	64.5403	54.73	75.3987	65.2133	62.3387	68.4453	60.5447	57.014	57.304	54.9103	.	sp|Q9M4T8|PSA5_SOYBN	Proteasome subunit alpha type-5
Hrh_01655	1.28133	2.283	1.54067	1.74	0.210667	0.216667	1.146	1.786	1.893	0.896667	11	tr|A0A2Z7D0R3|A0A2Z7D0R3_9LAMI	Remorin_C domain-containing protein
Hrh_01656	2.439	3.40667	2.07233	2.95333	0.227667	0.134333	2.772	3.51267	1.26767	1.86667	1	tr|A0A2Z7CLA1|A0A2Z7CLA1_9LAMI	Uncharacterized protein
Hrh_01657	1.03667	0.293	1.77267	1.676	0.979	0	0.322333	3.462	1.11933	0.293333	6	--na--	--na--
Hrh_01658	7.15267	5.41133	4.11133	6.735	10.9173	7.647	6.27767	7.13233	7.12033	7.498	.	sp|Q94AU2|SEC22_ARATH	25.3 kDa vesicle transport protein
Hrh_01659	3.92067	3.88067	4.931	4.83533	40.9103	15.723	3.46533	3.99167	2.95567	3.26767	15	sp|Q338N2|C3H62_ORYSJ	Zinc finger CCCH domain-containing protein 62
Hrh_01660	1.706	1.47	1.13767	1.37433	0.239667	0.776667	1.364	1.575	1.42467	1.43667	4	--na--	--na--
Hrh_01661	0	0	0	0	0.187333	0	0	0	0	0	.	sp|Q9LZD3|E70A1_ARATH	Exocyst complex component EXO70A1
Hrh_01662	4.06367	4.43333	1.81367	3.226	2.58033	0.851667	3.26367	3.62933	3.311	4.801	14	--na--	--na--
Hrh_01663	0	0	0.0156667	0	0	0.022	0	0.0356667	0	0	.	--na--	--na--
Hrh_01664	2.45933	3.597	7.141	2.47267	1.768	2.396	2.72567	2.95967	2.73467	2.31	18	tr|A0A3Q0IF25|A0A3Q0IF25_PHODC	uncharacterized protein LOC113463597
Hrh_01665	0	0.0276667	0.0463333	0.0366667	0.047	0.0743333	0.0123333	0.0176667	0.0446667	0.0113333	.	tr|A0A2Z7AL51|A0A2Z7AL51_9LAMI	Peroxidase 64
Hrh_01666	2.83833	6.39467	4.55	6.74333	0.565	0.744	6.137	5.878	3.10433	5.88733	11	--na--	--na--
Hrh_01667	1.193	0.155	0	0.232333	0	0.136333	0.061	0.38	0	0.155333	.	sp|Q9SL49|AKB9B_ARATH	RNA demethylase ALKBH9B
Hrh_01668	0.593	1.6	2.882	0.977	2.23467	0.771333	1.20067	1.86567	0.475667	0.705333	13	sp|Q9SL49|AKB9B_ARATH	RNA demethylase ALKBH9B
Hrh_01669	6.42533	8.149	5.86833	7.834	4.94233	4.27833	6.595	8.258	8.62967	8.40767	.	tr|A0A2Z7BEM3|A0A2Z7BEM3_9LAMI	Uncharacterized protein
Hrh_01670	0	0	0	0	0	0.729	0	0	0.422	0	.	tr|A0A2G9HJS3|A0A2G9HJS3_9LAMI	TPR_REGION domain-containing protein
Hrh_01671	0.380333	1.22833	1.94233	1.01667	0.153333	0.0566667	0.674	2.923	0.037	0.283667	6	--na--	--na--
Hrh_01672	1.605	1.99567	3.058	1.614	4.39233	4.02133	2.079	1.583	2.89133	1.60667	10	sp|Q5N8Z0|DRB1_ORYSJ	Double-stranded RNA-binding protein 1
Hrh_01673	8.48233	8.66933	10.9723	7.76533	2.41667	1.97033	10.241	7.59967	8.10367	6.58867	12	--na--	--na--
Hrh_01674	87.1157	74.0567	48.987	64.02	24.8527	30.5163	80.6823	69.662	64.3147	74.83	17	tr|A0A2Z7AWK6|A0A2Z7AWK6_9LAMI	Uncharacterized protein
Hrh_01675	5.46067	5.23567	8.146	5.571	69.4277	51.8167	6.01667	4.629	8.95333	7.54033	10	sp|Q9LES3|AI5L2_ARATH	ABSCISIC ACID-INSENSITIVE 5-like protein 2
Hrh_01676	3.53733	5.826	6.103	5.21967	2.05633	5.50233	3.45867	5.11867	2.199	1.979	6	tr|A0A2Z7A948|A0A2Z7A948_9LAMI	Dr1-associated corepressor-like
Hrh_01677	7.02333	5.26433	4.48467	6.907	6.03667	7.10833	5.62833	5.436	6.23167	5.55667	.	sp|Q94CK6|PANS2_ARATH	Protein PATRONUS 2
Hrh_01678	59.9873	46.554	55.4103	59.0903	121.1	91.847	56.7177	50.0253	58.799	61.3537	15	sp|Q9M1J1|FIS1A_ARATH	Mitochondrial fission 1 protein A
Hrh_01679	55.0347	39.229	68.8833	52.6663	47.702	38.8837	57.264	45.6133	48.4423	46.7717	.	sp|Q56YA5|SGAT_ARATH	Serine--glyoxylate aminotransferase
Hrh_01680	1.40133	0.794667	3.55667	0.831333	6.51967	4.65067	0.987667	0.94	0.946	0.621	10	sp|F4IV99|CHR5_ARATH	Protein CHROMATIN REMODELING 5
Hrh_01681	11.5027	9.19567	13.201	9.21567	51.581	29.5353	10.3597	9.93633	12.2083	10.4013	15	tr|A0A2Z7DIT4|A0A2Z7DIT4_9LAMI	Uncharacterized protein
Hrh_01682	1.44233	4.08367	5.695	3.73133	3.70533	2.24833	2.419	3.139	0.548	1.09	13	sp|Q6L3N7|R1C3_SOLDE	Putative late blight resistance protein homolog R1C-3
Hrh_01683	17.9737	30.1513	23.5287	25.3973	3.23933	0.903333	17.9263	27.8393	11.5773	11.36	6	sp|Q8GSM7|HST_TOBAC	Shikimate O-hydroxycinnamoyltransferase
Hrh_01684	7.73167	5.76733	8.024	9.60733	2.40567	1.92067	8.048	7.476	7.839	10.9333	4	tr|A0A2G9G6D9|A0A2G9G6D9_9LAMI	Uncharacterized protein
Hrh_01685	7.14333	7.13667	7.66967	6.656	3.657	3.51	7.48467	7.87933	6.23533	6.37433	.	tr|A0A2Z7AD04|A0A2Z7AD04_9LAMI	Uncharacterized protein
Hrh_01686	0.905	1.016	2.29133	1.07267	0.765	0.341667	0.965333	0.699	1.11633	0.862	.	sp|Q9SAH7|WRK40_ARATH	Probable WRKY transcription factor 40
Hrh_01687	1.81	1.967	1.581	2.44833	0.554667	0.193	1.76567	2.54467	0.995333	1.29	1	sp|Q9S9N9|CCR1_ARATH	Cinnamoyl-CoA reductase 1
Hrh_01688	69.2547	56.6463	53.25	64.9893	43.4467	36.438	67.6403	64.354	59.0583	78.3263	.	sp|Q9XHS0|RS12_HORVU	40S ribosomal protein S12
Hrh_01689	0.638667	0.881333	0.937667	1.137	1.25333	2.484	1.08067	1.17033	1.016	0.836667	2	sp|Q9SKZ2|CAF1G_ARATH	Probable CCR4-associated factor 1 homolog 7
Hrh_01690	2.10133	0.946333	1.26133	1.331	0.281667	0.111667	1.886	0.757667	0.82	2.40067	5	sp|Q93VG8|PPDEX_ARATH	DeSI-like protein At4g17486
Hrh_01691	26.8287	23.1303	17.484	24.293	56.786	17.579	24.2257	21.512	21.007	22.93	3	tr|A0A2Z7B6E8|A0A2Z7B6E8_9LAMI	Defective in cullin neddylation protein
Hrh_01692	5.86567	10.6477	20.6037	11.1503	0.255	0	9.773	9.35133	3.813	3.81433	6	sp|Q94AW5|ERF03_ARATH	Ethylene-responsive transcription factor ERF003
Hrh_01693	0.263667	0.0433333	0.0876667	0.083	0.995667	0.117667	0.259	0.239667	0.194	0.0913333	.	--na--	--na--
Hrh_01694	0.944667	1.12967	1.84233	1.30867	4.25933	2.61433	0.666667	1.18133	1.06367	1.02833	15	tr|A0A2Z7B7H8|A0A2Z7B7H8_9LAMI	Uncharacterized protein
Hrh_01695	0.793667	0.898667	3.29767	1.57933	0.581333	1.034	1.08567	1.29933	2.22433	1.31467	18	--na--	--na--
Hrh_01696	0.866333	0.795667	0.815333	0.608	0.563667	0.645333	1.19733	0.163667	1.00067	1.034	14	sp|Q0E3X4|RH35A_ORYSJ	DEAD-box ATP-dependent RNA helicase 35A
Hrh_01697	17.4603	18.5383	17.291	16.402	5.38867	4.745	16.0553	17.98	13.4523	15.3113	11	sp|P31414|AVP1_ARATH	Pyrophosphate-energized vacuolar membrane proton pump 1
Hrh_01698	0	0.434667	0.847333	0	0	0.464333	0	0	0.572	0.326667	18	--na--	--na--
Hrh_01699	25.5007	24.7273	27.675	26.0023	42.6427	41.2047	25.4547	26.3253	24.499	25.9057	10	sp|P49972|SR542_SOLLC	Signal recognition particle 54 kDa protein 2
Hrh_01700	4.95767	4.881	20.6887	3.098	0.723333	2.712	5.948	9.35133	11.7273	10.048	18	sp|Q9LFP0|APT5_ARATH	Adenine phosphoribosyltransferase 5
Hrh_01701	24.307	31.1587	19.477	9.995	104.982	19.7507	13.4923	19.746	25.3527	30.6467	15	sp|A4GYR0|PSAA_POPTR	Photosystem I P700 chlorophyll a apoprotein A1
Hrh_01702	1.00767	0.981	2.027	0.783333	0.118667	0.905333	0.734333	0.849667	0.800333	0.859333	18	sp|Q9SSD2|PRP8A_ARATH	Pre-mRNA-processing-splicing factor 8A
Hrh_01703	0.0576667	0	0	0	0	0	0	0	0	0	.	--na--	--na--
Hrh_01704	0	0.0446667	0.863333	0	2.90067	1.633	0	0	0.168667	0.238	15	--na--	--na--
Hrh_01705	5.33633	4.31467	4.83867	5.34067	15.3317	23.6463	5.777	4.203	5.91533	4.701	2	sp|Q9FKJ0|FK132_ARATH	F-box/kelch-repeat protein At5g60570
Hrh_01706	0.699	0.562667	0.500667	0.95	0.14	0	0.307667	1.54533	0.864	0.522667	.	sp|Q9SCV4|BGAL8_ARATH	Beta-galactosidase 8
Hrh_01707	0	0	0	0	0.075	0	0	0	0	0	.	sp|Q9LJD8|M3KE1_ARATH	MAP3K epsilon protein kinase 1
Hrh_01708	0	0	0	0	0	0	0	0	0	0	.	tr|A0A2Z7CQC4|A0A2Z7CQC4_9LAMI	Protein kinase domain-containing protein
Hrh_01709	7.42467	8.251	13.42	7.09333	2.95167	3.89167	8.014	9.625	6.503	6.93367	12	sp|Q9LJD8|M3KE1_ARATH	MAP3K epsilon protein kinase 1
Hrh_01710	37.8827	33.922	52.8093	32.801	15.447	26.3287	31.8137	33.8543	36.791	38.4027	12	--na--	--na--
Hrh_01711	2.09833	2.41533	2.003	2.22467	1.402	1.99467	2.46667	2.08367	2.19967	2.62767	.	sp|Q5Z5A8|P2SAF_ORYSJ	Photosystem II stability/assembly factor HCF136, chloroplastic
Hrh_01712	2.75533	3.584	3.64767	2.39567	2.04833	3.073	2.87567	3.00467	3.36867	2.83233	.	sp|Q9XER9|HUA2_ARATH	ENHANCER OF AG-4 protein 2
Hrh_01713	1.32767	2.113	1.59	2.15333	0.0923333	0.156333	2.16133	2.19967	1.742	1.99667	11	--na--	--na--
Hrh_01714	4.915	4.11233	5.347	5.878	2.01233	0.464667	4.82633	3.13333	0.411667	0.848	6	sp|Q9LFR7|CXE17_ARATH	Probable carboxylesterase 17
Hrh_01715	4.35433	3.788	3.99567	3.64433	38.7467	52.76	4.44033	3.281	4.10067	3.83133	10	tr|A0A2Z7CKM4|A0A2Z7CKM4_9LAMI	Uncharacterized protein
Hrh_01716	1.337	1.429	0.449333	1.78733	0.720667	0.364667	1.762	1.46633	0.591	1.06633	1	sp|Q9LT15|STP10_ARATH	Sugar transport protein 10
Hrh_01717	77.3963	55.606	21.3837	68.3037	22.8107	14.5703	78.191	56.3693	57.564	66.104	17	sp|Q7XKD0|TRXX_ORYSJ	Thioredoxin X, chloroplastic
Hrh_01718	14.5913	20.0817	31.2627	21.8267	40.2357	32.6347	19.773	18.067	16.5263	18.1877	10	sp|Q9SSL1|CAR7_ARATH	Protein C2-DOMAIN ABA-RELATED 7
Hrh_01719	24.4277	20.283	17.0873	22.07	19.9623	19.0857	19.4623	20.627	20.567	19.3007	.	sp|P46032|PTR2_ARATH	Protein NRT1/ PTR FAMILY 8.3
Hrh_01720	4.421	5.029	4.90333	4.878	1.02567	1.442	5.16533	4.18067	4.902	4.84367	4	sp|Q8H1F5|IDD7_ARATH	Protein indeterminate-domain 7
Hrh_01721	21.8003	24.619	29.529	23.471	24.8217	27.1687	23.794	24.172	24.2	23.3537	.	sp|Q9SMX5|AGD4_ARATH	ADP-ribosylation factor GTPase-activating protein AGD4
Hrh_01722	66.9507	62.1133	73.7563	64.6727	113.352	96.6203	65.7247	64.1403	86.6047	78.0857	15	sp|P22200|KPYC_SOLTU	Pyruvate kinase, cytosolic isozyme
Hrh_01723	11.5873	12.5523	4.37	14.438	2.42833	2.41467	14.824	13.3107	10.7027	12.6413	17	sp|Q9FT97|AGAL1_ARATH	Alpha-galactosidase 1
Hrh_01724	1.672	2.15667	1.17067	2.066	1.236	0.951	1.797	1.851	2.18167	1.96767	.	sp|Q8H0T9|KTNB1_ARATH	Katanin p80 WD40 repeat-containing subunit B1 homolog
Hrh_01725	13.892	13.211	13.232	13.4147	2.22967	3.17767	15.6273	14.23	12.801	17.4077	4	tr|A0A2G9G2P3|A0A2G9G2P3_9LAMI	Uncharacterized protein
Hrh_01726	2.23467	2.664	1.82067	2.258	0.152333	0.0666667	2.107	3.125	1.62033	1.81767	11	sp|Q84MA9|Y1063_ARATH	Inactive leucine-rich repeat receptor-like serine/threonine-protein kinase At1g60630
Hrh_01727	0	0	0.218667	0	0	0	0	0	0	0	.	--na--	--na--
Hrh_01728	36.6057	29.0033	3.158	28.6347	28.6123	25.089	38.1763	27.4353	35.611	38.413	14	sp|O24629|SIGA_ARATH	RNA polymerase sigma factor sigA
Hrh_01729	1.807	2.55833	2.60133	2.46333	1.79333	1.556	2.23033	2.346	2.39533	2.13867	.	--na--	--na--
Hrh_01730	19.6277	22.468	19.8153	20.787	12.9913	16.9737	19.9097	21.5493	17.7693	19.8477	.	sp|Q8RWH3|YAK1_ARATH	Dual specificity protein kinase YAK1 homolog
Hrh_01731	1.149	1.15833	0.532667	0.889333	1.211	1.17767	0.881667	0.778667	1.196	1.382	.	sp|P0C042|Y4597_ARATH	Uncharacterized protein At4g15970
Hrh_01732	12.58	13.5017	13.361	14.088	6.11533	8.326	14.0203	13.7793	12.0617	14.088	.	sp|Q9M647|IAR1_ARATH	IAA-alanine resistance protein 1
Hrh_01733	9.22033	9.37367	8.82	8.58567	3.17667	3.90967	9.515	9.98233	7.84733	8.40233	11	tr|A0A4D8ZCW2|A0A4D8ZCW2_SALSN	Serine/threonine-protein phosphatase 2A activator
Hrh_01734	0.299667	0.973333	0.897333	1.277	0.958	0.346333	0.613333	0.973333	0.815333	0.310333	13	sp|Q9FMW6|GEML6_ARATH	GEM-like protein 6
Hrh_01735	40.9313	41.2343	29.321	41.425	24.3753	33.4433	43.9817	39.965	47.0133	52.9323	.	sp|B9HBA8|ACCC1_POPTR	Biotin carboxylase 1, chloroplastic
Hrh_01736	7.606	9.60567	6.917	8.52967	2.87033	2.15767	7.21533	8.77967	8.65667	7.246	11	tr|A0A2Z7CJ71|A0A2Z7CJ71_9LAMI	Calcium-binding EF hand family protein
Hrh_01737	1.443	1.96033	1.846	1.90567	1.22867	2.091	1.84	1.91633	2.17433	1.85267	.	--na--	--na--
Hrh_01738	4.82867	5.26267	4.09867	4.80333	1.71867	3.77033	5.09	5.014	4.536	4.384	11	sp|Q9ZUM0|C3H17_ARATH	Zinc finger CCCH domain-containing protein 17
Hrh_01739	7.20267	6.58733	6.67633	6.96467	3.834	7.618	7.31	7.28767	6.66133	7.54133	8	tr|A0A2Z7BZQ9|A0A2Z7BZQ9_9LAMI	Uncharacterized protein
Hrh_01740	27.164	23.7073	25.1337	26.8153	19.2967	23.313	24.206	24.9733	23.4283	24.4143	.	tr|A0A2Z7CJU4|A0A2Z7CJU4_9LAMI	Mediator of RNA polymerase II transcription subunit 9
Hrh_01741	8.03367	5.86	3.22833	6.87667	1.251	1.177	7.217	6.68433	5.10867	5.95067	17	sp|Q9M8T3|Y2910_ARATH	Putative gamma-glutamylcyclotransferase At3g02910
Hrh_01742	21.6673	13.6073	26.8193	16.6357	7.69033	15.0977	18.7187	16.413	14.5943	16.245	12	tr|A0A2Z7D8R8|A0A2Z7D8R8_9LAMI	ATP binding protein
Hrh_01743	10.4703	7.888	7.37467	9.75367	8.56667	9.12267	9.112	8.94233	10.284	9.32833	.	tr|A0A2Z7CKR1|A0A2Z7CKR1_9LAMI	Phosphatidylinositol-glycan biosynthesis class X protein-like
Hrh_01744	3.25733	4.00267	2.70233	2.49633	8.22667	11.2383	3.433	3.434	4.427	3.345	2	sp|Q9SBA5|ITPK1_ARATH	Inositol-tetrakisphosphate 1-kinase 1
Hrh_01745	7.70733	7.70433	7.87233	7.55267	4.22967	4.98367	6.952	7.96833	7.932	8.078	.	tr|A0A2Z7BXM5|A0A2Z7BXM5_9LAMI	Transducin beta-like protein 3
Hrh_01746	0.856	0.0563333	1.00933	0.930667	0.568	0.557667	0.992	0.389333	0.173	0.597667	5	--na--	--na--
Hrh_01747	1.75	2.286	2.98733	2.04767	0.819333	2.06633	1.80933	2.33633	2.377	1.769	.	sp|Q6DBG8|ARAD1_ARATH	Probable arabinosyltransferase ARAD1
Hrh_01748	107.523	96.1283	51.047	88.105	37.4743	13.8717	85.1797	96.341	110.694	119.034	14	sp|P31687|4CL2_SOYBN	4-coumarate--CoA ligase 2
Hrh_01749	0	0.430333	0.279333	0	1.28867	0	0.558	0.508667	0.126	0.157667	.	tr|A0A5D3B9A7|A0A5D3B9A7_CUCME	Retrotransposon protein, putative, Ty3-gypsy sub-class
Hrh_01750	6.69533	6.67933	5.40433	5.27067	1.782	2.329	5.677	5.72767	6.99633	6.33433	4	tr|A0A2Z7C7U6|A0A2Z7C7U6_9LAMI	ATPase family AAA domain-containing protein 3-like
Hrh_01751	95.4503	77.8787	62.6623	85.8237	130.353	119.295	92.003	81.9757	78.893	85.7203	.	sp|Q9M9M6|NDUS6_ARATH	NADH dehydrogenase [ubiquinone] iron-sulfur protein 6, mitochondrial
Hrh_01752	5.242	4.311	4.26	3.89333	11.658	12.4203	4.59933	4.24167	5.59767	4.86533	10	sp|Q9LW77|HRD1A_ARATH	ERAD-associated E3 ubiquitin-protein ligase HRD1A
Hrh_01753	7.26867	6.56233	2.761	5.36433	3.68067	0.613	5.95233	5.96533	3.21567	6.025	17	tr|A0A2Z7BN49|A0A2Z7BN49_9LAMI	Myb-like protein X-like
Hrh_01754	3.147	2.808	3.28033	2.87833	3.614	5.443	2.696	3.42333	4.53333	3.88467	2	--na--	--na--
Hrh_01755	4.53767	5.21367	5.38833	5.09133	71.7597	45.314	5.45833	5.24367	7.92533	6.26467	15	sp|O65708|MWL2_ARATH	Protein MODIFYING WALL LIGNIN-2
Hrh_01756	1.52833	0.417	0	0.882	0	0	0.353	0.515667	0.383333	0.474667	.	sp|Q84VX0|RFS1_ARATH	Probable galactinol--sucrose galactosyltransferase 1
Hrh_01757	1.10067	0.854333	1.494	0.440667	0.140333	1.558	1.35567	1.078	0.771	1.52867	8	sp|Q84JS6|KNAT6_ARATH	Homeobox protein knotted-1-like 6
Hrh_01758	5.59733	5.60767	13.6163	6.287	7.45133	7.03667	5.484	4.84133	5.17233	3.9	18	sp|Q94C27|FB84_ARATH	F-box protein At1g70590
Hrh_01759	4.47633	4.54333	4.82733	4.67533	2.90367	5.555	4.71833	3.794	3.92433	4.77367	.	tr|A0A4D8YEC4|A0A4D8YEC4_SALSN	Uncharacterized protein
Hrh_01760	16.1707	14.3393	17.14	15.4353	16.1173	26.6043	14.3483	13.3597	17.264	17.0133	2	tr|A0A5C7IWJ0|A0A5C7IWJ0_9ROSI	Protein MAK16 homolog
Hrh_01761	0	0	0.0246667	0	0	0	0	0	0	0	.	tr|A0A2G9HE72|A0A2G9HE72_9LAMI	Rep_fac-A_C domain-containing protein
Hrh_01762	0	0	0	0	0	0	0	0	0	0	.	--na--	--na--
Hrh_01763	8.26933	8.46833	14.6027	10.761	1.809	1.36933	8.51833	10.5763	8.45033	6.85233	12	sp|Q9LIN2|GDL53_ARATH	GDSL esterase/lipase At3g26430
Hrh_01764	19.7163	18.4537	18.2253	19.9743	29.3987	30.789	21.0903	17.8527	19.4547	21.7903	.	tr|A0A2G9HZM8|A0A2G9HZM8_9LAMI	Uncharacterized protein
Hrh_01765	2.232	2.641	4.47567	2.54133	0.822333	2.23933	2.00667	2.25367	2.384	2.64767	18	sp|Q8RWK8|COIL_ARATH	Coilin
Hrh_01766	45.5593	54.6543	58.466	54.7607	45.6923	35.6797	50.4517	53.021	41.649	44.5443	.	sp|Q9SS90|RGLG1_ARATH	E3 ubiquitin-protein ligase RGLG1
Hrh_01767	5.69633	5.674	6.438	5.98067	5.05367	6.09933	4.58767	6.47733	7.16167	5.893	.	sp|A1L4V7|DCYD2_ARATH	D-cysteine desulfhydrase 2, mitochondrial
Hrh_01768	3.26833	4.10267	3.49133	4.02567	1.673	2.29467	3.68733	4.49367	2.55933	2.497	.	tr|A0A2G9GWZ2|A0A2G9GWZ2_9LAMI	E3 ubiquitin ligase involved in syntaxin degradation
Hrh_01769	13.9133	13.3173	12.365	13.692	19.956	16.4903	14.3793	12.493	18.512	17.0027	.	sp|Q5N6V8|ORR26_ORYSJ	Two-component response regulator ORR26
Hrh_01770	4.761	3.93667	3.07733	4.35067	5.11733	4.418	3.73933	4.40667	5.54767	5.759	.	tr|A0A2Z7CH69|A0A2Z7CH69_9LAMI	Uncharacterized protein
Hrh_01771	11.662	13.1633	14.8597	12.8703	3.035	5.02467	11.7037	12.7303	6.907	8.08667	6	sp|Q9CAG3|LOX6_ARATH	Lipoxygenase 6, chloroplastic
Hrh_01772	0.530667	0.207333	0	0.492	0.258333	0.235333	0.553333	0.227	0.627667	0.422	.	--na--	--na--
Hrh_01773	22.9533	28.2207	37.7677	23.828	15.1227	22.714	24.5627	24.784	25.59	27.4593	.	sp|Q9LZQ9|DEAH2_ARATH	Probable pre-mRNA-splicing factor ATP-dependent RNA helicase DEAH2
Hrh_01774	5.61567	6.72067	7.85333	6.77267	1.681	3.95733	6.58233	6.41867	5.84233	6.65233	12	sp|A2YGR5|SPL12_ORYSI	Squamosa promoter-binding-like protein 12
Hrh_01775	4.232	3.31833	4.545	5.17567	37.5813	28.218	3.74433	4.088	5.70667	4.897	10	tr|A0A1S4CX36|A0A1S4CX36_TOBAC	uncharacterized protein LOC107823553
Hrh_01776	3.23933	4.00467	1.34567	4.976	25.3853	7.64533	4.013	5.872	3.59967	3.09667	15	sp|Q7Y040|EJ2_SOLLC	MADS-box protein EJ2
Hrh_01777	0.768333	0.423333	0.705667	0.645333	1.13233	1.628	0.540333	0.359333	1.08833	0.706	.	sp|Q9LNG5|PPP7L_ARATH	Serine/threonine-protein phosphatase 7 long form homolog
Hrh_01778	38.3163	39.6773	48.304	41.3627	28.7383	38.169	42.3847	40.7563	44.815	46.1663	.	tr|A0A2Z7CHW6|A0A2Z7CHW6_9LAMI	DUF1664 domain-containing protein
Hrh_01779	1.80267	1.16467	2.17	5.15133	2.10133	3.85633	2.55533	1.015	1.37567	1.991	.	sp|Q8LJW3|ACR4_ARATH	ACT domain-containing protein ACR4
Hrh_01780	1.82533	1.65967	0.687	1.462	0	0.0416667	1.043	1.783	0.872	0.745333	1	tr|A0A2Z7CHF5|A0A2Z7CHF5_9LAMI	Uncharacterized protein
Hrh_01781	30.0983	21.255	26.5383	23.4573	4.31267	2.87667	20.601	23.2563	25.893	15.4407	11	sp|Q9C7E8|COL15_ARATH	Zinc finger protein CONSTANS-LIKE 15
Hrh_01782	0	0.029	0	0	0	0	0	0.0543333	0	0	.	--na--	--na--
Hrh_01783	2.86	2.02133	0.773	1.856	2.22333	0.713333	1.45833	1.689	1.259	1.86767	5	sp|C0SVS4|PHLB_ARATH	Myb family transcription factor PHL11
Hrh_01784	54.646	46.8707	1.15267	47.311	2.417	0.196333	59.9203	45.0673	43.1817	53.0303	17	sp|P26302|KPPR_WHEAT	Phosphoribulokinase, chloroplastic
Hrh_01785	1.13467	2.12967	0.518	1.75433	0.121333	0.465333	1.11433	1.44467	1.18867	1.14567	1	--na--	--na--
Hrh_01786	8.39733	11.3247	10.7953	14.3973	31.67	26.6577	9.8	13.8863	5.80833	5.41833	10	tr|A0A2R6Q3C9|A0A2R6Q3C9_ACTCC	DNA helicase
Hrh_01787	12.481	13.0657	11.8523	13.068	35.9787	37.6527	12.163	12.2353	14.3647	14.1533	10	sp|Q8GYA6|PS13B_ARATH	26S proteasome non-ATPase regulatory subunit 13 homolog B
Hrh_01788	0.184	0.267333	0.032	0.104	0.0316667	0.0443333	0.154667	0.187667	0.28	0.283333	.	sp|Q9C6T2|PPR68_ARATH	Pentatricopeptide repeat-containing protein At1g31920
Hrh_01789	8.58367	7.73533	5.29933	8.349	4.78267	2.66533	8.746	8.44367	8.37233	9.23633	17	sp|Q9C6T1|PMK_ARATH	Phosphomevalonate kinase, peroxisomal
Hrh_01790	10.6713	8.01967	7.73733	8.76567	5.84667	7.20867	8.206	8.33967	5.71033	4.781	5	sp|Q94EG9|ZIP11_ARATH	Zinc transporter 11
Hrh_01791	6.44167	5.54167	5.58033	6.08967	15.328	15.8183	6.71867	6.01467	6.306	5.35767	10	sp|D1I234|DRE2_VITVI	Anamorsin homolog
Hrh_01792	2.27033	1.341	0.764	2.11733	6.25	2.06367	1.82167	2.52033	1.57333	2.853	3	sp|O04066|ACBP_RICCO	Acyl-CoA-binding protein
Hrh_01793	22.3437	18.2903	14.5193	20.0393	11.7897	5.836	21.1833	18.8717	20.1183	24.537	17	tr|A0A2Z7BSV1|A0A2Z7BSV1_9LAMI	YrdC domain-containing protein, mitochondrial
Hrh_01794	2.376	1.32767	1.79967	2.081	0.423333	0.0953333	1.381	2.06667	1.19333	1.59567	11	--na--	--na--
Hrh_01795	12.8687	14.397	19.427	12.798	5.76033	11.057	14.2133	14.3467	14.986	15.748	.	sp|Q9C5J3|RRC1_ARATH	Protein RRC1
Hrh_01796	1.20967	1.71533	4.10333	1.17433	0.237667	0.269667	1.69	1.453	0.774667	1.30467	18	tr|A0A2N9ETJ6|A0A2N9ETJ6_FAGSY	Uncharacterized protein
Hrh_01797	0	0.121	2.985	0.0966667	2.335	2.86267	0.049	0.431333	0.279667	0	9	--na--	--na--
Hrh_01798	0.183	0.14	0.288667	0.143	7.479	5.34133	0.109667	0.181667	0.489	0.175	10	tr|A0A540MPU1|A0A540MPU1_MALBA	SWIM-type domain-containing protein
Hrh_01799	1.82667	1.52533	1.44	1.52433	1.006	1.204	1.46033	1.559	1.25367	1.03467	.	--na--	--na--
Hrh_01800	1.42633	1.589	1.44067	1.808	0.611	0.206333	1.414	2.015	2.48367	2.415	4	--na--	--na--
Hrh_01801	0	0	0.388667	0	3.48767	2.11567	2.061	0	1.03333	0	15	sp|P12222|TI214_TOBAC	Protein TIC 214
Hrh_01802	2.728	4.53867	4.07067	2.74167	0.693333	0.352333	3.41233	3.93033	3.046	2.895	11	--na--	--na--
Hrh_01803	2.56167	1.749	1.87833	3.73833	2.078	1.557	1.65967	2.58567	2.654	2.13633	.	--na--	--na--
Hrh_01804	2.21933	1.56567	2.08267	1.28533	0.742333	0	1.51033	1.91033	0.635	0.992667	6	tr|A0A2G9HNN0|A0A2G9HNN0_9LAMI	Uncharacterized protein
Hrh_01805	8.67033	7.77133	7.20933	8.596	15.927	23.048	7.04567	7.541	7.45133	8.092	2	sp|Q9SCS3|PGML4_ARATH	Phosphoglycerate mutase-like protein 4
Hrh_01806	13.1127	13.965	15.1467	13.7373	7.478	11.478	12.9203	14.858	9.924	10.09	.	sp|Q9SCS2|CAMK5_ARATH	CDPK-related kinase 5
Hrh_01807	0.133333	0.065	0.472	0.271	1.956	0.644667	0.145333	0.156667	0.240667	0.405333	.	sp|Q2MI42|TI214_SOLLC	Protein TIC 214
Hrh_01808	5.56033	2.96733	0.602333	0.341	7.50667	4.38933	0.360667	0.351667	1.42267	4.21867	15	--na--	--na--
Hrh_01809	4.585	3.49267	5.86567	1.31033	14.7133	4.95367	3.56533	3.22867	2.488	2.25433	15	sp|Q0G9G1|TI214_LIRTU	Protein TIC 214
Hrh_01810	1.93833	2.58267	2.03	2.22867	22.438	14.2613	1.38467	1.591	2.50267	2.19433	15	tr|A0A2Z7ANW3|A0A2Z7ANW3_9LAMI	Brix domain-containing protein
Hrh_01811	0.86	0.342	0.147667	0.092	0.832	0.788	0.194333	0.951333	0.294667	0.55	.	--na--	--na--
Hrh_01812	4.06067	3.72067	0.591	3.93867	0.129	0.154333	3.229	4.44167	5.06933	4.00767	17	tr|A0A2Z7AMR7|A0A2Z7AMR7_9LAMI	Uncharacterized protein
Hrh_01813	3.38733	3.422	2.46467	3.19867	1.55	2.17233	3.187	3.09133	3.36067	3.61867	.	tr|A0A2Z7CMQ7|A0A2Z7CMQ7_9LAMI	Transmembrane protein 131 (Fragment)
Hrh_01814	1.016	1.50933	1.66833	1.28067	0.067	0.0303333	1.10167	1.81067	0.957667	0.831333	11	tr|A0A2Z7CG35|A0A2Z7CG35_9LAMI	Sulfotransferase (Fragment)
Hrh_01815	3.45167	3.41467	4.527	3.35433	2.74733	2.97467	3.32833	3.63867	2.71033	3.047	.	sp|Q0JP99|Y1341_ORYSJ	B3 domain-containing protein Os01g0234100
Hrh_01816	11.1513	9.13033	8.06967	13.8863	1.18433	0.441	11.6767	12.5873	7.07367	8.589	1	tr|A0A2Z7CB06|A0A2Z7CB06_9LAMI	Uncharacterized protein
Hrh_01817	1.36267	0.871667	1.30633	2.45267	3.57533	0.563667	1.371	1.23267	0.724	1.01533	13	tr|A0A022RWP9|A0A022RWP9_ERYGU	EF-hand domain-containing protein
Hrh_01818	5.4	5.452	5.145	6.47333	49.7103	33.7033	5.467	4.62433	11.0943	6.53067	15	sp|Q9SVP7|PP307_ARATH	Pentatricopeptide repeat-containing protein At4g13650
Hrh_01819	1.36833	1.315	4.18567	1.63867	21.708	7.91133	2.07767	1.78133	2.90467	1.85467	15	--na--	--na--
Hrh_01820	39.825	36.9883	23.3913	35.257	72.139	38.3007	50.1807	35.2137	48.6403	54.6693	3	sp|Q40412|ABA2_NICPL	Zeaxanthin epoxidase, chloroplastic
Hrh_01821	1.33167	1.367	1.24833	1.533	0.469667	0.263	1.692	1.17367	1.62533	1.78867	4	tr|A0A2Z7ARV3|A0A2Z7ARV3_9LAMI	Remorin_C domain-containing protein
Hrh_01822	25.8467	24.0883	23.2207	22.6533	23.1163	34.628	25.4317	24.408	26.429	26.4103	.	tr|A0A2Z7AL67|A0A2Z7AL67_9LAMI	RNA-binding protein Musashi1
Hrh_01823	1.04267	0.941333	0.241	0.779	2.43633	0.597333	0.705	0.983333	0.565667	1.00633	3	sp|O80888|M3K17_ARATH	Mitogen-activated protein kinase kinase kinase 17
Hrh_01824	21.1583	23.1033	15.8017	22.3307	54.526	55.9197	21.339	24.1813	21.385	21.479	10	sp|Q93XX5|Y5713_ARATH	PI-PLC X domain-containing protein At5g67130
Hrh_01825	28.957	28.2373	10.8723	27.851	14.5393	15.2973	33.553	27.613	35.5003	44.1687	14	sp|Q94JY0|PAB_ARATH	Protein IN CHLOROPLAST ATPASE BIOGENESIS, chloroplastic
Hrh_01826	1.405	1.142	2.18333	1.84267	0.113	0.611333	1.497	1.43933	1.50567	1.16233	12	sp|O23193|CBSX1_ARATH	CBS domain-containing protein CBSX1, chloroplastic
Hrh_01827	2.26033	1.881	2.461	1.39	0.41	0.499667	1.97167	2.16133	2.51	1.944	4	sp|Q9SNE1|ERF11_ARATH	Ethylene-responsive transcription factor ERF011
Hrh_01828	17.843	20.1267	41.8503	20.7577	15.353	21.7293	19.5097	20.019	11.5403	14.1253	18	sp|Q9FE83|SKIP2_ARATH	F-box protein SKIP2
Hrh_01829	0.260333	0	0.184333	0	0	0.335	0.311333	0	0	0	.	--na--	--na--
Hrh_01830	21.9407	18.1943	12.1183	17.357	24.2927	18.9637	17.54	18.0253	17.9297	16.5457	.	--na--	--na--
Hrh_01831	10.2453	10.8327	7.132	10.1577	7.53333	16.598	9.39633	9.624	10.482	9.60333	8	sp|Q9SN11|CCD33_ARATH	Cyclin-D3-3
Hrh_01832	6.79933	5.34133	4.517	5.738	38.0257	44.5603	5.26933	6.03767	4.77967	6.38567	10	sp|O23160|MYB73_ARATH	Transcription factor MYB73
Hrh_01833	0.161667	0.453667	0.391667	0.396	2.15767	3.267	0.0643333	0.088	0.391	0.083	2	tr|A0A2Z7AH43|A0A2Z7AH43_9LAMI	Uncharacterized protein
Hrh_01834	1.27633	1.24867	0.365	1.96233	0.277333	0.034	0.615	1.391	0.196333	0.305667	7	sp|F4K6F1|GT18_ARATH	Xyloglucan galactosyltransferase XLT2
Hrh_01835	7.11633	8.01333	15.8247	9.28133	1.69667	2.07067	10.992	9.00233	7.52333	12.3177	12	sp|Q0WS06|APD1_ARATH	E3 ubiquitin-protein ligase APD1
Hrh_01836	0.778	0.611667	0.719667	0.574667	0.204333	0.197	0.207333	0.590333	0.429667	0.488667	.	--na--	--na--
Hrh_01837	0.209	0.147667	0.231	0.15	0	0.0333333	0.164333	0.027	0.0493333	0.079	.	--na--	--na--
Hrh_01838	101.808	103.266	46.7133	80.841	48.3437	112.197	116.588	89.67	116.663	137.133	14	sp|Q43848|TKTC_SOLTU	Transketolase, chloroplastic
Hrh_01839	19.614	19.725	19.4777	21.4813	36.788	32.1737	19.483	19.4563	18.976	17.0197	10	tr|A0A5A7QML2|A0A5A7QML2_STRAF	tRNA 2'-phosphotransferase
Hrh_01840	4.48367	5.05767	6.20467	4.36333	8.62367	8.279	4.60233	4.56433	4.861	4.565	10	tr|A0A2Z7CGK7|A0A2Z7CGK7_9LAMI	GRAM domain-containing protein 1A
Hrh_01841	4.03933	4.399	7.55967	4.64667	2.409	3.80467	5.10567	5.14733	4.159	4.20467	.	sp|P0C2F6|RNHX1_ARATH	Putative ribonuclease H protein At1g65750
Hrh_01842	22.4977	17.6683	9.30133	20.844	3.16133	2.41467	27.344	16.4193	21.8777	28.7733	14	sp|O80506|FLZ3_ARATH	FCS-Like Zinc finger 3
Hrh_01843	17.3797	10.7413	4.08033	13.8213	2.695	0.533	15.5293	11.6867	14.7857	14.1947	17	sp|G3FIN9|UGTK5_MANES	Linamarin synthase 2
Hrh_01844	1.65433	2.93667	4.197	2.576	3.19533	1.59267	2.56833	2.24433	2.19767	1.30667	18	tr|A0A2Z7CAX5|A0A2Z7CAX5_9LAMI	Uncharacterized protein
Hrh_01845	1.839	3.73967	5.86267	2.554	1.167	2.02033	2.85833	3.28067	3.18933	2.912	18	--na--	--na--
Hrh_01846	2.51233	2.46733	2.371	2.492	0.689667	1.43533	2.17833	2.50567	2.40333	2.446	4	sp|Q9M219|MTEFH_ARATH	Transcription termination factor MTEF18, mitochondrial
Hrh_01847	7.726	6.93133	3.70433	9.35033	11.004	14.104	4.17067	5.27933	9.136	9.291	2	sp|Q9M117|ARC5A_ARATH	Actin-related protein 2/3 complex subunit 5A
Hrh_01848	78.7697	65.4993	49.4727	73.8643	131.479	113.218	67.2107	70.1887	68.9193	77.9413	10	sp|O82531|PSB1_PETHY	Proteasome subunit beta type-1
Hrh_01849	0.682333	0.823333	1.255	1.04767	2.98267	5.03567	0.770333	0.801667	1.783	1.56867	2	sp|Q84W04|CNIH4_ARATH	Protein cornichon homolog 4
Hrh_01850	2.53267	5.07333	8.71767	3.72667	6.67933	7.05233	3.55933	4.06567	4.60167	3.86567	9	sp|Q8S8S2|LPCT2_ARATH	Lysophospholipid acyltransferase LPEAT2
Hrh_01851	2.67033	2.254	7.42833	1.20567	2.97867	5.66967	2.801	3.57167	7.95333	1.93267	16	sp|Q8W1W9|5MAT1_SALSN	Malonyl-coenzyme:anthocyanin 5-O-glucoside-6'''-O-malonyltransferase
Hrh_01852	5.95067	8.86833	7.41533	7.55533	7.73567	10.373	6.576	9.17333	6.191	4.68833	2	sp|P93733|PLDB1_ARATH	Phospholipase D beta 1
Hrh_01853	0	0.230667	0.988667	0.246333	7.39333	1.734	0.787	0.223333	0.440333	1.36433	15	--na--	--na--
Hrh_01854	1.39667	1.82767	2.90867	2.137	2.28233	4.31367	1.79133	1.68567	4.417	1.738	16	tr|A0A2G9HFC9|A0A2G9HFC9_9LAMI	Uncharacterized protein
Hrh_01855	0.115	0.161667	0.260333	0.214333	0.497	1.42	0.202333	0.198	0.273333	0.123333	2	tr|A0A2I4F4C8|A0A2I4F4C8_JUGRE	uncharacterized protein LOC108995373
Hrh_01856	4.349	5.81533	5.988	5.18067	38.032	25.3293	5.129	6.05467	9.355	6.11567	15	sp|Q9LQ73|PX11C_ARATH	Peroxisomal membrane protein 11C
Hrh_01857	0.659333	0.911	0.216	1.274	0	0.151667	0.129667	0.325667	0.363	0.24	7	tr|A0A2U1M7S8|A0A2U1M7S8_ARTAN	Transposase_23 domain-containing protein
Hrh_01858	0.203	0	2.30133	0.387667	0.383333	0.456	0.411	0.355	0.627	0.540667	18	--na--	--na--
Hrh_01859	0	0	0.282333	0.167333	0	0	0.096	0	0.086	0	.	--na--	--na--
Hrh_01860	2.38433	2.46667	2.366	2.318	0.502667	0.418667	2.22	2.999	2.06	1.943	11	tr|A0A1U8Q202|A0A1U8Q202_NELNU	uncharacterized protein LOC109114208
Hrh_01861	1.22367	1.159	1.88367	1.43633	7.31733	4.57367	1.19667	1.30767	1.68133	1.332	15	tr|A0A5N6LVE7|A0A5N6LVE7_9ASTR	Uncharacterized protein
Hrh_01862	54.5393	51.0693	34.5337	52.6113	31.506	41.1297	48.2497	47.1787	55.511	61.6123	.	sp|P45432|CSN1_ARATH	COP9 signalosome complex subunit 1
Hrh_01863	2.44667	3.39533	3.016	2.806	0.274333	0.328	2.36	3.95667	2.04933	1.90233	11	sp|Q9M2E8|HDG1_ARATH	Homeobox-leucine zipper protein HDG1
Hrh_01864	18.4707	22.715	29.2693	25.1943	2.814	2.88267	24.087	24.5143	22.7267	14.6383	11	--na--	--na--
Hrh_01865	58.9973	45.5903	69.8817	50.7027	36.7187	55.544	52.43	48.6767	59.434	55.4377	.	--na--	--na--
Hrh_01866	6.49267	6.229	7.28933	5.89533	12.0077	13.1123	6.35	5.23733	7.75433	5.63733	10	sp|O65268|TASP1_ARATH	Putative threonine aspartase
Hrh_01867	16.2173	14.7213	3.007	12.5373	5.19567	1.69533	16.7287	14.279	19.6437	21.1377	14	sp|O65272|KEA2_ARATH	K(+) efflux antiporter 2, chloroplastic
Hrh_01868	1.667	1.827	1.92033	0.888667	1.12633	0.851	1.57833	2.57833	1.10467	1.34733	.	sp|O22558|STY8_ARATH	Serine/threonine-protein kinase STY8
Hrh_01869	2.728	1.46	1.22	1.628	1.56167	1.18233	1.98333	1.84367	1.63667	1.536	.	tr|A0A2Z7CNX2|A0A2Z7CNX2_9LAMI	Seven transmembrane domain-containing tyrosine-protein kinase 1-like (Fragment)
Hrh_01870	1.43267	1.22533	0.656	1.162	0.682	0.091	1.145	1.04033	1.90867	2.00867	14	tr|A0A2G9HZ97|A0A2G9HZ97_9LAMI	Uncharacterized protein
Hrh_01871	1.609	1.12267	1.07233	1.85267	5.68633	6.09167	0.738333	1.69133	2.684	2.12067	10	sp|Q0WMJ8|SIPL4_ARATH	Signal peptide peptidase-like 4
Hrh_01872	0.714	0.246333	0.326667	0.129333	1.66633	0.76	0.0586667	0.106333	0.51	0.243	15	sp|Q0DWA9|SIPL4_ORYSJ	Signal peptide peptidase-like 4
Hrh_01873	5.10133	5.71933	5.96767	5.24767	6.699	8.05	6.806	5.413	6.838	6.322	.	sp|Q8LF97|ASK21_ARATH	SKP1-like protein 21
Hrh_01874	0	0.901667	4.63267	0.991	11.15	14.3073	0.518	0.464333	3.37133	1.97233	10	--na--	--na--
Hrh_01875	17.409	19.2827	19.9003	17.3427	15.7667	18.2647	19.1253	20.4053	19.987	17.0047	.	sp|Q8VZJ9|CRCK2_ARATH	Calmodulin-binding receptor-like cytoplasmic kinase 2
Hrh_01876	10.5207	11.7563	7.293	10.4	1.07467	0.446	9.456	10.0083	6.58033	7.00733	11	sp|Q9SW80|BLH2_ARATH	BEL1-like homeodomain protein 2
Hrh_01877	2.695	3.36633	2.62033	2.594	0.637333	1.128	2.73233	3.25	3.426	3.79933	4	sp|O64827|SUVR5_ARATH	Histone-lysine N-methyltransferase SUVR5
Hrh_01878	19.3313	17.0163	17.4583	18.0353	22.6763	27.729	16.2307	18.288	18.0843	18.3543	.	tr|A0A2Z7ATQ6|A0A2Z7ATQ6_9LAMI	Uncharacterized protein
Hrh_01879	27.9553	27.1973	24.7873	28.766	43.9313	42.2303	29.0897	25.5527	32.1357	32.4383	.	tr|A0A2Z7D4E6|A0A2Z7D4E6_9LAMI	Uncharacterized protein
Hrh_01880	4.641	6.374	4.753	5.48067	0.873	1.48133	4.37967	5.82467	3.56367	3.23633	11	tr|A0A2Z7CPX3|A0A2Z7CPX3_9LAMI	Uncharacterized protein
Hrh_01881	2.853	4.00967	2.846	3.78667	0.136	0.772333	2.40533	4.06333	1.38167	1.846	1	sp|Q9LTA3|U91C1_ARATH	UDP-glycosyltransferase 91C1
Hrh_01882	0.678	0.857667	0.866667	0.715667	0.160333	0.124667	0.634667	0.662	0.285	0.395	.	--na--	--na--
Hrh_01883	16.362	15.6257	6.938	18.89	6.404	2.267	20.881	14.1103	1.72733	3.75	1	sp|Q6RYA0|SABP2_TOBAC	Salicylic acid-binding protein 2
Hrh_01884	48.7497	26.6847	5.23967	39.669	22.6923	4.02167	33.4967	26.7187	4.45	10.6727	5	sp|Q6RYA0|SABP2_TOBAC	Salicylic acid-binding protein 2
Hrh_01885	36.473	43.6733	40.5357	39.8787	15.568	20.7347	35.3813	45.089	36.507	36.5013	11	sp|P29162|ASOL_TOBAC	L-ascorbate oxidase homolog
Hrh_01886	0	0.273667	0.103667	0	0	0	0.286333	0.442333	0	0	.	--na--	--na--
Hrh_01887	3.60133	1.20533	0.526333	0.737667	0	0	0.414667	0	1.64267	0.545333	5	--na--	--na--
Hrh_01888	1.55933	1.91333	1.995	2.71133	0.774333	0.784667	2.66533	3.34767	1.51467	2.35533	1	tr|A0A2G9HNN0|A0A2G9HNN0_9LAMI	Uncharacterized protein
Hrh_01889	7.06033	6.659	7.34633	7.68167	28.9593	25.6343	7.46267	6.23433	6.16033	6.107	10	sp|Q9SCS3|PGML4_ARATH	Phosphoglycerate mutase-like protein 4
Hrh_01890	14.9467	17.2973	15.8543	15.4107	8.509	12.1043	16.8793	15.523	12.248	12.8133	.	sp|Q9SCS2|CAMK5_ARATH	CDPK-related kinase 5
Hrh_01891	0	0	0	0	0	0	0	0	0	0	.	sp|Q0ZIW0|TI214_VITVI	Protein TIC 214
Hrh_01892	2.08267	1.94967	1.78033	2.01833	26.6787	15.582	1.65433	1.73867	2.79233	2.731	15	tr|A0A2Z7ANW3|A0A2Z7ANW3_9LAMI	Brix domain-containing protein
Hrh_01893	0.848333	0.627667	0.271667	0.256333	0.177333	0.12	0.433	1.01467	1.115	1.09333	.	tr|A0A2Z7AMR7|A0A2Z7AMR7_9LAMI	Uncharacterized protein
Hrh_01894	3.20033	2.81933	0.948667	3.61933	0.206333	0.0266667	3.23333	3.64	4.56833	3.72633	14	tr|A0A2Z7AMR7|A0A2Z7AMR7_9LAMI	Uncharacterized protein
Hrh_01895	46.101	35.865	39.1477	44.3	66.3187	86.425	41.8087	38.594	43.9097	42.191	2	tr|A0A5B6ZRV1|A0A5B6ZRV1_DAVIN	Putative Peptidase S24/S26A/S26B/S26C family protein isoform 1
Hrh_01896	0.965667	1.048	1.56	1.113	0.102667	0.204667	1.39067	0.656667	0.724	0.426	12	sp|A2XAV5|G1L6_ORYSI	Protein G1-like6
Hrh_01897	19.6083	20.1357	21.7883	19.377	14.895	18.331	20.4357	19.929	17.9767	19.9917	.	sp|Q8LPJ1|CKL6_ARATH	Casein kinase 1-like protein 6
Hrh_01898	27.6753	21.7873	21.6313	27.4847	14.1033	18.777	25.7643	23.5247	29.2573	27.553	.	sp|Q9T043|RL142_ARATH	60S ribosomal protein L14-2
Hrh_01899	0.0346667	0.148667	1.69233	0.342667	0.277667	1.337	0.0943333	0	1.12867	0	9	--na--	--na--
Hrh_01900	0.655	0.926667	0.454667	0.938667	1.14733	0.300333	0.637	1.19367	0.721333	1.271	.	tr|A0A2Z7BZY0|A0A2Z7BZY0_9LAMI	Piriformospora indica-insensitive protein 2-like
Hrh_01901	3.82967	4.14767	2.746	4.70467	1.592	0.535667	4.762	5.82433	1.958	3.75767	1	tr|A0A2Z7BT77|A0A2Z7BT77_9LAMI	Uncharacterized protein
Hrh_01902	0.00266667	0.028	0.05	0	0	0	0	0	0.0303333	0	.	--na--	--na--
Hrh_01903	28.3677	28.771	31.4177	29.4047	9.66167	15.7133	25.7843	28.9713	26.9833	26.0673	11	sp|Q9FME2|NTF2_ARATH	Nuclear transport factor 2
Hrh_01904	2.346	2.67167	3.44367	2.457	0.196667	0.168667	2.05833	2.56233	1.748	1.59	12	tr|A0A2Z7CQU2|A0A2Z7CQU2_9LAMI	Protein kinase domain-containing protein
Hrh_01905	0.300667	1.215	1.407	0.542667	1.94333	0.125667	0.694667	0.304	0.65	0.457333	13	sp|Q7GB25|AB5C_ARATH	ABC transporter C family member 5
Hrh_01906	0.518667	0	2.792	0.528	0	0	0.575667	2.29433	0	0	18	sp|Q7GB25|AB5C_ARATH	ABC transporter C family member 5
Hrh_01907	3.80967	4.24233	3.35367	4.47333	4.56667	5.32833	4.596	4.452	3.77867	3.903	.	sp|Q8GZM7|PIF1_ARATH	Transcription factor PIF1
Hrh_01908	0.272333	0.548667	0.550333	0.535333	0.431	0.492667	0.568667	0.908667	0.552333	0.256667	.	--na--	--na--
Hrh_01909	47.132	45.041	40.4947	41.0593	20.2087	23.453	42.4363	43.717	40.0147	43.593	.	sp|Q9SZD4|PRS4A_ARATH	26S proteasome regulatory subunit 4 homolog A
Hrh_01910	12.058	14.912	17.6427	12.9773	6.715	9.78333	14.3707	14.2967	13.8933	14.7047	.	sp|Q9M8Z7|U80A2_ARATH	Sterol 3-beta-glucosyltransferase UGT80A2
Hrh_01911	4.50267	5.08467	4.79	4.77833	1.083	1.93767	4.693	4.92533	3.99933	4.708	11	tr|A0A2G9HZ16|A0A2G9HZ16_9LAMI	Tyrosine kinase
Hrh_01912	28.435	25.8243	31.4813	28.2467	59.2173	62.0327	29.491	26.2493	31.0973	27.7917	10	tr|A0A2Z7CU39|A0A2Z7CU39_9LAMI	Uncharacterized protein
Hrh_01913	0	0	0	0	0	0	0	0	0	0	.	sp|Q6Z8C8|CDKF4_ORYSJ	Cyclin-dependent kinase F-4
Hrh_01914	9.53133	10.6097	7.57167	10.714	2.10033	2.781	9.28933	10.282	10.7377	10.1177	4	sp|O24035|PANC_LOTJA	Pantoate--beta-alanine ligase
Hrh_01915	60.6053	49.0597	33.7577	53.2357	260.766	206.776	60.4987	50.003	91.05	71.7047	10	tr|A0A2Z7DDB1|A0A2Z7DDB1_9LAMI	Uncharacterized protein
Hrh_01916	5.94	4.583	4.08567	5.684	0.896667	0.825333	5.53267	4.56733	3.45667	4.57667	11	sp|Q941C5|CLE44_ARATH	CLAVATA3/ESR (CLE)-related protein 44
Hrh_01917	5.24033	3.47333	3.395	3.09267	0.638	0.259	4.16033	3.65	3.26933	3.28133	11	sp|P10978|POLX_TOBAC	Retrovirus-related Pol polyprotein from transposon TNT 1-94
Hrh_01918	13.258	12.2893	4.53467	14.2773	434.071	172.593	10.602	12.5323	18.815	14.018	15	sp|Q93VG8|PPDEX_ARATH	DeSI-like protein At4g17486
Hrh_01919	5.35467	2.60733	3.18767	4.76	88.274	29.271	4.52667	3.74867	3.94133	2.18733	15	--na--	--na--
Hrh_01920	1.92167	1.318	2.05967	1.95833	8.83	1.96933	2.355	2.441	0.727667	2.28467	15	--na--	--na--
Hrh_01921	1.40567	1.46933	2.20867	1.15467	1.506	2.826	1.455	1.101	1.474	1.30133	9	tr|A0A2Z7CER4|A0A2Z7CER4_9LAMI	RING-type domain-containing protein
Hrh_01922	36.857	31.1657	22.781	29.2473	30.7323	25.1337	33.384	28.3787	47.6717	35.8527	.	tr|A0A2Z7CI76|A0A2Z7CI76_9LAMI	Selenoprotein O
Hrh_01923	0.633667	0.112	0.553333	0.437	0.099	0.154333	0.266	0.377667	0.381333	0.252667	.	--na--	--na--
Hrh_01924	10.9227	10.1997	9.85567	8.715	5.829	9.375	5.61267	15.6217	9.46233	11.1783	.	tr|A0A5C7HK67|A0A5C7HK67_9ROSI	CCHC-type domain-containing protein
Hrh_01925	0	0.274667	0	0	0	0	0	0.771	0.257	0	.	--na--	--na--
Hrh_01926	9.963	9.43267	7.95067	10.4427	1.71867	4.00433	9.43	9.81067	10.5367	9.55333	4	sp|Q66GR3|BH130_ARATH	Transcription factor bHLH130
Hrh_01927	6.123	6.36367	12.294	7.18233	13.697	17.7457	6.17667	5.904	8.59467	6.73333	9	tr|A0A2Z7BR75|A0A2Z7BR75_9LAMI	HemK methyltransferase family member 2
Hrh_01928	0.746333	0.0863333	4.42967	0.988	1.62	4.78167	0.866333	0.199667	0.763667	1.356	9	--na--	--na--
Hrh_01929	28.978	26.4343	32.1343	30.288	172.708	134.878	26.711	26.8533	35.3817	28.0327	10	tr|A0A2Z7C3A4|A0A2Z7C3A4_9LAMI	PRELI/MSF1 domain-containing protein
Hrh_01930	94.1803	69.558	108.817	96.0143	58.295	60.0763	91.1087	83.1633	66.3837	74.1973	.	sp|A3BDI8|SAP8_ORYSJ	Zinc finger A20 and AN1 domain-containing stress-associated protein 8
Hrh_01931	8.6	7.15467	1.579	8.30333	5.96867	0.497	8.21	7.55067	4.33967	7.39533	17	sp|Q70E96|AL3F1_ARATH	Aldehyde dehydrogenase family 3 member F1
Hrh_01932	0	0	0.501667	0.115	0	0.230667	0.206667	0.211	0.167667	0.659333	.	--na--	--na--
Hrh_01933	21.045	29.234	32.3047	19.5797	2.36167	3.258	22.8277	26.155	16.787	14.9087	12	--na--	--na--
Hrh_01934	10.673	11.3077	8.77633	7.823	5.47867	9.78733	9.824	10.1557	9.89067	10.1797	.	sp|Q9LXV3|DIT1_ARATH	Dicarboxylate transporter 1, chloroplastic
Hrh_01935	15.381	14.474	13.7727	14.9583	9.39367	8.47133	15.8793	15.423	17.0687	15.7257	.	sp|O82802|SIR1_TOBAC	Sulfite reductase 1 [ferredoxin], chloroplastic
Hrh_01936	1.04133	1.01067	0.715333	1.162	0.384667	0.359667	1.03267	0.834333	0.715667	1.09767	.	tr|A0A5A7Q6C1|A0A5A7Q6C1_STRAF	Uncharacterized protein
Hrh_01937	0.535	0.666667	2.186	0.869	1.754	4.99367	0.195667	0.275667	1.01733	0.385	2	tr|A0A2Z7DD28|A0A2Z7DD28_9LAMI	Uncharacterized protein
Hrh_01938	15.0357	9.97033	4.26533	14.224	2.20733	0.524	12.6133	12.1993	6.79833	8.76133	17	--na--	--na--
Hrh_01939	1.90733	1.368	5.77367	1.503	259.958	220.307	1.55133	1.606	6.129	4.04	10	sp|Q02973|EM6_ARATH	Em-like protein GEA6
Hrh_01940	13.515	9.69	9.59567	12.3963	20.984	26.9233	13.2807	12.221	10.46	14.068	2	sp|F4I9J7|Y14_ARATH	RNA-binding protein Y14
Hrh_01941	18.2417	13.3373	29.678	17.8707	13.6993	11.0223	20.131	14.9287	17.7467	16.8283	18	--na--	--na--
Hrh_01942	6.87667	9.15567	7.50867	8.76867	1.306	2.18767	7.52533	8.79467	7.309	7.675	11	sp|Q0D3J9|C3H53_ORYSJ	Zinc finger CCCH domain-containing protein 53
Hrh_01943	0.620667	1.385	0.992333	1.27167	4.93167	4.56733	0.983333	0.571667	0.134667	0.112	10	--na--	--na--
Hrh_01944	2.526	3.06567	3.453	2.66033	1.98267	1.339	1.35633	4.12467	2.98467	1.581	6	--na--	--na--
Hrh_01945	0.210333	0.294667	0.220667	0.226	156.938	70.6923	0.158667	0.316333	1.251	0.378333	15	sp|Q9FNK5|FB285_ARATH	F-box protein At5g46170
Hrh_01946	7.087	6.93	6.793	6.432	3.28667	5.484	6.93633	6.83433	6.82733	6.944	.	sp|Q947D2|PRAF1_ARATH	PH, RCC1 and FYVE domains-containing protein 1
Hrh_01947	26.955	28.6003	23.3517	28.331	56.493	52.3993	24.3457	25.7553	30.1607	28.8633	10	sp|O81062|SIP_ARATH	Signal peptide peptidase
Hrh_01948	1.80733	0.814667	0	1.01833	0.112333	0	1.56367	1.23133	0.340333	2.021	17	--na--	--na--
Hrh_01949	1.051	1.424	1.96167	1.34233	0.276667	0.115667	1.774	1.265	1.248	1.737	12	tr|A0A2Z7CYC0|A0A2Z7CYC0_9LAMI	C2 domain-containing protein
Hrh_01950	1.42733	1.88867	1.30267	1.934	1.651	2.37067	1.49433	1.42233	1.838	1.818	.	--na--	--na--
Hrh_01951	58.721	53.6687	26.3	49.8943	41.5477	40.186	59.864	50.2187	64.4353	69.963	14	sp|Q93WI0|STR12_ARATH	Rhodanese-like/PpiC domain-containing protein 12, chloroplastic
Hrh_01952	1.31767	1.47267	2.148	1.57033	0.888	0.580667	1.15367	1.878	0.390667	0.815	6	--na--	--na--
Hrh_01953	1.99467	4.83833	3.07867	5.828	0.951333	0.510333	3.50433	4.47933	2.988	3.99733	1	--na--	--na--
Hrh_01954	918.368	807.371	999.735	877.273	665.451	527.57	728.843	921.247	577.672	697.3	.	sp|A3FPF2|DEF_NELNU	Defensin-like protein
Hrh_01955	5.78633	6.96567	5.028	6.47633	6.37967	3.93967	5.98733	7.02333	6.29133	6.25033	.	tr|A0A2Z7BUE9|A0A2Z7BUE9_9LAMI	Methyltransf_21 domain-containing protein
Hrh_01956	2.99933	5.037	6.397	3.952	9.412	9.89667	4.42933	4.965	6.604	5.298	10	tr|A0A2Z7BWL4|A0A2Z7BWL4_9LAMI	Cyclic nucleotide-gated cation channel beta-1
Hrh_01957	2.03067	1.67633	1.947	1.74933	0.720333	1.97367	1.98667	2.46633	1.95433	2.38733	4	sp|Q9ZQR5|TBL13_ARATH	Protein trichome birefringence-like 13
Hrh_01958	8.61033	5.82167	6.18167	6.44967	4.05233	2.59633	7.04567	5.75533	5.89167	5.98133	5	sp|Q0WPN7|CGR3_ARATH	Probable pectin methylesterase CGR3
Hrh_01959	6.077	7.90333	8.67533	7.70767	58.5827	18.0393	7.482	7.07167	17.2957	10.5527	15	sp|Q9ZQR4|Y2452_ARATH	DUF21 domain-containing protein At2g14520
Hrh_01960	1.56233	2.41567	3.48067	1.95267	5.36067	3.77667	1.71267	2.12633	1.86233	1.09733	15	sp|Q9LPS1|HXK3_ARATH	Hexokinase-3
Hrh_01961	24.7057	29.116	26.1217	29.018	20.59	10.6597	27.8257	28.0017	17.0213	22.281	1	sp|Q94CJ5|RER4_ARATH	Protein RETICULATA-RELATED 4, chloroplastic
Hrh_01962	1.79167	1.43567	0.155	1.28933	0	0.0103333	1.06767	1.338	0.998	0.661667	17	sp|Q9C8J6|PLA17_ARATH	Phospholipase A1-Igamma3, chloroplastic
Hrh_01963	852.99	654.395	33.953	839.514	0	0	1235.4	777.817	382.398	641.981	17	sp|P31336|PST2_GOSHI	Photosystem II 5 kDa protein, chloroplastic
Hrh_01964	5.35233	7.09867	9.22067	6.526	16.763	16.6497	5.785	6.99833	7.618	6.724	10	sp|Q42438|CDPK8_ARATH	Calcium-dependent protein kinase 8
Hrh_01965	9.98	7.86533	5.82433	6.52967	28.1083	15.4363	8.54133	4.882	20.7993	13.08	15	tr|A0A2G9GNP0|A0A2G9GNP0_9LAMI	Uncharacterized protein
Hrh_01966	5.10233	4.145	0.654333	4.329	6.26933	0.829	4.10667	4.15467	8.76967	8.02733	14	sp|Q8L9X2|RBCX2_ARATH	Chaperonin-like RbcX protein 2, chloroplastic
Hrh_01967	90.2333	73.8957	3.92	82.9417	52.0393	10.968	102.154	71.7723	102.801	110.02	14	sp|Q56YA5|SGAT_ARATH	Serine--glyoxylate aminotransferase
Hrh_01968	0.167667	0.360667	0.0456667	0.0743333	0.305667	0.274	0.129	0.402667	0.239	0.078	.	--na--	--na--
Hrh_01969	4.29033	6.15267	6.496	5.443	49.6643	35.9377	4.98	6.01	6.48233	4.58133	10	tr|A0A2Z7A948|A0A2Z7A948_9LAMI	Dr1-associated corepressor-like
Hrh_01970	19.359	17.4153	26.3287	20.2057	54.5713	47.953	18.6503	17.8783	20.1913	18.75	10	sp|Q9M1J1|FIS1A_ARATH	Mitochondrial fission 1 protein A
Hrh_01971	16.1403	19.0737	22.4827	15.5657	5.621	10.2163	17.8263	18.6747	17.7647	19.577	12	sp|Q940X9|LRP1A_ARATH	La-related protein 1A
Hrh_01972	246.968	181.306	190.762	228.257	224.409	223.996	216.004	203.255	155.01	177.957	.	sp|P27164|CALM3_PETHY	Calmodulin-related protein
Hrh_01973	8.11533	10.592	12.2687	7.866	12.097	17.247	9.21433	9.539	11.9903	10.7947	2	tr|A0A022S1G6|A0A022S1G6_ERYGU	Uncharacterized protein
Hrh_01974	6.15567	7.782	5.84233	7.95033	10.0513	8.231	6.99567	7.493	6.68167	6.814	.	sp|Q8RWQ4|RGAP7_ARATH	Rho GTPase-activating protein 7
Hrh_01975	0.475333	0.692333	0.607667	1.22367	6.54267	1.77833	0.839667	0.746667	0.453333	0.461	15	sp|Q8RWQ4|RGAP7_ARATH	Rho GTPase-activating protein 7
Hrh_01976	5.782	6.32333	5.017	6.777	3.07733	5.82767	5.84767	5.639	6.10867	6.29867	.	sp|Q9FY51|HPAT3_ARATH	Hydroxyproline O-arabinosyltransferase 3
Hrh_01977	13.6643	14.2257	15.0403	16.7223	62.6763	34.0787	13.8927	14.176	13.035	11.8907	15	tr|A0A2Z7CBS1|A0A2Z7CBS1_9LAMI	RING-type domain-containing protein
Hrh_01978	1.16633	1.057	0.971667	1.03433	0.129	0.119	1.25567	0.898	0.727333	1.29933	11	tr|A0A4D9ASV1|A0A4D9ASV1_SALSN	Uncharacterized protein
Hrh_01979	22.6283	20.7033	26.711	20.4073	13.2427	16.1957	19.988	21.0957	19.016	18.457	.	sp|Q8W4P1|CDKC2_ARATH	Cyclin-dependent kinase C-2
Hrh_01980	1.06967	0.889667	1.89233	0.597333	0.312	0.541333	0.547667	0.939667	0.815333	0.668667	.	tr|A0A2Z7CIU8|A0A2Z7CIU8_9LAMI	Uncharacterized protein
Hrh_01981	17.6487	19.9213	25.374	8.70667	1.599	14.6173	19.4697	21.833	12.8697	15.6407	12	tr|A0A2I4FSK1|A0A2I4FSK1_JUGRE	uncharacterized protein LOC109001693 isoform X1
Hrh_01982	20.5843	14.7103	1.156	16.5063	38.14	10.8183	19.7123	13.3067	22.035	21.7333	3	sp|P93236|ABA2_SOLLC	Zeaxanthin epoxidase, chloroplastic
Hrh_01983	3.198	1.44467	0.373333	1.26967	0.325	0	1.043	1.283	1.25833	2.56433	14	--na--	--na--
Hrh_01984	0.414	0.585	1.05133	0.434	0.278	0.0753333	0.373667	0.595333	0.260667	0.282667	.	sp|Q9ZVD2|NHL13_ARATH	NDR1/HIN1-like protein 13
Hrh_01985	0	0.163333	0	0	0	0	0	0.189333	0	0	.	XP_011080990.1	serine/threonine-protein phosphatase 7 long form homolog isoform X1 [Sesamum indicum]
Hrh_01986	0.991	1.34433	1.184	1.17	0.595333	0.678333	1.20533	1.17067	1.25133	1.20533	.	tr|A0A2Z7CCL8|A0A2Z7CCL8_9LAMI	Uncharacterized protein
Hrh_01987	0.161667	0.617	0.415333	0.992667	3.70967	1.173	0.282667	0.263	0.0323333	0.155	15	tr|A0A2Z6ZZ45|A0A2Z6ZZ45_9LAMI	Adenosine kinase
Hrh_01988	4.954	9.18633	12.0267	6.83767	3.561	2.66133	5.21533	11.3897	10.2253	4.96	12	sp|A5JTQ3|XYL2_MEDSV	Beta-xylosidase/alpha-L-arabinofuranosidase 2
Hrh_01989	1.40333	0.840333	2.21833	1.10467	2.405	5.11767	0.988667	0.946667	0.671333	0.806667	2	--na--	--na--
Hrh_01990	2.13633	1.33133	1.38333	0.86	0.942333	0.551667	1.12833	2.03633	1.52633	1.17767	.	--na--	--na--
Hrh_01991	48.1497	41.376	47.9727	50.4143	43.8763	42.5287	45.0047	43.855	41.5483	48.9597	.	sp|O48890|NRPB4_ARATH	DNA-directed RNA polymerase II subunit 4
Hrh_01992	6.46633	6.60767	2.01667	7.16167	0.257333	0.07	5.43933	7.80733	5.49433	5.01333	17	sp|Q9XFB0|YAB2_ARATH	Putative axial regulator YABBY 2
Hrh_01993	3.408	4.03933	1.28033	5.275	1.222	0.235	4.66867	4.45167	2.09133	2.492	1	sp|Q0V865|FAFL_ARATH	Protein FAF-like, chloroplastic
Hrh_01994	8.39033	10.5387	13.0693	8.34167	11.546	18.7967	9.63	9.24733	9.23033	8.841	2	sp|Q9SHS7|BSL3_ARATH	Serine/threonine-protein phosphatase BSL3
Hrh_01995	14.2987	13.589	27.91	14.137	9.01	18.5797	14.04	14.592	14.803	13.6803	18	sp|Q9SJF1|LSG12_ARATH	GTPase LSG1-2
Hrh_01996	17.9303	16.1717	13.9873	16.1877	86.0353	37.6007	15.2907	14.4783	20.5087	17.2857	15	sp|Q5PP51|OEP39_ARATH	Outer envelope protein 39, chloroplastic
Hrh_01997	4.052	4.89533	2.35967	3.503	0.161333	0.41	3.39933	4.404	3.56	3.32267	17	sp|Q65XS5|BC10_ORYSJ	Glycosyltransferase BC10
Hrh_01998	62.5803	56.0123	61.3287	57.3607	121.776	125.876	55.806	59.258	62.7297	53.0853	10	sp|P43644|DNJH_ATRNU	DnaJ protein homolog ANJ1
[truncated: 42,308 more rows]

## Sheet: DEGs
	log2fold change (if the gene was not differentially expressed in respective pair then the value is ".")																		Annotation
Gene	30D_D_7D_Dr_5D_Rh_vs_30D_L_7D_L_5D_L	30D_D_7D_Dr_5D_Rh_vs_T0	30D_D_7D_Dr_vs_30D_L_7D_Dr	30D_D_7D_Dr_vs_30D_L_7D_L	30D_D_7D_Dr_vs_T0	30D_L_7D_Dr_5D_Rh_vs_30D_L_7D_L_5D_L	30D_L_7D_Dr_5D_Rh_vs_T0	30D_L_7D_Dr_vs_30D_L_7D_L	30D_L_7D_Dr_vs_T0	30D_D_vs_T0	30D_D_vs_30D_L	30D_L_vs_T0	30D_L_7D_L_5D_L_vs_T0	30D_L_7D_L_vs_T0	30D_D_7D_Dr_5D_Rh_vs_30D_L_7D_Dr_5D_Rh	30D_D_7D_R_vs_30D_L_7D_L	30D_D_7D_R_vs_T0	Cluster	Accession	Description
Hrh_00001	-2.03094	-1.97724	-1.75604	-1.37853	-1.51742	-1.83067	-1.77473	.	.	.	.	.	.	.	.	.	.	7	sp|Q6K5Q0|GL21_ORYSJ	Putative germin-like protein 2-1
Hrh_00002	.	.	.	.	.	.	.	1.35746	1.32058	.	.	.	.	.	.	.	.	15	sp|F4JUQ2-2|KCAI_ARATH	Isoform 2 of KIN14B-interacting protein At4g14310
Hrh_00003	.	.	.	.	1.15508	.	.	.	1.02505	.	.	.	.	.	.	.	.	10	sp|Q9SL02|RAD50_ARATH	DNA repair protein RAD50
Hrh_00004	.	.	.	-1.12877	-1.22313	.	.	.	.	-1.3336	.	.	.	.	.	.	.	5	sp|P35007|SAHH_CATRO	Adenosylhomocysteinase
Hrh_00005	.	.	.	.	.	.	.	-1.07415	.	.	.	.	.	.	.	.	.	4	sp|Q93WN0|SEBP2_ARATH	Selenium-binding protein 2
Hrh_00006	.	.	.	2.35934	3.28971	.	1.41354	2.24117	3.17283	.	.	.	.	.	.	.	.	10	sp|F8WKW0|UGT1_GARJA	Crocetin glucosyltransferase, chloroplastic
Hrh_00007	.	.	.	-2.82	-2.95838	.	.	-3.02181	-3.16457	.	-1.21396	.	.	.	.	.	.	17	tr|A0A2G9I3F1|A0A2G9I3F1_9LAMI	Uncharacterized protein
Hrh_00008	.	.	-1.80321	-3.42588	-3.97327	.	.	-1.53228	-2.07453	.	.	.	.	.	.	.	.	4	sp|P35694|XTH2_SOYBN	Xyloglucan endotransglucosylase/hydrolase 2
Hrh_00009	.	.	-2.14166	-1.92516	-1.4842	-2.82737	-3.17669	.	.	.	.	.	.	.	.	.	.	13	tr|A0A5J5AA84|A0A5J5AA84_9ASTE	Uncharacterized protein
Hrh_00010	.	.	.	3.40953	3.19522	.	.	4.27104	4.0553	.	.	.	.	.	.	.	.	15	sp|Q8VZF6|EDR2L_ARATH	Protein ENHANCED DISEASE RESISTANCE 2-like
Hrh_00011	-1.4108	.	-1.32288	.	1.20941	-1.20935	.	1.54445	2.62118	1.10517	.	1.15164	.	.	.	.	.	13	tr|A0A5B6UDW3|A0A5B6UDW3_9ROSI	F-box protein PP2-B11
Hrh_00013	.	.	.	.	.	.	.	1.58223	1.6476	.	.	.	.	.	.	.	.	15	sp|Q9SID1|BBX25_ARATH	B-box zinc finger protein 25
Hrh_00015	.	.	-1.14545	-2.08498	-2.01568	-1.02203	-1.05723	.	.	-1.01667	.	.	.	.	.	.	.	1	sp|Q9SU00|CML2_ARATH	Calmodulin-like protein 2
Hrh_00017	.	.	.	.	-3.30607	.	-1.88293	.	-2.72317	-1.81407	.	.	.	.	.	.	.	5	tr|A0A2G9GDY6|A0A2G9GDY6_9LAMI	GUN4 domain-containing protein
Hrh_00018	.	.	.	2.03031	2.05133	.	.	1.50857	1.52982	.	.	.	.	.	.	.	.	2	sp|Q2QVG8|CDPKT_ORYSJ	Calcium-dependent protein kinase 29
Hrh_00020	.	.	.	2.40263	2.26886	.	.	2.5593	2.42431	.	.	.	.	.	.	.	.	10	sp|Q6K8S7|CSTR5_ORYSJ	CMP-sialic acid transporter 5
Hrh_00021	.	.	.	1.11642	1.09083	.	.	.	.	.	.	.	.	.	.	.	.	9	sp|O49339|PTI12_ARATH	PTI1-like tyrosine-protein kinase 2
Hrh_00022	.	.	.	-1.13201	-1.12149	.	.	-1.11999	-1.10606	.	.	.	.	.	.	.	.	12	tr|A0A2G9HYN3|A0A2G9HYN3_9LAMI	Uncharacterized protein
Hrh_00025	.	.	.	2.53731	2.421	.	.	2.56177	2.44572	.	.	.	.	.	.	.	.	10	tr|A0A022RAA6|A0A022RAA6_ERYGU	Uncharacterized protein
Hrh_00026	.	.	1.1189	1.04004	1.00431	.	.	.	.	.	.	.	.	.	.	.	.	8	tr|A0A2G9I894|A0A2G9I894_9LAMI	26S proteasome regulatory complex, subunit PSMD10
Hrh_00027	-2.36554	.	.	-5.58912	-5.01966	-3.51667	-2.4921	-2.95615	-2.39839	-3.0382	-3.41064	.	.	.	.	.	.	1	sp|Q08891|FACR2_ARATH	Fatty acyl-CoA reductase 2
Hrh_00028	.	.	.	1.26391	1.02978	.	.	1.52122	1.28821	.	.	.	.	.	.	.	.	10	sp|O80575|RISB_ARATH	6,7-dimethyl-8-ribityllumazine synthase, chloroplastic
Hrh_00031	.	.	.	.	-2.31137	.	-2.48351	.	.	.	.	.	.	.	.	.	.	6	--na--	--na--
Hrh_00034	.	.	.	1.83721	1.86317	.	.	1.9696	1.9974	.	.	.	.	.	.	.	.	10	sp|F4JJR8|FEY_ARATH	Dehydrogenase/reductase SDR family member FEY
Hrh_00037	.	.	.	.	.	1.00598	1.17198	1.29333	1.37214	.	.	.	.	.	.	.	.	16	sp|B3H5A8|RVE7_ARATH	Protein REVEILLE 7
Hrh_00039	-2.3313	.	.	-1.57046	.	-3.83908	.	.	1.22528	1.86155	.	2.11153	2.19018	1.68589	.	.	.	6	sp|Q9LD37|CNG20_ARATH	Probable cyclic nucleotide-gated ion channel 20, chloroplastic
Hrh_00041	.	.	.	.	-3.67014	.	.	.	-3.03962	.	.	.	.	.	.	.	.	17	sp|Q9LMT8|HDG12_ARATH	Homeobox-leucine zipper protein HDG12
Hrh_00043	.	.	-1.58687	-4.04256	-4.00469	.	.	-2.36065	-2.31972	.	.	.	.	.	.	.	.	17	tr|A0A2G9IBB8|A0A2G9IBB8_9LAMI	Uncharacterized protein
Hrh_00044	.	.	.	4.31401	4.49051	.	.	4.49343	4.6705	.	.	.	.	.	.	.	.	10	sp|Q94BN0|BT2_ARATH	BTB/POZ and TAZ domain-containing protein 2
Hrh_00045	.	.	.	4.02214	4.34384	.	.	4.20382	4.52378	2.15869	1.42193	.	.	.	.	.	.	10	sp|Q43209|PIMT_WHEAT	Protein-L-isoaspartate O-methyltransferase
Hrh_00046	.	.	.	5.5336	5.03699	.	.	6.42088	5.942	.	.	.	.	.	.	.	.	15	--na--	--na--
Hrh_00048	.	.	.	3.4156	3.79545	.	.	3.57337	3.95293	1.615	1.28382	.	.	.	.	.	.	10	sp|Q42539|PIMT1_ARATH	Protein-L-isoaspartate O-methyltransferase 1
Hrh_00049	-1.22164	.	.	-1.10699	.	-1.30413	.	.	.	1.01864	.	.	.	.	.	.	.	6	sp|Q9LY87|RGLG2_ARATH	E3 ubiquitin-protein ligase RGLG2
Hrh_00051	.	.	.	-3.8706	-4.15711	.	.	-3.37931	-3.66418	-2.45597	-2.27554	.	.	.	.	.	.	17	sp|P68158|EFTU_TOBAC	Elongation factor Tu, chloroplastic
Hrh_00053	-1.08253	-2.11266	-2.14391	-2.31368	-2.88146	.	-1.74472	.	.	-2.94918	-1.99989	.	-1.02891	.	.	.	.	5	KZV34750.1	hypothetical protein F511_00652 [Dorcoceras hygrometricum]
Hrh_00054	.	.	.	-1.10091	-1.52952	.	.	-1.23305	-1.6597	.	.	.	.	.	.	.	.	12	sp|M1BJF6|JOKA2_SOLTU	Protein JOKA2
Hrh_00055	.	.	.	1.31995	1.46791	.	.	.	.	.	.	.	.	.	.	.	.	2	--na--	--na--
Hrh_00056	-3.64446	.	.	-2.20637	.	.	3.25528	.	.	.	.	.	2.6373	.	-4.26408	-8.58155	.	16	--na--	--na--
Hrh_00057	.	.	.	4.71763	5.02391	.	.	4.52173	4.82065	.	.	.	.	.	.	.	.	10	tr|A0A022Q0V5|A0A022Q0V5_ERYGU	PB1 domain-containing protein
Hrh_00058	.	.	.	-1.13514	-1.08382	.	.	-1.67086	-1.61779	.	.	.	.	.	.	.	.	12	sp|Q9FML2|HDA6_ARATH	Histone deacetylase 6
Hrh_00059	-2.16392	.	.	.	.	.	.	.	.	.	.	.	.	.	.	.	.	1	sp|Q94A02|TAR2_ARATH	Tryptophan aminotransferase-related protein 2
Hrh_00060	.	.	.	-1.66961	-1.87859	4.05703	3.05376	.	.	-4.09752	-2.95195	-1.14706	.	.	-3.2739	.	.	16	--na--	--na--
Hrh_00061	.	.	1.48628	.	.	.	.	.	.	2.17177	1.96004	.	.	.	.	.	.	18	sp|P54774|CDC48_SOYBN	Cell division cycle protein 48 homolog
Hrh_00062	.	.	.	-3.36895	-3.22477	.	1.04343	-3.10102	-2.95469	-1.17115	-1.52203	.	.	.	.	.	.	14	tr|A0A2Z7C8Z5|A0A2Z7C8Z5_9LAMI	Uncharacterized protein
Hrh_00063	.	.	.	-1.24765	-1.25162	.	.	-1.08213	-1.08427	.	.	.	.	.	.	.	.	17	sp|Q9LDD1|BRG3_ARATH	Probable BOI-related E3 ubiquitin-protein ligase 3
Hrh_00065	.	.	.	-2.23094	-2.23532	.	-1.18721	-1.37372	-1.37351	.	.	.	.	.	.	.	.	12	sp|Q9LW83|CE101_ARATH	G-type lectin S-receptor-like serine/threonine-protein kinase CES101
Hrh_00066	.	.	.	-1.81696	-1.77243	.	.	-1.41822	-1.37113	.	.	.	.	.	.	.	.	11	sp|Q9ZQ31|STY13_ARATH	Serine/threonine-protein kinase STY13
Hrh_00067	.	.	.	-5.05165	-5.63837	.	.	-2.73265	-3.33485	1.09474	1.57226	.	.	.	.	.	.	12	sp|O22755|ATL44_ARATH	Probable E3 ubiquitin-protein ligase ATL44
Hrh_00068	.	.	.	1.4298	1.49354	.	.	1.49864	1.56149	.	.	.	.	.	.	.	.	10	--na--	--na--
Hrh_00069	.	.	.	.	.	.	.	1.59582	1.76834	2.21554	2.26161	.	.	.	.	.	.	18	tr|A0A2G9GHP7|A0A2G9GHP7_9LAMI	Uncharacterized protein
Hrh_00070	.	.	.	-2.57454	-1.98332	.	.	-1.89625	-1.30332	.	.	.	.	.	.	.	.	1	sp|Q27GI3|NAT6_ARATH	Nucleobase-ascorbate transporter 6
Hrh_00074	.	.	.	.	2.41038	.	.	.	1.84191	.	.	1.51271	.	1.47145	.	.	.	2	sp|Q9ZPC0|ICS_CATRO	Isochorismate synthase, chloroplastic
Hrh_00075	.	.	-3.72963	-3.60415	-1.4609	-1.57644	.	.	2.35979	.	-2.42916	1.81952	1.63084	2.15978	.	.	.	7	sp|Q0DUR2|ILI6_ORYSJ	Transcription factor ILI6
Hrh_00076	.	.	1.35367	3.96828	4.4721	.	.	2.67859	3.17155	.	.	.	.	.	.	.	.	2	sp|C0LGJ1|Y1743_ARATH	Probable LRR receptor-like serine/threonine-protein kinase At1g74360
Hrh_00077	.	.	.	-1.31087	-1.29194	.	.	.	.	.	.	.	.	.	.	.	.	4	sp|Q8RX28|HDA5_ARATH	Histone deacetylase 5
Hrh_00079	.	.	.	.	1.11208	.	.	.	.	.	.	.	.	.	.	.	.	9	tr|A0A2R6PU71|A0A2R6PU71_ACTCC	Protein POLAR LOCALIZATION DURING ASYMMETRIC DIVISION AND REDISTRIBUTION like
Hrh_00080	.	.	.	-2.80525	-2.73536	.	.	-2.58969	-2.51825	.	.	.	.	.	.	.	.	17	sp|Q9SJL0|U86A1_ARATH	UDP-glycosyltransferase 86A1
Hrh_00082	.	.	.	.	.	.	.	.	.	.	1.16472	.	.	.	.	.	.	18	tr|A0A4D8YTR7|A0A4D8YTR7_SALSN	Uncharacterized protein
Hrh_00083	.	.	.	2.69529	2.63791	1.28823	1.2242	2.63501	2.57691	.	.	.	.	.	.	.	.	10	sp|Q9T0H9|PA71H_ARATH	Protein PAM71-homolog, chloroplastic
Hrh_00084	2.57246	.	1.06049	3.47932	3.83105	3.1153	.	2.50002	2.84976	.	.	.	.	.	.	.	.	2	sp|P0C2F6|RNHX1_ARATH	Putative ribonuclease H protein At1g65750
Hrh_00086	-1.18342	1.03797	.	-1.54672	.	-3.42722	-1.20398	-1.61203	.	2.70792	.	2.56172	2.22381	2.40676	2.24611	.	1.7287	6	tr|A0A2Z7CNX1|A0A2Z7CNX1_9LAMI	Uncharacterized protein
Hrh_00087	.	.	.	-1.06695	.	.	.	.	.	.	.	.	.	.	.	.	.	11	sp|Q9SC19|RGP1_SOLTU	Probable UDP-arabinopyranose mutase 1
Hrh_00088	.	.	-2.82792	.	.	.	.	9.74228	9.56688	.	.	.	.	.	.	.	.	15	sp|Q9FMV7|C94B1_ARATH	Cytochrome P450 94B1
Hrh_00089	.	.	.	.	.	2.84594	4.89479	.	.	4.04339	.	.	.	.	.	.	.	16	tr|A0A484MNB1|A0A484MNB1_9ASTE	Uncharacterized protein
Hrh_00090	.	.	.	1.17114	1.09188	.	.	1.01363	.	.	.	.	.	.	.	.	.	9	tr|A0A2Z7CIH1|A0A2Z7CIH1_9LAMI	COMM domain-containing protein
Hrh_00091	.	.	.	1.19446	1.33642	.	.	1.60656	1.74903	.	.	.	.	.	.	.	.	10	sp|Q949R9|MPC1_ARATH	Mitochondrial pyruvate carrier 1
Hrh_00092	.	.	.	-2.47085	-2.42265	.	.	-1.65869	-1.60773	.	.	.	.	.	.	.	.	4	tr|A0A2Z7CJK4|A0A2Z7CJK4_9LAMI	WD repeat-containing protein 74
Hrh_00093	.	.	.	1.13146	.	.	.	.	.	.	.	.	.	.	.	.	.	2	tr|A0A2Z7CHU9|A0A2Z7CHU9_9LAMI	TF-B3 domain-containing protein
Hrh_00095	.	.	.	.	-1.1779	.	.	.	-1.12884	-1.29694	.	.	.	.	.	.	.	14	tr|A0A2Z7CP55|A0A2Z7CP55_9LAMI	Radical S-adenosyl methionine domain-containing protein 1, mitochondrial
Hrh_00096	.	.	.	-2.66532	-2.60994	.	.	-1.94847	-1.89366	.	.	.	.	.	.	.	.	4	--na--	--na--
Hrh_00097	.	.	.	.	.	.	.	.	.	1.22321	1.3406	.	.	.	.	.	.	18	tr|A0A2Z7CPF4|A0A2Z7CPF4_9LAMI	Uncharacterized protein
Hrh_00098	.	-1.36674	-2.46731	.	1.56066	.	.	3.15254	4.11061	-1.99056	-3.11054	1.11645	.	.	.	-2.37487	.	15	sp|P49693|RL193_ARATH	60S ribosomal protein L19-3
Hrh_00099	.	.	.	.	.	.	.	.	.	-1.46092	-1.26948	.	.	.	.	.	.	14	sp|Q8S9K3|VAR3_ARATH	Zinc finger protein VAR3, chloroplastic
Hrh_00100	.	.	.	-5.86112	-5.85809	-1.59147	-1.43024	-5.71167	-5.7078	-1.68504	-1.59737	.	.	.	.	.	.	1	sp|P50699|TLPH_ARATH	Thaumatin-like protein
Hrh_00102	.	.	.	-3.11782	-3.76729	.	.	.	-2.06848	.	.	.	.	.	.	.	.	11	sp|Q8L6Z7|EXO1_ARATH	Exonuclease 1
Hrh_00103	.	.	.	1.97736	2.07558	.	.	1.5073	1.60597	.	.	.	.	.	.	.	.	2	sp|Q8S9K7|PEX32_ARATH	Peroxisome biogenesis protein 3-2
Hrh_00104	.	.	.	-3.31367	-3.55428	.	.	-3.17218	-3.40815	.	.	.	.	.	.	.	.	11	sp|O48916|FAH1_ARATH	Dihydroceramide fatty acyl 2-hydroxylase FAH1
Hrh_00105	-1.71839	.	.	.	.	-1.9701	.	.	.	.	.	.	.	.	.	.	.	6	sp|P10978|POLX_TOBAC	Retrovirus-related Pol polyprotein from transposon TNT 1-94
Hrh_00108	.	.	1.10038	.	.	.	.	-1.32606	-1.17117	1.79806	1.4367	.	.	.	.	.	.	18	sp|Q9FHB6|DTX16_ARATH	Protein DETOXIFICATION 16
Hrh_00109	1.26401	.	.	.	.	1.33959	.	.	.	.	.	.	.	.	.	.	.	16	sp|B9I2J6|AXEP_POPTR	L-Ala-D/L-amino acid epimerase
Hrh_00110	.	.	.	.	.	.	.	1.08614	1.26374	.	.	.	.	.	.	.	.	10	sp|A0AAR7|CCAMK_LOTJA	Calcium and calcium/calmodulin-dependent serine/threonine-protein kinase
Hrh_00111	.	.	.	2.02891	2.05844	.	.	2.57071	2.59901	.	.	.	.	.	.	.	.	15	sp|B9FJG3|RSLE1_ORYSJ	Zinc finger BED domain-containing protein RICESLEEPER 1
Hrh_00112	-1.36552	.	-2.40717	-5.15061	-4.65216	-2.05113	-1.52206	-2.65336	-2.15355	.	.	.	.	.	.	.	.	1	tr|A0A2Z7CHP5|A0A2Z7CHP5_9LAMI	PLASMODESMATA CALLOSE-BINDING protein 3
Hrh_00117	.	.	.	2.92191	4.13309	2.1525	2.99379	3.16684	4.37828	1.63836	.	1.70445	.	.	-2.06438	.	.	10	tr|A0A2Z7CJH1|A0A2Z7CJH1_9LAMI	Uncharacterized protein
Hrh_00118	-1.8309	-1.15453	.	.	.	-1.20126	.	.	1.14674	1.26896	.	1.25267	.	.	.	.	.	13	tr|A0A2Z7CJH1|A0A2Z7CJH1_9LAMI	Uncharacterized protein
Hrh_00119	.	.	.	-1.30945	-1.66489	.	.	.	.	-1.12692	.	.	.	.	.	.	.	17	sp|Q8H1Z0|CER3_ARATH	Very-long-chain aldehyde decarbonylase CER3
Hrh_00120	.	.	.	2.25445	2.32235	.	.	2.79838	2.86502	.	.	.	.	.	.	.	.	10	sp|O23304|BLUS1_ARATH	Serine/threonine-protein kinase BLUS1
Hrh_00122	.	.	.	1.48561	1.63722	.	.	1.11721	1.26988	.	.	.	.	.	.	.	.	2	tr|A0A2Z7CAW8|A0A2Z7CAW8_9LAMI	Uncharacterized protein
Hrh_00124	.	.	.	-3.17013	-3.62594	.	.	-2.68002	-3.13037	-2.58847	-2.56791	.	.	.	.	.	.	14	sp|F4JKH6|TSS_ARATH	Protein TSS
Hrh_00127	.	.	.	4.0259	3.96719	.	.	4.26091	4.20205	.	.	.	.	.	.	.	.	10	sp|Q9M2N5|DSLE_ARATH	Zinc finger BED domain-containing protein DAYSLEEPER
Hrh_00128	.	.	.	2.79715	2.55099	.	.	2.84931	2.60379	.	.	.	.	.	.	.	.	10	tr|A0A5B7AIT8|A0A5B7AIT8_DAVIN	CUE domain-containing protein
Hrh_00131	.	.	.	-1.13738	-1.09868	.	.	-1.46995	-1.42767	.	.	.	.	.	.	.	.	11	tr|A0A2G9HK40|A0A2G9HK40_9LAMI	Uncharacterized protein
Hrh_00132	.	.	.	-4.96565	-4.74966	.	.	-5.52424	-5.30336	.	.	.	.	.	.	.	.	11	tr|A0A2G9HM84|A0A2G9HM84_9LAMI	Uncharacterized protein
Hrh_00134	.	.	1.0625	.	.	.	.	.	-1.05276	.	.	.	.	.	.	.	.	12	sp|Q8RVL2|DEK1_ARATH	Calpain-type cysteine protease DEK1
Hrh_00136	.	.	.	2.67995	3.05607	.	.	3.11046	3.48717	1.153	1.00252	.	.	.	.	.	.	10	sp|Q93YX4|APRL5_ARATH	5'-adenylylsulfate reductase-like 5
Hrh_00138	.	.	.	-1.22403	-1.41033	.	.	-1.00173	-1.18578	-1.26321	-1.08533	.	.	.	.	.	.	17	sp|Q9C5M0|DTC_ARATH	Mitochondrial dicarboxylate/tricarboxylate transporter DTC
Hrh_00139	.	.	.	.	.	.	.	.	.	.	-1.71107	.	.	.	.	.	.	7	sp|P93756|SD31_ARATH	G-type lectin S-receptor-like serine/threonine-protein kinase SD3-1
Hrh_00140	.	.	.	-2.93401	-2.55404	.	.	-1.25983	.	.	.	.	.	.	.	.	.	7	--na--	--na--
Hrh_00141	.	.	.	.	.	.	.	.	.	1.65896	1.56077	.	.	.	.	.	.	18	tr|A0A1U8QBC0|A0A1U8QBC0_NELNU	uncharacterized protein LOC109115911
Hrh_00142	.	.	1.03937	1.44325	1.28396	.	.	.	.	1.21405	1.03589	.	.	.	.	.	.	9	sp|Q94HW2|POLR1_ARATH	Retrovirus-related Pol polyprotein from transposon RE1
Hrh_00144	.	.	.	-2.58713	-2.72106	.	.	.	.	.	.	.	.	.	.	.	.	11	sp|O80467|SDT_ARATH	Spermidine sinapoyl-CoA acyltransferase
Hrh_00145	.	.	.	.	-8.45862	.	.	.	-8.22642	.	.	.	.	.	.	.	.	5	sp|P49293|PSY_CUCME	Phytoene synthase, chloroplastic
Hrh_00146	.	.	.	-4.33805	-4.57727	.	.	-2.56779	-2.80974	.	.	.	.	.	.	.	.	4	sp|Q9FKB6|Y5880_ARATH	BTB/POZ domain-containing protein At5g48800
Hrh_00147	.	.	-1.7246	-2.57208	-2.64708	.	.	.	.	-1.05491	.	.	.	.	.	.	.	17	sp|P49098|CYB5_TOBAC	Cytochrome b5
Hrh_00148	.	.	.	-2.6291	-2.51019	.	.	-2.39382	-2.27157	.	.	.	.	.	.	.	.	4	sp|C0LGV0|Y5487_ARATH	Probable LRR receptor-like serine/threonine-protein kinase At5g48740
Hrh_00150	.	.	.	1.48232	1.28802	.	.	.	.	.	.	.	.	.	.	.	.	9	sp|A8MR93|ALG12_ARATH	Dol-P-Man:Man(7)GlcNAc(2)-PP-Dol alpha-1,6-mannosyltransferase
Hrh_00151	.	.	.	.	.	.	.	.	-1.26259	.	.	.	.	.	.	.	.	17	sp|Q9LYE4|FLZ10_ARATH	FCS-Like Zinc finger 10
Hrh_00152	1.09513	.	.	.	-1.14179	.	.	.	.	-1.42668	-1.34709	.	.	.	.	.	.	14	sp|P82715|PPD5_ARATH	PsbP domain-containing protein 5, chloroplastic
Hrh_00153	.	.	.	2.88157	2.93883	.	.	3.32001	3.37681	.	.	.	.	.	.	.	.	10	sp|Q6NQH9|CID6_ARATH	Polyadenylate-binding protein-interacting protein 6
Hrh_00154	.	.	.	1.44441	1.5007	.	.	1.58114	1.63756	.	.	.	.	.	.	.	.	10	sp|Q9FKC3|PP424_ARATH	Pentatricopeptide repeat-containing protein At5g48730, chloroplastic
Hrh_00158	-1.16502	.	-1.2454	.	.	.	.	1.14624	1.68028	.	.	.	.	.	.	.	.	13	sp|Q8GYN5|RIN4_ARATH	RPM1-interacting protein 4
Hrh_00159	.	.	.	.	.	.	.	.	-3.15581	.	.	.	.	.	.	.	.	8	sp|Q8RWN2|ZIF1_ARATH	Protein ZINC INDUCED FACILITATOR 1
Hrh_00160	.	.	.	-2.83082	-2.44225	.	.	-1.35582	.	.	.	.	.	.	.	.	.	17	sp|Q9SV64|FATA2_ARATH	Oleoyl-acyl carrier protein thioesterase 2, chloroplastic
Hrh_00161	.	.	.	-1.7141	-1.74662	.	.	-2.71968	-2.75617	.	.	.	.	.	.	.	.	17	sp|Q42561|FATA1_ARATH	Oleoyl-acyl carrier protein thioesterase 1, chloroplastic
Hrh_00162	.	.	.	.	.	.	.	.	1.1744	.	.	.	.	.	.	.	.	10	sp|Q9SFV2|FHA2_ARATH	FHA domain-containing protein FHA2
Hrh_00164	.	.	.	.	.	.	.	1.0135	.	.	.	.	.	.	.	.	.	15	sp|Q09020|PR4_PHAVU	Wound-induced basic protein
Hrh_00166	.	.	.	-3.94086	-3.92697	.	-1.00549	-2.62715	-2.61052	.	.	.	.	.	.	.	.	11	tr|A0A2G9GMP8|A0A2G9GMP8_9LAMI	Uncharacterized protein
Hrh_00168	.	-1.49872	.	-9.35586	-9.54122	.	.	-3.23954	-3.5583	-4.70438	-4.29571	.	.	.	.	.	.	1	tr|A0A2Z7B2L5|A0A2Z7B2L5_9LAMI	Stomagen
Hrh_00170	.	.	-1.08508	.	.	.	.	.	.	-1.0474	.	.	.	.	.	.	.	3	sp|Q41649|FKB15_VICFA	FK506-binding protein 2
Hrh_00171	.	.	.	.	-1.35041	.	.	.	-1.49701	.	.	.	.	.	.	.	.	17	sp|Q9SRT3|CSLC6_ARATH	Probable xyloglucan glycosyltransferase 6
Hrh_00173	.	.	.	.	.	.	.	-8.33341	-7.60721	.	.	.	.	.	.	.	.	17	sp|B0M1H3|ZIP4L_ARATH	TPR repeat-containing protein ZIP4
Hrh_00174	.	.	.	-1.74162	-1.95277	.	.	-2.20761	-2.41855	-1.71822	-1.70809	.	.	.	.	.	.	14	sp|Q56XR7|STR4A_ARATH	Rhodanese-like domain-containing protein 4A, chloroplastic
Hrh_00175	.	.	2.26238	.	.	.	.	-2.03749	-2.11291	.	.	.	.	.	.	.	.	12	tr|A0A2Z7CZL8|A0A2Z7CZL8_9LAMI	Uncharacterized protein
Hrh_00176	.	.	.	-1.95441	-1.85608	.	.	-2.05877	-1.96158	.	.	.	.	.	.	.	.	11	tr|A0A2G9GDC5|A0A2G9GDC5_9LAMI	Uncharacterized protein
Hrh_00178	.	.	.	-2.67878	-2.26097	.	.	-2.50269	-2.09037	.	.	.	.	.	.	.	.	12	--na--	--na--
Hrh_00179	.	.	-1.04361	1.03728	1.23209	.	.	2.16804	2.36313	1.35956	1.07705	.	.	.	.	.	.	15	tr|A0A2G9GLZ8|A0A2G9GLZ8_9LAMI	Uncharacterized protein
Hrh_00180	.	.	.	-2.77898	-3.10416	.	.	-2.13155	-2.45495	.	.	.	.	.	.	.	.	14	sp|Q8RXE8|BASS3_ARATH	Probable sodium/metabolite cotransporter BASS3, chloroplastic
Hrh_00181	.	.	-1.6518	-1.1646	-1.45467	.	.	.	.	-1.39204	-1.00475	.	.	.	.	.	.	3	sp|Q9LV66|Y5848_ARATH	Uncharacterized protein At5g48480
Hrh_00182	-1.106	.	.	-5.24989	-4.44624	.	.	-3.61837	-2.81431	.	.	.	.	.	.	.	.	1	sp|Q9LHE3|ASPG2_ARATH	Protein ASPARTIC PROTEASE IN GUARD CELL 2
Hrh_00183	-1.48997	.	-1.40139	-1.24391	.	-2.46842	-2.07605	.	.	.	.	.	.	.	.	.	.	13	tr|A0A2Z7BDF7|A0A2Z7BDF7_9LAMI	Uncharacterized protein
Hrh_00184	.	.	.	4.44848	4.38673	1.12309	1.05405	5.29835	5.23596	.	.	.	.	.	.	.	.	15	tr|A0A2Z7BTW0|A0A2Z7BTW0_9LAMI	Uncharacterized protein
Hrh_00186	.	.	-1.2615	1.19938	1.42714	.	.	2.54993	2.77816	.	.	.	.	.	.	.	.	15	sp|Q9M0B6|GAE1_ARATH	UDP-glucuronate 4-epimerase 1
Hrh_00187	.	.	.	1.79572	1.67611	.	.	2.10473	1.98579	.	.	.	.	.	.	.	.	10	tr|A0A5A7Q7M1|A0A5A7Q7M1_STRAF	Tetratricopeptide repeat protein
Hrh_00188	.	.	.	1.50676	1.3631	.	.	1.20878	1.06302	.	.	.	.	.	.	.	.	2	sp|Q8H1Q8|AT18B_ARATH	Autophagy-related protein 18b
Hrh_00189	.	.	.	2.47414	2.39317	.	.	2.2522	2.17115	.	.	.	.	.	.	.	.	10	sp|F4JRE0|TMN12_ARATH	Transmembrane 9 superfamily member 12
Hrh_00190	.	.	.	.	1.02071	.	.	.	.	.	.	.	.	.	.	.	.	2	sp|F4IMQ0|FLX_ARATH	Protein FLC EXPRESSOR
Hrh_00192	.	.	.	1.17863	1.15396	.	.	.	.	.	.	.	.	.	.	.	.	2	sp|Q52JK6|VIP2_NICBE	Probable NOT transcription complex subunit VIP2 (Fragment)
Hrh_00194	.	.	.	1.60242	1.87252	.	.	1.31232	1.58303	.	.	.	.	.	.	.	.	10	tr|A0A2Z7C2Q7|A0A2Z7C2Q7_9LAMI	HTH myb-type domain-containing protein
Hrh_00195	.	.	.	-2.04817	-2.13429	.	.	-1.84767	-1.92956	.	.	.	.	.	.	.	.	4	sp|Q66GI9|ANTR4_ARATH	Probable anion transporter 4, chloroplastic
Hrh_00198	.	9.00625	.	.	.	.	8.94432	.	.	.	.	.	.	.	.	7.66636	7.54316	3	--na--	--na--
Hrh_00199	.	-1.47216	-2.59449	.	-1.80371	.	-1.22025	1.7918	.	.	.	.	-1.59331	.	.	.	.	3	sp|P56168|MT21_BRAJU	Metallothionein-like protein type 2, MT2-4/MT2-25
Hrh_00200	.	.	-1.23252	.	-1.04922	.	.	.	.	-2.05084	-1.7595	.	.	.	.	.	.	14	sp|Q41050|OEP16_PEA	Outer envelope pore protein 16, chloroplastic
Hrh_00201	.	.	.	-4.16512	-4.53597	-1.31716	-1.5927	-9.38875	-9.59026	.	.	.	.	.	1.95372	.	.	11	sp|F4KGE8|GIL1_ARATH	Protein GRAVITROPIC IN THE LIGHT 1
Hrh_00202	.	.	.	-2.94678	-3.17957	.	.	-1.88546	-2.11721	-2.0378	-1.44803	.	.	.	.	.	.	17	tr|A0A022QQH0|A0A022QQH0_ERYGU	Uncharacterized protein
Hrh_00205	.	.	.	-2.36599	-2.39823	.	.	-2.03218	-2.06339	-2.09045	-2.12382	.	.	.	.	.	.	17	sp|Q6R0E3|TRP5_ARATH	Telomere repeat-binding protein 5
Hrh_00207	.	.	.	2.43659	2.65503	.	.	2.26594	2.48521	.	.	.	.	.	.	.	.	10	tr|A0A2Z7D9M6|A0A2Z7D9M6_9LAMI	Uncharacterized protein
Hrh_00208	.	.	.	.	.	.	.	.	-1.03355	.	.	.	.	.	.	.	.	4	sp|Q6NMB6|UTR5B_ARATH	UDP-galactose/UDP-glucose transporter 5B
Hrh_00209	.	.	.	-1.70109	-1.79292	.	.	.	-1.01177	.	.	.	.	.	.	.	.	6	sp|Q8L7Y9|NPC1_ARATH	Non-specific phospholipase C1
Hrh_00210	-1.8155	.	.	.	.	-1.87028	.	.	.	.	.	.	.	.	.	.	.	6	sp|Q7PC88|AB31G_ARATH	ABC transporter G family member 31
Hrh_00211	.	.	.	.	.	-2.38618	.	.	.	.	.	.	.	.	.	.	.	6	sp|Q8S628|AB51G_ORYSJ	ABC transporter G family member 51
Hrh_00212	.	.	.	-1.93844	-1.81301	.	.	-1.10002	.	.	.	.	.	.	.	.	.	4	sp|Q9MB58|F26_ARATH	6-phosphofructo-2-kinase/fructose-2,6-bisphosphatase
Hrh_00213	.	.	.	.	.	.	.	-1.84423	-2.27965	.	.	.	.	.	.	.	.	4	sp|Q9ZV93|FDL10_ARATH	F-box/FBD/LRR-repeat protein At1g78750
Hrh_00214	.	.	.	.	1.00269	.	.	.	1.13177	.	.	.	.	.	.	.	.	10	sp|Q9FM89|FDL38_ARATH	F-box/FBD/LRR-repeat protein At5g56420
Hrh_00215	.	.	.	-2.98008	-3.22864	.	.	-2.11454	-2.3604	-2.07563	-1.95957	.	.	.	.	.	.	14	sp|O80361|RK4_TOBAC	50S ribosomal protein L4, chloroplastic
Hrh_00217	.	.	.	.	.	-1.09835	.	.	.	.	.	.	.	.	.	.	.	7	sp|A5JTQ3|XYL2_MEDSV	Beta-xylosidase/alpha-L-arabinofuranosidase 2
Hrh_00219	.	.	.	1.1766	1.23055	.	.	1.45405	1.50773	.	.	.	.	.	.	.	.	10	sp|Q8LG98|OTU1_ARATH	OVARIAN TUMOR DOMAIN-containing deubiquitinating enzyme 1
Hrh_00222	.	.	.	.	.	.	.	.	1.91648	.	.	.	.	.	.	.	.	15	sp|Q8VYR0|MCU5_ARATH	Calcium uniporter protein 5, mitochondrial
Hrh_00223	.	.	.	.	-1.02719	.	.	-1.58931	-1.63113	.	.	.	.	.	.	.	.	4	tr|A0A2Z7D570|A0A2Z7D570_9LAMI	RF_PROK_I domain-containing protein
Hrh_00224	.	.	.	.	1.17255	.	.	1.50589	1.81421	.	.	.	.	.	.	.	.	15	tr|A0A2G9G0U4|A0A2G9G0U4_9LAMI	Uncharacterized protein
Hrh_00225	.	.	-1.44814	4.60552	5.49489	.	.	6.1428	7.01808	3.44902	2.15885	.	.	.	.	.	.	15	sp|Q9ZV48|TPS11_ARATH	Probable alpha,alpha-trehalose-phosphate synthase [UDP-forming] 11
Hrh_00226	.	.	.	-2.9447	-3.05457	.	.	-1.90475	-2.01196	.	.	.	.	.	.	.	.	11	sp|Q1PDI2|DGK4_ARATH	Diacylglycerol kinase 4
Hrh_00227	.	.	.	.	.	.	.	.	2.42197	.	.	.	.	.	.	.	.	3	sp|Q9SHV1|GLR22_ARATH	Glutamate receptor 2.2
Hrh_00228	.	.	.	2.78726	3.438	.	1.48414	3.78913	4.43676	.	.	.	.	.	-1.67017	.	.	15	sp|Q9C5V5|GLR28_ARATH	Glutamate receptor 2.8
Hrh_00229	.	.	-2.13684	2.59405	2.98096	1.89878	1.87759	4.82304	5.20325	.	.	.	.	.	-1.69808	.	.	15	sp|Q9LFN5|GLR25_ARATH	Glutamate receptor 2.5
Hrh_00230	.	.	-1.83955	.	1.2256	1.22503	1.69072	2.65518	3.1478	.	.	.	.	.	-1.63238	.	.	15	sp|Q9C5V5|GLR28_ARATH	Glutamate receptor 2.8
Hrh_00231	.	.	.	-2.39865	.	.	.	.	.	1.66647	.	.	.	.	.	.	.	12	sp|Q9FHH8|COL5_ARATH	Zinc finger protein CONSTANS-LIKE 5
Hrh_00233	-4.69808	-4.99923	-3.69972	-3.67101	-3.52386	-4.18065	-4.48156	.	.	-2.63964	-2.0895	.	.	.	.	-2.41817	-2.25642	7	sp|Q40374|PR1_MEDTR	Pathogenesis-related protein PR-1
Hrh_00234	.	.	.	-1.1538	-1.35519	.	.	.	.	.	.	.	.	.	.	.	.	5	sp|Q9FKL2|MYB36_ARATH	Transcription factor MYB36
Hrh_00235	.	.	.	.	.	.	.	1.69189	1.38808	.	.	.	.	.	.	.	.	15	tr|A0A2Z7BZY8|A0A2Z7BZY8_9LAMI	Protein kinase domain-containing protein
Hrh_00239	.	.	.	.	.	.	.	.	.	2.42859	2.42514	.	.	.	.	.	.	18	sp|Q31708|RT04_ARATH	Ribosomal protein S4, mitochondrial
Hrh_00241	.	.	.	2.85626	3.1561	.	.	3.24312	3.54281	.	.	.	.	.	.	.	.	10	tr|A0A2Z7DCK6|A0A2Z7DCK6_9LAMI	Syntaxin-6_N domain-containing protein
Hrh_00242	.	.	.	-6.85869	-6.2075	.	.	-3.99434	-3.36865	-2.59376	-2.88293	.	.	.	.	.	.	1	tr|A0A2Z7DCD5|A0A2Z7DCD5_9LAMI	Uncharacterized protein
Hrh_00243	.	.	.	-2.08191	-2.15921	-1.68426	.	-1.74709	-1.82266	.	.	.	.	.	.	.	.	1	sp|P10978|POLX_TOBAC	Retrovirus-related Pol polyprotein from transposon TNT 1-94
Hrh_00244	.	.	.	-1.16943	-1.08281	.	.	.	.	-1.15622	-1.11276	.	.	.	.	.	.	17	sp|P49244|FABH1_CUPWR	3-oxoacyl-[acyl-carrier-protein] synthase 3 A, chloroplastic
Hrh_00245	.	.	.	1.70667	1.49994	.	.	2.21196	2.00607	.	.	.	.	.	.	.	.	15	sp|Q05001|NCPR_CATRO	NADPH--cytochrome P450 reductase
Hrh_00247	.	.	-7.7263	-7.99268	-7.36083	.	.	.	.	-7.76513	.	.	.	.	.	.	.	1	--na--	--na--
Hrh_00249	-9.21433	.	.	.	.	-3.56597	.	.	.	.	.	.	.	.	.	.	.	7	--na--	--na--
Hrh_00250	.	.	-1.07704	-1.90337	-1.54844	-1.04989	.	.	.	.	.	.	.	.	.	.	.	6	sp|Q5XF57|Y5576_ARATH	Probable receptor-like serine/threonine-protein kinase At5g57670
Hrh_00251	.	.	.	-1.70614	-1.78966	-3.18077	-2.50441	-2.81975	-2.89951	1.61463	1.25789	.	.	.	2.57165	.	.	18	tr|A0A2P5DB44|A0A2P5DB44_TREOI	ATP-dependent DNA helicase
Hrh_00252	.	.	.	.	.	.	.	.	.	1.31009	.	.	.	.	.	.	.	18	tr|A0A4D8Z074|A0A4D8Z074_SALSN	Uncharacterized protein
Hrh_00253	-1.0683	.	.	-4.75292	-4.3824	-1.58567	-1.37033	-3.20871	-2.83762	.	.	.	.	.	.	.	.	1	sp|Q96518|PER16_ARATH	Peroxidase 16
Hrh_00255	.	.	.	-1.16075	.	.	.	-1.56219	-1.35916	.	.	.	.	.	.	.	.	6	sp|Q03194|PMA4_NICPL	Plasma membrane ATPase 4
Hrh_00257	.	.	.	-2.49243	-2.4592	.	.	-2.12845	-2.09359	.	.	.	.	.	.	.	.	12	sp|Q03194|PMA4_NICPL	Plasma membrane ATPase 4
Hrh_00259	.	.	.	-1.70717	-2.52693	.	-1.04853	.	-1.69323	.	.	-1.25974	.	.	.	.	.	5	sp|P10978|POLX_TOBAC	Retrovirus-related Pol polyprotein from transposon TNT 1-94
Hrh_00260	.	.	.	1.22715	1.36877	.	.	1.39823	1.53753	.	.	.	.	.	.	.	.	10	tr|A0A068U364|A0A068U364_COFCA	Uncharacterized protein
Hrh_00265	.	.	.	.	.	.	.	2.14232	.	.	.	.	.	.	.	.	.	15	sp|O65570|VILI4_ARATH	Villin-4
Hrh_00266	.	.	.	-2.87198	-3.64844	1.09326	.	-2.04433	-2.82412	-1.70216	.	-1.07878	.	.	.	.	.	14	sp|B3VTV7|MYB60_VITVI	Transcription factor MYB60
Hrh_00267	.	.	.	-2.37524	-2.22073	.	.	-1.61931	-1.46554	.	.	.	.	.	.	.	.	12	--na--	--na--
Hrh_00268	.	.	.	-1.67573	-1.99089	.	.	-1.52966	-1.84275	.	.	.	.	.	.	.	.	4	tr|A0A5J5BIH0|A0A5J5BIH0_9ASTE	SWIM-type domain-containing protein
Hrh_00269	.	.	.	.	.	.	.	-1.61595	-2.14019	.	.	.	.	.	.	.	.	11	--na--	--na--
Hrh_00270	.	.	.	.	.	.	.	.	.	1.25345	1.10319	.	.	.	.	.	.	18	sp|Q8S9K3|VAR3_ARATH	Zinc finger protein VAR3, chloroplastic
Hrh_00271	.	.	.	-2.61032	-3.07969	.	.	-1.93917	-2.40784	.	.	.	.	.	.	.	.	11	tr|A0A2Z7BSH9|A0A2Z7BSH9_9LAMI	Uncharacterized protein
Hrh_00272	.	.	.	.	-1.51592	.	.	-1.48046	-1.70605	.	.	.	.	.	.	.	.	14	--na--	--na--
Hrh_00273	.	.	-3.04718	-3.19125	-3.43217	.	.	.	.	-2.83285	-2.97986	.	.	.	.	.	.	14	sp|Q700D5-2|BDG4_ARATH	Isoform 2 of Probable lysophospholipase BODYGUARD 4
Hrh_00275	.	.	.	.	.	.	.	-2.65546	-3.31518	.	.	.	.	.	.	.	.	12	--na--	--na--
Hrh_00276	.	.	.	-2.86564	-2.84267	.	.	-2.94414	-2.92063	.	.	.	.	.	.	.	.	12	sp|Q8GY25|WOX12_ARATH	WUSCHEL-related homeobox 12
Hrh_00277	.	.	.	1.02877	1.15021	.	.	.	.	.	.	.	.	.	.	.	.	10	sp|Q8S8T8|PCR10_ARATH	Protein PLANT CADMIUM RESISTANCE 10
Hrh_00278	.	.	.	-2.1694	-2.13117	.	.	-1.38525	-1.34548	.	.	.	.	.	.	.	.	11	sp|Q9LES3|AI5L2_ARATH	ABSCISIC ACID-INSENSITIVE 5-like protein 2
Hrh_00279	.	.	.	-1.08535	-1.12722	.	.	.	.	.	.	.	.	.	.	.	.	11	sp|Q8GUN2|HINT1_ARATH	Adenylylsulfatase HINT1
Hrh_00283	1.04625	.	-2.43494	-4.31573	-4.93799	.	.	-1.79072	-2.41114	-2.37493	-1.93615	.	.	.	.	.	.	14	sp|F4J158|DTX24_ARATH	Protein DETOXIFICATION 24
Hrh_00284	.	.	.	-1.69295	-1.48953	.	.	-2.71733	-2.50944	.	.	.	.	.	.	.	.	11	sp|O64668|PSNA_ARATH	Presenilin-like protein At1g08700
Hrh_00286	.	.	.	-2.38086	.	.	.	-2.73743	.	.	.	.	.	.	.	.	.	1	tr|A0A2Z7BHK2|A0A2Z7BHK2_9LAMI	Uncharacterized protein
Hrh_00287	.	.	.	1.49715	1.64323	.	.	1.26595	1.41273	.	.	.	.	.	.	.	.	10	tr|A0A2Z7CVB8|A0A2Z7CVB8_9LAMI	Uncharacterized protein
Hrh_00288	.	.	-1.09508	.	.	.	.	.	.	.	.	.	.	.	.	.	.	3	sp|O22912|CX5C1_ARATH	Probable cytochrome c oxidase subunit 5C-1
Hrh_00291	.	.	-1.53742	-2.383	-2.35766	.	.	.	.	-2.17163	-2.21413	.	.	.	.	.	.	14	tr|A0A2Z7CNW0|A0A2Z7CNW0_9LAMI	50S ribosomal protein 5, chloroplastic-like
Hrh_00293	.	-1.14858	-1.24755	-1.26373	-1.77831	.	.	.	.	.	.	.	.	.	.	.	.	5	sp|O80683|CAB25_ARATH	Calmodulin-binding protein 25
Hrh_00294	.	.	.	.	-8.29352	.	.	.	-8.05919	.	.	.	.	-8.63076	.	10.0316	.	5	sp|P10978|POLX_TOBAC	Retrovirus-related Pol polyprotein from transposon TNT 1-94
Hrh_00295	1.01351	.	.	.	-1.5345	.	.	.	.	-1.73168	.	.	.	.	.	.	.	14	sp|Q69Q02|DPE2_ORYSJ	4-alpha-glucanotransferase DPE2
Hrh_00297	.	.	.	-2.0573	.	.	.	-3.27792	-2.7962	.	.	.	.	.	.	.	.	1	tr|A0A2Z7AVB0|A0A2Z7AVB0_9LAMI	Uncharacterized protein
Hrh_00299	.	.	.	.	1.3127	.	.	.	1.04348	.	.	.	.	.	.	.	.	9	tr|A0A2Z7CS51|A0A2Z7CS51_9LAMI	Uncharacterized protein
Hrh_00300	.	.	.	1.90764	1.39378	.	.	2.37742	1.8627	.	.	.	.	.	.	.	.	10	sp|Q9FHK9|MD26B_ARATH	Probable mediator of RNA polymerase II transcription subunit 26b
Hrh_00301	.	.	.	.	-1.76134	.	.	.	-3.49759	-1.63061	.	.	.	.	.	.	.	5	sp|Q67UL3|PIN1C_ORYSJ	Probable auxin efflux carrier component 1c
Hrh_00302	.	.	.	2.03495	1.74274	.	.	1.6275	1.33987	.	.	.	.	.	.	.	.	2	tr|A0A2Z7BFP3|A0A2Z7BFP3_9LAMI	Uncharacterized protein
Hrh_00303	-1.38125	.	.	1.22751	1.20272	-2.07043	-1.82302	.	.	.	.	.	.	.	.	.	.	2	sp|Q6NLB1|FB118_ARATH	F-box protein At2g26850
Hrh_00306	.	.	1.2104	1.12197	.	.	.	.	.	.	.	.	.	.	.	.	.	8	sp|O24160|TGA21_TOBAC	TGACG-sequence-specific DNA-binding protein TGA-2.1
Hrh_00308	.	.	.	-2.27064	-2.22086	.	.	-2.23851	-2.18768	.	.	.	.	.	.	.	.	4	tr|A0A2Z7BE51|A0A2Z7BE51_9LAMI	Haloacid dehalogenase-like hydrolase domain-containing protein 3
Hrh_00309	.	.	-1.46956	-2.07329	-1.62801	-1.64495	-1.25753	.	.	.	.	.	.	.	1.18685	.	.	6	sp|O80366|ARR9_ARATH	Two-component response regulator ARR9
Hrh_00310	.	.	.	-2.3039	.	.	.	.	.	.	-2.07111	.	.	.	.	.	.	1	--na--	--na--
Hrh_00312	.	.	.	2.01056	2.53208	.	.	1.69407	2.21648	1.22922	.	.	.	.	-1.08415	.	.	10	tr|A0A2Z7ASP1|A0A2Z7ASP1_9LAMI	Methyltransf_11 domain-containing protein
Hrh_00313	.	.	.	-2.27036	-2.74377	.	.	-3.08945	-3.55381	.	.	.	.	.	.	.	.	12	sp|Q9ZVC2|NPR5_ARATH	Regulatory protein NPR5
Hrh_00314	-1.13523	.	.	-2.93359	-2.49125	-1.0787	.	-3.25899	-2.8133	1.80764	1.08257	.	.	.	.	.	.	12	tr|A0A438ERC1|A0A438ERC1_VITVI	Serine/threonine-protein phosphatase 7 long form-like
Hrh_00317	-9.61913	-8.59126	.	-9.12708	-8.27078	.	.	-8.91994	-8.03968	1.60257	.	.	.	.	-7.78531	.	.	6	--na--	--na--
Hrh_00318	.	.	.	2.81222	2.7276	.	.	3.27286	3.1885	.	.	.	.	.	.	.	.	10	sp|Q39096|ERD15_ARATH	Protein EARLY RESPONSIVE TO DEHYDRATION 15
Hrh_00319	.	.	.	6.81438	6.32256	.	.	6.98612	6.49313	.	.	.	.	.	.	.	.	10	sp|F4J2K2|FPGS2_ARATH	Folylpolyglutamate synthase
Hrh_00320	.	.	.	.	.	.	.	.	.	9.95385	10.0769	.	.	.	.	.	.	18	tr|A0A2Z7AB96|A0A2Z7AB96_9LAMI	Uncharacterized protein (Fragment)
Hrh_00322	.	.	.	-2.89549	-2.71195	.	.	-1.89274	-1.71204	.	.	.	.	.	.	.	.	4	tr|A0A2G9HRZ2|A0A2G9HRZ2_9LAMI	DUF4005 domain-containing protein
Hrh_00323	.	.	1.7584	.	.	.	.	-1.35366	-1.53128	.	.	.	.	.	.	.	.	8	sp|Q8RY99|RECAM_ARATH	DNA repair protein recA homolog 2, mitochondrial
Hrh_00324	.	.	.	1.19532	1.05869	.	.	1.07905	.	.	.	.	.	.	.	.	.	10	sp|Q93V66|FAX1_ARATH	Protein FATTY ACID EXPORT 1, chloroplastic
Hrh_00325	1.37636	.	.	.	.	.	.	.	.	.	.	.	.	.	1.69513	.	.	2	--na--	--na--
Hrh_00326	.	1.28332	-1.03933	4.40689	4.88486	1.41256	1.82442	5.53473	6.01232	1.45617	1.05553	.	.	.	.	.	.	15	tr|A0A2G9HRA4|A0A2G9HRA4_9LAMI	Uncharacterized protein
Hrh_00327	.	.	.	.	.	.	.	1.17459	1.04942	.	.	.	.	.	.	.	.	13	sp|Q2QY10|CBP_ORYSJ	Calcium-binding protein CBP
Hrh_00328	.	.	.	.	.	.	.	.	-1.02119	.	.	.	.	.	.	.	.	4	sp|O22224|NP93A_ARATH	Nuclear pore complex protein NUP93A
Hrh_00329	.	.	.	2.73303	2.69984	.	.	2.82194	2.78883	.	.	.	.	.	.	.	.	10	sp|Q9SS44|TF2B2_ARATH	Transcription initiation factor IIB-2
Hrh_00330	.	.	.	-3.13723	-3.26492	.	.	-2.1664	-2.29273	-2.19234	-2.11279	.	.	.	.	.	.	14	sp|Q70G58|NTRC_ORYSJ	Thioredoxin reductase NTRC
Hrh_00332	.	.	.	1.93958	1.82832	.	.	1.91712	1.80567	.	.	.	.	.	.	.	.	10	sp|Q10MI0|SRL2_ORYSJ	Protein SEMI-ROLLED LEAF 2
Hrh_00333	.	.	.	5.34861	5.13731	.	.	5.53453	5.32212	1.74477	1.71462	.	.	.	.	.	.	10	sp|Q94A08|RFS2_ARATH	Probable galactinol--sucrose galactosyltransferase 2
Hrh_00334	.	.	.	2.56923	2.67907	.	.	2.88092	2.98999	.	.	.	.	.	.	.	.	10	sp|Q9M682|GMK2_ARATH	Guanylate kinase 2
Hrh_00336	.	.	.	-1.75068	-1.46847	.	.	-1.89101	-1.60965	.	-1.12418	.	.	.	.	.	.	17	tr|A0A2G9HR34|A0A2G9HR34_9LAMI	Uncharacterized protein
Hrh_00339	.	.	.	-9.63071	-8.48691	.	.	-3.52466	-2.53581	.	.	.	1.2535	.	.	.	.	17	--na--	--na--
Hrh_00341	.	.	-2.098	-1.94858	-1.80939	.	.	.	.	.	.	.	.	.	.	.	.	7	--na--	--na--
Hrh_00342	.	.	-2.84101	-2.10113	-2.45793	.	.	.	.	-1.49376	-1.43665	.	.	.	.	.	.	3	sp|Q9M2V1|NCA1_ARATH	Protein NCA1
Hrh_00345	.	.	.	.	-7.86187	.	.	.	-2.0689	.	.	.	.	.	.	.	.	11	sp|Q9FL51|Y5694_ARATH	Probably inactive leucine-rich repeat receptor-like protein kinase At5g06940
Hrh_00346	.	.	.	-3.78984	-3.54732	.	.	-2.60579	-2.36308	1.8896	1.72745	.	.	.	.	.	.	18	tr|A0A2Z7CGW6|A0A2Z7CGW6_9LAMI	Uncharacterized protein
Hrh_00348	.	.	.	-3.61216	.	.	.	-7.32885	.	1.61083	.	.	.	.	.	.	.	12	sp|Q66GR3|BH130_ARATH	Transcription factor bHLH130
Hrh_00350	.	.	.	.	1.12657	.	.	1.18827	1.40135	.	.	.	.	.	.	.	.	10	tr|A0A2Z7CCP1|A0A2Z7CCP1_9LAMI	Protein pxr1-like
Hrh_00351	.	.	.	.	.	.	.	.	.	3.14861	.	.	.	.	.	.	.	18	tr|A0A2Z7CJS3|A0A2Z7CJS3_9LAMI	Uncharacterized protein
Hrh_00353	.	.	1.51104	3.07158	3.24995	.	.	.	.	3.64685	2.78393	.	.	.	.	.	.	9	tr|A0A2Z7CJ49|A0A2Z7CJ49_9LAMI	HTH myb-type domain-containing protein
Hrh_00354	.	.	.	-1.55898	.	.	.	-2.6208	.	1.9366	1.37155	.	.	.	.	.	.	18	--na--	--na--
Hrh_00355	.	.	.	1.79133	2.04447	.	.	2.03567	2.28872	.	.	.	.	.	.	.	.	10	sp|Q9ZT94|POLR2_ARATH	Retrovirus-related Pol polyprotein from transposon RE2
Hrh_00357	.	.	.	4.52639	4.23121	1.57101	1.28658	5.06457	4.77013	.	.	.	.	.	.	.	.	10	sp|Q7F8R0|C3H14_ORYSJ	Zinc finger CCCH domain-containing protein 14
Hrh_00358	.	.	.	2.14429	1.6562	.	.	2.51397	2.02713	.	1.46141	-1.19829	.	.	.	.	.	10	--na--	--na--
Hrh_00359	.	.	.	.	.	.	.	-1.25202	-1.35707	.	.	.	.	.	.	.	.	14	sp|Q9FZD4|PPR59_ARATH	Putative pentatricopeptide repeat-containing protein At1g26500
Hrh_00361	.	.	-2.80057	-1.98356	-1.92662	.	.	.	.	.	.	.	.	.	.	.	.	3	sp|Q9M2V1|NCA1_ARATH	Protein NCA1
Hrh_00363	-3.41767	.	.	.	.	.	.	.	.	.	-4.94129	.	.	.	.	.	.	1	--na--	--na--
Hrh_00366	.	.	.	.	.	.	.	1.0563	1.13686	.	.	.	.	.	.	.	.	3	sp|P55748|CBP22_HORVU	Serine carboxypeptidase II-2 (Fragment)
Hrh_00367	.	.	-2.37525	-2.0612	-2.19715	.	.	.	.	-2.80173	-2.61133	.	.	.	.	.	.	14	sp|Q8VZ55|RK35_ARATH	50S ribosomal protein L35, chloroplastic
Hrh_00368	.	.	.	-3.42548	-4.31446	.	.	-2.13384	-3.01324	-1.98211	-1.44504	.	.	.	.	.	.	17	sp|O64470|SHT_ARATH	Spermidine hydroxycinnamoyl transferase
Hrh_00369	.	.	.	.	.	.	.	-1.02256	.	.	.	.	.	.	.	.	.	1	sp|Q9SUH5|AUG8_ARATH	AUGMIN subunit 8
Hrh_00370	.	.	.	-3.81378	-3.60481	.	.	-2.7701	-2.55794	.	-1.44491	.	.	.	.	.	.	1	sp|Q9SWW6|CESA7_ARATH	Cellulose synthase A catalytic subunit 7 [UDP-forming]
Hrh_00373	.	.	.	1.08547	1.22097	.	.	1.12786	1.2636	.	.	.	.	.	.	.	.	10	sp|Q9C9G6|AE7_ARATH	Protein AE7
Hrh_00374	.	.	.	2.69437	2.78011	.	.	2.4421	2.53052	.	.	.	.	.	.	.	.	10	tr|A0A2Z7BTU6|A0A2Z7BTU6_9LAMI	Uncharacterized protein
Hrh_00375	.	.	.	-2.10091	-2.09937	.	.	-2.03417	-2.03061	.	.	.	.	.	.	.	.	12	tr|A0A2Z7BTU6|A0A2Z7BTU6_9LAMI	Uncharacterized protein
Hrh_00376	.	.	-1.12855	.	.	.	.	2.04814	2.20242	.	.	.	.	.	.	.	.	15	tr|A0A2Z7BLV4|A0A2Z7BLV4_9LAMI	Uncharacterized protein
Hrh_00377	.	.	.	-5.16521	-5.15409	.	.	-2.48748	-2.47612	.	.	.	.	.	.	.	.	17	sp|Q9M099|SCP24_ARATH	Serine carboxypeptidase 24
Hrh_00378	.	.	.	-3.17319	-3.219	-1.80382	.	-1.86826	-1.92316	.	.	.	.	.	.	.	.	1	--na--	--na--
Hrh_00380	.	.	.	-1.00113	-1.36852	.	.	-1.3145	-1.68017	.	.	.	.	.	.	.	.	17	sp|Q42876|AMPL2_SOLLC	Leucine aminopeptidase 2, chloroplastic
Hrh_00381	.	.	.	-1.01687	.	.	.	-1.40673	-1.35385	.	.	.	.	.	.	.	.	17	sp|Q9ZUH3|PUP5_ARATH	Probable purine permease 5
Hrh_00382	.	.	1.17653	.	.	.	.	.	.	.	.	.	.	.	.	.	.	18	sp|P10978|POLX_TOBAC	Retrovirus-related Pol polyprotein from transposon TNT 1-94
Hrh_00383	.	.	.	-3.9212	-4.10186	.	.	-3.54336	-3.72133	-1.47246	-1.07197	.	.	.	.	.	.	17	sp|O65554|CIPK6_ARATH	CBL-interacting serine/threonine-protein kinase 6
Hrh_00384	-1.30702	.	.	1.12862	1.45	.	.	.	1.15671	.	.	.	.	.	.	.	.	9	--na--	--na--
Hrh_00385	-1.10174	.	.	-2.10953	-2.01361	.	.	-2.84247	-2.74463	.	.	.	.	.	.	.	.	11	sp|Q9C6P5|RAVL2_ARATH	AP2/ERF and B3 domain-containing transcription factor At1g50680
Hrh_00387	.	.	.	-1.79947	-2.21317	.	-1.32191	-1.38898	-1.79831	.	.	.	.	.	.	.	.	11	tr|A0A2Z7ABT3|A0A2Z7ABT3_9LAMI	BHLH domain-containing protein
Hrh_00388	.	.	-1.68129	-3.15521	-3.54559	.	.	-1.38657	-1.77326	-5.43111	-4.92171	.	.	.	.	.	.	17	sp|P93338|GAPN_NICPL	NADP-dependent glyceraldehyde-3-phosphate dehydrogenase
Hrh_00389	.	.	.	-1.3482	.	.	.	-1.10525	.	.	.	.	.	.	.	.	.	11	tr|A0A2Z7B6T4|A0A2Z7B6T4_9LAMI	Uncharacterized protein
Hrh_00392	.	.	.	-3.22328	-2.78145	.	.	-3.57295	-3.12814	.	.	.	.	.	.	.	.	12	tr|A0A4D9A486|A0A4D9A486_SALSN	Protein kinase domain-containing protein
Hrh_00393	.	.	-1.558	-1.88789	-1.52919	-1.11383	.	.	.	.	.	.	.	.	.	.	.	1	sp|Q9FYQ8|TMN11_ARATH	Transmembrane 9 superfamily member 11
Hrh_00394	.	.	.	2.72106	2.7528	.	.	3.44803	3.47998	.	.	.	.	.	.	.	.	15	tr|A0A5A7QYP5|A0A5A7QYP5_STRAF	Zinc ion binding
Hrh_00395	.	.	.	-2.14933	-3.05334	1.06125	.	-1.30598	-2.20822	.	.	.	.	.	.	.	.	14	sp|O22300|LET12_SOLLC	Homeobox protein knotted-1-like LET12
Hrh_00396	-1.03996	.	.	-7.98492	-7.80888	-1.22013	.	-7.52287	-7.33978	1.63746	1.19596	.	.	.	.	.	.	12	--na--	--na--
Hrh_00398	.	.	.	3.51016	3.55371	1.1762	1.11578	3.8297	3.87293	.	.	.	.	.	.	.	.	10	sp|O04932|SPSA1_CRAPL	Probable sucrose-phosphate synthase 1
Hrh_00399	.	.	.	1.44305	1.41127	.	.	1.21894	1.18716	.	.	.	.	.	.	.	.	10	sp|Q8L706|SYT5_ARATH	Synaptotagmin-5
Hrh_00401	.	.	1.05929	.	.	.	.	.	.	.	.	.	.	.	.	.	.	14	sp|D1FP53|LIN_MEDTR	Putative E3 ubiquitin-protein ligase LIN
Hrh_00402	.	.	.	1.19257	1.18656	.	.	.	.	.	1.00068	.	.	.	.	.	.	9	sp|Q93Z18|CKL3_ARATH	Casein kinase 1-like protein 3
Hrh_00404	-2.35938	-1.75959	-1.34363	-1.79952	.	-4.66493	-4.06464	.	.	.	.	.	.	1.31002	.	-1.19309	.	7	sp|P85524|KIRO_ACTDE	Kirola
Hrh_00407	.	.	.	2.85275	2.64761	.	.	2.27208	2.0682	.	.	.	.	.	.	.	.	2	tr|A0A2Z7BW37|A0A2Z7BW37_9LAMI	Uncharacterized protein
Hrh_00409	.	.	.	1.1288	1.14089	.	.	1.51277	1.52499	.	.	.	.	.	.	.	.	15	tr|A0A2G9G2J6|A0A2G9G2J6_9LAMI	Uncharacterized protein
Hrh_00410	.	.	.	.	.	.	.	-1.27687	-1.11306	1.49052	1.3152	.	.	.	.	.	.	18	sp|Q9SH88|RRS1_ARATH	Ribosome biogenesis regulatory protein homolog
Hrh_00411	.	.	.	-3.91474	-3.57304	.	.	-2.95262	-2.60409	.	.	.	.	.	.	.	.	11	--na--	--na--
Hrh_00412	.	.	.	1.60145	1.68767	.	.	1.21329	1.30006	.	.	.	.	.	.	.	.	2	sp|Q9FH28|DNJ49_ARATH	Chaperone protein dnaJ 49
Hrh_00413	.	.	.	2.15749	2.06659	.	.	1.76347	1.67312	.	.	.	.	.	.	.	.	2	tr|A0A2Z7AB70|A0A2Z7AB70_9LAMI	Zinc finger CCCH domain-containing protein 13
Hrh_00414	.	-1.01919	-1.01217	.	-1.35437	.	-1.82941	.	.	-2.38466	-1.44372	.	-1.04431	.	.	.	.	5	sp|O48781|SPX2_ARATH	SPX domain-containing protein 2
Hrh_00415	.	.	.	.	-1.00498	.	.	.	.	.	.	.	.	.	.	.	.	1	sp|Q41142|PLDA1_RICCO	Phospholipase D alpha 1
Hrh_00416	.	.	1.07964	.	.	.	.	.	.	.	.	.	.	.	.	.	.	8	sp|Q9CAF4|NUP1_ARATH	Nuclear pore complex protein NUP1
Hrh_00417	.	.	.	-2.83088	-2.99652	.	.	-2.62174	-2.78787	-1.60615	-1.29137	.	.	.	.	.	.	17	sp|Q8GW46|YAB5_ARATH	Axial regulator YABBY 5
Hrh_00419	.	.	-2.48557	-2.21572	-2.43348	.	.	.	.	-4.2254	-3.92423	.	.	.	.	.	.	14	sp|O22773|TL16_ARATH	Thylakoid lumenal 16.5 kDa protein, chloroplastic
Hrh_00420	.	.	.	-5.77025	-5.14936	.	.	-4.66104	-4.04471	-6.67135	-7.5093	.	.	.	.	.	.	17	tr|A0A2G9HR34|A0A2G9HR34_9LAMI	Uncharacterized protein
Hrh_00421	.	.	.	.	1.11799	.	.	.	.	.	.	.	.	.	.	.	.	9	sp|Q9FG23|CK5P3_ARATH	CDK5RAP3-like protein
Hrh_00422	.	.	.	.	.	.	.	.	-1.00619	.	.	.	.	.	.	.	.	11	sp|Q39147|3MG_ARATH	DNA-3-methyladenine glycosylase
Hrh_00423	.	.	-2.65436	-2.36432	-2.30502	.	.	.	.	.	.	.	.	.	.	.	.	14	sp|Q6NKW9|E138_ARATH	Glucan endo-1,3-beta-glucosidase 8
Hrh_00424	.	.	.	.	.	.	.	-1.09377	.	.	.	.	.	.	.	.	.	1	sp|P30171|ACT11_SOLTU	Actin-97
Hrh_00425	.	.	.	.	.	.	.	.	.	.	.	.	.	.	.	.	7.54794	8	--na--	--na--
Hrh_00426	.	.	.	.	-1.28981	.	.	-1.79546	-1.86402	.	.	.	.	.	.	.	.	4	sp|F4J2M6|KN14L_ARATH	Kinesin-like protein KIN-14L
Hrh_00427	1.57097	.	.	.	.	.	.	.	.	.	.	.	.	.	.	.	.	14	--na--	--na--
Hrh_00428	.	.	.	.	1.0731	.	.	1.28593	1.50945	.	.	.	.	.	.	.	.	15	sp|Q8W487|YB95_ARATH	Uncharacterized protein At2g39795, mitochondrial
Hrh_00429	-1.08511	.	.	.	.	.	.	.	.	.	.	.	.	.	.	.	.	6	sp|Q9M2L4|ACA11_ARATH	Putative calcium-transporting ATPase 11, plasma membrane-type
Hrh_00430	.	.	.	-1.40737	-1.96571	.	.	.	.	.	.	.	.	.	.	.	.	17	sp|Q9FYE5|UUAT1_ARATH	UDP-URONIC ACID TRANSPORTER 1
Hrh_00431	.	.	-8.24939	-8.83253	-8.4812	.	.	.	.	.	.	.	.	.	.	.	.	12	--na--	--na--
Hrh_00432	.	.	.	2.08538	1.8444	.	.	1.73927	1.49911	.	.	.	.	.	.	.	.	2	sp|Q8LAS8|SFGH_ARATH	S-formylglutathione hydrolase
Hrh_00433	.	.	.	1.24287	1.23599	.	.	.	.	.	.	.	.	.	.	.	.	2	sp|Q9C5Z3|EIF3E_ARATH	Eukaryotic translation initiation factor 3 subunit E
Hrh_00436	.	.	.	-1.79034	-1.66861	.	.	.	.	.	.	.	.	.	.	.	.	1	tr|A0A2Z7DIQ9|A0A2Z7DIQ9_9LAMI	Condensin complex subunit 1
Hrh_00437	.	.	.	2.26011	1.2244	.	.	1.64332	.	.	.	.	.	.	.	.	.	2	--na--	--na--
Hrh_00440	.	.	.	.	.	.	.	-2.86952	-3.10161	.	.	.	.	.	.	.	.	17	sp|Q8S4R4|CRTSO_SOLLC	Prolycopene isomerase, chloroplastic
Hrh_00444	.	.	.	1.51046	1.16572	.	-1.07054	1.53192	1.18554	.	.	.	.	.	.	.	.	10	--na--	--na--
Hrh_00445	.	.	-1.11578	.	.	.	.	.	.	.	.	.	.	.	.	.	.	13	sp|Q9FF66|UBC22_ARATH	Ubiquitin-conjugating enzyme E2 22
Hrh_00446	.	.	.	1.05263	1.21555	.	.	.	.	.	.	.	.	.	.	.	.	2	sp|P0DH97|CALM2_ARATH	Calmodulin-2
Hrh_00449	.	.	.	.	.	.	.	.	.	-1.3161	-1.41624	.	.	.	.	.	.	3	tr|A0A2G9HTQ5|A0A2G9HTQ5_9LAMI	GrpE protein homolog
Hrh_00450	.	.	.	1.319	1.49062	.	.	1.25281	1.42573	.	.	.	.	.	.	.	.	10	tr|A0A2G9GIT0|A0A2G9GIT0_9LAMI	ELMO domain-containing protein
Hrh_00451	.	.	1.69395	-1.36223	-1.51689	.	.	-2.96891	-3.12305	.	.	.	.	.	.	.	.	4	sp|Q9FYE2|PKS4_ARATH	Protein PHYTOCHROME KINASE SUBSTRATE 4
Hrh_00452	1.79882	.	.	.	-4.72569	.	.	.	-3.18548	-3.04511	.	.	.	.	.	.	.	14	tr|A0A059PRU6|A0A059PRU6_SALMI	MYB-related transcription factor
Hrh_00453	.	.	-1.17448	.	.	.	.	.	.	-1.03965	.	.	.	.	.	.	.	3	sp|Q9FLD7|GT14A_ARATH	Beta-glucuronosyltransferase GlcAT14A
Hrh_00454	.	.	1.98733	.	.	.	.	-1.96101	-2.27304	.	.	.	.	.	.	.	.	11	sp|B8XCH5|QKY_ARATH	Protein QUIRKY
Hrh_00455	.	.	-1.16702	1.57193	1.43202	.	.	2.82869	2.68765	.	.	.	.	.	.	.	.	15	tr|A0A2G9GMH9|A0A2G9GMH9_9LAMI	Uncharacterized protein
Hrh_00456	-1.03691	.	.	-4.16573	-3.03979	.	.	-3.0767	-1.94925	.	-1.28484	.	.	1.14488	.	.	.	1	sp|Q9FKP1|CCX1_ARATH	Cation/calcium exchanger 1
Hrh_00457	-3.17469	.	-2.64733	-2.48926	.	-3.46509	.	.	.	.	.	.	.	.	.	-9.30724	-8.71255	13	--na--	--na--
Hrh_00461	.	.	.	3.75854	3.19876	.	.	2.97688	2.42025	2.9889	2.53651	.	.	.	.	.	.	9	tr|A0A2I4F4C8|A0A2I4F4C8_JUGRE	uncharacterized protein LOC108995373
Hrh_00463	.	.	.	-1.79016	-1.42025	.	.	-1.54326	-1.17478	1.81691	1.23021	.	.	.	.	.	.	18	sp|Q5EAE9|ATL43_ARATH	RING-H2 finger protein ATL43
Hrh_00464	.	.	.	-3.31823	-3.52101	.	.	-3.13806	-3.33613	.	.	.	.	.	.	.	.	11	tr|A0A022RBB4|A0A022RBB4_ERYGU	Uncharacterized protein
Hrh_00465	.	.	.	.	-1.35463	.	.	.	-1.76636	.	.	.	.	.	.	.	.	17	sp|A0MFS5|WTF1_ARATH	Protein WHAT'S THIS FACTOR 1 homolog, chloroplastic
Hrh_00468	.	.	.	.	.	.	.	.	.	1.18894	1.404	.	.	.	.	.	.	18	sp|Q39818|HS22M_SOYBN	Heat shock 22 kDa protein, mitochondrial
Hrh_00471	.	.	.	-3.1179	-3.04847	.	.	-3.31265	-3.24157	.	.	.	.	.	.	.	.	11	sp|Q05001|NCPR_CATRO	NADPH--cytochrome P450 reductase
Hrh_00473	.	.	.	.	-1.63227	.	.	.	-1.39616	.	.	.	.	.	.	.	.	5	sp|A7Q6G6|CSPL9_VITVI	CASP-like protein 2C1
Hrh_00475	-1.37979	.	.	-2.29633	-1.8442	-1.81505	-1.43116	-2.29723	-1.84428	.	-1.09582	.	.	.	.	.	.	1	sp|Q40374|PR1_MEDTR	Pathogenesis-related protein PR-1
Hrh_00477	.	.	1.669	12.4336	12.2833	.	.	10.6338	10.4684	.	.	.	.	.	.	.	.	2	sp|Q6YU51|DXS2_ORYSJ	Probable 1-deoxy-D-xylulose-5-phosphate synthase 2, chloroplastic
Hrh_00481	.	-1.14861	.	.	.	.	-1.21507	.	-1.23061	.	.	-1.19605	.	-1.03279	.	.	.	5	tr|A0A2G3CD63|A0A2G3CD63_CAPCH	Uncharacterized protein
Hrh_00483	.	.	.	-1.82656	-1.37545	.	.	.	.	-2.28085	-2.88067	.	.	.	.	.	.	1	sp|O80668|AVT1A_ARATH	Amino acid transporter AVT1A
Hrh_00484	.	.	.	.	.	-1.15187	.	.	.	.	.	.	.	.	.	.	.	1	sp|Q9LUC2|PP231_ARATH	Pentatricopeptide repeat-containing protein At3g14730
Hrh_00485	.	.	-1.03966	1.4101	1.9275	.	.	2.54183	3.05585	.	.	.	.	.	.	.	.	15	sp|Q9LHK1|NUD16_ARATH	Nudix hydrolase 16, mitochondrial
Hrh_00486	.	.	.	1.25129	1.19813	.	.	.	.	.	.	.	.	.	.	.	.	2	sp|Q9FNY2|DPB_ARATH	Transcription factor-like protein DPB
Hrh_00487	.	.	.	-2.04112	-2.06584	.	.	-1.53116	-1.55431	.	.	.	.	.	.	.	.	17	sp|O80673|CAMK1_ARATH	CDPK-related kinase 1
Hrh_00489	.	.	.	.	-1.11458	.	.	.	.	-1.12226	.	.	.	.	.	.	.	14	sp|Q96539|CH10_BRANA	10 kDa chaperonin
Hrh_00491	.	.	.	-2.26632	-2.5493	.	.	-2.84687	-3.12863	.	.	.	.	.	.	.	.	12	--na--	--na--
Hrh_00492	.	.	.	-2.61739	-2.09193	.	.	-1.61425	-1.08656	.	.	.	.	.	.	.	.	11	sp|F4IIZ9|SCAB2_ARATH	Stomatal closure-related actin-binding protein 2
Hrh_00493	.	.	.	-6.20153	-6.46625	.	-1.0332	-3.423	-3.68982	-1.30053	-1.11398	.	.	.	.	.	.	17	sp|P34801|CCN2_ANTMA	G2/mitotic-specific cyclin-2
Hrh_00494	.	.	.	-2.92475	-2.55187	.	.	-3.99722	-3.61976	.	.	.	.	.	.	.	.	11	sp|O22210|MYBC1_ARATH	Transcription factor MYBC1
Hrh_00495	.	.	.	-2.87776	-3.09446	.	.	-2.39576	-2.61378	.	.	.	.	.	.	.	.	17	--na--	--na--
Hrh_00496	.	.	.	.	.	.	.	-8.97942	-8.03532	.	.	.	.	.	2.89162	.	.	11	--na--	--na--
Hrh_00499	.	.	-1.22044	.	1.8273	.	.	1.75038	3.13889	.	.	.	.	.	1.96706	.	.	15	sp|O80683|CAB25_ARATH	Calmodulin-binding protein 25
Hrh_00500	.	.	.	-10.029	.	.	.	-9.82158	.	.	.	.	.	.	.	.	.	1	--na--	--na--
Hrh_00501	-9.048	.	-1.4464	.	8.75608	.	.	1.63569	10.0649	.	.	9.35604	8.94557	9.01854	.	-8.9929	.	13	--na--	--na--
Hrh_00504	.	.	.	.	.	-1.34274	-1.3956	1.35118	1.136	.	.	.	.	.	.	.	.	13	tr|A0A2Z7A0H4|A0A2Z7A0H4_9LAMI	Repetitive proline-rich cell wall protein 2-like
Hrh_00507	.	.	1.12024	.	.	.	.	.	.	.	.	.	.	.	.	.	.	6	tr|A0A2Z7BHK2|A0A2Z7BHK2_9LAMI	Uncharacterized protein
Hrh_00508	.	.	-1.70179	.	2.46856	.	.	3.38303	4.2512	.	.	.	.	.	.	.	.	15	tr|A0A2Z7BHQ2|A0A2Z7BHQ2_9LAMI	Random slug protein 5-like
Hrh_00509	.	.	.	.	.	-3.94054	-4.3143	.	-7.46472	2.50667	3.11145	.	.	.	.	.	.	18	sp|Q6X7J3|WOX11_ARATH	WUSCHEL-related homeobox 11
Hrh_00511	.	.	.	-1.39013	-1.45634	.	.	-3.30025	-3.36106	.	.	.	.	.	.	.	.	12	tr|A0A392M2B5|A0A392M2B5_9FABA	RNA recognition motif
Hrh_00513	.	.	.	-1.51159	-1.7278	.	.	.	-1.20305	.	.	.	.	.	.	.	.	17	sp|Q8RY66|AATPD_ARATH	AAA-ATPase At4g25835
Hrh_00514	.	.	.	.	.	.	.	-1.30179	-1.32381	.	.	.	.	.	.	.	.	4	sp|Q69LE7|PNP1_ORYSJ	Probable polyribonucleotide nucleotidyltransferase 1, chloroplastic
Hrh_00516	.	.	.	-1.87633	-1.77326	.	.	-1.73737	-1.63247	.	.	.	.	.	.	.	.	4	tr|A0A2G2W1D7|A0A2G2W1D7_CAPBA	Non-specific serine/threonine protein kinase
Hrh_00519	.	.	.	-3.25001	-3.68649	.	.	-3.31048	-3.74184	.	.	.	.	.	.	.	.	4	sp|Q03194|PMA4_NICPL	Plasma membrane ATPase 4
Hrh_00520	.	.	.	.	.	1.71777	.	.	.	.	.	.	.	.	-2.04269	.	.	16	sp|Q7XP65|G2OX6_ORYSJ	Gibberellin 2-beta-dioxygenase 6
Hrh_00521	.	.	.	.	-1.00576	.	.	-1.46165	-1.79685	.	.	.	.	.	.	.	.	4	sp|Q05001|NCPR_CATRO	NADPH--cytochrome P450 reductase
Hrh_00524	.	.	.	.	.	.	.	-1.39449	-1.18645	.	.	.	.	.	.	.	.	4	sp|B0F481|BIODA_ARATH	Bifunctional dethiobiotin synthetase/7,8-diamino-pelargonic acid aminotransferase, mitochondrial
Hrh_00525	.	.	.	.	.	.	.	-2.11701	-2.06613	.	.	.	.	.	.	.	.	11	tr|A0A2Z7BKT5|A0A2Z7BKT5_9LAMI	Integrator complex subunit 3-like
Hrh_00526	.	.	7.63037	.	.	.	.	.	.	.	.	.	.	.	.	.	.	8	--na--	--na--
Hrh_00528	.	.	.	-3.86594	-4.17533	.	.	-4.35171	-4.65156	-3.19726	-2.6411	.	.	.	.	.	.	14	--na--	--na--
Hrh_00529	.	.	.	-1.03608	-1.17344	.	.	.	-1.03171	.	.	.	.	.	.	.	.	11	sp|Q24JJ9|NUP43_ARATH	Nuclear pore complex protein NUP43
Hrh_00530	.	.	.	.	.	-1.47158	.	1.26998	1.31788	.	.	.	.	.	1.31189	.	.	13	tr|A0A2Z7BPE8|A0A2Z7BPE8_9LAMI	GTD-binding domain-containing protein
Hrh_00532	.	.	.	-2.57224	-2.51933	.	.	-2.28922	-2.23403	.	.	.	.	.	.	.	.	17	sp|Q9SUH5|AUG8_ARATH	AUGMIN subunit 8
Hrh_00534	.	.	.	.	.	.	.	-8.6289	.	.	.	.	.	.	.	.	.	17	--na--	--na--
Hrh_00535	.	.	.	-1.84078	-1.89006	.	.	-2.0773	-2.12091	.	.	.	.	.	.	.	.	4	sp|C0LGK9|Y2242_ARATH	Probable LRR receptor-like serine/threonine-protein kinase At2g24230
Hrh_00536	.	.	.	1.68578	1.3263	.	.	1.12267	.	.	.	.	.	.	.	.	.	2	sp|O65555|Y4094_ARATH	BTB/POZ domain-containing protein At4g30940
Hrh_00537	.	.	.	1.05019	.	.	.	1.48915	1.38927	.	.	.	.	.	.	.	.	9	sp|Q9LVN1|FH13_ARATH	Formin-like protein 13
Hrh_00538	.	.	-2.09656	-4.47129	-4.44378	.	.	-2.27368	-2.24658	-1.21692	-1.09206	.	.	.	.	.	.	1	tr|A0A2G9GDF2|A0A2G9GDF2_9LAMI	Reticulon-like protein
Hrh_00541	.	.	.	.	.	.	.	.	.	2.05779	.	.	.	.	.	.	.	18	--na--	--na--
Hrh_00542	.	.	-1.65553	2.08919	2.12553	1.08838	.	3.83364	3.86934	.	.	.	.	.	.	.	.	15	sp|Q9FGT8|TIL_ARATH	Temperature-induced lipocalin-1
Hrh_00543	.	.	.	3.20424	3.37432	.	.	3.25267	3.42376	.	.	.	.	.	.	.	.	10	sp|Q8VZF6|EDR2L_ARATH	Protein ENHANCED DISEASE RESISTANCE 2-like
Hrh_00544	.	.	.	.	-1.63966	.	.	.	.	.	.	.	.	.	.	.	.	5	--na--	--na--
Hrh_00545	.	.	-1.34793	-2.46364	-2.08107	.	.	-1.02583	.	.	.	.	.	.	.	.	.	1	sp|Q9C7A2|ITN1_ARATH	Ankyrin repeat-containing protein ITN1
Hrh_00546	.	.	.	-4.29635	-4.2287	.	.	-3.71306	-3.64331	.	.	.	.	.	.	.	.	4	tr|A0A1U7W1U5|A0A1U7W1U5_NICSY	E3 ubiquitin ligase BIG BROTHER-like
Hrh_00547	.	.	.	1.34294	1.6094	.	1.31249	.	1.14473	.	.	.	.	.	-1.09986	.	.	2	sp|Q9LMA1|FMO1_ARATH	Probable flavin-containing monooxygenase 1
Hrh_00548	.	.	.	-2.5363	-1.65226	3.17004	3.35467	-1.95924	-1.07162	-4.04899	-4.2164	.	.	.	-3.94697	.	.	16	--na--	--na--
Hrh_00549	.	.	-1.94819	1.2604	1.34423	.	.	3.30675	3.38337	.	.	.	.	.	.	.	.	15	sp|Q01366|PSBA_PHAVU	Photosystem II protein D1
Hrh_00551	.	.	.	1.98418	2.21643	.	.	1.9893	2.22567	.	.	.	.	.	.	.	.	10	sp|F4IRM4|PHOX1_ARATH	Protein PHOX1
Hrh_00553	.	.	.	2.15629	2.10194	.	.	2.09585	2.04176	.	.	.	.	.	.	.	.	10	sp|Q9ZQ34|Y2433_ARATH	Uncharacterized protein At2g24330
Hrh_00555	.	.	.	1.81266	1.85251	.	.	1.34077	1.38237	.	.	.	.	.	.	.	.	2	tr|A0A2Z7CU03|A0A2Z7CU03_9LAMI	Uncharacterized protein
Hrh_00557	-1.93995	-1.59449	.	.	.	-1.64392	-1.29462	.	.	.	.	.	.	.	.	.	.	7	--na--	--na--
Hrh_00558	.	.	.	.	.	.	.	.	.	4.71327	4.26018	.	.	.	.	.	.	18	--na--	--na--
Hrh_00561	.	.	.	3.01595	3.87857	1.33628	2.33314	2.79873	3.66169	1.2502	.	1.27084	.	.	-1.35008	.	.	10	tr|A0A2Z7AEM0|A0A2Z7AEM0_9LAMI	Blue copper protein-like
Hrh_00563	.	.	.	.	.	-3.54935	.	.	.	.	.	.	.	.	.	.	.	2	--na--	--na--
Hrh_00565	.	-1.001	.	.	.	-1.1143	-1.40807	.	.	.	.	.	.	.	.	.	.	7	--na--	--na--
Hrh_00566	.	-1.00202	-1.82939	-4.23579	-4.34113	.	-1.02232	-2.31774	-2.42081	.	.	.	.	.	.	.	.	1	sp|Q41142|PLDA1_RICCO	Phospholipase D alpha 1
Hrh_00569	.	.	.	.	1.2254	.	.	.	1.00249	.	.	.	.	.	.	.	.	9	sp|Q9S7A3|MOC2A_ARATH	Molybdopterin synthase sulfur carrier subunit
Hrh_00570	.	.	-1.07418	1.09778	1.11458	.	.	2.2613	2.27796	.	.	.	.	.	.	.	.	15	--na--	--na--
Hrh_00571	.	.	.	.	.	.	.	-1.67438	-1.65411	.	.	.	.	.	.	.	.	4	sp|Q9SKB6|MRL7L_ARATH	Thioredoxin-like fold domain-containing protein MRL7L, chloroplastic
Hrh_00572	.	.	-2.53412	.	.	.	.	6.56481	3.29309	.	.	.	.	.	.	.	.	15	sp|Q9LYD3|DREB3_ARATH	Dehydration-responsive element-binding protein 3
Hrh_00573	.	.	.	.	.	.	.	-1.5757	.	.	.	.	.	.	.	.	.	4	sp|Q9FFN2|GLYT3_ARATH	Probable glycosyltransferase At5g03795
Hrh_00576	.	.	.	-2.90764	-2.83222	.	.	.	.	.	.	.	.	.	-1.77511	.	.	16	tr|A0A2Z7D4Z0|A0A2Z7D4Z0_9LAMI	Protein cfxQ
Hrh_00577	.	.	.	-1.96616	-2.39895	.	.	-1.09061	-1.52059	.	.	.	.	.	.	.	.	11	sp|Q8GW61|STP14_ARATH	Sugar transport protein 14
Hrh_00578	.	.	.	-3.18314	-2.61775	-1.38505	.	-2.62545	-2.06098	.	-1.49256	.	.	.	.	.	.	1	--na--	--na--
Hrh_00579	.	.	.	.	.	.	.	-1.35105	-1.33639	.	.	.	.	.	.	.	.	11	sp|C0LGI2|Y1677_ARATH	Probable LRR receptor-like serine/threonine-protein kinase At1g67720
Hrh_00581	.	.	.	1.56962	1.54729	.	.	1.2068	1.18494	.	.	.	.	.	.	.	.	2	sp|F4KF65|IMPA9_ARATH	Importin subunit alpha-9
Hrh_00582	.	.	.	-3.25332	-3.41514	.	.	-2.43681	-2.59807	.	.	.	.	.	.	.	.	4	sp|Q9LFH9|LRK81_ARATH	L-type lectin-domain containing receptor kinase VIII.1
Hrh_00583	3.29815	.	.	.	.	3.77242	1.48961	.	.	.	.	.	.	.	.	.	.	16	sp|Q42580|PER21_ARATH	Peroxidase 21
Hrh_00588	.	.	.	2.86308	4.37537	.	1.97243	3.04291	4.55256	3.98464	2.59435	1.39317	1.10823	1.52959	-1.51448	.	1.25219	9	tr|A0A2Z7CZP0|A0A2Z7CZP0_9LAMI	Uncharacterized protein
Hrh_00589	.	.	.	-4.2245	-3.90177	.	.	-3.75854	-3.43191	.	.	.	.	.	.	.	.	17	tr|A0A2Z7CXL9|A0A2Z7CXL9_9LAMI	RING-CH-type domain-containing protein
Hrh_00590	.	.	.	.	1.21804	.	.	.	.	.	.	.	.	.	.	.	.	8	--na--	--na--
Hrh_00591	.	.	.	-1.93595	-2.11878	.	.	-2.88452	-3.06269	-1.63831	-1.51405	.	.	.	.	.	.	14	sp|Q9M394|SCKL1_ARATH	Fructokinase-like 1, chloroplastic
Hrh_00593	.	.	.	-4.06551	-4.38543	.	.	-4.31093	-4.63414	.	.	.	.	.	.	.	.	17	sp|Q9SS80|OPS_ARATH	Protein OCTOPUS
Hrh_00594	.	.	.	-3.98137	-4.48642	.	.	-2.41982	-2.93241	.	.	.	.	.	.	.	.	17	sp|Q8S9H7|DIV_ANTMA	Transcription factor DIVARICATA
Hrh_00595	.	.	.	-4.03896	-3.98254	.	.	-3.18564	-3.12637	.	.	.	.	.	.	.	.	11	sp|Q9FEL7|LAX2_MEDTR	Auxin transporter-like protein 2
Hrh_00598	.	.	1.38869	.	.	.	.	.	-1.38142	.	.	.	.	.	.	.	.	8	sp|Q9SR87|LRK61_ARATH	Probable L-type lectin-domain containing receptor kinase VI.1
Hrh_00599	.	.	.	-6.42432	-6.98699	-1.31204	-1.60657	-4.3826	-4.94292	-1.20083	.	.	.	.	1.0048	.	.	17	sp|Q9SCU1|PATL6_ARATH	Patellin-6
Hrh_00601	.	.	.	.	.	.	.	-1.29492	-1.33456	.	.	.	.	.	.	.	.	12	sp|Q9SCZ4|FERON_ARATH	Receptor-like protein kinase FERONIA
Hrh_00602	.	.	.	1.66942	1.55357	.	.	1.57727	1.46016	.	.	.	.	.	.	.	.	10	sp|Q9C9Y6|TRXH9_ARATH	Thioredoxin H9
Hrh_00603	.	.	1.22919	1.35695	1.49537	.	.	.	.	.	.	.	.	.	.	.	.	2	sp|Q94KD3|VP52A_ARATH	Vacuolar protein sorting-associated protein 52 A
Hrh_00606	.	.	.	1.0947	1.21127	.	.	1.06163	1.17792	.	.	.	.	.	.	.	.	10	sp|Q8W117|SMU1_ARATH	Suppressor of mec-8 and unc-52 protein homolog 1
Hrh_00607	.	.	.	-1.97185	-2.08596	.	.	-1.33241	-1.44468	-2.7011	-2.61819	.	.	.	.	.	.	14	sp|Q9FFZ1|PPH_ARATH	Pheophytinase, chloroplastic
Hrh_00609	.	.	.	-7.87455	.	.	.	-7.66787	.	.	.	.	.	.	.	.	.	11	sp|Q9LQF0|TCP23_ARATH	Transcription factor TCP23
Hrh_00610	.	.	.	2.04778	1.98031	.	.	1.41102	1.34419	1.24975	1.11834	.	.	.	.	.	.	9	sp|Q8VZ14|RMR2_ARATH	Receptor homology region, transmembrane domain- and RING domain-containing protein 2
Hrh_00612	.	.	.	-3.07906	-3.0636	-2.52861	-2.00784	-3.11106	-3.08706	.	.	.	.	.	.	.	.	1	tr|A0A2Z7BM97|A0A2Z7BM97_9LAMI	Uncharacterized protein
Hrh_00613	1.23076	.	-1.40071	-4.17735	-4.5622	1.69298	1.22207	-2.68729	-3.07307	-1.26728	.	.	.	.	.	.	.	14	tr|A0A2Z7BFG4|A0A2Z7BFG4_9LAMI	Gibberellin-regulated protein 9
Hrh_00614	.	.	.	-1.83419	-2.01492	.	.	-1.89507	-2.07237	.	.	.	.	.	.	.	.	11	sp|B7SY83|PS1_ARATH	FHA domain-containing protein PS1
Hrh_00615	.	.	.	.	.	.	.	.	.	1.27697	.	.	.	.	.	.	.	18	tr|A0A2Z7BF38|A0A2Z7BF38_9LAMI	Transmembrane protein 18
Hrh_00621	.	.	.	.	.	.	.	.	1.92402	.	.	.	.	.	.	.	.	13	sp|Q9XID0|FAB1D_ARATH	Putative 1-phosphatidylinositol-3-phosphate 5-kinase FAB1D
Hrh_00622	.	.	-1.97361	3.47088	3.729	.	.	5.5266	5.77887	.	.	.	.	.	.	.	.	15	sp|Q9FNA2|PAO1_ARATH	Polyamine oxidase 1
Hrh_00623	.	.	.	1.80802	1.82433	.	.	1.69392	1.71095	.	.	.	.	.	.	.	.	10	sp|Q8LBK6|GRS15_ARATH	Monothiol glutaredoxin-S15, mitochondrial
Hrh_00624	.	.	.	-8.83396	-8.38688	-3.36271	-3.02571	-8.62699	-8.15406	-8.7937	-8.47059	.	.	.	.	.	.	1	tr|A0A438DPW7|A0A438DPW7_VITVI	Uncharacterized protein
Hrh_00625	.	.	.	.	.	.	.	.	-1.02812	-1.80394	-1.33751	.	.	.	.	.	.	14	sp|Q500U8|TKPR1_ARATH	Tetraketide alpha-pyrone reductase 1
Hrh_00626	-1.29347	.	.	-1.75011	.	.	.	-1.42483	.	1.72171	.	1.34763	.	.	.	.	.	6	tr|A0A2Z7B307|A0A2Z7B307_9LAMI	PMEI domain-containing protein
Hrh_00628	.	.	.	.	.	.	.	1.65571	1.49803	.	.	.	.	.	.	.	.	15	sp|F4K4C5|KN14S_ARATH	Kinesin-like protein KIN-14S
Hrh_00629	.	.	.	-3.42124	-3.36242	.	.	-2.68119	-2.62222	.	.	.	.	.	.	.	.	17	tr|A0A2Z7AJS3|A0A2Z7AJS3_9LAMI	Uncharacterized protein
Hrh_00630	.	.	.	.	1.0247	.	.	.	.	.	.	.	.	.	.	.	.	9	tr|A0A2Z7BEP8|A0A2Z7BEP8_9LAMI	tRNA-dihydrouridine synthase
Hrh_00631	.	.	.	-2.95215	-3.14148	.	.	-1.71798	-1.90865	.	.	.	.	.	.	.	.	4	sp|Q9SPU7|TERT_ARATH	Telomerase reverse transcriptase
Hrh_00632	.	.	.	.	.	.	.	.	.	-1.21267	-1.21991	.	.	.	.	.	.	14	sp|P82658|TL19_ARATH	Thylakoid lumenal 19 kDa protein, chloroplastic
Hrh_00633	.	.	.	.	.	.	.	-1.29841	-1.08352	.	.	.	.	.	.	.	.	12	tr|A0A2Z7BEB1|A0A2Z7BEB1_9LAMI	RRM domain-containing protein
Hrh_00634	-3.06914	.	.	-1.79527	.	-5.34414	.	-2.9314	.	.	.	.	.	.	.	.	.	7	tr|A0A2P5BQX8|A0A2P5BQX8_PARAD	Uncharacterized protein (Fragment)
Hrh_00636	.	.	.	2.85517	2.84924	.	.	3.08693	3.08035	.	.	.	.	.	.	.	.	10	--na--	--na--
Hrh_00637	.	.	.	1.96924	1.53269	.	.	.	.	.	.	.	.	.	.	.	.	10	--na--	--na--
Hrh_00641	.	.	.	2.06087	1.94268	.	.	2.45589	2.33768	.	.	.	.	.	.	.	.	10	sp|Q66GR3|BH130_ARATH	Transcription factor bHLH130
Hrh_00644	.	.	-2.2076	.	.	.	.	2.29989	1.30445	.	.	.	.	.	.	.	.	3	--na--	--na--
Hrh_00646	.	.	.	1.3157	1.18069	1.04517	1.04198	1.88664	1.75236	.	.	.	.	.	.	.	.	15	--na--	--na--
Hrh_00647	.	.	.	.	.	.	.	.	.	3.00015	.	2.87037	.	.	.	.	.	6	--na--	--na--
Hrh_00648	.	.	.	-1.4223	-1.74731	.	.	-1.10966	-1.43197	-1.35533	-1.25412	.	.	.	.	.	.	17	--na--	--na--
Hrh_00650	1.32693	.	.	.	.	1.81484	1.18197	.	-1.10518	.	.	.	.	.	.	.	.	16	--na--	--na--
Hrh_00651	.	.	.	.	-2.32162	1.44532	.	.	-2.32233	-1.26977	.	-2.53999	-1.67886	-2.66179	.	.	-1.3204	5	tr|A0A2H3X7B2|A0A2H3X7B2_PHODC	uncharacterized protein LOC103699180
Hrh_00652	.	.	.	1.73609	1.82448	.	.	2.18311	2.27142	.	.	.	.	.	.	.	.	10	sp|Q0V869-2|OTU11_ARATH	Isoform 2 of OVARIAN TUMOR DOMAIN-containing deubiquitinating enzyme 11
Hrh_00654	.	.	1.19736	1.14616	1.20073	.	.	.	.	.	.	.	.	.	.	.	.	2	sp|Q7F8R0|C3H14_ORYSJ	Zinc finger CCCH domain-containing protein 14
Hrh_00656	.	.	.	1.53468	1.54355	.	.	1.79538	1.80425	.	.	.	.	.	.	.	.	10	sp|A2XN40|PP2A2_ORYSI	Serine/threonine-protein phosphatase PP2A-2 catalytic subunit
Hrh_00657	.	8.61252	.	.	.	.	.	.	.	.	.	.	.	.	.	.	.	3	--na--	--na--
Hrh_00658	.	.	.	.	.	.	.	-1.49988	-1.38938	.	.	.	.	.	.	.	.	4	tr|A0A2G9I5Z3|A0A2G9I5Z3_9LAMI	SWIB domain-containing protein
Hrh_00659	.	.	.	-1.82475	-1.89956	.	.	-1.7508	-1.82205	-1.99071	-1.768	.	.	.	.	.	.	14	sp|O22056|SIGB_ARATH	RNA polymerase sigma factor sigB
Hrh_00660	-1.1618	.	.	-11.8427	-11.288	-1.1411	.	-11.6353	-11.0547	-3.25646	-3.83672	.	.	.	.	.	.	1	--na--	--na--
Hrh_00661	.	.	-1.72812	-3.37067	-3.17296	.	.	-1.55526	-1.3576	-1.97617	-2.05206	.	.	.	.	.	.	17	sp|Q9S9N5|CNGC7_ARATH	Putative cyclic nucleotide-gated ion channel 7
Hrh_00662	.	.	.	-5.63945	-5.27493	.	.	-4.25939	-3.89292	.	.	.	.	.	.	.	.	1	tr|A0A2Z7CW13|A0A2Z7CW13_9LAMI	Uncharacterized protein
Hrh_00663	-1.02098	.	.	-2.7011	-2.29498	.	.	-3.27836	-2.86921	1.04967	.	.	.	.	.	.	.	12	tr|A0A2Z7D5H6|A0A2Z7D5H6_9LAMI	Nuclear factor 1 A-type isoform 1
Hrh_00664	.	-1.67085	1.26313	2.27539	.	.	.	1.10587	.	.	.	.	-1.72574	-1.29259	.	.	.	9	sp|Q9FMA3|PEX5_ARATH	Peroxisome biogenesis protein 5
Hrh_00666	.	.	.	-1.40731	.	.	.	-2.72091	-2.19256	.	.	.	.	.	.	.	.	11	tr|A0A022QHX8|A0A022QHX8_ERYGU	Uncharacterized protein
Hrh_00669	2.25651	.	.	.	.	.	.	.	.	.	.	.	.	.	.	.	.	14	--na--	--na--
Hrh_00670	.	.	.	-1.28818	.	.	.	.	.	.	.	.	.	.	.	.	.	6	sp|Q9LDD1|BRG3_ARATH	Probable BOI-related E3 ubiquitin-protein ligase 3
Hrh_00671	.	.	.	.	.	.	.	.	.	9.52347	9.63641	.	.	.	.	.	.	18	sp|Q9ASR1|EF2_ARATH	Elongation factor 2
Hrh_00672	.	.	.	.	.	.	.	-1.14337	-1.13015	.	.	.	.	.	.	.	.	11	tr|A0A5J5BQ13|A0A5J5BQ13_9ASTE	Post-GPI attachment to proteins factor 3
Hrh_00673	.	.	.	-2.12284	-2.20812	.	.	-2.20965	-2.29161	.	.	.	.	.	.	.	.	11	--na--	--na--
Hrh_00675	.	.	.	-3.13362	-2.36963	.	.	-1.76183	.	.	.	.	.	.	.	.	.	1	--na--	--na--
Hrh_00676	.	.	-5.27819	-6.50172	-6.13554	-1.96516	-1.79104	-1.07325	.	-3.2659	-3.23841	.	.	.	1.31061	.	.	1	sp|Q9FVS9|C96AF_ARATH	Alkane hydroxylase MAH1
Hrh_00677	.	.	.	-3.91141	-4.57273	-4.04458	-4.34546	.	.	.	.	.	.	.	.	.	.	5	sp|Q9FVS9|C96AF_ARATH	Alkane hydroxylase MAH1
Hrh_00678	.	.	.	-3.04198	-3.13338	.	.	-1.17104	-1.26161	.	.	.	.	.	.	.	.	5	sp|Q9SGU2|SAU71_ARATH	Auxin-responsive protein SAUR71
Hrh_00679	.	.	.	2.79798	2.9672	.	1.00536	3.57825	3.74806	1.12589	1.07908	.	.	.	.	.	.	15	tr|A0A2Z7A6I8|A0A2Z7A6I8_9LAMI	Uncharacterized protein
Hrh_00681	.	.	.	-1.38977	-1.87352	.	.	-1.29245	-1.77371	-1.4245	-1.11528	.	.	.	.	.	.	17	tr|A0A2G9H3Z3|A0A2G9H3Z3_9LAMI	Tyrosine kinase
Hrh_00682	.	.	.	.	.	.	.	.	1.19628	.	.	.	.	.	.	.	.	15	sp|Q9SA32|CCB31_ARATH	Putative cyclin-B3-1
Hrh_00683	-2.01482	-2.03532	.	-4.33385	-4.00913	-3.22583	-3.24418	-2.3637	-2.03955	-1.859	-1.98227	.	.	.	.	.	.	1	sp|O81123|ZIP1_ARATH	Zinc transporter 1
Hrh_00684	.	.	.	-1.30025	-1.57424	.	.	-1.55179	-1.82032	.	.	.	.	.	.	.	.	5	sp|E5L8F7|IPN2_LOTJA	Myb family transcription factor IPN2
Hrh_00685	-1.20279	.	.	-4.43448	-4.26768	-1.55294	-1.29153	-5.09248	-4.91998	.	.	.	.	.	.	.	.	1	tr|A0A2Z7BLT0|A0A2Z7BLT0_9LAMI	C-type mannose receptor 2
Hrh_00686	.	.	.	-2.95111	-3.14388	.	.	-3.00783	-3.1987	.	.	.	.	.	.	.	.	11	sp|Q9SA38|OCT3_ARATH	Organic cation/carnitine transporter 3
Hrh_00689	.	.	.	.	.	.	.	1.2507	1.13553	.	.	.	.	.	.	.	.	3	sp|Q9LTW5|AGC15_ARATH	Serine/threonine-protein kinase AGC1-5
Hrh_00690	1.17744	.	.	1.49917	1.06627	1.56376	1.26643	1.98287	1.54914	.	.	.	.	.	.	.	.	16	tr|A0A2Z7BF82|A0A2Z7BF82_9LAMI	Uncharacterized protein
Hrh_00691	.	.	.	10.5508	13.2923	.	.	10.0921	12.6201	11.4779	7.06495	.	.	.	.	.	.	10	tr|A0A022QMA2|A0A022QMA2_ERYGU	Uncharacterized protein
Hrh_00692	.	.	2.70691	2.74266	2.21584	.	.	.	.	.	.	.	.	.	.	.	.	2	tr|A0A2Z7BLS1|A0A2Z7BLS1_9LAMI	Uncharacterized protein
Hrh_00693	.	.	.	2.03243	2.09537	.	.	1.93144	1.99433	.	.	.	.	.	.	.	.	10	tr|A0A2Z7BFK1|A0A2Z7BFK1_9LAMI	WD_REPEATS_REGION domain-containing protein
Hrh_00694	.	.	2.94282	2.26835	2.59107	.	.	.	.	.	.	.	.	.	.	.	.	2	sp|F4JSV3|EDA40_ARATH	Probable E3 ubiquitin-protein ligase EDA40
Hrh_00695	.	.	.	.	.	.	.	.	1.33407	.	.	.	.	.	.	.	.	15	tr|A0A2Z7BHH4|A0A2Z7BHH4_9LAMI	Uncharacterized protein
Hrh_00697	.	.	.	2.09101	1.70117	.	.	2.4105	2.02225	-1.02316	.	.	.	.	.	.	.	10	--na--	--na--
Hrh_00698	.	.	.	-2.37763	-2.3052	.	.	.	.	.	.	.	.	.	.	.	.	17	sp|Q8GYX3|MP705_ARATH	Microtubule-associated protein 70-5
Hrh_00699	.	.	.	-1.57491	.	.	.	.	.	.	.	.	.	.	.	.	.	14	tr|A0A2Z7D3V5|A0A2Z7D3V5_9LAMI	BAH domain-containing protein
Hrh_00701	-2.74215	-2.24797	.	.	.	-1.68569	.	.	1.37386	.	.	1.03725	.	.	.	.	.	13	tr|A0A2Z7D0P8|A0A2Z7D0P8_9LAMI	Serine acetyltransferase 1, chloroplastic
Hrh_00703	.	.	1.44394	.	.	.	.	.	.	.	.	.	.	.	.	.	.	4	sp|O23491|PP315_ARATH	Pentatricopeptide repeat-containing protein At4g16470
Hrh_00704	.	.	.	.	-1.08271	.	-1.48458	.	.	-2.38468	-1.60121	.	.	.	1.39403	.	.	5	sp|P54928|IMP3_SOLLC	Inositol monophosphatase 3
Hrh_00705	.	.	.	-1.67623	-1.51693	.	.	-1.56692	-1.40674	.	.	.	.	.	.	.	.	12	sp|Q9SU29|UPL5_ARATH	E3 ubiquitin-protein ligase UPL5
Hrh_00706	-2.27962	-2.38146	-1.80249	-5.32996	-5.25408	-6.16034	-6.26052	-3.43955	-3.36723	1.67038	2.08677	.	.	.	3.89385	.	.	18	--na--	--na--
Hrh_00707	.	.	.	.	.	.	.	-1.33114	.	.	.	.	.	.	.	.	.	11	--na--	--na--
Hrh_00709	.	.	.	.	.	.	.	-2.12418	-1.76394	.	.	.	.	.	.	.	.	6	sp|Q9SV07|ASAT1_ARATH	Acyl-CoA--sterol O-acyltransferase 1
Hrh_00711	.	.	.	-1.04189	.	.	.	.	.	.	.	.	.	.	.	.	.	17	sp|P52423|PUR3_VIGUN	Phosphoribosylglycinamide formyltransferase, chloroplastic
Hrh_00712	.	.	.	1.89196	1.91138	.	.	1.82348	1.84397	.	.	.	.	.	.	.	.	10	sp|O49636|MPC4_ARATH	Mitochondrial pyruvate carrier 4
Hrh_00714	.	.	.	.	.	.	.	.	.	-9.15505	-9.30075	.	.	.	.	.	.	5	sp|Q9ZVN4|DSP1_ARATH	Tyrosine-protein phosphatase DSP1
Hrh_00715	.	.	1.61818	-1.50416	-1.1228	.	.	-3.03711	-2.65449	.	.	.	.	.	.	.	.	4	sp|O48802|PHOX2_ARATH	Protein CLMP1
Hrh_00716	2.52107	2.03627	.	5.14885	4.60239	3.89315	3.40932	4.75208	4.21223	.	1.30605	.	.	.	-1.36914	.	.	10	sp|P31237|ACCO_ACTDE	1-aminocyclopropane-1-carboxylate oxidase
Hrh_00717	.	.	.	-2.78072	.	.	.	.	.	.	.	.	.	.	.	.	.	17	sp|Q8W4M5|PFPB1_ARATH	Pyrophosphate--fructose 6-phosphate 1-phosphotransferase subunit beta 1
Hrh_00718	.	.	-1.65131	-3.5904	-3.97906	.	.	-1.85405	-2.24707	-1.03245	.	.	.	.	.	.	.	17	tr|A0A2Z7A3T6|A0A2Z7A3T6_9LAMI	Uncharacterized protein
Hrh_00719	.	.	.	-1.2227	-1.72858	.	.	-1.5871	-2.09118	.	.	.	.	.	.	.	.	4	sp|O22299|LET6_SOLLC	Homeobox protein knotted-1-like LET6
Hrh_00720	.	.	.	-4.15955	-4.44958	.	.	-2.83517	-3.12483	.	.	.	.	.	.	.	.	11	sp|Q6R2J8|SRF8_ARATH	Protein STRUBBELIG-RECEPTOR FAMILY 8
Hrh_00722	.	.	-3.06542	.	.	.	.	2.79864	3.93395	.	.	.	.	.	.	.	.	15	sp|Q9SZL4|ATL18_ARATH	RING-H2 finger protein ATL18
Hrh_00723	.	.	.	.	.	1.04029	1.21624	.	.	1.09675	.	.	.	.	-1.28657	.	.	16	sp|Q9C519|WRKY6_ARATH	WRKY transcription factor 6
Hrh_00724	.	.	-1.06894	.	.	.	.	1.07754	1.23324	.	.	.	.	.	.	.	.	3	sp|O04057|ASPR_CUCPE	Aspartic proteinase
Hrh_00726	.	.	1.10017	.	.	.	.	.	.	.	.	.	.	.	.	.	.	8	tr|A0A2Z7AB09|A0A2Z7AB09_9LAMI	Uncharacterized protein
Hrh_00727	.	-1.53909	-2.49856	-3.68847	-4.02026	-1.13783	-1.82778	-1.10444	-1.43379	-1.79688	.	.	.	.	.	.	.	5	--na--	--na--
Hrh_00728	.	.	1.58541	4.21121	6.17514	2.22466	4.176	2.71039	4.67624	.	.	.	.	.	-2.42441	.	.	2	tr|A0A2G9I851|A0A2G9I851_9LAMI	Uncharacterized protein
Hrh_00729	.	.	.	-3.41518	-2.73173	.	.	.	.	.	.	.	.	.	.	.	.	14	sp|Q9S7Y1|BH030_ARATH	Transcription factor bHLH30
Hrh_00730	.	.	.	.	.	.	.	-1.13441	-1.14502	.	.	.	.	.	.	.	.	12	--na--	--na--
Hrh_00731	.	.	.	-2.38422	-2.67495	.	.	-3.17304	-3.45639	.	.	.	.	.	.	.	.	17	--na--	--na--
Hrh_00733	.	.	.	.	.	.	.	.	.	3.99034	3.35268	.	.	.	.	.	.	18	sp|P10978|POLX_TOBAC	Retrovirus-related Pol polyprotein from transposon TNT 1-94
Hrh_00734	.	.	.	.	.	-3.98827	.	.	.	.	1.66781	.	.	.	.	.	.	18	sp|Q9FX68|ZWIP6_ARATH	Zinc finger protein WIP6
Hrh_00736	.	.	.	.	.	1.79416	2.0341	.	.	3.04888	2.82271	.	.	.	-2.3412	.	.	18	sp|Q9C9G7|MYB62_ARATH	Transcription factor MYB62
Hrh_00737	.	.	.	1.83893	1.47491	.	.	.	.	.	.	.	.	.	.	.	.	2	tr|A0A2Z7AK54|A0A2Z7AK54_9LAMI	Uncharacterized protein
Hrh_00738	.	.	.	1.66396	1.72817	.	.	1.72171	1.78583	.	.	.	.	.	.	.	.	10	sp|Q9ZSY2|DNJ15_ARATH	Chaperone protein dnaJ 15
Hrh_00739	.	.	.	1.72774	1.57299	.	.	1.16379	1.00972	1.14399	.	.	.	.	.	.	.	9	tr|A0A2Z7AJS6|A0A2Z7AJS6_9LAMI	RNA polymerase II degradation factor 1
Hrh_00740	.	.	.	4.60803	4.76624	.	.	4.02111	4.18026	.	.	.	.	.	.	.	.	2	sp|Q8LFD1-2|LPP3_ARATH	Isoform 2 of Putative lipid phosphate phosphatase 3, chloroplastic
Hrh_00743	.	.	.	2.62897	2.05675	.	.	3.22279	2.65191	-1.36591	.	.	.	.	.	.	-1.60746	10	tr|A0A2Z7ACN8|A0A2Z7ACN8_9LAMI	Uncharacterized protein
Hrh_00744	.	.	.	-1.34328	-1.86613	.	.	-2.15133	-2.66911	.	.	.	.	.	.	.	.	4	sp|Q6NLC8|Y1648_ARATH	Uncharacterized protein At1g66480
Hrh_00745	.	.	.	5.07435	5.76438	.	.	.	.	.	.	.	.	.	.	.	.	2	--na--	--na--
Hrh_00747	.	-1.34434	.	.	-1.47101	.	.	.	-1.76356	-1.04978	.	.	.	.	.	.	.	5	tr|A0A2Z7AK82|A0A2Z7AK82_9LAMI	Uridine-cytidine kinase C
Hrh_00748	.	.	.	1.64969	1.40102	1.06398	.	1.1004	.	.	.	.	.	.	.	.	.	2	sp|Q9SXS2|SUT33_ARATH	Probable sulfate transporter 3.3
Hrh_00751	.	.	.	.	.	.	.	1.20902	.	.	.	.	.	.	.	.	.	15	sp|Q56XJ7|Y4276_ARATH	Uncharacterized protein At4g22758
Hrh_00753	.	.	.	-3.48048	-3.75921	.	.	-3.09458	-3.36692	.	.	.	.	.	.	.	.	11	--na--	--na--
Hrh_00754	-1.76103	.	.	.	.	.	.	.	1.54669	1.90203	.	1.64848	.	1.26324	.	-1.08671	.	13	sp|Q02200|PERX_NICSY	Lignin-forming anionic peroxidase
Hrh_00755	1.83293	.	.	.	.	.	.	.	.	.	.	.	.	.	1.7433	.	.	4	sp|P17407|21KD_DAUCA	21 kDa protein
Hrh_00757	.	.	.	3.41444	3.40754	.	.	4.11655	4.10793	.	.	.	.	.	.	.	.	15	sp|F4HVJ3|POD1_ARATH	Protein POLLEN DEFECTIVE IN GUIDANCE 1
Hrh_00758	.	.	.	-2.02994	-1.56288	.	.	-1.08202	.	.	.	.	.	.	.	.	.	6	sp|Q60CZ8|R1A10_SOLDE	Putative late blight resistance protein homolog R1A-10
Hrh_00759	1.07115	1.22237	.	1.99201	2.30625	1.70915	1.86225	2.66485	2.98143	.	.	.	.	.	.	.	.	15	sp|P0DO17|VIT1_EUCGR	Vacuolar iron transporter 1
Hrh_00760	.	.	.	-3.56638	-2.79104	.	1.11153	.	.	1.34358	.	.	1.06214	.	.	.	.	12	--na--	--na--
Hrh_00764	-2.10886	-1.15286	.	.	.	-3.34541	-2.38788	.	.	2.02919	.	1.17656	.	.	1.24203	.	.	18	sp|O48723|PLP2_ARATH	Patatin-like protein 2
Hrh_00765	.	.	.	.	-8.73887	.	.	.	-8.50721	-9.14351	.	.	-4.7556	.	.	.	.	5	--na--	--na--
Hrh_00767	.	.	.	3.20483	2.98967	.	.	3.92014	3.70546	.	.	.	.	.	.	.	.	15	tr|A0A2Z7BBJ7|A0A2Z7BBJ7_9LAMI	Uncharacterized protein
Hrh_00768	.	.	-1.87898	-2.50475	-2.49567	.	.	.	.	.	.	.	.	.	.	.	.	17	sp|Q9CAB7|PXG4_ARATH	Probable peroxygenase 4
Hrh_00769	.	.	.	-3.02112	-3.31357	.	.	-3.73215	-4.02017	.	.	.	.	.	.	.	.	17	sp|Q0WPN8|PDLP7_ARATH	Plasmodesmata-located protein 7
Hrh_00770	.	.	.	-2.42141	-2.81946	.	.	-2.43645	-2.82698	.	.	.	.	.	.	.	.	17	sp|Q9ZU91|E133_ARATH	Glucan endo-1,3-beta-glucosidase 3
Hrh_00771	.	.	.	-3.06947	-3.12757	.	.	-2.17139	-2.22636	-1.43181	.	.	.	.	.	.	.	14	sp|Q39580|DYL1_CHLRE	Dynein 8 kDa light chain, flagellar outer arm
Hrh_00773	-1.00154	.	.	-3.06116	-2.93459	-1.04592	.	-3.17897	-3.0504	.	.	.	.	.	.	.	.	6	sp|Q9C5U0|AHK4_ARATH	Histidine kinase 4
Hrh_00777	.	.	.	-2.56384	-2.26437	.	.	-1.97021	-1.66861	.	.	.	.	.	.	.	.	11	sp|Q9SIS3|MA656_ARATH	65-kDa microtubule-associated protein 6
Hrh_00778	.	.	.	-1.02929	-1.05273	.	.	-1.39731	-1.41919	.	.	.	.	.	.	.	.	11	sp|Q9LKW9|NHX7_ARATH	Sodium/hydrogen exchanger 7
Hrh_00782	.	.	.	.	.	.	.	1.29904	1.22371	.	.	.	.	.	.	.	.	10	tr|A0A2Z7BHG4|A0A2Z7BHG4_9LAMI	Uncharacterized protein
Hrh_00784	.	.	.	-3.17712	-3.3353	.	.	-1.25202	-1.41242	.	.	.	.	.	.	.	.	17	tr|A0A2Z7B9Z3|A0A2Z7B9Z3_9LAMI	Glycosyltransferase
Hrh_00785	.	.	.	1.50126	1.71402	.	.	1.34533	1.55849	1.18455	1.09359	.	.	.	.	.	.	9	sp|F4JJE0|CCT2_ARATH	Choline-phosphate cytidylyltransferase 2
Hrh_00786	.	.	.	-2.53744	-2.69093	.	.	-1.13267	-1.28592	-1.07071	-1.05274	.	.	.	.	.	.	14	sp|O48921|C97B2_SOYBN	Cytochrome P450 97B2, chloroplastic
Hrh_00787	.	.	.	1.09568	.	.	.	.	.	.	.	.	.	.	.	.	.	9	sp|Q84P54|GATP1_SOLLC	Gamma aminobutyrate transaminase 1, mitochondrial
Hrh_00788	.	.	.	1.07298	1.06303	.	.	1.90934	1.90051	.	.	.	.	.	.	.	.	15	--na--	--na--
Hrh_00789	.	-1.01325	-1.39935	.	.	.	.	2.05547	2.0553	.	.	.	.	.	.	.	.	15	tr|A0A2Z7BD80|A0A2Z7BD80_9LAMI	Uncharacterized protein
Hrh_00791	.	.	-3.52096	-6.04434	-6.11145	.	.	-2.43236	-2.50057	-3.54353	-3.32289	.	.	.	.	.	.	17	sp|Q7DM39|PSBP1_TOBAC	Oxygen-evolving enhancer protein 2-1, chloroplastic
Hrh_00793	.	.	.	1.22379	1.03792	.	.	1.38083	1.19516	.	.	.	.	.	.	.	.	10	sp|Q9FNN2|WDR26_ARATH	WD repeat-containing protein 26 homolog
Hrh_00794	.	.	.	.	1.13504	.	.	1.7622	2.4562	1.41449	1.72723	.	.	.	.	.	.	15	--na--	--na--
Hrh_00795	.	.	.	-1.01227	.	.	.	-1.06703	.	.	.	.	.	.	.	.	.	12	--na--	--na--
Hrh_00797	.	1.21219	.	3.62687	3.99599	1.9185	2.184	3.91183	4.28102	.	.	.	.	.	.	.	.	10	sp|Q9SJD4|LACS8_ARATH	Long chain acyl-CoA synthetase 8
Hrh_00799	.	.	.	.	-2.27754	.	.	.	-2.23297	.	.	.	.	.	.	.	.	17	tr|A0A2Z7BGU6|A0A2Z7BGU6_9LAMI	Ribulose-1,5 bisphosphate carboxylase/oxygenase large subunit N-methyltransferase, chloroplastic
Hrh_00800	.	.	.	.	.	1.41459	2.22741	.	.	.	.	.	.	.	.	.	.	16	tr|A0A2Z7BGU6|A0A2Z7BGU6_9LAMI	Ribulose-1,5 bisphosphate carboxylase/oxygenase large subunit N-methyltransferase, chloroplastic
Hrh_00801	.	.	-1.36742	-1.61369	-1.86823	.	.	.	.	.	.	.	.	.	.	.	.	14	sp|Q8S4Y1|THIC1_ARATH	Acetyl-CoA acetyltransferase, cytosolic 1
Hrh_00802	.	.	-5.14065	-7.12386	-7.06857	.	.	-1.88027	-1.8296	-4.9891	-4.87727	.	.	.	.	.	.	17	tr|A0A5A7QTB3|A0A5A7QTB3_STRAF	Protein translocase subunit SecA
Hrh_00804	.	.	.	1.1869	1.0741	.	.	.	.	.	.	.	.	.	.	.	.	2	sp|F4JFN3|HS906_ARATH	Heat shock protein 90-6, mitochondrial
Hrh_00805	.	.	.	1.30654	1.17479	.	.	1.38825	1.2555	.	.	.	.	.	.	.	.	10	tr|A0A2G9HJ50|A0A2G9HJ50_9LAMI	Dual-specificity kinase
Hrh_00811	.	.	-2.28417	-4.58777	-4.73176	-1.38715	-1.33351	-2.18548	-2.32489	.	.	.	.	.	1.02333	.	.	1	sp|Q38775|CDC2D_ANTMA	Cell division control protein 2 homolog D
Hrh_00812	.	.	-1.0741	2.10808	2.16791	.	.	3.27059	3.32954	.	.	.	.	.	.	.	.	15	sp|A0A0A1C930|HMR2A_PANGI	3-hydroxy-3-methylglutaryl coenzyme A reductase 2-A
Hrh_00813	.	.	.	-1.80667	.	.	.	-3.73146	.	.	.	.	.	.	.	.	.	12	sp|Q9S851|NAC31_ARATH	Protein CUP-SHAPED COTYLEDON 3
Hrh_00815	.	.	-1.7685	1.42232	.	.	.	3.28489	2.66327	.	.	.	.	.	.	.	.	15	sp|Q9TLC2|NU5C_TECST	NAD(P)H-quinone oxidoreductase subunit 5, chloroplastic
Hrh_00816	.	.	.	.	3.91983	4.74143	.	.	3.89504	.	.	.	.	.	-4.71999	.	.	10	sp|Q68RU8|TI214_PANGI	Protein TIC 214
Hrh_00817	1.00857	.	.	-3.1818	-3.6768	.	.	-2.30939	-2.80265	-3.5825	-3.12259	.	.	.	.	.	.	14	sp|P12859|G3PB_PEA	Glyceraldehyde-3-phosphate dehydrogenase B, chloroplastic
Hrh_00819	.	.	.	1.6659	1.70009	.	.	2.32824	2.36259	.	.	.	.	.	.	.	.	15	tr|A0A5A7QF94|A0A5A7QF94_STRAF	Canopy-like protein
Hrh_00820	.	.	.	3.45009	3.33831	.	.	3.72218	3.60984	.	.	.	.	.	.	.	.	10	sp|P93006|P2C27_ARATH	Probable protein phosphatase 2C 27
Hrh_00821	.	.	.	-2.17143	-2.35382	.	.	-2.63736	-2.81737	.	.	.	.	.	.	.	.	4	sp|Q9LM76|PUB44_ARATH	U-box domain-containing protein 44
Hrh_00823	.	.	.	1.08354	1.07252	.	.	1.16403	1.15249	.	.	.	.	.	.	.	.	10	tr|A0A2Z7B4R6|A0A2Z7B4R6_9LAMI	Uncharacterized protein
Hrh_00824	.	.	.	-3.41125	-2.91187	.	.	-1.63113	.	.	.	.	.	.	.	.	.	1	sp|Q9LDZ5|PBL21_ARATH	Probable serine/threonine-protein kinase PBL21
Hrh_00825	.	.	.	2.28399	2.10167	.	.	2.31192	2.12862	.	.	.	.	.	.	.	.	10	sp|Q9FDZ5|URGT6_ARATH	UDP-rhamnose/UDP-galactose transporter 6
Hrh_00827	.	.	.	2.25351	2.04599	.	.	2.75304	2.54525	-1.21297	.	.	.	.	.	.	.	10	sp|A2RVM0-2|TIC32_ARATH	Isoform 2 of Short-chain dehydrogenase TIC 32, chloroplastic
Hrh_00830	.	1.18669	.	3.32129	4.22275	1.76133	2.92865	3.28696	4.18988	2.47307	1.40047	1.07661	1.16756	.	-1.73885	.	.	10	sp|Q9FY79|LAC14_ARATH	Laccase-14
Hrh_00831	.	.	.	1.10313	1.17427	.	1.66751	.	.	2.78475	2.0928	.	.	.	-1.67542	1.08497	1.1729	18	sp|Q9FY79|LAC14_ARATH	Laccase-14
Hrh_00832	.	.	.	-1.27485	-1.37639	.	.	.	-1.03045	.	.	.	.	.	.	.	.	17	sp|Q94AI6|SEC6_ARATH	Exocyst complex component SEC6
Hrh_00833	.	.	.	-1.59734	-1.77056	.	.	-1.9933	-2.16201	.	.	.	.	.	.	.	.	1	sp|Q9LX20|ASPL1_ARATH	Aspartic proteinase-like protein 1
Hrh_00835	.	.	.	1.814	1.45831	.	.	2.39032	2.0341	.	.	.	.	.	.	.	.	15	sp|Q6Z8K4|MUB3_ORYSJ	Membrane-anchored ubiquitin-fold protein 3
Hrh_00838	.	.	.	1.27625	1.47973	.	.	1.14265	1.34552	1.36701	1.10124	.	.	.	.	.	.	9	sp|Q4FE47-2|XB35_ARATH	Isoform 2 of Putative E3 ubiquitin-protein ligase XBAT35
Hrh_00839	.	.	.	-1.14254	-1.52872	.	.	-2.00347	-2.38492	.	.	.	.	.	.	.	.	11	sp|Q9LW68|LSH4_ARATH	Protein LIGHT-DEPENDENT SHORT HYPOCOTYLS 4
Hrh_00840	.	.	.	1.26316	.	.	.	1.35407	.	.	.	.	.	.	.	.	.	10	sp|Q9SVM8|RBG2_ARATH	Glycine-rich RNA-binding protein 2, mitochondrial
Hrh_00841	.	.	.	2.02063	1.96539	.	.	2.51281	2.4566	.	.	.	.	.	.	.	.	10	tr|A0A2G9GT54|A0A2G9GT54_9LAMI	Uncharacterized protein
Hrh_00842	.	.	.	-4.99414	-5.10378	.	.	-3.98731	-4.09892	.	.	.	.	.	.	.	.	11	sp|Q9SVM9|CER26_ARATH	Protein ECERIFERUM 26
Hrh_00843	.	.	1.05903	.	.	.	.	.	.	.	.	.	.	.	.	.	.	14	tr|A0A5A7RI68|A0A5A7RI68_STRAF	Regulator of chromosome condensation family protein
Hrh_00844	.	.	.	1.36451	1.43913	.	.	1.82659	1.90203	.	.	.	.	.	.	.	.	15	sp|F4JUL9|ARPC4_ARATH	Actin-related protein 2/3 complex subunit 4
Hrh_00845	.	.	.	1.33857	1.22054	.	.	1.39234	1.2756	.	.	.	.	.	.	.	.	10	tr|A0A2G9GTT1|A0A2G9GTT1_9LAMI	DUF2052 domain-containing protein
Hrh_00847	.	.	.	1.9977	2.30634	.	.	2.02938	2.33899	.	.	.	.	.	.	.	.	10	tr|A0A5A7P8B9|A0A5A7P8B9_STRAF	Ypt/Rab-GAP domain of gyp1p superfamily protein
Hrh_00848	.	.	.	-1.02999	-1.05216	.	.	-1.07899	-1.09886	.	.	.	.	.	.	.	.	4	sp|O49169|EF1A_MANES	Elongation factor 1-alpha
Hrh_00849	.	.	.	.	-3.74942	.	.	.	-4.04968	.	.	.	.	.	.	.	.	11	sp|Q9FLP6|SUMO2_ARATH	Small ubiquitin-related modifier 2
Hrh_00850	.	.	.	-2.97924	-3.48691	-1.25709	-1.08696	-2.06518	-2.5735	-1.04834	-1.20424	.	.	.	.	.	.	1	--na--	--na--
Hrh_00851	.	.	.	.	1.04597	-3.13039	-2.56241	.	1.65376	1.6483	.	1.03769	.	1.10217	2.14085	.	.	13	sp|O48845|CYB5B_ARATH	Cytochrome b5 isoform B
Hrh_00853	.	.	.	1.59016	1.36738	.	.	1.36265	1.14031	.	.	.	.	.	.	.	.	2	tr|A0A2G9H3I9|A0A2G9H3I9_9LAMI	Non-lysosomal glucosylceramidase
Hrh_00856	.	.	.	-2.60178	-3.20857	-1.66146	-1.89137	.	-1.95825	-2.71273	-2.41539	.	.	.	.	.	.	17	sp|Q6TPH1|PPA23_ARATH	Purple acid phosphatase 23
Hrh_00857	.	.	.	-9.44908	-9.04597	-3.44972	-3.23888	-3.31669	-2.94449	-1.49295	-1.63685	.	.	.	2.5066	.	.	1	sp|Q9M8Z8|PLY8_ARATH	Probable pectate lyase 8
Hrh_00858	.	.	.	-1.35046	-1.17735	.	.	-1.34949	-1.17312	.	.	.	.	.	.	.	.	4	sp|Q7XDP2|ITPA_ORYSJ	Inosine triphosphate pyrophosphatase
Hrh_00860	.	.	.	.	.	3.11591	2.54779	.	.	.	.	.	.	.	-3.13616	.	.	16	sp|P58905|AMT11_SOLLC	Ammonium transporter 1 member 1
Hrh_00861	2.73557	1.73415	.	5.0355	3.98137	5.24931	4.2473	5.30607	4.25661	.	.	.	.	.	-2.50871	.	.	16	sp|O65782|C83B1_ARATH	Cytochrome P450 83B1
Hrh_00862	-2.06292	-1.88518	-1.37591	.	.	-2.38491	-2.20441	.	1.27091	.	.	.	.	.	.	.	.	13	sp|O65782|C83B1_ARATH	Cytochrome P450 83B1
Hrh_00863	-2.03955	-1.45464	-1.62636	-1.87564	.	-2.64127	-2.05335	.	.	1.3243	.	1.53223	.	1.07086	.	.	.	6	sp|O65782|C83B1_ARATH	Cytochrome P450 83B1
Hrh_00864	.	.	.	.	-1.01884	.	.	-1.55145	-1.72173	.	.	.	.	.	.	.	.	4	sp|Q84LK0|MSH1_ARATH	DNA mismatch repair protein MSH1, mitochondrial
Hrh_00866	.	.	-2.12131	-3.20781	-3.26758	.	.	.	-1.05718	-2.52446	-2.23539	.	.	.	.	.	.	14	sp|Q9SL05|PGR5_ARATH	Protein PROTON GRADIENT REGULATION 5, chloroplastic
Hrh_00867	.	.	.	2.5508	2.35981	.	.	2.35078	2.15999	.	.	.	.	.	.	.	.	10	--na--	--na--
Hrh_00868	.	.	-1.08895	2.45556	2.17043	.	.	3.6344	3.34882	.	.	.	.	.	.	.	.	15	sp|Q8RX56|UNC13_ARATH	Protein unc-13 homolog
Hrh_00870	.	.	.	-1.6672	-1.94937	.	.	-2.18957	-2.46728	.	.	.	.	.	.	.	.	11	sp|Q9LW68|LSH4_ARATH	Protein LIGHT-DEPENDENT SHORT HYPOCOTYLS 4
Hrh_00871	.	.	.	1.99852	1.84805	.	.	1.81592	1.66466	.	.	.	.	.	.	.	.	10	sp|Q4FE47-2|XB35_ARATH	Isoform 2 of Putative E3 ubiquitin-protein ligase XBAT35
Hrh_00873	.	.	.	.	.	.	.	.	.	3.34448	2.01823	.	.	.	.	.	.	18	--na--	--na--
Hrh_00877	.	.	-1.23176	.	.	.	.	.	.	.	.	.	.	.	.	.	.	13	sp|O04847|DV4H_CATRO	Deacetoxyvindoline 4-hydroxylase
Hrh_00878	.	.	.	-4.29605	-4.1535	.	.	-4.25838	-4.113	-2.46286	-2.47319	.	.	.	.	.	.	17	sp|Q8S9J8|CAP1_ARATH	Probable clathrin assembly protein At4g32285
Hrh_00879	.	-1.17534	.	-3.80899	-3.90645	.	-1.39272	-2.62798	-2.72014	-2.21597	.	.	.	.	.	.	.	5	sp|O50001|PRU1_PRUAR	Major allergen Pru ar 1
Hrh_00882	.	-2.41695	.	-3.29616	-3.05875	.	.	-4.03303	-3.78391	.	.	.	.	.	.	.	.	6	sp|Q8GWQ2|AHL20_ARATH	AT-hook motif nuclear-localized protein 20
Hrh_00883	.	.	.	-6.98018	-7.08602	.	.	-5.58442	-5.70192	.	.	.	.	.	.	.	.	17	sp|Q0WPQ2|ETR2_ARATH	Ethylene receptor 2
Hrh_00886	.	.	.	.	.	.	.	.	.	.	.	.	.	.	.	.	7.60623	3	tr|A0A5B7BPG6|A0A5B7BPG6_DAVIN	Uncharacterized protein
Hrh_00889	.	.	.	-2.48185	-2.71504	.	.	-1.49429	-1.72922	.	.	.	.	.	.	.	.	11	sp|Q0IXP9|AARE1_ORYSJ	Acylamino-acid-releasing enzyme 1
Hrh_00890	.	.	-1.09199	.	1.00649	.	.	2.0665	2.18807	.	.	.	.	.	.	.	.	15	sp|Q9LQC8|ARF2A_ARATH	ADP-ribosylation factor 2-A
Hrh_00891	.	.	.	.	.	.	.	-1.11413	.	.	.	.	.	.	.	.	.	12	sp|Q93V47|GG2_ARATH	Guanine nucleotide-binding protein subunit gamma 2
Hrh_00892	.	.	-2.00252	-1.5915	.	.	.	.	.	.	.	.	.	.	.	.	.	7	--na--	--na--
Hrh_00893	.	.	.	.	-2.99827	-2.50442	.	.	-7.86084	-3.56064	.	.	.	.	.	.	.	1	sp|Q8GTE3|RS3A_CICAR	40S ribosomal protein S3a
Hrh_00894	.	.	.	-8.87868	.	.	.	-3.14599	.	.	.	.	.	.	.	.	.	6	sp|P10978|POLX_TOBAC	Retrovirus-related Pol polyprotein from transposon TNT 1-94
Hrh_00895	-2.53929	.	.	-3.04639	-1.99358	-3.6616	-2.48423	-2.59838	.	2.09366	.	1.38594	.	.	.	.	.	6	tr|A0A068TST5|A0A068TST5_COFCA	LRRNT_2 domain-containing protein
Hrh_00896	.	.	-1.54355	-3.52354	-3.38789	.	.	-1.89163	-1.75539	-2.03829	-2.14281	.	.	.	.	.	.	14	sp|K4BW79|ENOX_SOLLC	2-methylene-furan-3-one reductase
Hrh_00897	.	.	.	-1.42041	-1.62492	.	.	.	.	.	.	.	.	.	.	.	.	4	tr|A0A2G9GJZ2|A0A2G9GJZ2_9LAMI	Uncharacterized protein
Hrh_00899	.	.	.	1.63422	1.34226	.	.	1.22903	.	.	.	.	.	.	.	.	.	2	tr|A0A4D8Y8Z0|A0A4D8Y8Z0_SALSN	Uncharacterized protein
Hrh_00900	.	.	.	-9.89454	-8.8988	.	.	-6.31235	-5.45085	.	.	.	.	.	.	.	.	11	sp|Q949Z1|PGLR4_ARATH	Polygalacturonase At1g48100
Hrh_00901	.	.	.	-2.89918	-3.18709	.	.	-2.46892	-2.76096	-1.33505	-1.22416	.	.	.	.	.	.	17	sp|O80439|RR31_ARATH	30S ribosomal protein S31, chloroplastic
Hrh_00903	.	.	.	.	.	.	.	.	.	.	1.19114	.	.	.	.	.	.	18	--na--	--na--
Hrh_00905	.	.	.	-1.79758	-1.25384	.	.	-1.84362	.	.	.	.	.	.	.	.	.	4	sp|Q9SD84|PDCB2_ARATH	PLASMODESMATA CALLOSE-BINDING PROTEIN 2
Hrh_00906	.	.	.	1.52487	1.43047	.	.	1.18503	1.09215	.	.	.	.	.	.	.	.	2	sp|B9GAG9|KTI12_ORYSJ	Protein KTI12 homolog
Hrh_00908	.	.	.	3.38435	3.3958	1.01503	.	3.40492	3.41727	.	.	.	.	.	.	.	.	10	tr|A0A2Z7CSZ0|A0A2Z7CSZ0_9LAMI	Asparagine synthetase domain-containing protein 1
Hrh_00910	.	.	.	.	1.02628	.	.	.	.	.	.	.	.	.	.	.	.	8	sp|Q9ZPR1|CD48B_ARATH	Cell division control protein 48 homolog B
Hrh_00912	.	.	.	5.78865	9.76342	.	.	5.8587	9.63096	.	.	.	.	.	.	.	.	10	--na--	--na--
Hrh_00913	.	.	.	-1.98384	-1.77822	.	.	-1.71553	.	.	.	.	.	.	.	.	.	12	tr|A0A2Z7CT86|A0A2Z7CT86_9LAMI	Reverse transcriptase domain-containing protein
Hrh_00915	.	-1.45829	.	-8.60798	-8.89787	-1.43288	-2.15326	-6.05876	-6.34989	-4.82281	-4.15076	.	.	.	.	.	.	1	tr|A0A2Z7CIL4|A0A2Z7CIL4_9LAMI	Uncharacterized protein
Hrh_00918	.	.	.	1.22136	.	.	.	1.79084	1.51336	.	.	.	.	.	.	.	.	15	sp|O80402|DCAM_NICSY	S-adenosylmethionine decarboxylase proenzyme
Hrh_00920	.	.	.	.	.	.	.	.	1.00744	.	.	.	.	.	.	.	.	15	sp|A8MQR0|WIT2_ARATH	WPP domain-interacting tail-anchored protein 2
Hrh_00921	.	.	.	-6.61876	-6.51061	-1.12839	.	-7.84948	-7.73107	-2.28699	-2.49267	.	.	.	.	.	.	1	--na--	--na--
Hrh_00923	.	.	-1.97833	.	-1.41445	.	-1.1378	1.09929	.	-1.91632	-1.03305	.	-1.56344	.	.	.	.	3	--na--	--na--
Hrh_00924	.	.	.	.	.	-1.9908	.	1.89825	.	.	.	.	.	.	2.33009	.	.	3	--na--	--na--
Hrh_00925	.	.	-1.01092	.	.	.	.	1.26648	.	.	.	.	.	.	.	.	.	3	sp|Q9ZPQ3|GEK1_ARATH	D-aminoacyl-tRNA deacylase
Hrh_00927	.	.	-1.32042	-1.86611	-1.937	.	.	.	.	.	-1.10998	.	.	.	.	.	.	17	sp|Q501D5|MCMBP_ARATH	Mini-chromosome maintenance complex-binding protein
Hrh_00928	.	.	.	-2.73289	-2.14016	.	.	-2.75264	-2.15814	.	.	.	.	.	.	.	.	1	sp|Q5XVC7|Y2048_ARATH	WEB family protein At2g40480
Hrh_00929	.	.	-2.33574	-3.83792	-4.16712	.	.	-1.40737	-1.73075	-1.97993	-1.5761	.	.	.	.	.	.	14	sp|Q9LYL9|Y3623_ARATH	BTB/POZ domain-containing protein At3g56230
Hrh_00930	.	.	.	-1.59875	-1.40557	.	.	-2.12292	-1.92501	.	.	.	.	.	.	.	.	11	sp|Q93VH6|GIF3_ARATH	GRF1-interacting factor 3
Hrh_00931	.	.	.	4.93338	5.38578	2.97246	2.34426	5.47687	5.92335	.	.	.	.	.	-1.71224	.	.	10	tr|M1T7T4|M1T7T4_CAMSI	ERF transcription factor ERF1
Hrh_00932	.	-1.39416	.	-1.4636	-2.56381	-2.24867	-2.75139	-1.38068	-2.47307	.	.	.	.	-1.08635	1.35832	.	.	5	sp|O80920|PYL4_ARATH	Abscisic acid receptor PYL4
Hrh_00933	.	.	.	12.4329	12.2829	.	.	12.0725	11.8986	.	.	.	.	.	.	.	.	10	sp|Q9SIZ2|IF2AH_ARATH	Eukaryotic translation initiation factor 2 subunit alpha homolog
Hrh_00935	.	.	.	.	.	.	.	1.58859	1.56986	.	.	.	.	.	.	.	.	15	sp|Q9FIE8|UXS3_ARATH	UDP-glucuronic acid decarboxylase 3
Hrh_00936	.	.	.	.	-1.32655	.	.	.	.	-1.23513	.	.	.	.	.	.	.	14	--na--	--na--
Hrh_00937	.	.	.	-1.26687	-1.36238	.	.	-1.21655	-1.31015	.	.	.	.	.	.	.	.	1	sp|B3H4F1|SP1L1_ARATH	Protein SPIRAL1-like 1
Hrh_00938	.	.	.	1.71428	1.18809	.	.	2.23119	1.70637	.	.	.	.	.	-1.01687	.	.	15	sp|Q6Z4H0|6PGL2_ORYSJ	Probable 6-phosphogluconolactonase 2
Hrh_00941	.	.	.	.	.	2.35418	.	1.57029	.	.	.	.	.	.	.	.	.	3	sp|Q33C38|RR14_NICTO	30S ribosomal protein S14, chloroplastic
Hrh_00942	1.21636	.	.	2.00916	.	.	.	1.83347	.	.	.	.	.	.	.	.	.	10	--na--	--na--
Hrh_00944	.	.	.	-1.3918	-1.67074	.	.	-2.63241	-2.89921	1.07962	.	.	.	.	.	.	.	12	--na--	--na--
Hrh_00946	.	.	.	.	.	.	.	1.2446	.	-1.4785	.	-1.09714	.	-1.19861	.	1.50553	.	5	--na--	--na--
Hrh_00947	.	.	.	-1.72109	-1.61995	.	.	.	.	.	.	.	.	.	.	.	.	11	sp|O23160|MYB73_ARATH	Transcription factor MYB73
Hrh_00948	.	.	-1.58206	.	.	.	.	1.78256	1.10676	-1.16034	.	.	.	.	.	.	.	3	--na--	--na--
Hrh_00950	.	-1.11356	.	-2.16193	-2.77901	.	-1.20467	-1.39616	-2.00927	.	1.05396	.	.	.	.	.	.	12	sp|Q9SZU7|KAI2_ARATH	Probable esterase KAI2
Hrh_00951	.	.	.	.	.	7.91748	.	.	.	.	.	.	.	.	-7.95811	.	.	11	--na--	--na--
Hrh_00952	.	.	-1.5817	.	.	.	.	3.42545	2.23459	.	.	.	-1.92123	.	.	.	.	15	--na--	--na--
Hrh_00953	.	.	-1.022	2.15021	2.26736	.	.	3.26091	3.37748	1.14212	.	.	.	.	-1.08759	.	.	15	--na--	--na--
Hrh_00954	.	.	.	.	.	.	.	1.09431	1.21769	.	.	.	.	.	.	.	.	9	tr|A0A2N9GE10|A0A2N9GE10_FAGSY	Uncharacterized protein
Hrh_00955	.	.	.	-2.60308	-2.95336	.	.	-2.18888	-2.53546	-1.41989	-1.49328	.	.	.	.	.	.	14	sp|Q9SZV0|RNC1_ARATH	Ribonuclease III domain-containing protein RNC1, chloroplastic
Hrh_00957	.	.	.	-2.26008	-2.43362	.	.	-1.93776	-2.10431	.	.	.	.	.	.	.	.	12	tr|A0A2Z7B7G5|A0A2Z7B7G5_9LAMI	Uncharacterized protein
Hrh_00958	.	.	.	-1.84432	-2.32146	.	.	-2.03625	-2.51272	.	.	.	.	.	.	.	.	12	--na--	--na--
Hrh_00960	.	.	.	1.26183	.	.	.	1.43258	1.06421	-1.02633	.	.	.	.	.	.	.	10	sp|Q9SZG0|HHP4_ARATH	Heptahelical transmembrane protein 4
Hrh_00961	-1.60808	-1.33225	-1.46953	-2.16023	-1.38875	-1.37437	-1.09753	.	.	.	.	.	.	.	.	.	.	6	tr|A0A2Z7B5W9|A0A2Z7B5W9_9LAMI	Uncharacterized protein
Hrh_00963	.	.	.	-4.20667	-4.20924	.	.	-3.03795	-3.03972	.	.	.	.	.	.	.	.	11	sp|Q9M2Y3|RLP44_ARATH	Receptor-like protein 44
Hrh_00964	.	.	-1.52668	-2.70551	-2.62296	-1.3489	-1.46543	-1.08901	-1.0052	-1.32717	-1.21815	.	.	.	.	.	.	1	sp|O48651|SQE1_PANGI	Squalene monooxygenase SE1
Hrh_00966	.	.	-1.18236	1.64746	1.53948	.	.	2.91938	2.81018	-2.71156	-2.56382	.	.	.	-1.35011	-1.54734	-1.63864	15	--na--	--na--
Hrh_00967	.	.	.	-5.62234	-5.51552	.	.	-6.1513	-6.04067	.	-1.0874	.	.	.	.	.	.	1	--na--	--na--
Hrh_00968	.	.	1.45619	.	-1.16749	.	.	-2.28882	-2.52878	.	.	.	.	.	.	.	.	4	tr|A0A2G9HFY3|A0A2G9HFY3_9LAMI	Conserved WD40 repeat-containing protein
Hrh_00969	.	.	.	-2.02165	-2.12181	.	.	-1.3339	-1.43389	.	.	.	.	.	.	.	.	17	sp|Q38827|IAA9_ARATH	Auxin-responsive protein IAA9
Hrh_00970	.	.	.	-3.79182	-3.86101	.	-2.66492	-2.82379	-2.87991	.	1.36677	.	.	.	2.65691	.	.	12	sp|Q9LSK9|Y5566_ARATH	Uncharacterized protein At5g65660
Hrh_00971	.	.	.	.	.	.	.	.	1.05289	.	.	.	.	.	.	.	.	13	tr|A0A2G9HVW1|A0A2G9HVW1_9LAMI	PB1 domain-containing protein
Hrh_00972	.	.	.	4.98045	5.07922	.	.	4.70357	4.79835	.	.	.	.	.	.	.	.	10	--na--	--na--
Hrh_00973	.	.	.	7.30157	7.20207	.	.	7.39803	7.29875	.	.	.	.	.	.	.	.	10	tr|A0A5C7IBQ9|A0A5C7IBQ9_9ROSI	CCHC-type domain-containing protein
Hrh_00974	.	.	.	5.39058	8.77713	.	.	.	.	.	.	.	.	.	.	.	.	2	tr|A0A061EHR9|A0A061EHR9_THECC	Cysteine-rich RLK (RECEPTOR-like protein kinase) 8, putative
Hrh_00975	.	.	.	1.22196	1.084	.	.	1.2593	1.12235	.	.	.	.	.	.	.	.	10	sp|P28188|RAD2A_ARATH	Ras-related protein RABD2a
Hrh_00976	.	.	-3.65537	.	.	.	.	10.8375	10.6646	.	.	.	.	.	.	.	.	15	sp|P29111|OLEO2_BRANA	Major oleosin NAP-II (Fragment)
Hrh_00977	.	.	.	3.13931	2.34193	.	1.89301	2.13573	.	.	.	.	.	.	-1.70027	.	.	2	sp|Q40478|ERF5_TOBAC	Ethylene-responsive transcription factor 5
Hrh_00978	.	.	.	-1.78781	.	.	.	-2.32647	-2.03009	.	.	.	.	.	.	.	.	12	sp|Q9FZ45|Y1686_ARATH	Uncharacterized membrane protein At1g16860
Hrh_00979	.	.	1.71345	1.69391	1.67823	.	.	.	.	.	.	.	.	.	.	.	.	8	sp|Q9C8Z4|HEAT1_ARATH	Uncharacterized protein At3g06530
Hrh_00980	.	.	.	-2.86201	-3.12626	.	.	-2.8623	-3.12416	.	.	.	.	.	.	.	.	11	sp|Q9SXB8|Y1133_ARATH	G-type lectin S-receptor-like serine/threonine-protein kinase At1g11330
Hrh_00981	.	.	2.16556	2.44252	3.06815	.	.	.	.	.	.	.	.	.	.	.	.	2	sp|Q94HW2|POLR1_ARATH	Retrovirus-related Pol polyprotein from transposon RE1
Hrh_00982	.	.	.	1.33206	1.04327	.	.	1.11348	.	.	.	.	.	.	.	.	.	2	sp|Q3E875|RGAPX_ARATH	Uncharacterized Rho GTPase-activating protein At5g61530
Hrh_00987	.	.	.	-7.62968	-7.24217	-1.68692	-1.20358	-10.4359	-9.89292	-3.40659	-3.87534	.	.	.	.	.	.	1	sp|Q949Q5|PSAO_ARATH	Photosystem I subunit O
Hrh_00988	.	.	.	-1.43372	-1.64973	-1.60545	-1.91151	-1.54289	-1.75487	.	.	.	.	.	1.43041	.	.	5	--na--	--na--
Hrh_00990	.	.	.	1.45613	1.49016	.	.	.	.	.	.	.	.	.	.	.	.	2	sp|O04492|DRB1_ARATH	Double-stranded RNA-binding protein 1
Hrh_00993	.	.	.	.	.	.	.	.	-7.1282	2.47041	.	.	.	.	.	.	.	18	--na--	--na--
Hrh_00994	.	.	.	-2.41528	-2.58707	.	.	-3.13394	-3.3028	.	.	.	.	.	.	.	.	12	--na--	--na--
Hrh_00995	.	.	.	-2.28515	-3.08649	.	.	-4.27476	-5.05712	.	2.38206	.	-2.20209	.	.	.	.	12	--na--	--na--
Hrh_00996	.	.	.	.	.	.	.	1.01874	1.02434	.	.	.	.	.	.	.	.	10	sp|P31265|TCTP1_ARATH	Translationally-controlled tumor protein 1
Hrh_00997	.	.	.	-1.30516	-1.26573	.	.	-1.34606	-1.30647	.	.	.	.	.	.	.	.	4	sp|Q9SGD2|GT29A_ARATH	Beta-1,6-galactosyltransferase GALT29A
Hrh_00998	.	.	.	.	.	.	.	-1.02917	-1.04039	.	.	.	.	.	.	.	.	17	--na--	--na--
Hrh_00999	.	.	.	.	-8.09462	.	.	.	-7.86415	.	8.20597	-8.43668	.	-8.42575	.	.	.	5	--na--	--na--
Hrh_01000	-7.7903	.	.	.	.	-7.79506	.	.	.	.	.	.	.	.	.	.	.	6	--na--	--na--
Hrh_01001	.	.	.	.	.	.	.	1.50658	1.69266	.	.	.	.	.	.	.	.	15	tr|A0A2Z7AUN6|A0A2Z7AUN6_9LAMI	Armadillo-like helical domain containing protein
Hrh_01003	.	.	.	1.18444	1.21959	.	.	1.00843	1.0425	.	.	.	.	.	.	.	.	10	sp|Q652L2|HIRA_ORYSJ	Protein HIRA
Hrh_01004	.	.	.	-1.21335	-1.15688	.	.	-1.3364	-1.28016	.	.	.	.	.	.	.	.	4	--na--	--na--
Hrh_01005	.	.	.	1.25434	1.07635	.	.	.	.	.	.	.	.	.	.	.	.	2	sp|Q8W4D0|CPY71_ARATH	Peptidyl-prolyl cis-trans isomerase CYP71
Hrh_01007	.	.	.	-2.22864	-1.71046	.	.	-2.39284	-1.87716	1.52855	.	.	.	.	.	.	.	12	tr|A0A2P5AH67|A0A2P5AH67_PARAD	Zinc finger, TTF-type
Hrh_01010	.	.	.	.	.	.	-1.81708	.	.	.	.	.	.	.	.	.	.	18	--na--	--na--
Hrh_01013	.	.	.	1.28676	1.80355	.	.	2.11209	2.62894	.	.	.	.	.	.	.	.	15	sp|H2DH17|C7A22_PANGI	Cytochrome P450 CYP749A22
Hrh_01015	.	.	.	.	.	1.91838	.	.	.	.	.	.	-1.24332	.	-1.21391	.	.	16	--na--	--na--
Hrh_01016	-1.81516	-1.99936	.	-4.25564	-4.09741	-1.81314	-1.99502	-4.10169	-3.94092	-1.40019	.	.	.	.	.	.	.	1	sp|Q9LZD8|U89A2_ARATH	UDP-glycosyltransferase 89A2
Hrh_01018	.	.	.	1.71093	1.60417	.	.	1.14112	1.04095	.	.	.	.	.	.	.	.	2	sp|O03982|HIP39_ARATH	Heavy metal-associated isoprenylated plant protein 39
Hrh_01019	.	.	.	-4.17054	.	.	.	-3.57203	.	.	.	.	.	.	.	.	.	17	tr|A0A2P5A3N0|A0A2P5A3N0_PARAD	Uncharacterized protein
Hrh_01020	.	.	.	.	.	4.94309	.	.	.	.	.	.	-4.87123	.	.	.	-8.18371	18	--na--	--na--
Hrh_01021	-1.5296	.	.	.	-2.20965	-4.04196	-3.999	-8.7852	-8.7824	.	.	.	.	.	.	.	.	1	--na--	--na--
Hrh_01022	.	.	.	.	.	.	.	.	1.5979	.	.	.	.	.	.	.	.	13	tr|A0A022QBZ7|A0A022QBZ7_ERYGU	Uncharacterized protein
Hrh_01023	.	.	.	.	.	.	.	2.03781	.	.	.	.	.	.	.	.	.	15	tr|A0A2Z7BNP0|A0A2Z7BNP0_9LAMI	DNA-directed primase/polymerase protein
Hrh_01024	.	.	.	-2.53098	-2.07186	.	.	-1.53091	-1.07142	.	.	.	.	.	.	.	.	11	tr|A0A2Z7D5H6|A0A2Z7D5H6_9LAMI	Nuclear factor 1 A-type isoform 1
Hrh_01025	.	.	.	-3.52362	-3.2832	.	.	-3.00099	-2.7593	.	.	.	.	.	.	.	.	11	tr|A0A2Z7CW13|A0A2Z7CW13_9LAMI	Uncharacterized protein
Hrh_01026	.	.	.	1.45564	2.03129	.	.	.	.	.	.	.	.	.	.	.	.	2	sp|Q9FXH6|CNGC8_ARATH	Putative cyclic nucleotide-gated ion channel 8
Hrh_01027	.	.	.	-2.36422	-2.63616	.	.	-3.40582	-3.67873	-1.69169	-1.52756	.	.	.	.	.	.	14	sp|O22056|SIGB_ARATH	RNA polymerase sigma factor sigB
Hrh_01029	-8.80666	.	.	.	.	-8.8149	.	.	.	.	.	.	3.79007	.	.	.	.	7	--na--	--na--
Hrh_01030	.	.	.	1.67941	1.92623	.	.	1.34312	1.59279	.	.	.	.	.	.	.	.	2	sp|Q7F8R0|C3H14_ORYSJ	Zinc finger CCCH domain-containing protein 14
Hrh_01032	.	.	.	1.23205	1.21489	.	.	.	.	.	.	.	.	.	.	.	.	9	tr|A0A2Z7B0Z1|A0A2Z7B0Z1_9LAMI	Protein kinase domain-containing protein
Hrh_01033	-1.24631	.	.	.	1.96846	.	.	1.66361	2.67971	2.01933	1.04147	.	.	.	.	.	.	15	sp|O64884|OFT20_ARATH	O-fucosyltransferase 20
Hrh_01035	.	.	.	.	.	-1.44615	-1.61141	.	.	-1.05967	-1.01517	.	.	.	.	.	.	13	sp|Q76MV0|H32_TOBAC	Histone H3.2
Hrh_01036	.	.	.	2.31623	1.9981	.	.	2.59101	2.27349	.	.	.	.	.	.	.	.	10	sp|Q9LHJ8|SAP5_ARATH	Zinc finger A20 and AN1 domain-containing stress-associated protein 5
Hrh_01041	.	.	.	-5.08341	-5.35104	.	-1.01458	-3.64227	-3.91336	.	.	.	.	.	.	.	.	17	sp|F4K4C5|KN14S_ARATH	Kinesin-like protein KIN-14S
Hrh_01042	-1.64073	.	.	.	.	-1.92502	-1.11965	.	.	1.73314	.	.	.	.	.	.	.	6	tr|A0A2Z7B307|A0A2Z7B307_9LAMI	PMEI domain-containing protein
Hrh_01043	.	.	-1.65661	-2.28193	-2.43127	.	.	.	.	-1.71652	-1.5597	.	.	.	.	.	.	17	sp|Q94CJ5|RER4_ARATH	Protein RETICULATA-RELATED 4, chloroplastic
Hrh_01045	.	.	.	2.70192	1.2537	.	.	2.05862	.	-3.14028	-1.6522	-1.48521	-1.48729	-1.43039	.	.	.	2	tr|A0A2Z7C1Q0|A0A2Z7C1Q0_9LAMI	Uncharacterized protein
Hrh_01047	.	.	.	.	.	4.3153	3.52778	.	.	.	.	.	.	.	-2.72942	.	.	16	--na--	--na--
Hrh_01048	.	.	.	.	.	1.31379	1.29509	.	.	.	.	.	.	.	.	.	.	16	sp|P80680|FTRV_MAIZE	Ferredoxin-thioredoxin reductase, variable chain
Hrh_01049	.	.	.	1.05567	.	.	.	1.18422	1.06318	.	.	.	.	.	.	.	.	10	tr|A0A438FP99|A0A438FP99_VITVI	Uncharacterized protein
Hrh_01051	.	.	1.05061	.	.	.	.	.	.	.	.	.	.	.	.	.	.	18	sp|Q84TI3|OBE4_ARATH	Protein OBERON 4
Hrh_01052	.	.	.	1.87034	1.81421	.	.	2.08808	2.03247	.	.	.	.	.	.	.	.	10	sp|Q500V5|AGDP1_ARATH	Protein AGENET DOMAIN (AGD)-CONTAINING P1
Hrh_01053	.	.	.	-3.11347	-3.10568	.	.	-2.11259	-2.10607	.	.	.	.	.	.	.	.	17	sp|Q8VZ10|SOQ1_ARATH	Protein SUPPRESSOR OF QUENCHING 1, chloroplastic
Hrh_01054	.	.	.	-8.70055	.	.	.	-8.49354	.	5.15802	3.75747	.	.	.	.	-2.95777	.	18	--na--	--na--
Hrh_01055	.	.	2.88606	3.28847	4.59413	.	.	.	.	4.31959	4.1109	.	.	.	.	.	.	9	--na--	--na--
Hrh_01056	.	.	3.12246	4.31005	4.46757	.	.	.	.	.	.	.	.	.	.	.	.	2	--na--	--na--
Hrh_01057	.	.	.	1.718	1.85252	.	.	2.03537	2.16962	.	.	.	.	.	.	.	.	10	sp|Q84J70|DI193_ARATH	Protein DEHYDRATION-INDUCED 19 homolog 3
Hrh_01058	.	.	.	2.63617	2.8194	.	.	2.86646	3.05044	.	.	.	.	.	.	.	.	10	tr|A0A2Z7D0K9|A0A2Z7D0K9_9LAMI	Uncharacterized protein
Hrh_01061	.	.	.	-3.82708	-3.41905	.	.	-2.38679	-1.9791	.	.	.	.	.	.	.	.	11	--na--	--na--
Hrh_01062	.	.	-1.0481	2.89117	2.43221	1.08363	.	4.0262	3.5681	-1.08144	.	.	.	.	.	.	.	15	sp|O04023|SRC2_ARATH	Protein SRC2 homolog
Hrh_01063	.	.	.	.	.	.	.	-1.21515	.	.	.	.	.	.	.	.	.	12	sp|Q940Y3|ARID3_ARATH	AT-rich interactive domain-containing protein 3
Hrh_01069	.	.	.	.	.	.	.	.	.	2.08515	1.59478	.	.	.	.	.	.	18	sp|P32295|ARG7_VIGRR	Indole-3-acetic acid-induced protein ARG7
Hrh_01070	.	.	.	.	.	.	.	-1.1802	-1.32019	.	.	.	.	.	.	.	.	4	sp|O65693|RBFA_ARATH	Probable ribosome-binding factor A, chloroplastic
Hrh_01072	.	.	.	3.93169	4.90166	.	.	3.71919	4.68314	2.05214	.	.	.	.	.	.	.	10	tr|A0A2P6RHK9|A0A2P6RHK9_ROSCH	Putative nucleotidyltransferase, Ribonuclease H
Hrh_01074	.	.	.	.	.	.	.	.	.	8.65417	.	7.70311	.	.	.	.	.	18	tr|A0A4D8Z2K6|A0A4D8Z2K6_SALSN	SAUR family protein
Hrh_01075	.	.	.	1.58186	1.89572	.	.	2.10802	2.42119	.	.	.	.	.	.	.	.	15	sp|Q9STG9|ASE2_ARATH	Amidophosphoribosyltransferase 2, chloroplastic
Hrh_01076	.	.	.	.	-1.34896	.	.	.	.	-1.39416	.	.	.	.	.	.	.	14	sp|Q39613|CYPH_CATRO	Peptidyl-prolyl cis-trans isomerase
Hrh_01077	.	.	.	-2.98215	-2.79147	-1.13596	.	-1.82973	-1.63963	.	-1.15296	.	.	.	.	.	.	1	sp|A0A1P8B760|AMI4G_ARATH	Probable amidase At4g34880
Hrh_01078	.	.	.	-3.87188	-4.09418	-1.0787	-1.37753	-2.12978	-2.35519	-1.28696	-1.07094	.	.	.	1.02587	.	.	17	sp|Q9SS03|DIR21_ARATH	Dirigent protein 21
Hrh_01079	.	.	.	.	.	.	.	.	.	1.91308	1.84875	.	.	.	.	.	.	18	sp|F4I9E1|NFD4_ARATH	Protein NUCLEAR FUSION DEFECTIVE 4
Hrh_01080	.	.	-1.10164	.	.	.	.	.	.	.	.	.	.	.	.	.	.	13	sp|O24030|PSA7_SOLLC	Proteasome subunit alpha type-7
Hrh_01081	.	.	.	-2.40304	-2.14318	.	.	.	.	.	.	.	.	.	.	.	.	1	sp|P81393|MYB08_ANTMA	Myb-related protein 308
Hrh_01083	.	.	.	2.49027	2.77198	.	.	2.61434	2.89561	.	.	.	.	.	.	.	.	10	sp|Q9SKR2|SYT1_ARATH	Synaptotagmin-1
Hrh_01084	.	.	.	-1.36588	-1.57627	.	.	-1.51827	-1.72073	.	.	.	.	.	.	.	.	11	sp|O04369|RAC1_LOTJA	Rac-like GTP-binding protein RAC1
Hrh_01085	.	.	.	-1.23267	-1.34136	.	.	-1.36978	-1.47901	.	.	.	.	.	.	.	.	4	sp|O22468|MSI2_ARATH	WD-40 repeat-containing protein MSI2
Hrh_01086	.	.	-2.12519	.	.	.	.	4.55554	2.78603	.	.	.	.	.	.	.	.	15	sp|B7TWW5|SQE2_PANGI	Squalene monooxygenase SE2
Hrh_01087	.	1.64628	.	7.63751	8.38605	.	1.5857	7.48732	8.23247	.	.	.	.	.	.	.	.	10	sp|Q9LDD1|BRG3_ARATH	Probable BOI-related E3 ubiquitin-protein ligase 3
Hrh_01088	.	.	.	1.67079	1.63454	.	.	1.22751	1.19179	.	.	.	.	.	.	.	.	2	sp|Q9ZVX1|UBC23_ARATH	Probable ubiquitin-conjugating enzyme E2 23
Hrh_01090	.	.	.	-1.61329	-1.65795	.	.	-1.76911	-1.81306	.	.	.	.	.	.	.	.	11	sp|Q5Z8P0|P2C60_ORYSJ	Probable protein phosphatase 2C 60
Hrh_01091	.	.	-1.50346	2.25029	1.28704	.	.	3.84188	2.87843	.	.	-1.32399	-1.13941	.	.	.	.	15	tr|A0A2Z7B8L0|A0A2Z7B8L0_9LAMI	Uncharacterized protein
Hrh_01092	.	.	.	-2.50627	-2.57425	.	.	-1.30088	-1.36772	.	.	.	.	.	.	.	.	17	sp|Q39227|SMT2_ARATH	24-methylenesterol C-methyltransferase 2
Hrh_01094	-1.40937	.	.	-3.29734	-3.07743	.	.	.	.	1.20391	1.29025	.	.	.	-1.54663	.	.	12	sp|Q29PU2|SAU76_ARATH	Auxin-responsive protein SAUR76
Hrh_01095	.	.	.	-3.39422	.	.	.	.	.	.	.	.	.	.	.	-3.03614	.	7	tr|A0A2Z7A975|A0A2Z7A975_9LAMI	Uncharacterized protein
Hrh_01096	.	.	-1.41243	.	-1.03895	.	.	.	.	-3.11304	-3.01618	.	.	.	.	.	.	14	sp|Q6QPJ6|PRXQ_POPJC	Peroxiredoxin Q, chloroplastic
Hrh_01097	.	.	-2.01854	.	-1.65038	.	.	1.1573	.	-1.88955	.	.	.	.	.	.	.	3	tr|A0A2G9HRB6|A0A2G9HRB6_9LAMI	Uncharacterized protein
Hrh_01100	.	.	.	1.13969	1.21087	.	.	1.08494	1.15583	.	.	.	.	.	.	.	.	10	sp|Q7XJN0|RH17_ARATH	DEAD-box ATP-dependent RNA helicase 17
Hrh_01101	.	.	.	-3.13022	-3.26618	.	-1.04957	-2.11371	-2.25255	-1.41451	-1.01022	.	.	.	.	.	.	17	--na--	--na--
Hrh_01103	.	.	.	.	.	-2.28318	-1.82524	.	1.63695	.	.	.	.	.	2.13133	.	.	13	sp|Q9LMA8|TI10A_ARATH	Protein TIFY 10A
Hrh_01105	-1.56644	.	.	-4.33278	.	-3.23724	.	-2.62703	.	.	.	.	.	.	.	.	.	6	sp|Q9M1L7|PRK3_ARATH	Pollen receptor-like kinase 3
Hrh_01107	.	.	-1.3877	-1.49029	-1.58404	.	.	.	.	.	.	.	.	.	.	.	.	17	tr|A0A2Z7A0W4|A0A2Z7A0W4_9LAMI	Cupin_5 domain-containing protein
Hrh_01108	.	.	.	1.39094	2.62218	.	.	.	2.10926	3.59463	2.6251	.	.	.	.	.	.	18	tr|A0A2Z7A0G9|A0A2Z7A0G9_9LAMI	Uncharacterized protein
Hrh_01109	.	.	.	.	.	.	.	.	.	.	-3.13028	.	.	.	.	.	.	13	sp|Q9ZUF4|RIPK_ARATH	Serine/threonine-protein kinase RIPK
Hrh_01110	.	.	.	-3.87645	-3.66974	.	.	-2.36611	-2.16883	.	.	.	.	.	.	.	.	1	--na--	--na--
Hrh_01111	.	.	.	1.90558	1.95585	.	.	2.29659	2.34596	.	.	.	.	.	.	.	.	10	sp|Q9M2J9|BET11_ARATH	Bet1-like SNARE 1-1
Hrh_01112	.	.	.	-1.89072	.	.	.	-2.0685	.	.	.	.	.	.	.	.	.	1	--na--	--na--
Hrh_01113	.	.	.	.	.	.	.	-1.26324	-1.21734	.	.	.	.	.	.	.	.	17	sp|Q8S8F5|EF4L3_ARATH	Protein ELF4-LIKE 3
Hrh_01117	.	.	.	.	.	.	.	-1.44541	-1.41191	.	.	.	.	.	.	.	.	4	sp|Q9FRS4|PPR22_ARATH	Pentatricopeptide repeat-containing protein At1g08610
Hrh_01118	.	.	.	2.1186	3.42809	.	.	2.4208	3.7111	2.70064	.	.	.	.	.	.	.	10	sp|P31843|RRPO_OENBE	RNA-directed DNA polymerase homolog
Hrh_01119	.	.	.	2.80968	3.21057	.	.	2.07126	2.47537	.	.	.	.	.	.	.	.	2	sp|O82645|IQM1_ARATH	IQ domain-containing protein IQM1
Hrh_01121	.	.	-1.6798	-1.88976	-1.15037	-2.05397	-1.75145	.	.	1.33456	.	.	.	.	.	.	.	6	sp|F4K956|A70_ARATH	Pathogen-associated molecular patterns-induced protein A70
Hrh_01122	.	.	.	-2.26985	-2.24338	.	.	-1.59392	-1.5659	.	.	.	.	.	.	.	.	14	--na--	--na--
Hrh_01123	.	.	.	-3.13484	-2.89302	-1.35243	-1.458	-3.19706	-2.96296	.	.	.	.	.	.	.	.	12	tr|A0A2Z7AJD6|A0A2Z7AJD6_9LAMI	Pentatricopeptide repeat-containing protein chloroplastic
Hrh_01124	.	.	.	-2.03658	-2.01841	.	.	-2.16982	-2.14912	.	.	.	.	.	.	.	.	4	sp|Q9SZI6|GAT22_ARATH	Putative GATA transcription factor 22
Hrh_01127	.	.	.	.	.	.	.	.	.	.	.	.	.	.	-1.00545	.	.	16	--na--	--na--
Hrh_01128	.	.	-2.80965	-3.82105	-3.8058	.	.	.	.	-2.78459	-2.91069	.	.	.	.	.	.	14	KZV29634.1	pentatricopeptide repeat-containing protein [Dorcoceras hygrometricum]
Hrh_01129	.	.	.	.	.	.	.	.	-1.401	.	.	.	.	.	.	.	.	12	sp|Q0WUG6|SBT61_ARATH	Subtilisin-like protease SBT6.1
Hrh_01130	.	.	.	-1.38086	-1.32094	.	.	-1.87879	-1.81803	-2.00751	-2.09802	.	.	.	.	.	.	17	sp|Q66GI4|PRRP1_ARATH	Proteinaceous RNase P 1, chloroplastic/mitochondrial
Hrh_01131	.	.	-1.66826	2.10873	2.47874	.	.	3.86232	4.23377	-1.24644	-1.41054	.	.	.	.	.	.	15	tr|A0A2G9HSM9|A0A2G9HSM9_9LAMI	Uncharacterized protein
Hrh_01132	-2.39846	-1.04475	-1.81541	-1.53263	.	-3.64022	-2.28561	.	2.12469	1.66247	.	1.76661	1.35549	1.77258	1.24702	.	1.00018	13	tr|A0A5J5A2P9|A0A5J5A2P9_9ASTE	LRRNT_2 domain-containing protein
Hrh_01133	.	.	.	.	.	.	.	.	.	1.22461	.	.	.	.	.	.	.	18	sp|Q9T048|DRL27_ARATH	Disease resistance protein At4g27190
Hrh_01134	.	.	.	.	.	.	.	-2.29734	-2.17824	.	.	.	.	.	.	.	.	4	--na--	--na--
Hrh_01135	.	.	.	-2.15061	-2.17966	.	.	.	-1.01906	.	.	.	.	.	.	.	.	11	tr|A0A022QSR3|A0A022QSR3_ERYGU	Hydrolase_4 domain-containing protein
Hrh_01136	.	.	.	-1.1063	.	-1.06023	.	-1.06923	.	1.53576	.	.	.	.	.	.	.	18	sp|Q6VAA5|U89B2_STERE	UDP-glycosyltransferase 89B2
Hrh_01137	.	.	.	.	.	.	.	.	.	1.11528	.	.	.	.	.	.	.	12	sp|Q6VAA5|U89B2_STERE	UDP-glycosyltransferase 89B2
Hrh_01138	.	.	.	2.84333	2.48905	.	.	2.68516	2.33159	.	1.24699	.	.	.	.	.	.	10	--na--	--na--
Hrh_01139	.	.	.	.	.	.	.	1.29381	.	.	.	.	.	.	.	.	.	3	sp|Q9C688|RAVL3_ARATH	AP2/ERF and B3 domain-containing transcription factor At1g51120
Hrh_01141	.	.	1.71773	.	.	.	.	-2.16111	-1.97952	.	.	.	.	.	.	.	.	11	sp|O65554|CIPK6_ARATH	CBL-interacting serine/threonine-protein kinase 6
Hrh_01142	.	.	.	-1.03113	.	-1.30894	-1.13426	-2.06845	-1.94207	.	.	.	.	.	.	.	.	11	sp|O65554|CIPK6_ARATH	CBL-interacting serine/threonine-protein kinase 6
Hrh_01144	.	.	.	1.35069	1.38406	.	.	1.04032	1.07424	.	.	.	.	.	.	.	.	2	tr|A0A022R6M2|A0A022R6M2_ERYGU	SRP54 domain-containing protein
Hrh_01148	.	.	1.03807	1.32497	1.46042	.	-1.04228	.	.	.	.	.	.	.	.	.	.	2	--na--	--na--
Hrh_01149	.	.	.	-2.60771	-2.58344	.	.	-1.5709	-1.54487	.	.	.	.	.	.	.	.	17	sp|F4JRE0|TMN12_ARATH	Transmembrane 9 superfamily member 12
Hrh_01152	.	.	.	.	1.05713	.	.	.	.	.	.	.	.	.	.	.	.	9	sp|Q9SS94|CD48C_ARATH	Cell division control protein 48 homolog C
Hrh_01156	.	.	-1.18567	.	.	.	.	.	1.04614	.	.	.	.	.	.	.	.	13	sp|Q8S8Q6|TET8_ARATH	Tetraspanin-8
Hrh_01157	1.37852	.	.	.	.	1.43775	.	.	.	.	.	.	.	.	.	.	.	16	sp|Q8H1Z0|CER3_ARATH	Very-long-chain aldehyde decarbonylase CER3
Hrh_01158	.	.	.	-1.08419	-1.23616	.	.	-1.71437	-1.86635	.	.	.	.	.	.	.	.	11	tr|A0A2G9HX61|A0A2G9HX61_9LAMI	Histone acetyltransferase
Hrh_01160	.	.	.	-1.31152	-1.08791	.	.	.	.	.	.	.	.	.	.	.	.	14	tr|A0A5J5AIJ4|A0A5J5AIJ4_9ASTE	Uncharacterized protein
Hrh_01161	-1.4008	.	.	-4.11475	-3.86247	.	.	-2.60836	-2.35823	.	.	.	.	.	.	.	.	1	sp|Q9FHH8|COL5_ARATH	Zinc finger protein CONSTANS-LIKE 5
Hrh_01163	-1.06372	.	.	.	.	.	.	.	.	.	.	.	.	.	-1.01448	.	.	13	--na--	--na--
Hrh_01166	.	.	.	-3.31858	-3.69472	.	.	-2.21741	-2.59063	.	.	.	.	.	.	.	.	4	tr|A0A022RBB4|A0A022RBB4_ERYGU	Uncharacterized protein
Hrh_01167	.	.	.	2.12426	2.12042	.	.	2.48354	2.47912	.	.	.	.	.	.	.	.	10	sp|Q9CAZ0|SKI24_ARATH	F-box protein SKIP24
Hrh_01169	.	.	.	-2.27961	-2.16777	.	.	-2.76132	-2.64526	.	.	.	.	.	.	.	.	11	sp|Q6DBG8|ARAD1_ARATH	Probable arabinosyltransferase ARAD1
Hrh_01170	.	.	.	-2.11176	-2.27533	.	-1.51064	.	.	.	.	.	.	.	.	.	.	1	--na--	--na--
Hrh_01171	.	.	-1.04727	-1.67478	-1.48794	.	.	.	.	.	.	.	.	.	.	.	.	11	sp|Q9FF66|UBC22_ARATH	Ubiquitin-conjugating enzyme E2 22
Hrh_01175	.	.	.	-1.42252	-1.18232	.	.	-1.45854	-1.2168	.	.	.	.	.	.	.	.	12	tr|A0A151TDM3|A0A151TDM3_CAJCA	Uncharacterized protein
Hrh_01176	.	.	.	2.1851	2.29745	.	.	1.93994	2.05314	.	.	.	.	.	.	.	.	10	sp|Q9C5Z3|EIF3E_ARATH	Eukaryotic translation initiation factor 3 subunit E
Hrh_01177	.	.	.	.	1.48932	.	.	.	.	.	.	.	.	.	.	.	.	2	tr|A0A075T9N5|A0A075T9N5_CAMSI	Gag-pol (Fragment)
Hrh_01178	.	.	.	.	1.3947	.	.	1.05827	1.82951	.	.	.	.	.	.	.	.	13	sp|Q9M2L4|ACA11_ARATH	Putative calcium-transporting ATPase 11, plasma membrane-type
Hrh_01180	.	.	-1.31235	-1.40171	-1.4081	.	.	.	.	.	.	.	.	.	.	.	.	14	tr|A0A022RRA7|A0A022RRA7_ERYGU	Uncharacterized protein
Hrh_01182	.	.	1.44258	-1.10894	.	.	.	-2.46932	-2.16466	.	.	.	.	.	.	.	.	12	--na--	--na--
Hrh_01188	.	1.6455	.	.	.	.	.	.	.	.	-7.75955	.	.	.	1.6355	.	.	14	sp|Q9SZ45|MICU_ARATH	Calcium uptake protein, mitochondrial
Hrh_01189	.	1.04308	.	-2.05406	-2.3385	.	.	-1.50521	-1.791	-2.60293	-2.84856	.	.	.	.	.	.	14	sp|Q9C595|YLMG2_ARATH	YlmG homolog protein 2, chloroplastic
Hrh_01190	.	.	.	1.35116	1.37321	.	.	1.19445	1.21732	.	.	.	.	.	.	.	.	10	sp|Q94AG6|SAMC1_ARATH	S-adenosylmethionine carrier 1, chloroplastic/mitochondrial
Hrh_01194	.	.	3.36556	4.46467	5.76762	.	.	.	.	.	.	.	.	.	.	.	.	2	sp|P41152|HSF30_SOLPE	Heat shock factor protein HSF30
Hrh_01195	.	.	.	.	.	.	.	8.62865	8.45378	.	.	.	.	.	.	.	.	15	--na--	--na--
Hrh_01196	.	.	.	-1.81351	-1.66255	.	.	-1.14834	.	-1.35882	-1.38657	.	.	.	.	.	.	17	sp|O04353|DES6_BOROF	Acyl-lipid (9-3)-desaturase
Hrh_01197	.	.	-1.89358	-4.29998	-4.44511	.	.	-2.30923	-2.45254	-1.1519	.	.	.	.	.	.	.	17	tr|A0A2G9H6X4|A0A2G9H6X4_9LAMI	DUF4408 domain-containing protein
Hrh_01198	.	.	.	.	.	.	.	-1.93968	-2.1702	.	.	.	.	.	.	.	.	12	sp|O49954|GCSP_SOLTU	Glycine dehydrogenase (decarboxylating), mitochondrial
Hrh_01200	-1.72933	-1.8774	.	-4.44839	-5.09162	-1.85444	-2.00032	-2.9498	-3.59469	-1.37661	.	.	.	.	.	.	.	1	sp|O80992|PYL2_ARATH	Abscisic acid receptor PYL2
Hrh_01201	.	.	-1.77748	-2.26286	-2.48159	.	.	.	.	.	.	.	.	.	.	.	.	17	sp|Q9ASU8|NDL2_ARATH	Protein NDL2
Hrh_01202	.	3.28384	-1.78138	3.97594	4.77432	.	2.39074	5.83349	6.59146	.	.	.	.	.	.	.	.	15	sp|Q69TB1|HEMH1_ORYSJ	Ferrochelatase-1, chloroplastic
Hrh_01204	.	.	.	1.08227	1.34833	.	.	.	.	.	.	.	.	.	.	.	.	2	tr|A0A2G9HH64|A0A2G9HH64_9LAMI	Mediator of U snRNA nuclear export PHAX
Hrh_01205	2.05208	.	.	1.86458	.	2.17569	.	1.63766	.	-1.22789	.	-1.35573	-1.40979	-1.22066	.	.	.	16	sp|P49043|VPE_CITSI	Vacuolar-processing enzyme
Hrh_01207	.	.	-2.92138	.	.	-1.17336	.	2.9671	2.92865	.	.	.	.	.	.	.	.	15	sp|Q9M077|AUR1_ARATH	Serine/threonine-protein kinase Aurora-1
Hrh_01209	.	.	.	-3.13138	-3.26697	.	.	-2.86967	-3.00343	.	.	.	.	.	.	.	.	11	sp|Q39123|ATHB8_ARATH	Homeobox-leucine zipper protein ATHB-8
Hrh_01211	.	.	.	.	.	.	.	.	-1.01279	.	.	.	.	.	.	.	.	17	sp|Q9LYD3|DREB3_ARATH	Dehydration-responsive element-binding protein 3
Hrh_01212	.	.	.	1.66588	1.71797	.	.	1.83044	1.88215	.	.	.	.	.	.	.	.	10	tr|A0A5A7NYY1|A0A5A7NYY1_STRAF	Calpain-type cysteine protease family
Hrh_01215	.	-1.576	-2.00931	-3.79253	-4.66517	.	-2.43644	-1.68497	-2.56571	-1.22735	.	-1.23067	-1.69904	.	.	.	.	5	--na--	--na--
Hrh_01217	.	.	.	-2.04228	-2.16646	.	.	-1.19301	-1.31674	.	.	.	.	.	.	.	.	14	tr|A0A2G9GAE7|A0A2G9GAE7_9LAMI	Peptidase_S9 domain-containing protein
Hrh_01218	.	.	1.23742	.	.	.	.	.	.	.	.	.	.	.	.	.	.	8	sp|Q8L860|TOL9_ARATH	TOM1-like protein 9
Hrh_01219	1.45313	.	-1.59435	-1.42426	-2.28209	2.57354	1.79595	.	.	.	.	.	.	.	-1.11805	.	.	16	sp|Q08298|RD22_ARATH	BURP domain protein RD22
Hrh_01221	.	.	.	.	.	.	.	.	.	-1.70104	-1.63266	.	.	.	.	.	.	14	tr|A0A2Z7BI64|A0A2Z7BI64_9LAMI	Pentatricopeptide repeat-containing protein
Hrh_01222	.	.	.	1.59516	1.71997	.	.	1.93442	2.06005	.	.	.	.	.	.	.	.	10	tr|A0A2Z7BI31|A0A2Z7BI31_9LAMI	EPL1 domain-containing protein
Hrh_01223	.	.	.	3.48654	3.8787	.	.	3.9674	4.35555	.	.	.	.	.	.	.	.	10	sp|Q94HW2|POLR1_ARATH	Retrovirus-related Pol polyprotein from transposon RE1
Hrh_01225	.	.	.	.	.	.	.	-1.01431	.	.	.	.	.	.	.	.	.	11	sp|Q93YV6|2A5K_ARATH	Serine/threonine protein phosphatase 2A 57 kDa regulatory subunit B' kappa isoform
Hrh_01226	.	.	.	.	.	.	.	-8.26468	.	.	.	.	.	.	.	.	.	1	--na--	--na--
Hrh_01228	-2.57575	-2.39694	-1.24818	.	.	.	.	1.74603	1.84732	2.13062	1.79536	.	.	.	.	.	.	9	tr|A0A0V0GZS5|A0A0V0GZS5_SOLCH	Putative ovule protein
Hrh_01229	.	.	.	10.4276	10.2779	.	.	10.7761	10.6038	.	.	.	.	.	.	.	.	10	tr|A0A2Z7A158|A0A2Z7A158_9LAMI	SWIM-type domain-containing protein (Fragment)
Hrh_01230	1.16488	.	-1.38926	6.16923	4.49137	2.20781	1.26806	7.64578	5.96868	-1.01949	.	-1.34476	.	-1.66064	-1.04055	.	-1.10041	15	--na--	--na--
Hrh_01231	.	.	.	1.43106	1.07669	.	.	1.4534	1.09818	.	.	.	.	.	.	.	.	10	sp|O80438|MAK3_ARATH	N-alpha-acetyltransferase MAK3
Hrh_01232	.	.	.	.	.	.	.	.	.	-1.03816	.	.	.	.	.	.	.	17	sp|P48502|QCR7_SOLTU	Cytochrome b-c1 complex subunit 7
Hrh_01233	.	.	.	.	.	.	-9.59777	3.05991	.	.	.	.	.	.	.	.	-9.45931	15	--na--	--na--
Hrh_01234	-1.14733	.	-1.00309	-3.40612	-2.73689	-1.70095	-1.33383	-2.31564	-1.64475	.	.	.	.	.	.	.	.	6	tr|A0A2Z7BC64|A0A2Z7BC64_9LAMI	Uncharacterized protein
Hrh_01235	.	.	.	1.16434	.	.	.	1.94874	1.75589	.	.	.	.	.	.	.	.	15	tr|A0A2Z7BI87|A0A2Z7BI87_9LAMI	ENT domain-containing protein
Hrh_01237	.	.	.	-1.48944	-1.62071	.	.	-2.5177	-2.64658	.	.	.	.	.	.	.	.	17	tr|A0A2Z7BBN5|A0A2Z7BBN5_9LAMI	SAM domain-containing protein
Hrh_01239	.	.	-1.09692	.	.	.	.	1.02975	.	-1.1915	.	.	.	.	.	.	.	3	sp|Q9S7H4|CM2_ARATH	Chorismate mutase 2
Hrh_01240	.	.	.	-2.54814	-2.5799	.	.	-1.32574	-1.35838	.	.	.	.	.	.	.	.	17	sp|Q6NQ99|POLAR_ARATH	Protein POLAR LOCALIZATION DURING ASYMMETRIC DIVISION AND REDISTRIBUTION
Hrh_01241	.	.	.	3.03629	3.14718	.	.	3.90149	4.01259	.	.	.	.	.	.	.	.	15	sp|O23181|PLP3_ARATH	Patatin-like protein 3
Hrh_01242	.	.	.	-3.68646	-3.87991	-1.09696	-1.1519	-2.1702	-2.35959	.	.	.	.	.	.	.	.	1	sp|F4KIB2|TMN8_ARATH	Transmembrane 9 superfamily member 8
Hrh_01243	.	.	.	.	.	.	.	1.14024	1.20216	-1.59186	-1.6151	.	.	.	.	.	.	3	--na--	--na--
Hrh_01246	.	.	.	2.5455	2.58123	.	.	2.87509	2.91117	.	.	.	.	.	.	.	.	10	sp|Q5FV41|FBT2_ARATH	Probable folate-biopterin transporter 2
Hrh_01248	.	.	.	2.46484	2.46488	.	.	2.6293	2.62937	1.0783	1.15713	.	.	.	.	.	.	10	sp|Q8RXV3|P2C59_ARATH	Probable protein phosphatase 2C 59
Hrh_01249	.	.	.	.	.	.	.	1.17682	1.17715	.	.	.	.	.	.	.	.	15	sp|P0C030|RUB1_ORYSJ	Ubiquitin-NEDD8-like protein RUB1
Hrh_01250	.	.	-1.05208	-2.34561	-2.57053	.	.	-1.20408	-1.42999	-1.3524	-1.09675	.	.	.	.	.	.	14	sp|Q9SCY2|FKB13_ARATH	Peptidyl-prolyl cis-trans isomerase FKBP13, chloroplastic
Hrh_01251	.	.	.	1.4786	1.00683	1.6509	1.47876	2.0197	1.54779	1.47764	1.82459	.	.	.	.	.	.	16	sp|Q940T9|COL4_ARATH	Zinc finger protein CONSTANS-LIKE 4
Hrh_01252	.	.	.	-3.29518	-3.51908	.	-1.03838	-3.19277	-3.40412	.	.	.	.	.	.	.	.	11	sp|O81775|GDU1_ARATH	Protein GLUTAMINE DUMPER 1
Hrh_01254	.	.	.	2.11985	2.09251	.	.	2.93978	2.91208	.	.	.	.	.	.	.	.	15	sp|Q9FVR6|Y1222_ARATH	Uncharacterized protein At1g32220, chloroplastic
Hrh_01255	.	.	.	.	-2.63661	.	.	.	-3.11534	.	.	.	.	.	.	.	.	1	sp|Q9SHV1|GLR22_ARATH	Glutamate receptor 2.2
Hrh_01256	-1.08453	.	.	-2.40054	-2.58753	-1.21861	-1.16536	-1.35813	-1.54493	.	.	.	.	.	.	.	.	11	sp|Q9C5V5|GLR28_ARATH	Glutamate receptor 2.8
Hrh_01257	.	.	-1.54335	-1.46419	-1.31192	.	.	.	.	.	.	.	.	.	.	.	.	1	sp|Q3S4A7|AHK5_ARATH	Histidine kinase 5
Hrh_01258	.	.	.	1.38225	1.25468	.	.	1.459	1.33262	.	.	.	.	.	.	.	.	10	sp|Q9SJA7|SOX_ARATH	Probable sarcosine oxidase
Hrh_01259	.	.	.	.	.	.	.	-1.23975	-1.17822	.	.	.	.	.	.	.	.	4	sp|Q9LZD3|E70A1_ARATH	Exocyst complex component EXO70A1
Hrh_01260	.	.	.	.	.	.	.	.	-1.20351	.	.	.	.	.	.	.	.	5	tr|A0A2Z7BBS1|A0A2Z7BBS1_9LAMI	Uncharacterized protein
Hrh_01261	.	.	-1.35847	1.08608	.	.	.	2.53385	2.4061	.	.	.	.	.	.	.	.	15	tr|A0A2Z7BBS1|A0A2Z7BBS1_9LAMI	Uncharacterized protein
Hrh_01262	.	.	.	1.674	1.09072	.	.	2.09073	1.50634	.	.	.	.	.	.	.	.	10	tr|A0A2Z7B523|A0A2Z7B523_9LAMI	RING-type domain-containing protein
Hrh_01264	.	.	-1.43073	-1.78875	-2.28641	.	.	.	.	-1.63722	-1.22401	.	.	.	.	.	.	14	sp|O23461|ARAK_ARATH	L-arabinokinase
Hrh_01265	.	.	.	.	.	.	.	1.13711	.	.	.	.	.	.	.	.	.	10	sp|Q9M086|DCAF1_ARATH	DDB1- and CUL4-associated factor homolog 1
Hrh_01267	-1.5684	-1.10836	-2.04912	-1.55079	-1.05585	-2.70028	-2.24048	.	1.0811	.	.	.	.	.	1.13874	.	.	13	sp|P0C042|Y4597_ARATH	Uncharacterized protein At4g15970
Hrh_01270	.	.	-2.90269	.	.	.	.	2.57392	2.17837	.	.	.	.	.	.	.	.	3	sp|Q8GX29|SKI25_ARATH	F-box/kelch-repeat protein SKIP25
Hrh_01271	.	.	-1.44777	.	.	.	.	1.66639	.	.	.	.	.	.	.	.	.	3	tr|S8D3G3|S8D3G3_9LAMI	Uncharacterized protein (Fragment)
Hrh_01273	2.56875	2.77041	.	5.87131	6.33859	3.40869	3.61236	6.34279	6.80855	3.61192	3.26736	.	.	.	.	.	.	10	--na--	--na--
Hrh_01274	.	.	.	9.31867	9.16769	.	.	9.84356	9.66803	.	.	.	.	.	.	.	.	15	--na--	--na--
Hrh_01275	.	.	.	4.51823	4.55174	.	1.79176	4.64858	4.67967	2.03535	.	.	.	.	.	.	.	10	--na--	--na--
Hrh_01276	.	.	.	3.3742	3.08344	.	.	3.26285	2.97105	1.36317	.	.	.	.	.	.	.	10	tr|A0A2N9EYG6|A0A2N9EYG6_FAGSY	Uncharacterized protein
Hrh_01278	.	.	.	1.15975	1.18236	.	.	.	.	.	.	.	.	.	.	.	.	2	tr|A0A2Z7BIA9|A0A2Z7BIA9_9LAMI	Ankyrin-3
Hrh_01279	.	.	.	.	-1.50287	.	.	.	-1.312	.	.	.	.	.	.	.	.	17	tr|A0A2Z7BB20|A0A2Z7BB20_9LAMI	Uncharacterized protein
Hrh_01280	.	.	.	.	-1.38715	.	.	.	.	.	.	.	.	.	.	.	.	4	sp|Q9C6S1|FH14_ARATH	Formin-like protein 14
Hrh_01281	.	.	.	.	.	.	.	.	-6.9489	.	.	-3.76454	.	.	.	.	.	5	--na--	--na--
Hrh_01282	.	-3.43064	.	.	-5.04867	-2.3421	-4.69398	.	-10.0566	-5.77965	.	-2.2262	-2.34333	.	.	.	-4.62545	5	--na--	--na--
Hrh_01283	.	.	.	-2.72293	-1.91039	.	.	.	.	.	.	.	.	.	.	.	.	17	--na--	--na--
Hrh_01284	.	.	.	-2.05635	.	.	.	.	.	.	.	.	.	.	.	.	.	14	sp|Q9SUH6|PP341_ARATH	Pentatricopeptide repeat-containing protein At4g30700
Hrh_01285	.	.	.	7.61049	8.40008	.	.	8.5209	9.30692	.	.	.	.	.	.	.	.	15	sp|K4CI52|ABAH2_SOLLC	Abscisic acid 8'-hydroxylase CYP707A2
Hrh_01286	.	.	.	-2.36713	-2.33407	.	.	-1.42312	-1.38738	.	.	.	.	.	.	.	.	11	sp|A2RVU1-2|MWL1_ARATH	Isoform 2 of Protein MODIFYING WALL LIGNIN-1
Hrh_01287	.	.	.	-3.19818	-3.50667	.	.	-2.8394	-3.14348	-1.14706	.	.	.	.	.	.	.	17	sp|O65709|FAO4A_ARATH	Long-chain-alcohol oxidase FAO4A
Hrh_01288	.	.	.	.	.	.	.	.	.	4.08467	4.78084	.	.	.	.	.	.	18	--na--	--na--
Hrh_01289	.	.	.	-1.8792	-2.67284	.	.	.	-1.63355	.	.	.	.	.	.	.	.	4	sp|O82281|BRXL1_ARATH	Protein Brevis radix-like 1
Hrh_01290	.	.	.	2.71444	5.01435	.	.	.	.	5.17286	.	4.46595	.	.	.	.	.	9	--na--	--na--
Hrh_01292	.	7.91993	.	.	.	1.96132	8.33126	.	.	.	.	.	.	.	.	.	.	16	sp|P42735|CDI8_ARATH	Cadmium-induced protein AS8
Hrh_01294	.	.	.	.	.	.	.	.	.	1.89921	1.81159	.	.	.	.	.	.	18	sp|Q9FHI1|MOB1A_ARATH	MOB kinase activator-like 1A
Hrh_01295	.	.	-3.63753	-4.23834	.	.	.	.	.	.	.	.	.	.	.	.	.	17	sp|P52581|IFRH_LUPAL	Isoflavone reductase homolog
Hrh_01296	.	.	.	4.24583	4.39656	.	.	5.24022	5.42176	.	.	.	.	.	.	.	.	15	sp|Q0J7U6|TPR2_ORYSJ	Protein TOPLESS-RELATED PROTEIN 2
Hrh_01297	.	.	.	3.0914	2.85933	.	.	3.82251	3.5888	.	.	.	.	.	.	.	.	15	sp|O64793|Y1675_ARATH	G-type lectin S-receptor-like serine/threonine-protein kinase At1g67520
Hrh_01298	.	.	.	.	1.01557	.	.	.	.	.	.	.	.	.	.	.	.	10	sp|O22193|PUB4_ARATH	U-box domain-containing protein 4
Hrh_01299	-2.05617	.	.	-1.90576	.	-1.71666	.	.	.	.	.	.	.	.	.	.	.	6	tr|A0A2Z7BHZ0|A0A2Z7BHZ0_9LAMI	Uncharacterized protein (Fragment)
Hrh_01300	.	.	.	-1.31875	-1.59573	.	.	-2.23884	-2.51356	1.32017	1.45764	.	.	.	.	.	.	12	sp|Q39214|RPM1_ARATH	Disease resistance protein RPM1
Hrh_01302	.	.	.	1.45676	1.47749	.	.	1.20686	1.2287	.	.	.	.	.	.	.	.	10	sp|F4ICK8|IWS1_ARATH	Protein IWS1 homolog 1
Hrh_01303	.	.	.	1.00185	1.14044	.	.	1.32095	1.45914	.	.	.	.	.	.	.	.	10	sp|Q84LG2|BZP68_ARATH	bZIP transcription factor 68
Hrh_01306	.	.	.	-2.3225	-2.54495	.	.	-2.91004	-3.12903	-1.01592	.	.	.	.	.	.	.	17	tr|A0A2Z7BII9|A0A2Z7BII9_9LAMI	Electron transporter
Hrh_01307	.	.	.	1.1524	1.25047	.	.	.	.	.	.	.	.	.	.	.	.	9	sp|Q93YV9|SKIP8_ARATH	F-box protein SKIP8
Hrh_01310	.	.	.	-7.40635	-6.8811	.	.	-6.29791	-5.78129	.	.	.	.	.	.	.	.	11	tr|A0A2Z7BEA4|A0A2Z7BEA4_9LAMI	LEA_2 domain-containing protein
Hrh_01311	.	.	.	-1.80129	-1.49527	-1.24093	.	.	.	.	.	.	.	.	.	.	.	7	sp|Q680C0|GDL62_ARATH	GDSL esterase/lipase At4g10955
Hrh_01312	.	.	-1.02896	-1.20666	-1.41658	.	.	.	.	.	.	.	.	.	.	.	.	14	sp|O65781|GALE2_CYATE	UDP-glucose 4-epimerase GEPI48
Hrh_01315	.	.	.	.	.	.	.	.	.	1.84413	.	.	.	.	.	.	.	18	--na--	--na--
Hrh_01317	.	.	.	.	-2.71342	2.739	.	.	.	-2.52718	.	-2.26262	-3.29026	-3.50827	.	.	.	5	sp|Q8GRU6|HAR1_LOTJA	Leucine-rich repeat receptor-like kinase protein HAR1
Hrh_01318	.	.	.	-4.2364	-5.62926	.	.	-1.95743	-3.37293	-1.73399	.	-1.42834	-1.48284	-1.38411	.	.	.	5	tr|A0A2Z7BBZ1|A0A2Z7BBZ1_9LAMI	Inhibitor I9 domain-containing protein
Hrh_01319	.	-1.07784	-1.06071	.	.	.	.	1.27925	.	-1.60513	.	-1.57127	-1.4919	-1.05987	.	.	.	3	--na--	--na--
Hrh_01320	.	-1.05379	-1.51609	.	-1.04663	.	.	.	.	.	.	.	.	.	.	.	.	13	sp|Q9SUP6|WRK53_ARATH	Probable WRKY transcription factor 53
Hrh_01321	.	.	.	-1.76164	-1.87368	.	.	-1.77701	-1.88646	.	.	.	.	.	.	.	.	4	tr|A0A2Z7BB99|A0A2Z7BB99_9LAMI	zinc_ribbon_12 domain-containing protein
Hrh_01322	.	.	.	-2.21155	-2.71576	.	.	.	.	-3.12178	-2.79291	.	.	.	.	.	.	14	sp|O82337|AGP16_ARATH	Arabinogalactan protein 16
Hrh_01323	.	.	.	-4.67721	-4.69824	.	.	-5.59659	-5.61474	.	.	.	.	.	.	.	.	11	sp|Q9SUQ3|Y4374_ARATH	Probable inactive receptor kinase At4g23740
Hrh_01324	.	.	.	.	.	.	.	-1.18596	-1.15065	.	.	.	.	.	.	.	.	12	tr|A0A2Z7A1M2|A0A2Z7A1M2_9LAMI	Uncharacterized protein
Hrh_01326	.	.	.	2.53513	2.69878	.	.	1.79577	1.96251	.	.	.	.	.	.	.	.	2	sp|F4JYG0|PIAL2_ARATH	E4 SUMO-protein ligase PIAL2
Hrh_01328	.	.	.	-1.45849	-1.58493	.	-1.25749	.	.	.	.	.	.	.	.	.	.	5	sp|Q8LGD1|SP1L5_ARATH	Protein SPIRAL1-like 5
Hrh_01330	.	.	1.37239	-1.61692	-2.01177	.	.	-2.90455	-3.29943	.	.	.	.	.	.	.	.	11	sp|Q38897|BEL1_ARATH	Homeobox protein BEL1 homolog
Hrh_01332	.	.	.	-2.37209	-2.95146	.	-1.40018	-1.71924	-2.29887	-1.30783	.	.	.	.	.	.	.	5	sp|Q9XF92|BRH1_ARATH	Brassinosteroid-responsive RING protein 1
Hrh_01333	.	-1.06805	.	.	-2.28958	.	.	.	.	.	.	.	-1.30191	.	.	.	-1.53897	12	tr|A0A5C7H2N2|A0A5C7H2N2_9ROSI	CCT domain-containing protein
Hrh_01334	.	.	.	2.82796	2.67116	.	.	2.65929	2.50225	.	.	.	.	.	.	.	.	10	sp|Q38861|XPB1_ARATH	General transcription and DNA repair factor IIH helicase subunit XPB1
Hrh_01338	.	.	.	1.6968	1.76501	.	.	1.57084	1.63881	.	.	.	.	.	.	.	.	10	sp|F4I3M3|BSK7_ARATH	Serine/threonine-protein kinase BSK7
Hrh_01340	.	.	.	-2.92898	-3.12949	.	.	-2.12585	-2.32643	.	.	.	.	.	.	.	.	17	sp|P30182|TOP2_ARATH	DNA topoisomerase 2
Hrh_01343	.	.	-1.52255	-1.01507	.	.	.	.	.	.	.	.	.	.	.	.	.	14	sp|Q9ZRT5|GSTT1_ARATH	Glutathione S-transferase T1
Hrh_01345	.	.	.	-4.96269	-4.5708	-1.18401	.	-2.41024	-2.02337	.	.	.	.	.	.	.	.	6	tr|A0A2Z7BVL5|A0A2Z7BVL5_9LAMI	Cingulin
Hrh_01346	-2.16536	.	.	-1.77932	.	-2.66104	.	.	1.07433	1.66276	.	1.79939	2.05384	1.79533	.	.	.	6	sp|Q9ZVL3|NFYC3_ARATH	Nuclear transcription factor Y subunit C-3
Hrh_01347	.	.	.	-2.09554	-2.60722	.	.	-2.00985	-2.52012	.	.	.	.	.	.	.	.	4	sp|Q6JN46|EIX2_SOLLC	Receptor-like protein EIX2
Hrh_01348	.	.	.	-4.42296	-4.7458	.	.	-4.02614	-4.36074	.	.	.	.	.	.	.	.	17	--na--	--na--
Hrh_01349	.	.	.	-2.61321	-3.73002	.	.	.	-2.68433	.	.	.	.	.	.	.	.	12	--na--	--na--
Hrh_01351	-2.31896	-1.37484	-1.79266	-1.5536	.	.	.	.	1.65875	.	.	1.14208	.	1.35152	-1.84377	-1.2987	.	13	sp|P83958|TLP_ACTCC	Thaumatin-like protein
Hrh_01352	.	.	.	-2.92555	-2.53676	.	.	.	.	.	.	.	.	.	-1.02909	.	.	12	--na--	--na--
Hrh_01353	1.22529	.	.	4.69239	4.92791	.	.	4.41763	4.65456	1.38896	1.18226	.	.	.	.	.	.	10	sp|P81370|TLP_ACTDE	Thaumatin-like protein
Hrh_01356	.	.	.	-3.68475	-4.36179	.	.	-4.30324	-4.97187	.	.	.	.	.	.	.	.	17	tr|A0A2Z7BNW8|A0A2Z7BNW8_9LAMI	DUF4005 domain-containing protein
Hrh_01358	.	.	.	.	-1.02499	.	.	.	.	.	.	.	.	.	.	.	.	14	sp|F4IDU4|MBOA1_ARATH	Lysophospholipid acyltransferase 1
Hrh_01359	.	.	.	-3.3599	-2.44238	.	.	-3.52868	-2.60848	2.56076	1.88733	.	.	.	.	.	.	18	sp|Q9LYP4|BAG3_ARATH	BAG family molecular chaperone regulator 3
Hrh_01360	.	.	.	1.57383	1.67872	.	.	1.36221	1.46777	.	.	.	.	.	.	.	.	10	tr|A0A2Z7CEE9|A0A2Z7CEE9_9LAMI	RanBD1 domain-containing protein
Hrh_01361	.	.	.	.	.	.	.	-1.24429	-1.15404	.	.	.	.	.	.	.	.	4	sp|Q9XJ36|CLPR2_ARATH	ATP-dependent Clp protease proteolytic subunit-related protein 2, chloroplastic
Hrh_01362	.	.	.	4.43315	4.6425	.	.	4.13889	4.34494	.	.	.	.	.	.	.	.	10	tr|A0A2Z7CF50|A0A2Z7CF50_9LAMI	Uncharacterized protein
Hrh_01363	.	.	.	-2.8385	-2.38959	.	.	-1.88067	-1.42616	.	.	.	.	.	.	.	.	12	sp|Q8VYJ2|AHL1_ARATH	AT-hook motif nuclear-localized protein 1
Hrh_01364	.	.	.	2.17398	2.27904	.	.	2.84235	2.94717	.	.	.	.	.	.	.	.	15	tr|A0A2Z7CF43|A0A2Z7CF43_9LAMI	Alpha/beta-Hydrolases superfamily protein isoform 1
Hrh_01365	.	.	.	1.66673	1.32862	1.02359	.	2.25379	1.91554	.	.	.	.	.	.	.	.	15	sp|Q8L733|Y4121_ARATH	Putative transferase At4g12130, mitochondrial
Hrh_01367	.	.	.	1.84578	1.94286	.	.	2.20637	2.30383	.	.	.	.	.	.	.	.	10	tr|A0A5A7R776|A0A5A7R776_STRAF	SNARE associated Golgi protein family
Hrh_01368	.	.	.	-1.40721	-1.45343	.	.	-1.80721	-1.85227	-1.54162	-1.4084	.	.	.	.	.	.	14	sp|Q8H112|PGL1A_ARATH	PGR5-like protein 1A, chloroplastic
Hrh_01369	.	.	.	1.04433	1.0348	.	.	.	.	.	.	.	.	.	.	.	.	8	sp|Q8L3Z8|FZR2_ARATH	Protein FIZZY-RELATED 2
Hrh_01371	.	.	.	-1.44489	-1.70881	.	.	-2.1265	-2.38852	.	.	.	.	.	.	.	.	4	tr|A0A2Z7CF69|A0A2Z7CF69_9LAMI	tRNA_edit domain-containing protein
Hrh_01374	.	.	.	-9.76132	-9.59652	-1.84333	-1.67907	-4.07095	-4.05387	-1.96534	-1.84781	.	.	.	.	.	.	1	sp|Q8LPF3|PME68_ARATH	Probable pectinesterase 68
Hrh_01376	.	.	.	1.09585	1.01808	.	.	.	.	.	.	.	.	.	.	.	.	2	tr|A0A2G9G4P8|A0A2G9G4P8_9LAMI	Uncharacterized protein
Hrh_01377	.	.	.	1.51762	1.24074	.	.	.	.	.	.	.	.	.	.	.	.	2	sp|Q8LPF8|OFT29_ARATH	O-fucosyltransferase 29
Hrh_01378	.	.	.	1.98856	1.90976	.	.	1.93732	1.85806	.	.	.	.	.	.	.	.	10	tr|A0A2Z7CHH8|A0A2Z7CHH8_9LAMI	Golgi to ER traffic protein 4
Hrh_01379	.	.	.	-2.26545	-2.4347	.	.	-2.81604	-2.98054	.	.	.	.	.	.	.	.	11	sp|Q9SZX8|PMTH_ARATH	Probable methyltransferase PMT17
Hrh_01381	.	.	.	-2.29999	-2.37481	.	.	.	.	.	.	.	.	.	.	.	.	4	sp|Q6EU30|Y2835_ORYSJ	B3 domain-containing protein Os02g0683500
Hrh_01383	.	.	.	-6.78858	-6.85258	-1.37581	-1.16222	-5.23169	-5.30374	-1.25727	-1.36897	.	.	.	1.05673	.	.	1	sp|Q8L868|E1311_ARATH	Glucan endo-1,3-beta-glucosidase 11
Hrh_01384	.	.	.	1.84338	1.99149	.	.	1.82152	1.97011	.	.	.	.	.	.	.	.	10	sp|Q9ZSB5|UBP10_ARATH	Ubiquitin carboxyl-terminal hydrolase 10
Hrh_01385	.	.	.	-9.0232	-9.2302	.	.	-8.81626	-8.99918	.	.	.	.	.	.	.	.	5	--na--	--na--
Hrh_01387	.	.	.	-1.9132	-2.28492	.	.	-2.39203	-2.76447	-1.86545	-1.76335	.	.	.	.	.	.	14	sp|Q8W4F1|PAP10_ARATH	Probable plastid-lipid-associated protein 10, chloroplastic
Hrh_01388	.	.	.	-4.15264	-4.38783	.	.	-3.95225	-4.1794	.	.	.	.	.	.	.	.	17	sp|Q9FLE8|Y5986_ARATH	Uncharacterized protein At5g39865
Hrh_01389	.	.	.	.	-2.32138	.	-2.77783	.	-3.53796	.	.	.	.	.	2.29727	.	.	12	--na--	--na--
[truncated: 28,527 more rows]
