# Supplementary material for: The genome of Haberlea rhodopensis provides insights into the mechanisms for tolerance to multiple extreme environments
Source: Cell Mol Life Sci. 2024 Mar 5;81(1):117. doi: 10.1007/s00018-024-05140-3 (PMC10914886; doi:10.1007/s00018-024-05140-3)
Supplement: Supplementary file 6 — Supplementary file6 (XLSX 6143 KB) [file 18_2024_5140_MOESM6_ESM.xlsx]

## Sheet: Description
This file contains the normalised expression values for all genes in H. rhodopensis for samples from the low-temperature experiment along with the list of all differentially expressed genes between different pairwise comparisons along with the cluster number obtained by K-means clustering.

## Sheet: all_genes
	Average trimmed mean on M-values (TMM) (normalised expression)								Annotation
Gene	Control	Chilling	Freezing	Desiccation	Chilling+Freezing	Desiccation+Chilling	Desiccation+Freezing	Desiccation+Chilling+Freezing	Accession	Description
Hrh_00001	1.35033	1.06633	1.16167	0.471	1.18933	0.823667	0.677	0.737333	sp|Q6K5Q0|GL21_ORYSJ	Putative germin-like protein 2-1
Hrh_00002	1.84467	4.38667	1.68633	4.61633	1.59633	4.43167	3.71333	2.57067	sp|F4JUQ2-2|KCAI_ARATH	Isoform 2 of KIN14B-interacting protein At4g14310
Hrh_00003	8.08167	8.333	7.652	9.68133	8.729	12.2137	11.753	12.5583	sp|Q9SL02|RAD50_ARATH	DNA repair protein RAD50
Hrh_00004	2.3	4.36867	3.45433	4.73733	2.472	3.514	3.27433	3.99267	sp|P35007|SAHH_CATRO	Adenosylhomocysteinase
Hrh_00005	61.7317	55.8463	44.535	158.475	59.2777	164.064	129.726	119.016	sp|Q93WN0|SEBP2_ARATH	Selenium-binding protein 2
Hrh_00006	8.92033	47.172	7.32633	42.488	8.914	58.2913	42.783	34.058	sp|F8WKW0|UGT1_GARJA	Crocetin glucosyltransferase, chloroplastic
Hrh_00007	0.404333	0.837333	0.405333	0.743667	0.221	0.559333	0.565	0.439333	tr|A0A2G9I3F1|A0A2G9I3F1_9LAMI	Uncharacterized protein
Hrh_00008	1.143	0.950333	0.847667	0.012	0.743	0.0246667	0.107	0.0236667	sp|P35694|XTH2_SOYBN	Xyloglucan endotransglucosylase/hydrolase 2
Hrh_00009	0.462	0.314333	0.633	0.09	0.441333	0.209333	0.134667	0.0223333	tr|A0A5J5AA84|A0A5J5AA84_9ASTE	Uncharacterized protein
Hrh_00010	2.97967	5.18	3.752	20.596	3.39333	19.3513	20.6843	22.2157	sp|Q8VZF6|EDR2L_ARATH	Protein ENHANCED DISEASE RESISTANCE 2-like
Hrh_00011	2.21467	6.61933	2.523	0.339333	2.126	0.274	0.469667	0.587333	tr|A0A5B6UDW3|A0A5B6UDW3_9ROSI	F-box protein PP2-B11
Hrh_00012	1.043	1.35233	1.113	2.13933	1.188	1.658	2.18967	2.38333	--na--	--na--
Hrh_00013	161.604	427.555	145.815	226.302	181.682	242.83	204.227	163.319	sp|Q9SID1|BBX25_ARATH	B-box zinc finger protein 25
Hrh_00014	7.06433	4.88167	7.85433	5.37733	8.31867	5.862	5.25533	4.13933	sp|Q67XL4|Y3544_ARATH	Uncharacterized CRM domain-containing protein At3g25440, chloroplastic
Hrh_00015	7.269	3.90233	7.884	4.36633	4.14833	5.65833	4.04767	2.92833	sp|Q9SU00|CML2_ARATH	Calmodulin-like protein 2
Hrh_00016	18.5633	8.86933	18.648	11.0097	17.0897	11.826	14.243	14.0013	tr|A0A022RQ87|A0A022RQ87_ERYGU	Uncharacterized protein
Hrh_00017	3.01233	0.996	2.70067	0.491333	1.567	0.439	0.425	0.46	tr|A0A2G9GDY6|A0A2G9GDY6_9LAMI	GUN4 domain-containing protein
Hrh_00018	1.80567	1.68967	2.436	2.179	1.97	2.30267	2.78067	2.99433	sp|Q2QVG8|CDPKT_ORYSJ	Calcium-dependent protein kinase 29
Hrh_00019	21.7487	19.5307	23.3917	15.5457	25.0043	18.468	16.2057	17.13	sp|Q84RR0|ARI7_ARATH	Probable E3 ubiquitin-protein ligase ARI7
Hrh_00020	14.8937	22.425	15.414	29.6603	16.762	32.8807	31.6313	38.0283	sp|Q6K8S7|CSTR5_ORYSJ	CMP-sialic acid transporter 5
Hrh_00021	31.9173	50.0827	32.8037	63.1363	34.5253	66.635	57.1287	46.1457	sp|O49339|PTI12_ARATH	PTI1-like tyrosine-protein kinase 2
Hrh_00022	23.7657	24.5883	23.3803	9.01967	22.5717	9.58233	10.5067	8.13867	tr|A0A2G9HYN3|A0A2G9HYN3_9LAMI	Uncharacterized protein
Hrh_00023	0	0	0	0	0	0	0	0	sp|Q5XVJ4|FAN1_ARATH	Fanconi-associated nuclease 1 homolog
Hrh_00024	5.436	8.20667	7.50167	4.64933	7.27167	4.17233	4.40067	4.48433	tr|A0A5A7Q5G9|A0A5A7Q5G9_STRAF	Uncharacterized protein
Hrh_00025	17.0547	34.668	15.9703	25.5097	20.1397	31.204	30.2343	29.5567	tr|A0A022RAA6|A0A022RAA6_ERYGU	Uncharacterized protein
Hrh_00026	45.8653	41.6103	42.4263	116.92	38.852	115.369	99.4493	94.1393	tr|A0A2G9I894|A0A2G9I894_9LAMI	26S proteasome regulatory complex, subunit PSMD10
Hrh_00027	1.07667	0.530667	1.691	0.00866667	3.604	0	0.03	0	sp|Q08891|FACR2_ARATH	Fatty acyl-CoA reductase 2
Hrh_00028	15.192	22.5807	15.215	14.0367	21.3517	14.7077	15.28	16.5467	sp|O80575|RISB_ARATH	6,7-dimethyl-8-ribityllumazine synthase, chloroplastic
Hrh_00029	7.94533	11.7297	6.246	6.36833	4.92167	6.40467	6.24533	6.24833	sp|Q9M9G6|CTF64_ARATH	Cleavage stimulating factor 64
Hrh_00030	28.1833	27.452	31.1343	94.6103	36.2347	84.5693	70.4333	58.1967	sp|Q9M1Y3|SKI35_ARATH	Ankyrin repeat protein SKIP35
Hrh_00031	2.10967	2.26633	1.934	1.079	1.34833	1.11467	1.03267	1.65733	--na--	--na--
Hrh_00032	32.9413	39.329	28.861	34.4657	38.4023	34.7027	32.6297	29.5463	sp|O24653|GDI2_ARATH	Guanosine nucleotide diphosphate dissociation inhibitor 2
Hrh_00033	7.826	7.79733	7.67467	6.53367	7.648	7.62	6.67367	6.14133	sp|Q8GX93|CLCE_ARATH	Chloride channel protein CLC-e
Hrh_00034	19.3777	28.8563	19.7797	35.909	21.9357	37.0987	38.6317	42.8993	sp|F4JJR8|FEY_ARATH	Dehydrogenase/reductase SDR family member FEY
Hrh_00035	0.434333	0.279667	0.658	1.31	0.584333	1.756	1.05467	1.15233	--na--	--na--
Hrh_00036	3.635	4.65233	3.822	3.432	3.19433	3.77667	3.77967	3.688	sp|F4JRR5|TTL_ARATH	TITAN-like protein
Hrh_00037	17.6977	58.8137	40.592	17.0223	24.7227	16.2647	17.715	19.479	sp|B3H5A8|RVE7_ARATH	Protein REVEILLE 7
Hrh_00038	21.8533	19.2723	20.189	26.8833	25.8447	30.216	30.143	27.9223	sp|Q9FX45|ORRM6_ARATH	Organelle RRM domain-containing protein 6, chloroplastic
Hrh_00039	0.00366667	0.0296667	0.0166667	0	0.00733333	0	0	0.00766667	sp|Q9LD37|CNG20_ARATH	Probable cyclic nucleotide-gated ion channel 20, chloroplastic
Hrh_00040	0.550333	0.324333	0.277667	0.038	0.378	0	0	0.0386667	sp|Q69T58|ROC8_ORYSJ	Homeobox-leucine zipper protein ROC8
Hrh_00041	0.515	0.259667	0.655	0.0413333	0.759667	0.0423333	0.069	0.0156667	sp|Q9LMT8|HDG12_ARATH	Homeobox-leucine zipper protein HDG12
Hrh_00042	8.18733	9.417	9.29267	8.487	8.59	7.029	8.40767	8.65667	sp|O64884|OFT20_ARATH	O-fucosyltransferase 20
Hrh_00043	48.622	49.9763	48.1247	0.988667	45.556	0.825667	0.824667	0.485333	tr|A0A2G9IBB8|A0A2G9IBB8_9LAMI	Uncharacterized protein
Hrh_00044	9.773	5.54333	0.79	71.441	1.132	71.4413	81.607	85.3713	sp|Q94BN0|BT2_ARATH	BTB/POZ and TAZ domain-containing protein 2
Hrh_00045	1.35167	2.748	2.909	2.96633	1.88867	2.88767	3.258	3.76267	sp|Q43209|PIMT_WHEAT	Protein-L-isoaspartate O-methyltransferase
Hrh_00046	0.394333	4.28033	0.849333	4.39167	0.461667	4.44033	5	5.02233	--na--	--na--
Hrh_00047	0	0	0	0	0	0	0	0	--na--	--na--
Hrh_00048	20.686	57.73	24.0287	104.718	24.3603	96.61	97.4883	90.1737	sp|Q42539|PIMT1_ARATH	Protein-L-isoaspartate O-methyltransferase 1
Hrh_00049	17.8417	27.2583	14.945	10.1083	15.6583	8.20067	8.642	10.1173	sp|Q9LY87|RGLG2_ARATH	E3 ubiquitin-protein ligase RGLG2
Hrh_00050	3.708	4.735	4.36567	1.78433	4.32267	1.43933	1.823	2.28233	tr|A0A2G9I9D4|A0A2G9I9D4_9LAMI	Mitochondrial/chloroplast ribosomal protein L19
Hrh_00051	117.873	126.115	95.6533	32.8443	133.646	29.3357	32.864	33.8563	sp|P68158|EFTU_TOBAC	Elongation factor Tu, chloroplastic
Hrh_00052	1.636	3.94833	2.088	2.05933	2.24133	1.74067	1.83267	1.70167	sp|Q9STK5|PP269_ARATH	Pentatricopeptide repeat-containing protein At3g48250, chloroplastic
Hrh_00053	550.518	573.239	713.533	90.9977	578.378	110.702	114.743	109.828	KZV34750.1	hypothetical protein F511_00652 [Dorcoceras hygrometricum]
Hrh_00054	36.859	34.2277	32.6893	28.124	26.9273	27.2127	26.0727	21.4773	sp|M1BJF6|JOKA2_SOLTU	Protein JOKA2
Hrh_00055	3.30533	1.632	3.47	5.48667	4.25167	5.29933	5.30267	4.63467	--na--	--na--
Hrh_00056	0.295	0.693	1.03533	0.0653333	0.656667	0.135667	0.261	0.0646667	--na--	--na--
Hrh_00057	1.37333	2.85833	9.72767	3.406	4.60267	3.68667	3.85667	2.64033	tr|A0A022Q0V5|A0A022Q0V5_ERYGU	PB1 domain-containing protein
Hrh_00058	27.609	30.481	24.388	22.492	25.859	21.6847	25.2543	26.1733	sp|Q9FML2|HDA6_ARATH	Histone deacetylase 6
Hrh_00059	0.272	0.0943333	0.622333	0.00633333	0.379	0.0323333	0.00633333	0.0123333	sp|Q94A02|TAR2_ARATH	Tryptophan aminotransferase-related protein 2
Hrh_00060	12.6567	1.496	34.1893	0.519667	2.66067	1.73333	0.462	0.339	--na--	--na--
Hrh_00061	7.05633	2.90933	6.22467	5.103	6.03267	6.79867	5.35033	5.90567	sp|P54774|CDC48_SOYBN	Cell division cycle protein 48 homolog
Hrh_00062	10.545	4.21767	9.54333	0.612333	8.92367	0.450667	0.646	0.636333	tr|A0A2Z7C8Z5|A0A2Z7C8Z5_9LAMI	Uncharacterized protein
Hrh_00063	12.3097	3.77833	13.755	4.59467	12.9393	3.87267	4.862	6.38833	sp|Q9LDD1|BRG3_ARATH	Probable BOI-related E3 ubiquitin-protein ligase 3
Hrh_00064	0.846667	0.919667	0.880333	0.27	0.601	0.176	0.253667	0.266	sp|B1Q3J6|DNM1B_ORYSJ	DNA (cytosine-5)-methyltransferase 1B
Hrh_00065	1.637	1.22367	1.546	0.261	1.15333	0.291333	0.286667	0.273333	sp|Q9LW83|CE101_ARATH	G-type lectin S-receptor-like serine/threonine-protein kinase CES101
Hrh_00066	6.832	7.41433	7.442	1.612	8.10533	1.45133	1.98467	1.68033	sp|Q9ZQ31|STY13_ARATH	Serine/threonine-protein kinase STY13
Hrh_00067	1.81633	0.272333	1.27033	0.187	1.35	0.225333	0.17	0.151667	sp|O22755|ATL44_ARATH	Probable E3 ubiquitin-protein ligase ATL44
Hrh_00068	55.1427	70.523	63.1873	114.808	79.2677	114.858	116.053	132.626	--na--	--na--
Hrh_00069	12.1417	38.5867	11.592	1.405	10.993	1.64767	1.59433	1.297	tr|A0A2G9GHP7|A0A2G9GHP7_9LAMI	Uncharacterized protein
Hrh_00070	4.61867	7.09733	4.61	1.75133	4.45667	1.326	1.71	1.75967	sp|Q27GI3|NAT6_ARATH	Nucleobase-ascorbate transporter 6
Hrh_00071	23.3973	22.9797	23.9153	32.668	36.0593	31.0333	32.6753	39.9187	sp|Q3E870-2|SDH7B_ARATH	Isoform 2 of Succinate dehydrogenase subunit 7B, mitochondrial
Hrh_00072	1.78433	2.54867	1.522	5.16867	1.35367	4.763	4.35133	4.383	tr|A0A068V336|A0A068V336_COFCA	RING-type domain-containing protein
Hrh_00073	11.1743	3.08033	10.3677	17.648	10.8367	19.205	17.5377	15.5213	sp|Q39580|DYL1_CHLRE	Dynein 8 kDa light chain, flagellar outer arm
Hrh_00074	4.125	8.97333	2.976	10.994	2.058	5.31167	7.85367	10.1547	sp|Q9ZPC0|ICS_CATRO	Isochorismate synthase, chloroplastic
Hrh_00075	0.355667	0.528667	0.632	0.049	0.814	0.0503333	0	0.180667	sp|Q0DUR2|ILI6_ORYSJ	Transcription factor ILI6
Hrh_00076	0.643333	5.22567	0.698667	2.74233	0	2.64633	4.77867	5.87133	sp|C0LGJ1|Y1743_ARATH	Probable LRR receptor-like serine/threonine-protein kinase At1g74360
Hrh_00077	4.67	6.036	4.74833	1.98	5.494	1.759	2.313	2.04233	sp|Q8RX28|HDA5_ARATH	Histone deacetylase 5
Hrh_00078	93.2157	101.121	99.4407	102.896	115.656	93.511	102.163	126.025	sp|Q96499|RL44_GOSHI	60S ribosomal protein L44
Hrh_00079	2.85567	9.36533	4.036	2.59567	3.69333	2.37033	2.41933	2.63733	tr|A0A2R6PU71|A0A2R6PU71_ACTCC	Protein POLAR LOCALIZATION DURING ASYMMETRIC DIVISION AND REDISTRIBUTION like
Hrh_00080	2.01	0.545667	2.42567	0.964	2.36867	0.745	0.761	0.823	sp|Q9SJL0|U86A1_ARATH	UDP-glycosyltransferase 86A1
Hrh_00081	11.005	18.9097	11.366	31.379	11.8247	33.141	26.2137	19.5223	sp|Q9C911|JJJ1_ARATH	DNAJ protein JJJ1 homolog
Hrh_00082	16.377	25.797	20.887	28.3543	20.3653	26.3857	25.3237	18.7217	tr|A0A4D8YTR7|A0A4D8YTR7_SALSN	Uncharacterized protein
Hrh_00083	52.563	87.4047	51.696	88.4247	87.639	99.6583	93.4513	94.3533	sp|Q9T0H9|PA71H_ARATH	Protein PAM71-homolog, chloroplastic
Hrh_00084	0.791	11.5107	0.867	2.84167	1.257	3.08633	3.75433	3.33167	sp|P0C2F6|RNHX1_ARATH	Putative ribonuclease H protein At1g65750
Hrh_00085	14.0083	19.0607	14.6763	29.2003	15.081	30.22	26.6467	23.3813	sp|F4IUX6|RENT2_ARATH	Regulator of nonsense transcripts UPF2
Hrh_00086	0.016	0.0113333	0	0	0.016	0	0	0	tr|A0A2Z7CNX1|A0A2Z7CNX1_9LAMI	Uncharacterized protein
Hrh_00087	42.706	83.0043	39.2397	66.3523	39.7057	58.981	48.383	41.866	sp|Q9SC19|RGP1_SOLTU	Probable UDP-arabinopyranose mutase 1
Hrh_00088	0.0103333	0.208333	0.0106667	0.0833333	0.0106667	0.071	0.037	0.0466667	sp|Q9FMV7|C94B1_ARATH	Cytochrome P450 94B1
Hrh_00089	0.439667	2.92667	0.800667	0.232	0.967333	0.167667	0.186	0.153	tr|A0A484MNB1|A0A484MNB1_9ASTE	Uncharacterized protein
Hrh_00090	8.15367	8.24567	9.23633	10.38	9.51867	9.97	10.347	11.3123	tr|A0A2Z7CIH1|A0A2Z7CIH1_9LAMI	COMM domain-containing protein
Hrh_00091	70.7593	74.7963	74.4997	123.234	89.6033	119.538	128.357	144.638	sp|Q949R9|MPC1_ARATH	Mitochondrial pyruvate carrier 1
Hrh_00092	12.0137	13.4903	13.3357	1.45167	14.1397	1.141	1.31033	1.11933	tr|A0A2Z7CJK4|A0A2Z7CJK4_9LAMI	WD repeat-containing protein 74
Hrh_00093	5.508	6.53733	5.37867	5.73533	4.98167	5.50233	7.47	7.43967	tr|A0A2Z7CHU9|A0A2Z7CHU9_9LAMI	TF-B3 domain-containing protein
Hrh_00094	40.0027	34.1647	41.9003	22.228	43.779	21.8907	25.738	28.444	tr|A0A5A7PHE1|A0A5A7PHE1_STRAF	Zinc finger family protein
Hrh_00095	5.63933	4.976	5.73067	3.76667	7.545	2.91367	2.91867	2.32233	tr|A0A2Z7CP55|A0A2Z7CP55_9LAMI	Radical S-adenosyl methionine domain-containing protein 1, mitochondrial
Hrh_00096	7.63733	5.57833	7.504	0.388667	6.092	0.354	0.505667	0.610667	--na--	--na--
Hrh_00097	3.57367	1.61633	3.57233	2.22567	2.24067	2.54767	2.644	1.64867	tr|A0A2Z7CPF4|A0A2Z7CPF4_9LAMI	Uncharacterized protein
Hrh_00098	1.10133	3.22967	1.508	1.214	0.854333	1.926	2.14967	3.03167	sp|P49693|RL193_ARATH	60S ribosomal protein L19-3
Hrh_00099	18.8097	21.2777	17.836	22.9477	23.6273	21.5747	22.349	23.894	sp|Q8S9K3|VAR3_ARATH	Zinc finger protein VAR3, chloroplastic
Hrh_00100	23.0117	21.624	20.1453	0.913333	15.6397	0.779333	1.00967	0.862333	sp|P50699|TLPH_ARATH	Thaumatin-like protein
Hrh_00101	1.02133	0.962667	0.998667	0.352333	1.19967	0.279333	0.289	0.251333	tr|A0A4D9A6Y9|A0A4D9A6Y9_SALSN	DYW_deaminase domain-containing protein
Hrh_00102	0.106333	0.0906667	0.13	0	0.107333	0.00866667	0	0	sp|Q8L6Z7|EXO1_ARATH	Exonuclease 1
Hrh_00103	12.6533	20.087	14.7283	53.194	13.5997	49.2637	52.1793	56.815	sp|Q8S9K7|PEX32_ARATH	Peroxisome biogenesis protein 3-2
Hrh_00104	24.8233	16.0047	22.1887	0.828667	19.3027	0.766	1.005	0.557	sp|O48916|FAH1_ARATH	Dihydroceramide fatty acyl 2-hydroxylase FAH1
Hrh_00105	2.22867	2.19033	2.484	0.359667	0.809333	0.786333	0.502333	0.358	sp|P10978|POLX_TOBAC	Retrovirus-related Pol polyprotein from transposon TNT 1-94
Hrh_00106	0.542667	0.115	0.544	0	0.521333	0	0.0176667	0	--na--	--na--
Hrh_00107	0.118667	0	0.117667	0.155333	0.0966667	0.032	0.0313333	0.0636667	--na--	--na--
Hrh_00108	12.3233	8.53033	10.348	2.33633	6.59733	3.34333	2.281	3.058	sp|Q9FHB6|DTX16_ARATH	Protein DETOXIFICATION 16
Hrh_00109	29.978	55.456	25.6337	52.112	50.5347	52.708	50.657	41.0767	sp|B9I2J6|AXEP_POPTR	L-Ala-D/L-amino acid epimerase
Hrh_00110	10.9197	8.71567	10.713	22.3557	10.1797	20.1023	23.3253	28.4197	sp|A0AAR7|CCAMK_LOTJA	Calcium and calcium/calmodulin-dependent serine/threonine-protein kinase
Hrh_00111	2.413	2.30733	2.38033	7.15633	2.38933	7.687	7.507	8.43433	sp|B9FJG3|RSLE1_ORYSJ	Zinc finger BED domain-containing protein RICESLEEPER 1
Hrh_00112	1.506	1.39533	3.38333	0.0113333	2.07067	0.023	0.0553333	0.0106667	tr|A0A2Z7CHP5|A0A2Z7CHP5_9LAMI	PLASMODESMATA CALLOSE-BINDING protein 3
Hrh_00113	9.13067	12.0337	9.64167	16.0477	9.99733	16.6883	15.136	12.9827	sp|Q2LAJ3|ARF2A_SOLLC	Auxin response factor 2A
Hrh_00114	26.633	26.973	25.732	29.6503	24.6087	26.7003	28.7927	32.227	sp|Q93VV9|TM16B_ARATH	Mitochondrial import inner membrane translocase subunit PAM16 like 2
Hrh_00115	9.76333	13.9357	9.65	10.1657	9.81867	9.22633	9.20667	8.94	sp|Q940Q8|IX10L_ARATH	Probable beta-1,4-xylosyltransferase IRX10L
Hrh_00116	22.9907	23.821	24.461	26.732	30.4623	25.2597	24.9417	26.7357	sp|Q9FI46|CRL_ARATH	Chromophore lyase CRL, chloroplastic
Hrh_00117	2.728	49.985	4.34567	37.714	1.69467	29.4497	26.9117	42.3517	tr|A0A2Z7CJH1|A0A2Z7CJH1_9LAMI	Uncharacterized protein
Hrh_00118	1.48533	9.84733	0.753	4.868	0.249333	4.56267	3.82333	4.885	tr|A0A2Z7CJH1|A0A2Z7CJH1_9LAMI	Uncharacterized protein
Hrh_00119	5.59667	4.752	4.38233	2.15167	4.622	2.009	2.467	2.73367	sp|Q8H1Z0|CER3_ARATH	Very-long-chain aldehyde decarbonylase CER3
Hrh_00120	1.55267	2.91233	2.18067	1.11067	2.81867	1.27467	1.41467	1.17567	sp|O23304|BLUS1_ARATH	Serine/threonine-protein kinase BLUS1
Hrh_00121	13.4183	15.1447	14.9147	12.242	14.9697	12.1183	13.9907	16.2393	sp|Q7DLR9|PSB4_ARATH	Proteasome subunit beta type-4
Hrh_00122	2.18233	4.70067	3.25933	1.63433	2.55533	2.15633	1.36567	1.35733	tr|A0A2Z7CAW8|A0A2Z7CAW8_9LAMI	Uncharacterized protein
Hrh_00123	6.64733	7.69033	5.217	12.925	7.057	11.2443	12.5383	13.008	sp|Q9M8M7|ARGD_ARATH	Acetylornithine aminotransferase, chloroplastic/mitochondrial
Hrh_00124	15.02	13.1307	12.4967	6.37	16.2917	7.664	5.727	4.18967	sp|F4JKH6|TSS_ARATH	Protein TSS
Hrh_00125	3.58733	1.664	2.91467	3.45033	3.344	3.54267	3.26833	3.968	sp|O80358|FPG_ARATH	Formamidopyrimidine-DNA glycosylase
Hrh_00126	1.687	0.606	1.55967	1.599	1.456	1.882	1.673	1.74333	sp|Q9SSQ4|FRS6_ARATH	Protein FAR1-RELATED SEQUENCE 6
Hrh_00127	1.028	1.62533	1.22367	6.096	1.12333	5.74867	5.97233	7.57667	sp|Q9M2N5|DSLE_ARATH	Zinc finger BED domain-containing protein DAYSLEEPER
Hrh_00128	10.103	17.0137	10.5307	51.19	10.2997	48.4727	46.883	50.9197	tr|A0A5B7AIT8|A0A5B7AIT8_DAVIN	CUE domain-containing protein
Hrh_00129	12.4393	8.059	7.27833	1.75867	5.999	1.463	2.46767	1.77367	--na--	--na--
Hrh_00130	0.103	0.141	0.162667	0.122667	0.0926667	0.162333	0.039	0.139	tr|A0A5J5C410|A0A5J5C410_9ASTE	Uncharacterized protein
Hrh_00131	4.199	5.71767	4.541	3.67267	4.04533	3.50633	3.545	3.401	tr|A0A2G9HK40|A0A2G9HK40_9LAMI	Uncharacterized protein
Hrh_00132	12.1107	7.24867	10.858	0.331667	10.2243	0.173	0.190667	0.302333	tr|A0A2G9HM84|A0A2G9HM84_9LAMI	Uncharacterized protein
Hrh_00133	1.71667	0.683	0.784667	0.458	0.890667	0.989333	2.16233	2.129	--na--	--na--
Hrh_00134	15.8067	14.969	12.7147	13.4257	12.566	15.6473	11.775	9.54233	sp|Q8RVL2|DEK1_ARATH	Calpain-type cysteine protease DEK1
Hrh_00135	5.27067	2.874	4.87333	5.06767	4.62067	5.60067	5.56733	5.54933	tr|A0A2Z7BQW4|A0A2Z7BQW4_9LAMI	Uncharacterized protein
Hrh_00136	14.3957	53.4667	16.4863	56.7207	18.0557	49.5413	57.923	62.9	sp|Q93YX4|APRL5_ARATH	5'-adenylylsulfate reductase-like 5
Hrh_00137	0	0	0	0	0	0	0	0	--na--	--na--
Hrh_00138	49.7377	47.9383	46.3397	16.9737	60.4737	14.4673	15.7013	18.532	sp|Q9C5M0|DTC_ARATH	Mitochondrial dicarboxylate/tricarboxylate transporter DTC
Hrh_00139	0.63	0.693667	1.24167	1.57833	0.738667	1.17033	1.65467	2.22533	sp|P93756|SD31_ARATH	G-type lectin S-receptor-like serine/threonine-protein kinase SD3-1
Hrh_00140	3.879	3.47867	4.52067	2.04067	2.99433	2.168	1.72967	1.898	--na--	--na--
Hrh_00141	7.57267	7.12867	6.29733	11.4327	5.62233	11.6003	9.16033	9.777	tr|A0A1U8QBC0|A0A1U8QBC0_NELNU	uncharacterized protein LOC109115911
Hrh_00142	13.267	16.324	10.843	18.5667	9.76267	20.3177	16.296	15.321	sp|Q94HW2|POLR1_ARATH	Retrovirus-related Pol polyprotein from transposon RE1
Hrh_00143	7.09867	8.08867	8.61767	6.307	9.76933	5.24633	5.714	5.06867	sp|Q9LJD7|COP10_ARATH	Constitutive photomorphogenesis protein 10
Hrh_00144	0.445667	0	0.464667	0.122	0.490333	0.146	0.100667	0.120667	sp|O80467|SDT_ARATH	Spermidine sinapoyl-CoA acyltransferase
Hrh_00145	0.068	0.0963333	0.0996667	0	0.217	0	0	0	sp|P49293|PSY_CUCME	Phytoene synthase, chloroplastic
Hrh_00146	1.68167	0.426333	1.39967	0.212667	1.22967	0.126333	0.213667	0.166667	sp|Q9FKB6|Y5880_ARATH	BTB/POZ domain-containing protein At5g48800
Hrh_00147	7.36567	5.45967	8.16367	0.400667	6.94767	0.419	0.598	0.396333	sp|P49098|CYB5_TOBAC	Cytochrome b5
Hrh_00148	5.41633	3.382	6.19633	1.03867	4.638	0.888667	1.06967	1.05333	sp|C0LGV0|Y5487_ARATH	Probable LRR receptor-like serine/threonine-protein kinase At5g48740
Hrh_00149	5.85333	4.041	5.06567	1.79167	4.18	1.86367	2.675	2.181	--na--	--na--
Hrh_00150	11.566	7.714	9.975	9.72567	10.6323	11.3177	12.8927	12.8383	sp|A8MR93|ALG12_ARATH	Dol-P-Man:Man(7)GlcNAc(2)-PP-Dol alpha-1,6-mannosyltransferase
Hrh_00151	8.68333	2.97567	6.65367	1.881	5.38733	1.44867	1.72567	2.17633	sp|Q9LYE4|FLZ10_ARATH	FCS-Like Zinc finger 10
Hrh_00152	38.1113	37.5207	33.8637	23.502	43.636	24.0953	23.332	20.4337	sp|P82715|PPD5_ARATH	PsbP domain-containing protein 5, chloroplastic
Hrh_00153	12.8157	18.095	14.8387	52.511	13.5487	46.535	54.9947	62.5473	sp|Q6NQH9|CID6_ARATH	Polyadenylate-binding protein-interacting protein 6
Hrh_00154	13.513	9.10567	13.3213	40.5637	14.5667	36.557	38.687	41.181	sp|Q9FKC3|PP424_ARATH	Pentatricopeptide repeat-containing protein At5g48730, chloroplastic
Hrh_00155	4.067	0.325333	1.17967	0.6	0.878	0.495667	1.575	1.00033	--na--	--na--
Hrh_00156	8.37433	11.9127	8.23933	11.705	7.405	11.8733	9.29767	7.367	sp|F4J7T3|EAF1A_ARATH	Chromatin modification-related protein EAF1 A
Hrh_00157	8.43333	6.87867	8.08167	9.98567	9.34567	10.287	8.92467	9.41767	tr|A0A2Z7AFI5|A0A2Z7AFI5_9LAMI	GPI transamidase component PIG-S-like
Hrh_00158	4.59367	4.85033	3.53467	3.356	2.42767	3.239	2.56967	4.199	sp|Q8GYN5|RIN4_ARATH	RPM1-interacting protein 4
Hrh_00159	0.555	0.174	0.793667	0.854667	1.008	1.388	1.37967	1.325	sp|Q8RWN2|ZIF1_ARATH	Protein ZINC INDUCED FACILITATOR 1
Hrh_00160	3.276	3.47633	3.33133	0.648	3.26567	0.365	0.477667	0.414667	sp|Q9SV64|FATA2_ARATH	Oleoyl-acyl carrier protein thioesterase 2, chloroplastic
Hrh_00161	5.386	5.15233	4.668	1.645	4.771	1.57967	1.54767	1.43	sp|Q42561|FATA1_ARATH	Oleoyl-acyl carrier protein thioesterase 1, chloroplastic
Hrh_00162	3.09433	2.86533	2.917	6.76567	2.63767	6.51267	6.48067	5.306	sp|Q9SFV2|FHA2_ARATH	FHA domain-containing protein FHA2
Hrh_00163	0.398333	0.285333	0.199667	0.129	0.416333	0.396333	0.695667	1.37867	tr|A0A2G9GEJ5|A0A2G9GEJ5_9LAMI	Uncharacterized protein
Hrh_00164	34.906	40.9677	37.9177	41.9807	44.4753	39.2893	50.3903	46.3153	sp|Q09020|PR4_PHAVU	Wound-induced basic protein
Hrh_00165	11.1207	9.17467	10.107	11.243	11.163	9.20767	11.967	12.0907	sp|Q9LSG3|GAUT8_ARATH	Galacturonosyltransferase 8
Hrh_00166	4.168	1.797	5.183	0.452333	4.948	0.367333	0.241333	0.426	tr|A0A2G9GMP8|A0A2G9GMP8_9LAMI	Uncharacterized protein
Hrh_00167	9.822	11.259	10.8083	8.325	11.3047	7.94667	7.483	6.41433	sp|Q0WQE7|AUG3_ARATH	AUGMIN subunit 3
Hrh_00168	0.206333	0.288333	0.328	0	0.423333	0	0	0	tr|A0A2Z7B2L5|A0A2Z7B2L5_9LAMI	Stomagen
Hrh_00169	2.26933	2.19267	2.41933	1.08133	1.60833	0.865333	0.943333	0.839667	sp|P10978|POLX_TOBAC	Retrovirus-related Pol polyprotein from transposon TNT 1-94
Hrh_00170	22.073	23.0853	19.2267	11.2733	22.759	10.4173	11.4613	11.3227	sp|Q41649|FKB15_VICFA	FK506-binding protein 2
Hrh_00171	3.16	2.853	3.65033	0.660333	3.40333	0.676333	0.704	0.464667	sp|Q9SRT3|CSLC6_ARATH	Probable xyloglucan glycosyltransferase 6
Hrh_00172	21.2883	17.5273	23.02	6.57833	23.6153	6.58233	7.586	6.86833	sp|Q8VYI0|LSM8_ARATH	Sm-like protein LSM8
Hrh_00173	0.181	0.051	0.242667	0.0933333	0.259333	0.049	0.143667	0.339	sp|B0M1H3|ZIP4L_ARATH	TPR repeat-containing protein ZIP4
Hrh_00174	56.8	53.554	49.7723	46.7753	68.0267	48.4337	42.501	38.6963	sp|Q56XR7|STR4A_ARATH	Rhodanese-like domain-containing protein 4A, chloroplastic
Hrh_00175	7.67567	5.85133	7.50333	24.666	6.97267	20.8877	18.046	13.8153	tr|A0A2Z7CZL8|A0A2Z7CZL8_9LAMI	Uncharacterized protein
Hrh_00176	8.57	5.12667	9.30633	4.49067	9.938	3.402	3.65567	4.18067	tr|A0A2G9GDC5|A0A2G9GDC5_9LAMI	Uncharacterized protein
Hrh_00177	6.37233	6.86533	7.40867	7.80267	8.617	7.09067	7.23567	8.04567	tr|A0A2Z7CZ52|A0A2Z7CZ52_9LAMI	FAR1 domain-containing protein
Hrh_00178	2.62833	3.34067	3.937	0.719333	2.32467	0.465667	0.644667	0.438667	--na--	--na--
Hrh_00179	6.773	34.436	8.05633	6.49467	6.18	6.654	5.938	7.16133	tr|A0A2G9GLZ8|A0A2G9GLZ8_9LAMI	Uncharacterized protein
Hrh_00180	29.945	24.6143	25.022	26.8923	32.6867	27.5903	21.842	17.3207	sp|Q8RXE8|BASS3_ARATH	Probable sodium/metabolite cotransporter BASS3, chloroplastic
Hrh_00181	4.07367	15.0267	8.25367	5.16467	5.049	3.92133	5.35567	5.89567	sp|Q9LV66|Y5848_ARATH	Uncharacterized protein At5g48480
Hrh_00182	1.64733	0.196333	1.53633	0.101	0.850333	0.0833333	0.0426667	0.0263333	sp|Q9LHE3|ASPG2_ARATH	Protein ASPARTIC PROTEASE IN GUARD CELL 2
Hrh_00183	0.225667	0.688	1.01367	0.107333	2.11667	0.0876667	0.148333	0.293	tr|A0A2Z7BDF7|A0A2Z7BDF7_9LAMI	Uncharacterized protein
Hrh_00184	84.155	267.444	85.4253	471.73	139.4	422.87	483.135	533.388	tr|A0A2Z7BTW0|A0A2Z7BTW0_9LAMI	Uncharacterized protein
Hrh_00185	1.79733	1.62833	1.77867	1.35633	2.031	0.814	0.839333	1.16267	sp|Q9SYK1|PPR11_ARATH	Pentatricopeptide repeat-containing protein At1g05600
Hrh_00186	11.928	32.4007	13.1203	10.8877	11.458	10.0977	9.105	7.32233	sp|Q9M0B6|GAE1_ARATH	UDP-glucuronate 4-epimerase 1
Hrh_00187	7.527	9.48767	7.82933	9.19	9.58567	9.92967	9.95233	10.6373	tr|A0A5A7Q7M1|A0A5A7Q7M1_STRAF	Tetratricopeptide repeat protein
Hrh_00188	3.20967	3.734	3.106	3.62233	3.97467	3.66867	3.98533	5.01533	sp|Q8H1Q8|AT18B_ARATH	Autophagy-related protein 18b
Hrh_00189	9.47067	14.2397	9.71933	33.8393	10.679	33.1253	29.765	29.2043	sp|F4JRE0|TMN12_ARATH	Transmembrane 9 superfamily member 12
Hrh_00190	3.65267	4.43	4.702	8.26467	4.62667	9.31167	8.19	7.13733	sp|F4IMQ0|FLX_ARATH	Protein FLC EXPRESSOR
Hrh_00191	21.993	25.6563	19.057	15.9377	19.3703	16.5727	14.958	12.623	tr|A0A2Z7AE94|A0A2Z7AE94_9LAMI	Beta-galactosidase
Hrh_00192	9.398	11.6193	10.2033	13.4283	9.886	13.8523	12.257	11.45	sp|Q52JK6|VIP2_NICBE	Probable NOT transcription complex subunit VIP2 (Fragment)
Hrh_00193	5.33533	5.63567	5.97267	1.947	5.454	1.85233	2.12333	2.17933	sp|Q8RXL8|UXT3_ARATH	UDP-xylose transporter 3
Hrh_00194	6.59867	6.827	7.101	10.2013	7.01067	10.3977	10.6373	10.2863	tr|A0A2Z7C2Q7|A0A2Z7C2Q7_9LAMI	HTH myb-type domain-containing protein
Hrh_00195	14.563	13.42	12.8063	7.921	16.581	6.88933	7.32033	5.64967	sp|Q66GI9|ANTR4_ARATH	Probable anion transporter 4, chloroplastic
Hrh_00196	0.200333	0.143	0.096	0.0646667	0.0533333	0.0696667	0	0	tr|A0A5A7QR15|A0A5A7QR15_STRAF	Non-LTR retroelement reverse transcriptase-like protein
Hrh_00197	19.449	15.8173	14.411	50.3723	13.9557	45.7743	41.6907	36.3357	tr|A0A2Z7A5V8|A0A2Z7A5V8_9LAMI	Uncharacterized protein
Hrh_00198	4.626	11.6157	6.343	1.54033	12.115	1.29667	0.519	1.15967	--na--	--na--
Hrh_00199	5.52567	4.97833	22.2997	0.857333	19.7187	0.828333	1.426	0.889667	sp|P56168|MT21_BRAJU	Metallothionein-like protein type 2, MT2-4/MT2-25
Hrh_00200	1546.28	2380.25	1635.73	533.765	2331.82	542.825	600.109	568.21	sp|Q41050|OEP16_PEA	Outer envelope pore protein 16, chloroplastic
Hrh_00201	2.01267	0.145667	1.50133	0.0323333	2.24433	0.0386667	0.018	0.0333333	sp|F4KGE8|GIL1_ARATH	Protein GRAVITROPIC IN THE LIGHT 1
Hrh_00202	1.755	1.59033	2.35233	0.464333	1.89	0.475667	0.547	0.686667	tr|A0A022QQH0|A0A022QQH0_ERYGU	Uncharacterized protein
Hrh_00203	32.302	24.982	33.611	44.43	26.04	38.0967	49.4043	53.054	sp|Q9LUV2|POP3_ARATH	Stress-response A/B barrel domain-containing protein HS1
Hrh_00204	2.44933	1.595	1.41667	1.549	1.41433	1.30633	1.43633	1.82833	--na--	--na--
Hrh_00205	10.1043	9.83233	10.1363	10.394	9.538	10.5047	8.77167	7.378	sp|Q6R0E3|TRP5_ARATH	Telomere repeat-binding protein 5
Hrh_00206	0.102667	0.722333	2.99033	1.08667	1.478	0.993333	1.02033	0.824333	--na--	--na--
Hrh_00207	5.03767	4.47467	4.57933	12.447	4.67767	10.907	14.0153	15.6677	tr|A0A2Z7D9M6|A0A2Z7D9M6_9LAMI	Uncharacterized protein
Hrh_00208	9.144	9.545	8.06467	5.222	9.96467	4.89	5.50367	4.90967	sp|Q6NMB6|UTR5B_ARATH	UDP-galactose/UDP-glucose transporter 5B
Hrh_00209	5.20433	3.57233	4.1	2.891	4.02333	2.28167	2.34933	2.446	sp|Q8L7Y9|NPC1_ARATH	Non-specific phospholipase C1
Hrh_00210	0.819667	0.643	0.531333	0.0713333	0.430333	0.0686667	0.119333	0.0763333	sp|Q7PC88|AB31G_ARATH	ABC transporter G family member 31
Hrh_00211	1.12167	0.983333	0.715	0.269667	0.527667	0.140333	0.462333	0.135333	sp|Q8S628|AB51G_ORYSJ	ABC transporter G family member 51
Hrh_00212	28.952	27.0823	24.1183	5.29667	27.8237	5.998	6.10133	5.54167	sp|Q9MB58|F26_ARATH	6-phosphofructo-2-kinase/fructose-2,6-bisphosphatase
Hrh_00213	3.62167	1.15033	4.00933	0.648	4.092	0.475333	0.725333	0.814333	sp|Q9ZV93|FDL10_ARATH	F-box/FBD/LRR-repeat protein At1g78750
Hrh_00214	12.9037	14.4293	14.1677	7.97733	13.9507	8.978	9.88433	9.41333	sp|Q9FM89|FDL38_ARATH	F-box/FBD/LRR-repeat protein At5g56420
Hrh_00215	75.8917	80.926	60.9913	28.478	82.3623	27.8943	30.548	31.3363	sp|O80361|RK4_TOBAC	50S ribosomal protein L4, chloroplastic
Hrh_00216	9.38967	7.686	9.064	10.9857	8.031	12.6247	12.0073	10.6017	sp|Q9FIM2|FTSH9_ARATH	ATP-dependent zinc metalloprotease FTSH 9, chloroplastic
Hrh_00217	1.68667	8.63233	1.84333	1.299	1.114	1.26033	1.06133	1.029	sp|A5JTQ3|XYL2_MEDSV	Beta-xylosidase/alpha-L-arabinofuranosidase 2
Hrh_00218	116.738	131.169	130.348	97.3137	143.859	92.9153	100.461	100.713	sp|P35135|UBC4_SOLLC	Ubiquitin-conjugating enzyme E2-17 kDa
Hrh_00219	41.351	52.7503	43.5377	35.495	49.173	39.7783	45.6147	45.422	sp|Q8LG98|OTU1_ARATH	OVARIAN TUMOR DOMAIN-containing deubiquitinating enzyme 1
Hrh_00220	55.213	58.3233	54.8033	104.797	68.6473	98.1197	87.9467	76.1847	sp|P85200|PRS6B_HELAN	26S proteasome regulatory subunit 6B homolog
Hrh_00221	8.39133	8.509	8.295	17.3743	8.85167	16.495	14.5547	12.9763	sp|Q8RWY1|ALKB8_ARATH	Alkylated DNA repair protein ALKBH8 homolog
Hrh_00222	4.045	0.736667	2.88167	0.766	0.703333	0.438	0.440333	0.493667	sp|Q8VYR0|MCU5_ARATH	Calcium uniporter protein 5, mitochondrial
Hrh_00223	8.918	6.091	7.73167	2.63833	7.11733	2.62667	2.79467	3.488	tr|A0A2Z7D570|A0A2Z7D570_9LAMI	RF_PROK_I domain-containing protein
Hrh_00224	20.8767	18.6923	12.45	25.4957	7.623	19.0613	23.102	31.6143	tr|A0A2G9G0U4|A0A2G9G0U4_9LAMI	Uncharacterized protein
Hrh_00225	2.11733	6.76167	1.06933	20.9953	1.77633	23.6397	18.584	22.9583	sp|Q9ZV48|TPS11_ARATH	Probable alpha,alpha-trehalose-phosphate synthase [UDP-forming] 11
Hrh_00226	19.7643	8.067	21.163	4.012	18.3833	4.399	4.06	3.67833	sp|Q1PDI2|DGK4_ARATH	Diacylglycerol kinase 4
Hrh_00227	1.85567	2.494	1.83967	1.07867	1.28133	0.805	0.753	0.985333	sp|Q9SHV1|GLR22_ARATH	Glutamate receptor 2.2
Hrh_00228	3.16733	13.775	2.894	11.954	2.38367	12.7587	13.4767	15.3713	sp|Q9C5V5|GLR28_ARATH	Glutamate receptor 2.8
Hrh_00229	1.34033	6.83467	1.24233	3.93067	1.18833	4.24733	4.116	4.29033	sp|Q9LFN5|GLR25_ARATH	Glutamate receptor 2.5
Hrh_00230	2.237	4.16367	1.61933	2.273	1.33033	2.9	2.37333	2.78367	sp|Q9C5V5|GLR28_ARATH	Glutamate receptor 2.8
Hrh_00231	3.54833	10.9743	2.55333	1.65967	3.90333	1.797	1.61533	1.37167	sp|Q9FHH8|COL5_ARATH	Zinc finger protein CONSTANS-LIKE 5
Hrh_00232	9.491	10.0127	10.0777	9.29367	10.995	8.94067	10.6353	11.0423	sp|Q96361|ARF1_BRARP	ADP-ribosylation factor 1
Hrh_00233	0.596333	0.169667	0.199333	0	0.123	0	0	0	sp|Q40374|PR1_MEDTR	Pathogenesis-related protein PR-1
Hrh_00234	5.25033	1.794	5.49867	2.18033	3.659	1.926	2.27667	2.443	sp|Q9FKL2|MYB36_ARATH	Transcription factor MYB36
Hrh_00235	26.1863	47.132	25.9453	29.272	28.4667	30.406	26.738	20.478	tr|A0A2Z7BZY8|A0A2Z7BZY8_9LAMI	Protein kinase domain-containing protein
Hrh_00236	2.386	1.28033	2.701	2.213	2.40367	1.917	2.00367	2.32	--na--	--na--
Hrh_00237	10.7087	11.6233	11.831	11.9397	12.7903	11.0413	13.299	14.4667	sp|Q10S27|VDAC6_ORYSJ	Mitochondrial outer membrane protein porin 6
Hrh_00238	37.6937	60.0677	37.0293	58.1713	42.413	50.0173	44.72	51.0373	sp|Q9FKM3|AATPK_ARATH	AAA-ATPase At5g57480
Hrh_00239	0.145667	0.145667	0.311333	0.410667	0.167667	0.241333	0.202333	0.234333	sp|Q31708|RT04_ARATH	Ribosomal protein S4, mitochondrial
Hrh_00240	2.04233	2.56367	2.27467	0.066	0.655	0.0393333	0.102333	0.115667	--na--	--na--
Hrh_00241	7.949	38.6507	10.6517	33.637	8.10433	38.3333	39.1553	40.3543	tr|A0A2Z7DCK6|A0A2Z7DCK6_9LAMI	Syntaxin-6_N domain-containing protein
Hrh_00242	0.972333	0.147333	0.526667	0.0123333	0.488667	0.0126667	0	0.024	tr|A0A2Z7DCD5|A0A2Z7DCD5_9LAMI	Uncharacterized protein
Hrh_00243	3.73667	0.992	1.772	0.471333	0.933333	0.473	0.488	0.399333	sp|P10978|POLX_TOBAC	Retrovirus-related Pol polyprotein from transposon TNT 1-94
Hrh_00244	8.345	7.549	8.32333	4.224	8.92533	4.064	4.457	5.023	sp|P49244|FABH1_CUPWR	3-oxoacyl-[acyl-carrier-protein] synthase 3 A, chloroplastic
Hrh_00245	28.2157	72.825	21.6747	48.225	23.0867	61.2367	53.7337	56.8117	sp|Q05001|NCPR_CATRO	NADPH--cytochrome P450 reductase
Hrh_00246	25.9307	36.3583	28.684	11.4323	29.3007	11.503	13.3323	12.2897	tr|A0A2G9GTK0|A0A2G9GTK0_9LAMI	Uncharacterized protein
Hrh_00247	0.329667	0.925	0.474	0.639	0.667333	0.676333	1.504	0.454667	--na--	--na--
Hrh_00248	20.4493	11.8757	15.1913	20.9087	12.682	23.5333	20.5937	21.827	sp|Q9SUM4-3|VIL2_ARATH	Isoform 3 of VIN3-like protein 2
Hrh_00249	0.188	0	0.173667	0	0	0	0	0	--na--	--na--
Hrh_00250	4.732	1.744	4.99467	0.105333	4.89033	0.088	0.0996667	0.137333	sp|Q5XF57|Y5576_ARATH	Probable receptor-like serine/threonine-protein kinase At5g57670
Hrh_00251	1.32933	1.022	0.685	0.212	0.519667	0.23	0.401333	0.167667	tr|A0A2P5DB44|A0A2P5DB44_TREOI	ATP-dependent DNA helicase
Hrh_00252	1.353	0.183	0.774	1.18633	0.725667	1.499	1.42133	2.13367	tr|A0A4D8Z074|A0A4D8Z074_SALSN	Uncharacterized protein
Hrh_00253	1.62467	0.407667	2.23767	0.053	1.55267	0.063	0.29	0.0776667	sp|Q96518|PER16_ARATH	Peroxidase 16
Hrh_00254	14.9343	5.56733	12.9903	21.999	19.711	19.4543	17.3957	19.4837	tr|A0A3Q7H5K5|A0A3Q7H5K5_SOLLC	Uncharacterized protein
Hrh_00255	96.2883	60.5863	86.7223	65.3183	68.1093	60.2813	56.5273	63.061	sp|Q03194|PMA4_NICPL	Plasma membrane ATPase 4
Hrh_00256	3.26533	3.64833	3.15567	2.75633	2.568	2.86467	3.112	2.367	sp|Q03194|PMA4_NICPL	Plasma membrane ATPase 4
Hrh_00257	2.24967	0.536	2.63467	0.410667	1.42833	0.355333	0.445	0.322333	sp|Q03194|PMA4_NICPL	Plasma membrane ATPase 4
Hrh_00258	19.0637	14.0093	15.4797	36.0997	18.267	33.8603	27.046	23.9773	--na--	--na--
Hrh_00259	2.49433	1.86267	2.154	0.677	1.341	1.00333	0.951667	0.887	sp|P10978|POLX_TOBAC	Retrovirus-related Pol polyprotein from transposon TNT 1-94
Hrh_00260	9.26933	12.8747	8.89167	41.9417	8.79367	34.505	32.3177	36.1677	tr|A0A068U364|A0A068U364_COFCA	Uncharacterized protein
Hrh_00261	11.2147	13.254	10.2167	7.269	11.2373	6.09467	7.17933	7.035	sp|F4K5K4|TBL5_ARATH	Protein trichome birefringence-like 5
Hrh_00262	6.68967	6.55	6.30333	3.69067	7.71	3.04267	3.683	3.92433	sp|Q9LU76|NSTU1_ARATH	Nucleotide-sugar uncharacterized transporter 1
Hrh_00263	1.21933	0.506667	1.253	0.603333	1.00967	0.623667	0.551	0.625667	--na--	--na--
Hrh_00264	0.738	0.451333	0.495667	2.69767	0.629333	2.41267	2.12267	2.76433	sp|Q9FLS0|FB253_ARATH	F-box protein At5g07610
Hrh_00265	0.112	0.949667	0	0.151667	0.288667	0.078	0.0753333	0.0773333	sp|O65570|VILI4_ARATH	Villin-4
Hrh_00266	2.35567	2.106	2.62367	0.116	3.38933	0.118667	0.204	0.202	sp|B3VTV7|MYB60_VITVI	Transcription factor MYB60
Hrh_00267	7.131	1.534	4.148	0.622333	3.45067	0.538	0.613333	0.625333	--na--	--na--
Hrh_00268	1.99733	0.551	2.15733	0.181667	1.97267	0.109333	0.157	0.236667	tr|A0A5J5BIH0|A0A5J5BIH0_9ASTE	SWIM-type domain-containing protein
Hrh_00269	3.25433	2.78867	2.97633	0.189333	2.535	0.398	0.374333	0.473	--na--	--na--
Hrh_00270	73.8383	62.3843	64.565	49.6123	57.8737	47.9743	47.1037	43.405	sp|Q8S9K3|VAR3_ARATH	Zinc finger protein VAR3, chloroplastic
Hrh_00271	1.81967	0.483667	0.980333	0.601	0.453333	0.592667	0.338	0.287	tr|A0A2Z7BSH9|A0A2Z7BSH9_9LAMI	Uncharacterized protein
Hrh_00272	2.18767	0.274	1.31867	1.04867	0.431667	0.734	0.261667	0.549333	--na--	--na--
Hrh_00273	3.97733	5.00867	3.571	4.44833	3.37	4.51667	4.004	3.93967	sp|Q700D5-2|BDG4_ARATH	Isoform 2 of Probable lysophospholipase BODYGUARD 4
Hrh_00274	25.4847	34.0607	23.7333	21.3857	23.847	19.9343	18.6867	24.2657	sp|Q9ZNT1|NB5R1_ARATH	NADH--cytochrome b5 reductase 1
Hrh_00275	3.866	2.53233	2.83133	3.229	1.92733	3.49733	1.738	2.65733	--na--	--na--
Hrh_00276	0.192	0.0836667	0.0956667	0.023	0.111333	0	0	0	sp|Q8GY25|WOX12_ARATH	WUSCHEL-related homeobox 12
Hrh_00277	5.578	3.79333	6.542	8.18633	6.37167	7.86667	7.619	9.91833	sp|Q8S8T8|PCR10_ARATH	Protein PLANT CADMIUM RESISTANCE 10
Hrh_00278	12.162	9.93867	12.715	3.07367	13.4803	2.19633	2.83667	2.32533	sp|Q9LES3|AI5L2_ARATH	ABSCISIC ACID-INSENSITIVE 5-like protein 2
Hrh_00279	85.5473	81.236	89.8177	41.6807	100.877	35.2697	40.1147	40.19	sp|Q8GUN2|HINT1_ARATH	Adenylylsulfatase HINT1
Hrh_00280	0.751	1.433	0.928667	0.254333	1.27	0.189	0.461667	0.164667	tr|A0A2Z7CNW3|A0A2Z7CNW3_9LAMI	Regulation of nuclear pre-mRNA domain-containing protein 1B-like
Hrh_00281	0	0.0756667	0.581	0.431667	0.946	0.822	0.647333	0.582667	--na--	--na--
Hrh_00282	0.211	0.150667	0.368667	0.504	0.210667	0.417	0.278333	0.260667	tr|A0A2G9GV00|A0A2G9GV00_9LAMI	Uncharacterized protein
Hrh_00283	13.593	10.7357	13.8817	0.068	18.5817	0.0986667	0.0673333	0.133	sp|F4J158|DTX24_ARATH	Protein DETOXIFICATION 24
Hrh_00284	0.976	0.211333	0.952667	0.933667	0.838667	0.708	0.813667	0.794	sp|O64668|PSNA_ARATH	Presenilin-like protein At1g08700
Hrh_00285	30.7787	35.0877	33.2943	81.9827	37.9423	73.7733	73.0437	86.3673	sp|Q9M2Z4|MSBP2_ARATH	Membrane steroid-binding protein 2
Hrh_00286	0.261333	0.375667	0.415333	0.089	0.295333	0.0556667	0.075	0.0886667	tr|A0A2Z7BHK2|A0A2Z7BHK2_9LAMI	Uncharacterized protein
Hrh_00287	8.645	8.851	7.55833	18.8643	7.52633	16.9627	15.5967	15.7593	tr|A0A2Z7CVB8|A0A2Z7CVB8_9LAMI	Uncharacterized protein
Hrh_00288	50.691	54.4733	59.119	33.4397	90.2523	35.311	40.6207	43.6093	sp|O22912|CX5C1_ARATH	Probable cytochrome c oxidase subunit 5C-1
Hrh_00289	0.832333	0.752667	0.776667	0.469333	0.76	0.398	0.411667	0.271	sp|Q5PNZ1|ZDH21_ARATH	Probable protein S-acyltransferase 3
Hrh_00290	15.771	19.3267	17.186	33.2747	15.769	30.9623	25.728	21.472	sp|Q93YF5|SUVH1_TOBAC	Histone-lysine N-methyltransferase, H3 lysine-9 specific SUVH1
Hrh_00291	129.432	128.477	124.696	39.0937	144.996	36.761	42.2357	43.3273	tr|A0A2Z7CNW0|A0A2Z7CNW0_9LAMI	50S ribosomal protein 5, chloroplastic-like
Hrh_00292	20.0377	17.677	19.2003	8.94367	19.049	9.734	10.8993	11.2137	sp|Q8GWR1|AAAS_ARATH	Aladin
Hrh_00293	15.0507	14.252	24.8837	1.98733	12.3183	1.957	2.23433	1.801	sp|O80683|CAB25_ARATH	Calmodulin-binding protein 25
Hrh_00294	2.25967	1.697	2.814	1.45567	1.288	2.15933	0	0.527	sp|P10978|POLX_TOBAC	Retrovirus-related Pol polyprotein from transposon TNT 1-94
Hrh_00295	30.7037	59.624	29.6653	27.6903	29.7663	25.6873	25.15	22.0643	sp|Q69Q02|DPE2_ORYSJ	4-alpha-glucanotransferase DPE2
Hrh_00296	1.82167	2.81333	1.32833	1.30867	1.60033	1.03767	1.15233	0.969	sp|Q9LXX6|SC15A_ARATH	Exocyst complex component SEC15A
Hrh_00297	1.17867	0.541667	0.947667	0.425667	1.24767	0.202667	0.327667	0.197	tr|A0A2Z7AVB0|A0A2Z7AVB0_9LAMI	Uncharacterized protein
Hrh_00298	1.25	0.311	1.31767	0.178	0.996667	0.137667	0.239	0.182333	sp|Q94HW2|POLR1_ARATH	Retrovirus-related Pol polyprotein from transposon RE1
Hrh_00299	53.6243	44.325	49.995	115.263	47.2667	113.311	94.9483	89.8503	tr|A0A2Z7CS51|A0A2Z7CS51_9LAMI	Uncharacterized protein
Hrh_00300	1.89233	3.754	1.99133	6.51	2.243	7.60733	6.88933	7.277	sp|Q9FHK9|MD26B_ARATH	Probable mediator of RNA polymerase II transcription subunit 26b
Hrh_00301	0.677	0.283333	0.700667	0.274667	0.497333	0.262333	0.375667	0.249667	sp|Q67UL3|PIN1C_ORYSJ	Probable auxin efflux carrier component 1c
Hrh_00302	3.742	2.223	3.09133	5.824	4.80833	4.86133	5.61367	8.05067	tr|A0A2Z7BFP3|A0A2Z7BFP3_9LAMI	Uncharacterized protein
Hrh_00303	0.896333	0.298	1.067	0.891667	0.54	1.116	1.14033	0.942667	sp|Q6NLB1|FB118_ARATH	F-box protein At2g26850
Hrh_00304	14.873	17.2803	15.6023	15.2773	15.029	15.8767	17.491	18.6483	tr|A0A2Z7BJY2|A0A2Z7BJY2_9LAMI	Arginine/serine-rich coiled-coil protein 2
Hrh_00305	3.785	1.83867	3.47967	0.899	2.66433	0.618667	0.850667	0.885	sp|Q9C977|PP135_ARATH	Pentatricopeptide repeat-containing protein At1g80270, mitochondrial
Hrh_00306	7.428	3.12067	8.71633	40.2367	7.103	38.544	36.042	34.7137	sp|O24160|TGA21_TOBAC	TGACG-sequence-specific DNA-binding protein TGA-2.1
Hrh_00307	33.672	58.789	34.129	37.135	29.9783	37.5467	32.3623	31.1023	sp|A9QM73|SMG7_ARATH	Protein SMG7
Hrh_00308	56.4567	24.5973	53.003	7.25167	56.5173	5.91867	7.36133	6.33167	tr|A0A2Z7BE51|A0A2Z7BE51_9LAMI	Haloacid dehalogenase-like hydrolase domain-containing protein 3
Hrh_00309	3.897	1.679	5.30533	0.731333	3.89367	0.549667	0.791333	0.811667	sp|O80366|ARR9_ARATH	Two-component response regulator ARR9
Hrh_00310	0.508	0.202667	0.174	0.0956667	0.167	0.125333	0.107	0.167667	--na--	--na--
Hrh_00311	10.3473	7.23167	11.199	17.6217	10.4507	17.1273	19.0357	20.7067	tr|A0A2Z7BCS8|A0A2Z7BCS8_9LAMI	Uncharacterized protein (Fragment)
Hrh_00312	133.675	1552.1	135.207	840.278	75.7663	918.795	863.371	772.354	tr|A0A2Z7ASP1|A0A2Z7ASP1_9LAMI	Methyltransf_11 domain-containing protein
Hrh_00313	2.47367	1.42867	2.72867	1.37667	2.48567	1.11833	1.04333	1.145	sp|Q9ZVC2|NPR5_ARATH	Regulatory protein NPR5
Hrh_00314	2.05967	0.528	2.00067	0.251667	1.44667	0.354333	0.365333	0.407333	tr|A0A438ERC1|A0A438ERC1_VITVI	Serine/threonine-protein phosphatase 7 long form-like
Hrh_00315	14.9333	20.3147	18.1703	29.344	19.6287	27.7217	26.8587	26.363	sp|Q8S1Z1|UTP11_ORYSJ	Probable U3 small nucleolar RNA-associated protein 11
Hrh_00316	1.951	1.55167	1.72567	0.465667	1.35167	0.457667	0.403333	0.51	tr|A0A2G9GJP4|A0A2G9GJP4_9LAMI	N-acetylglucosaminyltransferase complex, subunit PIG-Q/GPI1
Hrh_00317	4.72533	0.554	2.61367	0.359333	0.823333	0.181333	0.176	0.183	--na--	--na--
Hrh_00318	53.478	121.079	55.9063	382.17	67.4203	393.37	411.636	422.872	sp|Q39096|ERD15_ARATH	Protein EARLY RESPONSIVE TO DEHYDRATION 15
Hrh_00319	1.88267	10.135	6.03133	89.675	4.43467	99.768	100.096	102.519	sp|F4J2K2|FPGS2_ARATH	Folylpolyglutamate synthase
Hrh_00320	0	0	0.0956667	0	0	0	0	0	tr|A0A2Z7AB96|A0A2Z7AB96_9LAMI	Uncharacterized protein (Fragment)
Hrh_00321	14.6227	15.0437	14.3913	8.14333	16.4337	8.54333	8.914	9.23533	sp|P45951|ARP_ARATH	DNA-(apurinic or apyrimidinic site) lyase, chloroplastic
Hrh_00322	0.896333	0.480667	0.823	0.182	0.739333	0.177333	0.179	0.175667	tr|A0A2G9HRZ2|A0A2G9HRZ2_9LAMI	DUF4005 domain-containing protein
Hrh_00323	12.1277	6.36467	12.331	9.31533	11.4947	6.71833	8.798	10.2453	sp|Q8RY99|RECAM_ARATH	DNA repair protein recA homolog 2, mitochondrial
Hrh_00324	20.3187	19.4223	18.0387	31.1107	25.198	28.845	33.0937	37.727	sp|Q93V66|FAX1_ARATH	Protein FATTY ACID EXPORT 1, chloroplastic
Hrh_00325	1.15967	0.955	1.05367	2.87067	0.901	2.82967	2.78533	3.991	--na--	--na--
Hrh_00326	20.622	221.771	27.0663	33.2287	25.6587	31.4547	34.6817	36.8973	tr|A0A2G9HRA4|A0A2G9HRA4_9LAMI	Uncharacterized protein
Hrh_00327	27.947	36.459	26.274	17.396	22.5997	15.9813	17.294	16.2253	sp|Q2QY10|CBP_ORYSJ	Calcium-binding protein CBP
Hrh_00328	21.908	24.6337	20.4307	13.2977	23.9407	12.9387	12.9747	12.142	sp|O22224|NP93A_ARATH	Nuclear pore complex protein NUP93A
Hrh_00329	36.571	49.2273	29.3203	237.212	27.9267	234.989	256.141	282.451	sp|Q9SS44|TF2B2_ARATH	Transcription initiation factor IIB-2
Hrh_00330	24.9527	22.6957	20.3003	26.1147	25.8347	26.0913	20.731	16.0453	sp|Q70G58|NTRC_ORYSJ	Thioredoxin reductase NTRC
Hrh_00331	1.376	0.339667	1.20633	0.386	1.06567	0.525667	0.406	0.482667	sp|Q9FGJ6|ATL79_ARATH	RING-H2 finger protein ATL79
Hrh_00332	8.53333	10.7473	8.878	23.227	8.235	23.9993	20.6053	19.5817	sp|Q10MI0|SRL2_ORYSJ	Protein SEMI-ROLLED LEAF 2
Hrh_00333	20.692	49.8713	17.8177	537.215	19.0573	616.686	488.326	452.432	sp|Q94A08|RFS2_ARATH	Probable galactinol--sucrose galactosyltransferase 2
Hrh_00334	13.5973	7.685	9.32433	52.492	8.21067	57.5823	56.6473	60.9253	sp|Q9M682|GMK2_ARATH	Guanylate kinase 2
Hrh_00335	7.42667	13.125	9.39567	18.2147	8.96033	14.5513	12.305	9.37733	sp|Q10EL1|C3H24_ORYSJ	Zinc finger CCCH domain-containing protein 24
Hrh_00336	26.139	14.8157	23.7607	15.7757	27.1037	16.7873	16.081	15.312	tr|A0A2G9HR34|A0A2G9HR34_9LAMI	Uncharacterized protein
Hrh_00337	2.841	2.835	2.58433	6.55167	3.42733	5.73633	6.33133	6.03767	sp|Q9FJR0|RENT1_ARATH	Regulator of nonsense transcripts 1 homolog
Hrh_00338	0	0	0	0	0	0	0	0	--na--	--na--
Hrh_00339	2.60133	1.689	3.03167	0.653333	2.67567	0.878333	0.736667	0.288	--na--	--na--
Hrh_00340	1.80467	0.985333	2.02067	0.203333	1.453	0.149	0.210333	0.101667	tr|A5BHV7|A5BHV7_VITVI	Uncharacterized protein
Hrh_00341	9.835	48.3087	26.6827	4.37767	13.007	6.59267	4.71067	6.35767	--na--	--na--
Hrh_00342	13.3783	10.8883	10.9667	1.52367	8.65733	1.167	1.491	1.79567	sp|Q9M2V1|NCA1_ARATH	Protein NCA1
Hrh_00343	22.2963	22.1727	19.2597	27.8667	20.0637	27.9757	27.3657	29.24	sp|Q9LIA8|UGDH2_ARATH	UDP-glucose 6-dehydrogenase 2
Hrh_00344	75.9173	54.207	79.5503	125.976	73.4227	106.839	117.025	136.487	sp|A3BDI8|SAP8_ORYSJ	Zinc finger A20 and AN1 domain-containing stress-associated protein 8
Hrh_00345	0.804667	0.187667	1.19067	0	1.016	0	0.049	0.0283333	sp|Q9FL51|Y5694_ARATH	Probably inactive leucine-rich repeat receptor-like protein kinase At5g06940
Hrh_00346	12.141	5.51267	8.44467	0.252333	10.6027	0.221667	0.187667	0.118333	tr|A0A2Z7CGW6|A0A2Z7CGW6_9LAMI	Uncharacterized protein
Hrh_00347	1.29	3.25433	1.86767	0.624333	1.873	0.463667	0.47	0.693	sp|Q9LIC3|PP227_ARATH	Putative pentatricopeptide repeat-containing protein At3g13770, mitochondrial
Hrh_00348	4.12767	2.94333	6.55567	0.328333	6.304	0.253667	0.223	0.306333	sp|Q66GR3|BH130_ARATH	Transcription factor bHLH130
Hrh_00349	81.9693	83.4823	87.3723	136.563	106.938	120.51	132.612	149.396	sp|O48528|OP163_ARATH	Outer envelope pore protein 16-3, chloroplastic/mitochondrial
Hrh_00350	2.31733	2.98033	2.32833	5.08	2.51533	4.62733	5.29633	6.94567	tr|A0A2Z7CCP1|A0A2Z7CCP1_9LAMI	Protein pxr1-like
Hrh_00351	1.10067	0.231667	1.812	2.313	1.72533	3.42233	2.228	2.36767	tr|A0A2Z7CJS3|A0A2Z7CJS3_9LAMI	Uncharacterized protein
Hrh_00352	18.7783	12.6803	17.6753	21.192	19.232	20.605	23.863	26.057	sp|Q9LKA4|UBA2C_ARATH	UBP1-associated protein 2C
Hrh_00353	5.376	2.679	5.86267	2.85633	5.44933	2.75867	2.977	3.015	tr|A0A2Z7CJ49|A0A2Z7CJ49_9LAMI	HTH myb-type domain-containing protein
Hrh_00354	3.49133	1.17233	2.68233	1.47167	2.05567	1.24467	1.75333	1.23033	--na--	--na--
Hrh_00355	4.749	3.46733	5.37467	6.58467	5.21867	6.414	7.02333	9.23467	sp|Q9ZT94|POLR2_ARATH	Retrovirus-related Pol polyprotein from transposon RE2
Hrh_00356	3.51633	3.79967	3.267	3.19867	2.28067	2.42367	2.309	1.99667	sp|Q7X9V2|PIE1_ARATH	Protein PHOTOPERIOD-INDEPENDENT EARLY FLOWERING 1
Hrh_00357	7.73767	21.913	8.04167	99.935	14.898	92.8193	104.952	103.381	sp|Q7F8R0|C3H14_ORYSJ	Zinc finger CCCH domain-containing protein 14
Hrh_00358	6.93633	20.505	6.37933	13.963	7.587	12.838	17.6803	21.3113	--na--	--na--
Hrh_00359	5.96533	4.512	5.629	7.206	5.74133	6.881	5.866	4.61533	sp|Q9FZD4|PPR59_ARATH	Putative pentatricopeptide repeat-containing protein At1g26500
Hrh_00360	5.48767	6.02633	4.81933	9.157	5.584	8.768	10.0967	10.8223	sp|O48520|DPOD2_ARATH	DNA polymerase delta small subunit
Hrh_00361	29.127	23.4527	25.975	2.19033	23.8473	1.78267	2.353	2.64233	sp|Q9M2V1|NCA1_ARATH	Protein NCA1
Hrh_00362	15.3753	11.1657	14.3313	20.0937	17.8097	17.388	19.665	22.0123	sp|P46637|ARGI1_ARATH	Arginase 1, mitochondrial
Hrh_00363	0.273	0.799333	0.944667	0.239667	0.923333	0.224	0.334333	0.286	--na--	--na--
Hrh_00364	1.692	1.252	2.11467	1.094	2.078	1.05967	0.992	1.18067	tr|A0A314UMN5|A0A314UMN5_PRUYE	Pentatricopeptide repeat-containing protein
Hrh_00365	1.32333	0.288667	1.46367	0.662	1.182	0.652333	0.747	0.7	tr|A0A314UMN5|A0A314UMN5_PRUYE	Pentatricopeptide repeat-containing protein
Hrh_00366	32.4883	39.6247	28.321	14.0617	35.5873	15.1307	16.635	17.0837	sp|P55748|CBP22_HORVU	Serine carboxypeptidase II-2 (Fragment)
Hrh_00367	179.547	193.628	165.845	54.8397	244.995	52.0037	59.4507	53.4243	sp|Q8VZ55|RK35_ARATH	50S ribosomal protein L35, chloroplastic
Hrh_00368	21.7477	9.89167	13.6937	0.626667	13.8913	0.459333	0.285333	1.15733	sp|O64470|SHT_ARATH	Spermidine hydroxycinnamoyl transferase
Hrh_00369	5.75533	2.54967	5.38367	3.547	4.44267	3.517	3.58	3.229	sp|Q9SUH5|AUG8_ARATH	AUGMIN subunit 8
Hrh_00370	1.39233	1.24433	2.32867	0.614	1.768	0.680333	0.677	0.575	sp|Q9SWW6|CESA7_ARATH	Cellulose synthase A catalytic subunit 7 [UDP-forming]
Hrh_00371	3.39333	5.081	5.207	4.37	4.598	3.47333	4.429	5.246	sp|O82234|IF32_ARATH	Translation initiation factor IF3-2, chloroplastic
Hrh_00372	3.15167	4.59833	3.83333	1.856	4.41533	1.43533	1.702	1.621	tr|A0A2Z7BLL2|A0A2Z7BLL2_9LAMI	Phosphatidate cytidylyltransferase, mitochondrial
Hrh_00373	22.5257	22.6127	24.8063	26.0527	24.822	26.1483	30.472	31.825	sp|Q9C9G6|AE7_ARATH	Protein AE7
Hrh_00374	6.29633	18.8537	6.25667	17.09	5.54333	16.868	14.3163	14.365	tr|A0A2Z7BTU6|A0A2Z7BTU6_9LAMI	Uncharacterized protein
Hrh_00375	4.68	2.80333	5.01633	1.015	3.556	0.747	0.844	0.545	tr|A0A2Z7BTU6|A0A2Z7BTU6_9LAMI	Uncharacterized protein
Hrh_00376	13.8057	29.8643	12.115	7.905	9.56333	7.88533	9.46	8.51	tr|A0A2Z7BLV4|A0A2Z7BLV4_9LAMI	Uncharacterized protein
Hrh_00377	5.44667	5.28733	4.96633	0.432	5.16567	0.467333	0.427667	0.321667	sp|Q9M099|SCP24_ARATH	Serine carboxypeptidase 24
Hrh_00378	1.12	1.04833	1.25833	0.184667	0.692333	0.241667	0.206333	0.267	--na--	--na--
Hrh_00379	26.4923	20.9537	25.583	45.787	25.798	46.545	43.8483	43.615	sp|Q8RWS9|CNGC5_ARATH	Probable cyclic nucleotide-gated ion channel 5
Hrh_00380	53.6447	54.437	43.2593	70.6927	62.4637	74.3867	57.818	39.618	sp|Q42876|AMPL2_SOLLC	Leucine aminopeptidase 2, chloroplastic
Hrh_00381	17.0417	14.6473	16.476	7.48067	17.8457	5.552	7.38767	8.19633	sp|Q9ZUH3|PUP5_ARATH	Probable purine permease 5
Hrh_00382	38.6583	46.1873	26.8427	25.3537	17.635	21.5493	22.0343	20.6953	sp|P10978|POLX_TOBAC	Retrovirus-related Pol polyprotein from transposon TNT 1-94
Hrh_00383	46.499	15.9897	52.0147	9.18267	47.103	7.685	8.52333	7.787	sp|O65554|CIPK6_ARATH	CBL-interacting serine/threonine-protein kinase 6
Hrh_00384	6.75667	4.75633	7.52833	10.1343	4.72333	10.5553	12.5713	11.5087	--na--	--na--
Hrh_00385	11.1163	2.235	10.6403	1.12567	5.532	1.19967	1.172	1.101	sp|Q9C6P5|RAVL2_ARATH	AP2/ERF and B3 domain-containing transcription factor At1g50680
Hrh_00386	0	0.402	0	0	0	0	0	0	sp|P03010|TRAC9_MAIZE	Putative AC9 transposase
Hrh_00387	3.56267	1.71533	3.76633	2.19633	2.68533	2.686	2.25667	2.026	tr|A0A2Z7ABT3|A0A2Z7ABT3_9LAMI	BHLH domain-containing protein
Hrh_00388	112.647	124.331	114.419	20.9473	111.676	16.48	18.032	13.4983	sp|P93338|GAPN_NICPL	NADP-dependent glyceraldehyde-3-phosphate dehydrogenase
Hrh_00389	10.8913	11.1827	11.9467	2.087	11.6863	2.13433	3.58967	2.82267	tr|A0A2Z7B6T4|A0A2Z7B6T4_9LAMI	Uncharacterized protein
Hrh_00390	4.903	3.70833	5.871	7.87967	5.378	7.065	7.07067	7.20367	sp|Q5SML5|ORR22_ORYSJ	Two-component response regulator ORR22
Hrh_00391	0	0	0	0.142333	0.212	0	0	0	--na--	--na--
Hrh_00392	2.716	0.893333	2.94767	0.116333	2.11433	0.12	0.105333	0.0976667	tr|A0A4D9A486|A0A4D9A486_SALSN	Protein kinase domain-containing protein
Hrh_00393	1.219	1.115	1.66533	0.385	1.29267	0.339	0.446333	0.610667	sp|Q9FYQ8|TMN11_ARATH	Transmembrane 9 superfamily member 11
Hrh_00394	6.04367	6.71267	5.251	42.61	5.449	43.3493	39.19	33.7717	tr|A0A5A7QYP5|A0A5A7QYP5_STRAF	Zinc ion binding
Hrh_00395	100.394	119.808	87.7977	39.0167	116.539	34.2523	42.096	43.3353	sp|O22300|LET12_SOLLC	Homeobox protein knotted-1-like LET12
Hrh_00396	75.8703	119.64	75.7783	0.471	58.749	0.375	0.405	0.385333	--na--	--na--
Hrh_00397	11.947	8.66267	10.747	6.58433	8.618	7.72167	6.85633	5.81367	sp|Q9SD82|RFA1B_ARATH	Replication protein A 70 kDa DNA-binding subunit B
Hrh_00398	18.4407	90.843	21.614	76.8547	42.516	85.809	72.0817	61.1593	sp|O04932|SPSA1_CRAPL	Probable sucrose-phosphate synthase 1
Hrh_00399	12.4447	12.5913	11.1687	15.1993	15.4993	17.3847	17.3	18.761	sp|Q8L706|SYT5_ARATH	Synaptotagmin-5
Hrh_00400	17.5133	18.8533	16.317	11.7	22.2097	10.279	11.235	12.491	sp|Q8H0W1|PLSP1_ARATH	Chloroplast processing peptidase
Hrh_00401	6.507	5.25733	4.91767	20.499	5.73233	18.1543	19.5983	25.3063	sp|D1FP53|LIN_MEDTR	Putative E3 ubiquitin-protein ligase LIN
Hrh_00402	22.7323	24.4683	22.8817	17.6673	22.35	19.4553	20.1223	20.795	sp|Q93Z18|CKL3_ARATH	Casein kinase 1-like protein 3
Hrh_00403	0	0	0.00866667	0	0	0.0363333	0.064	0	sp|P85524|KIRO_ACTDE	Kirola
Hrh_00404	1.338	0.320333	0.439667	0.0393333	0.438333	0.0293333	0	0.038	sp|P85524|KIRO_ACTDE	Kirola
Hrh_00405	4.371	7.94033	3.69667	2.55933	3.978	2.935	2.613	2.73333	sp|Q8S8N9|GOGC1_ARATH	Golgin candidate 1
Hrh_00406	2.54867	2.11267	2.22667	1.35433	1.93167	1.31267	1.114	0.992667	sp|Q9M0G0|GAGT3_ARATH	Glutathione hydrolase 3
Hrh_00407	5.39567	9.872	7.54033	19.4253	6.81267	22.99	19.0047	15.2437	tr|A0A2Z7BW37|A0A2Z7BW37_9LAMI	Uncharacterized protein
Hrh_00408	6.33067	8.22833	6.64033	7.36733	7.38133	7.115	7.83733	8.39733	sp|F4K460|MED17_ARATH	Mediator of RNA polymerase II transcription subunit 17
Hrh_00409	10.474	14.841	12.5967	11.6747	13.9047	13.5893	14.9577	14.4913	tr|A0A2G9G2J6|A0A2G9G2J6_9LAMI	Uncharacterized protein
Hrh_00410	52.3347	56.21	51.4063	55.8073	47.187	53.968	43.71	33.3527	sp|Q9SH88|RRS1_ARATH	Ribosome biogenesis regulatory protein homolog
Hrh_00411	13.404	5.95567	15.448	1.27367	14.375	0.852333	1.42	0.650333	--na--	--na--
Hrh_00412	7.32567	10.9017	8.29033	20.145	7.86333	19.8933	19.5273	21.3363	sp|Q9FH28|DNJ49_ARATH	Chaperone protein dnaJ 49
Hrh_00413	21.294	24.9117	21.4433	69.8383	24.783	67.354	73.4503	85.3737	tr|A0A2Z7AB70|A0A2Z7AB70_9LAMI	Zinc finger CCCH domain-containing protein 13
Hrh_00414	12.442	39.4373	19.7867	16.215	8.533	11.7113	14.8737	18.7747	sp|O48781|SPX2_ARATH	SPX domain-containing protein 2
Hrh_00415	26.9433	25.46	28.4637	26.2883	27.8817	23.932	19.9773	17.5357	sp|Q41142|PLDA1_RICCO	Phospholipase D alpha 1
Hrh_00416	6.502	5.329	6.63767	13.6167	6.495	12.766	11.633	11.4167	sp|Q9CAF4|NUP1_ARATH	Nuclear pore complex protein NUP1
Hrh_00417	21.3643	23.3337	23.644	2.32033	18.0627	2.73267	2.96433	2.788	sp|Q8GW46|YAB5_ARATH	Axial regulator YABBY 5
Hrh_00418	0	0	0	0	0	0	0	0.275	--na--	--na--
Hrh_00419	662.476	1023.52	569.242	456.534	1065.36	446.712	480.345	436.507	sp|O22773|TL16_ARATH	Thylakoid lumenal 16.5 kDa protein, chloroplastic
Hrh_00420	9.426	13.7827	9.59733	0.884333	10.17	0.728333	0.891333	0.645	tr|A0A2G9HR34|A0A2G9HR34_9LAMI	Uncharacterized protein
Hrh_00421	17.541	10.5443	17.324	23.0333	18.5607	24.0603	23.227	24.937	sp|Q9FG23|CK5P3_ARATH	CDK5RAP3-like protein
Hrh_00422	11.549	8.571	10.533	10.2143	11.138	9.444	9.207	7.94467	sp|Q39147|3MG_ARATH	DNA-3-methyladenine glycosylase
Hrh_00423	1.62433	1.17333	1.38333	0.348667	1.61067	0.377333	0.283	0.227	sp|Q6NKW9|E138_ARATH	Glucan endo-1,3-beta-glucosidase 8
Hrh_00424	1.18933	2.00167	1.36267	2.17533	1.19167	2.17867	1.73467	2.08433	sp|P30171|ACT11_SOLTU	Actin-97
Hrh_00425	0.447667	0.463	0.742333	1.308	0.455	0.756333	1.28467	1.049	--na--	--na--
Hrh_00426	3.131	4.68267	3.02233	1.39467	3.26267	1.37	1.46933	1.15333	sp|F4J2M6|KN14L_ARATH	Kinesin-like protein KIN-14L
Hrh_00427	3.817	3.26233	4.43467	2.841	5.077	3.82033	5.09233	4.27	--na--	--na--
Hrh_00428	1.65333	1.80467	1.44067	1.23333	1.66333	1.329	1.42733	1.928	sp|Q8W487|YB95_ARATH	Uncharacterized protein At2g39795, mitochondrial
Hrh_00429	21.1133	27.302	19.134	18.3323	11.5137	18.3233	19.0087	19.8897	sp|Q9M2L4|ACA11_ARATH	Putative calcium-transporting ATPase 11, plasma membrane-type
Hrh_00430	3.156	2.17967	3.04367	0.439667	2.65933	0.409667	0.338667	0.474	sp|Q9FYE5|UUAT1_ARATH	UDP-URONIC ACID TRANSPORTER 1
Hrh_00431	0.319	0.298333	0.963	0.141667	0.437	0.0736667	0	0.289333	--na--	--na--
Hrh_00432	28.6437	39.831	32.6283	55.7017	47.1713	57.328	56.0837	60.759	sp|Q8LAS8|SFGH_ARATH	S-formylglutathione hydrolase
Hrh_00433	29.9143	39.726	31.062	55.8787	36.4223	54.8683	55.812	61.8117	sp|Q9C5Z3|EIF3E_ARATH	Eukaryotic translation initiation factor 3 subunit E
Hrh_00434	5.26567	3.399	4.14633	9.96533	3.02333	9.79233	9.19233	9.153	tr|A0A022QRY7|A0A022QRY7_ERYGU	Uncharacterized protein
Hrh_00435	6.56533	3.87833	7.96267	1.637	6.512	1.73	1.51367	2.44533	tr|A0A223HHD1|A0A223HHD1_9APIA	Chloroplast 2-C-methyl-D-erythritol 4-phosphate cytidylyltransferase isoform X2 (Fragment)
Hrh_00436	0.298333	0.291333	0.330333	0.085	0.239	0.071	0.0633333	0.0606667	tr|A0A2Z7DIQ9|A0A2Z7DIQ9_9LAMI	Condensin complex subunit 1
Hrh_00437	1.005	3.19167	1.275	2.73133	1.331	2.24533	2.79133	2.745	--na--	--na--
Hrh_00438	12.6837	22.755	14.4967	20.412	14.927	21.1003	20.9473	19.3303	tr|A0A2Z7CNZ4|A0A2Z7CNZ4_9LAMI	Nucleolar protein 10
Hrh_00439	1.33967	1.05467	1.016	0.375667	0.8	0.320667	0.52	0.385333	sp|Q38870|CDPK2_ARATH	Calcium-dependent protein kinase 2
Hrh_00440	0.951333	0.629	1.14933	0.689	0.690333	0.178667	0.481333	0.314667	sp|Q8S4R4|CRTSO_SOLLC	Prolycopene isomerase, chloroplastic
Hrh_00441	11.5163	11.9403	11.2287	16.1353	11.223	15.7997	14.7643	13.487	sp|Q9FF61|SM3L1_ARATH	Putative SWI/SNF-related matrix-associated actin-dependent regulator of chromatin subfamily A member 3-like 1
Hrh_00442	1.29567	0.851333	1.036	1.68467	1.32667	1.33333	1.34767	1.45667	sp|O22199|P4KG1_ARATH	Phosphatidylinositol 4-kinase gamma 1
Hrh_00443	27.45	25.0667	26.1883	53.9647	28.1317	54.518	42.6673	33.742	sp|A8MS85|SPT61_ARATH	Transcription elongation factor SPT6 homolog
Hrh_00444	11.6973	10.7293	11.2457	36.7693	11.016	30.383	36.4313	34.747	--na--	--na--
Hrh_00445	13.811	11.7273	16.1077	13.135	13.133	10.5673	10.2897	6.97133	sp|Q9FF66|UBC22_ARATH	Ubiquitin-conjugating enzyme E2 22
Hrh_00446	44.961	60.769	47.372	104.035	54.342	95.0487	105.462	113.815	sp|P0DH97|CALM2_ARATH	Calmodulin-2
Hrh_00447	83.0347	84.8777	75.6967	64.723	77.526	62.5973	69.2193	65.7303	sp|Q9FPJ5|LRR1_ARATH	Leucine-rich repeat protein 1
Hrh_00448	19.9757	15.8813	17.2877	18.9257	19.5137	18.5867	16.9773	12.507	sp|Q8RXE7-2|AGD14_ARATH	Isoform 2 of Probable ADP-ribosylation factor GTPase-activating protein AGD14
Hrh_00449	24.658	28.2207	24.4953	39.8623	34.367	39.1133	32.8153	32.2	tr|A0A2G9HTQ5|A0A2G9HTQ5_9LAMI	GrpE protein homolog
Hrh_00450	20.2707	18.9703	18.036	39.859	18.561	45.0323	46.6917	50.3593	tr|A0A2G9GIT0|A0A2G9GIT0_9LAMI	ELMO domain-containing protein
Hrh_00451	29.7813	86.4257	32.0507	6.06133	37.1597	7.247	6.16067	6.176	sp|Q9FYE2|PKS4_ARATH	Protein PHYTOCHROME KINASE SUBSTRATE 4
Hrh_00452	0.189333	0.0106667	0.12	0.01	0.11	0	0	0.0386667	tr|A0A059PRU6|A0A059PRU6_SALMI	MYB-related transcription factor
Hrh_00453	3.92667	1.80967	5.74167	1.499	5.183	1.99	2.99467	2.32967	sp|Q9FLD7|GT14A_ARATH	Beta-glucuronosyltransferase GlcAT14A
Hrh_00454	2.42233	0.275333	1.58233	1.598	1.11067	1.01567	1.18233	1.06233	sp|B8XCH5|QKY_ARATH	Protein QUIRKY
Hrh_00455	18.3743	29.2797	19.352	29.4317	24.65	27.9483	30.863	34.1733	tr|A0A2G9GMH9|A0A2G9GMH9_9LAMI	Uncharacterized protein
Hrh_00456	3.98733	4.23233	3.997	0.304667	2.28167	0.169	0.328	0.282	sp|Q9FKP1|CCX1_ARATH	Cation/calcium exchanger 1
Hrh_00457	0	0.292667	0	0.0926667	0	0.481333	0.780667	0.934667	--na--	--na--
Hrh_00458	0	0	0	0	0	0	0	0.168333	--na--	--na--
Hrh_00459	0.0386667	0.041	0.0186667	0.0756667	0.0103333	0.0656667	0.130333	0.0493333	sp|Q949Y5|EGY1_ARATH	Probable zinc metalloprotease EGY1, chloroplastic
Hrh_00460	0	0.0616667	0	0.115333	0	0.0606667	0	0	--na--	--na--
Hrh_00461	1.30767	1.88667	1.019	4.69267	0.683	7.91233	5.86367	4.53633	tr|A0A2I4F4C8|A0A2I4F4C8_JUGRE	uncharacterized protein LOC108995373
Hrh_00462	0.296	0.15	0.377333	0.208333	0.344667	0.207667	0.251	0.345	tr|A0A2N9EVR9|A0A2N9EVR9_FAGSY	F-box domain-containing protein
Hrh_00463	10.2637	25.2043	13.7917	3.63233	13.26	3.72567	3.39533	2.44433	sp|Q5EAE9|ATL43_ARATH	RING-H2 finger protein ATL43
Hrh_00464	8.60733	4.77667	7.48133	0.961333	9.28433	0.505	0.720333	0.849667	tr|A0A022RBB4|A0A022RBB4_ERYGU	Uncharacterized protein
Hrh_00465	0.883	0.216667	0.960333	0.433	0.726667	0.392333	0.366333	0.371333	sp|A0MFS5|WTF1_ARATH	Protein WHAT'S THIS FACTOR 1 homolog, chloroplastic
Hrh_00466	14.855	30.2377	16.1113	43.547	16.9787	43.4727	34.8583	27.4307	tr|A0A2G9GBK1|A0A2G9GBK1_9LAMI	Nucleolar protein NOP52/RRP1
Hrh_00467	3.32333	3.47133	3.605	5.86567	3.878	5.63533	4.785	4.69467	sp|Q9SUM4-3|VIL2_ARATH	Isoform 3 of VIN3-like protein 2
Hrh_00468	5.70467	4.01967	7.249	2.90367	4.49833	2.536	3.08367	3.789	sp|Q39818|HS22M_SOYBN	Heat shock 22 kDa protein, mitochondrial
Hrh_00469	9.34833	6.10033	10.2913	2.44633	8.891	2.49667	2.89567	3.06133	sp|Q6PQQ3|AIL5_ARATH	AP2-like ethylene-responsive transcription factor AIL5
Hrh_00470	11.048	8.499	10.0183	7.10833	10.065	7.01067	7.069	8.72767	--na--	--na--
Hrh_00471	15.909	9.07567	13.2783	2.40567	14.7993	2.69633	3.395	3.37433	sp|Q05001|NCPR_CATRO	NADPH--cytochrome P450 reductase
Hrh_00472	4.55133	4.69033	4.81667	4.192	5.00333	3.709	4.11533	4.49167	tr|A0A3Q7H927|A0A3Q7H927_SOLLC	Protein YIPF
Hrh_00473	6.93967	3.684	5.00067	0.903667	6.73067	0.964333	0.549667	1.311	sp|A7Q6G6|CSPL9_VITVI	CASP-like protein 2C1
Hrh_00474	12.884	11.7743	13.3697	5.79767	14.777	5.16867	7.225	5.93567	sp|Q9LM92|SMD3B_ARATH	Small nuclear ribonucleoprotein SmD3b
Hrh_00475	3.723	2.388	7.13333	0.545333	2.05833	0.600667	0.765	0.647667	sp|Q40374|PR1_MEDTR	Pathogenesis-related protein PR-1
Hrh_00476	8.52567	8.86333	7.43767	8.23633	10.3467	8.42033	8.43867	7.25133	tr|A0A2G9HSN1|A0A2G9HSN1_9LAMI	Putative alpha/beta hydrolase
Hrh_00477	0	7.41433	0	40.5553	0	31.9183	27.423	56.3493	sp|Q6YU51|DXS2_ORYSJ	Probable 1-deoxy-D-xylulose-5-phosphate synthase 2, chloroplastic
Hrh_00478	0.0283333	0	0	0	0	0	0.0333333	0	sp|Q6YU51|DXS2_ORYSJ	Probable 1-deoxy-D-xylulose-5-phosphate synthase 2, chloroplastic
Hrh_00479	0.002	0.079	0.155667	0	0.0966667	0.0243333	0.102333	0	sp|Q9FLE8|Y5986_ARATH	Uncharacterized protein At5g39865
Hrh_00480	4.796	5.229	4.64067	8.81667	5.25	8.67	7.27433	6.045	sp|F4IFD0|MAIL2_ARATH	Protein MAIN-LIKE 2
Hrh_00481	3.19967	1.04533	3.96067	8.29333	3.15533	6.777	7.55533	8.37867	tr|A0A2G3CD63|A0A2G3CD63_CAPCH	Uncharacterized protein
Hrh_00482	0	0.0336667	0.038	0	0.0373333	0	0	0	--na--	--na--
Hrh_00483	5.02133	7.879	5.82467	4.59033	6.69867	4.89567	4.24933	4.673	sp|O80668|AVT1A_ARATH	Amino acid transporter AVT1A
Hrh_00484	4.31333	1.792	4.23933	1.892	2.894	1.70033	2.305	1.71667	sp|Q9LUC2|PP231_ARATH	Pentatricopeptide repeat-containing protein At3g14730
Hrh_00485	1.329	0.891333	1.18867	3.32367	1.54333	3.963	3.502	4.47967	sp|Q9LHK1|NUD16_ARATH	Nudix hydrolase 16, mitochondrial
Hrh_00486	13.7547	14.312	16.4177	23.725	16.9373	22.828	21.9087	21.219	sp|Q9FNY2|DPB_ARATH	Transcription factor-like protein DPB
Hrh_00487	23.722	13.367	30.1377	3.96833	30.576	3.83867	5.26667	4.95467	sp|O80673|CAMK1_ARATH	CDPK-related kinase 1
Hrh_00488	5.45367	3.91167	7.52933	13.7017	7.18767	9.79433	13.5843	15.9853	sp|O80674|BH106_ARATH	Transcription factor bHLH106
Hrh_00489	7.54967	8.392	8.49	8.68667	11.1583	5.54767	7.93367	8.32633	sp|Q96539|CH10_BRANA	10 kDa chaperonin
Hrh_00490	1.44133	0.584667	2.174	0.754	1.047	0.414667	0.845667	0.982333	tr|B9S027|B9S027_RICCO	Uncharacterized protein
Hrh_00491	14.358	8.27967	12.938	3.831	8.61867	3.84833	5.51867	5.665	--na--	--na--
Hrh_00492	1.56933	0.924667	2.39233	0.144	1.31467	0.112333	0.138667	0.186667	sp|F4IIZ9|SCAB2_ARATH	Stomatal closure-related actin-binding protein 2
Hrh_00493	0.529667	1.021	0.475	0.00766667	0.394667	0	0.00733333	0.022	sp|P34801|CCN2_ANTMA	G2/mitotic-specific cyclin-2
Hrh_00494	5.79133	6.49567	6.878	1.45167	5.596	1.05367	1.27267	1.33433	sp|O22210|MYBC1_ARATH	Transcription factor MYBC1
Hrh_00495	12.7437	6.26967	13.47	4.48967	11.9703	4.48233	3.90567	3.38033	--na--	--na--
Hrh_00496	1.30967	0.611667	1.60733	0.116333	1.33433	0	0	0.241333	--na--	--na--
Hrh_00497	0.372333	0.219667	0.303667	0.017	0.172	0.0353333	0.017	0.05	sp|A8MS85|SPT61_ARATH	Transcription elongation factor SPT6 homolog
Hrh_00498	70.3157	96.5217	75.13	107.96	92.3567	98.045	108.095	117.952	sp|Q9M612|NACA_PINTA	Nascent polypeptide-associated complex subunit alpha-like protein
Hrh_00499	5.64133	6.26633	4.24833	6.15967	3.12633	4.277	7.08033	6.419	sp|O80683|CAB25_ARATH	Calmodulin-binding protein 25
Hrh_00500	0.0813333	0.100667	0	0	0	0.127	0	0	--na--	--na--
Hrh_00501	3.95867	4.31533	4.29567	3.20367	4.111	5.40167	4.33367	3.40367	--na--	--na--
Hrh_00502	23.5933	20.3163	20.4417	14.0543	29.7497	14.0113	15.0393	16.5043	sp|Q9SG80|ASD1_ARATH	Alpha-L-arabinofuranosidase 1
Hrh_00503	13.213	13.3853	13.3283	12.2383	12.6203	11.144	12.2053	12.37	sp|Q93YF5|SUVH1_TOBAC	Histone-lysine N-methyltransferase, H3 lysine-9 specific SUVH1
Hrh_00504	266.281	315.021	269.587	184.075	364.328	234.815	196.57	146.739	tr|A0A2Z7A0H4|A0A2Z7A0H4_9LAMI	Repetitive proline-rich cell wall protein 2-like
Hrh_00505	0.315	0.102667	0.238	0.317667	0.374667	0.230667	0.095	0.031	tr|A0A2Z7BP77|A0A2Z7BP77_9LAMI	Repetitive proline-rich cell wall protein 2-like
Hrh_00506	181.366	178.367	183.733	216.11	204.591	200.119	219.936	235.762	sp|P17928|CALM_MEDSA	Calmodulin
Hrh_00507	5.10767	5.093	6.01933	6.92733	4.76233	6.51133	5.85833	5.38333	tr|A0A2Z7BHK2|A0A2Z7BHK2_9LAMI	Uncharacterized protein
Hrh_00508	0.507	0.358	0.37	0.341333	0.383	0	1.33	0.525667	tr|A0A2Z7BHQ2|A0A2Z7BHQ2_9LAMI	Random slug protein 5-like
Hrh_00509	0.382667	0.0716667	0.257667	0.0263333	0.124667	0.0136667	0	0	sp|Q6X7J3|WOX11_ARATH	WUSCHEL-related homeobox 11
Hrh_00510	0	0	0	0.0486667	0	0	0.0483333	0.097	tr|A0A2Z7A5Q3|A0A2Z7A5Q3_9LAMI	Myb_DNA-bind_3 domain-containing protein
Hrh_00511	5.036	2.212	4.77833	1.44633	2.85267	1.49733	1.13333	0.783333	tr|A0A392M2B5|A0A392M2B5_9FABA	RNA recognition motif
Hrh_00512	16.8367	30.3143	17.0127	9.47933	17.408	10.4953	10.0013	8.601	sp|O65570|VILI4_ARATH	Villin-4
Hrh_00513	9.237	29.827	8.27533	13.201	8.641	10.3247	8.95	9.31333	sp|Q8RY66|AATPD_ARATH	AAA-ATPase At4g25835
Hrh_00514	24.5027	22.3497	21.165	17.175	24.928	18.6903	16.7873	16.1357	sp|Q69LE7|PNP1_ORYSJ	Probable polyribonucleotide nucleotidyltransferase 1, chloroplastic
Hrh_00515	1.58567	1.58867	1.51033	0.968667	1.20667	1.08567	1.28767	1.19433	--na--	--na--
Hrh_00516	18.899	16.385	22.7413	1.52633	19.0813	1.20533	1.843	2.288	tr|A0A2G2W1D7|A0A2G2W1D7_CAPBA	Non-specific serine/threonine protein kinase
Hrh_00517	1.24667	0.641333	0.880333	0.437	1.13233	0.33	0.361333	0.221	sp|C0LGH3|Y5614_ARATH	Probable LRR receptor-like serine/threonine-protein kinase At1g56140
Hrh_00518	21.7617	11.6533	20.6143	15.7677	20.025	16.3493	18.1867	16.699	sp|Q40784|AAPC_CENCI	Putative glucose-6-phosphate 1-epimerase
Hrh_00519	7.67	4.581	7.78933	1.22767	6.886	1.598	1.16167	0.742	sp|Q03194|PMA4_NICPL	Plasma membrane ATPase 4
Hrh_00520	3.611	1.26967	3.02967	0.0286667	3.341	0.154	0.0166667	0.071	sp|Q7XP65|G2OX6_ORYSJ	Gibberellin 2-beta-dioxygenase 6
Hrh_00521	7.88067	8.84733	5.79467	9.82167	5.81533	8.39767	9.61133	11.774	sp|Q05001|NCPR_CATRO	NADPH--cytochrome P450 reductase
Hrh_00522	6.495	6.32667	6.12067	9.85767	4.635	8.20633	8.765	9.063	sp|Q8S8Q6|TET8_ARATH	Tetraspanin-8
Hrh_00523	19.8967	19.4683	19.8883	15.6863	19.3303	17.5897	16.3123	14.1577	sp|Q9FKL6|CB60B_ARATH	Calmodulin-binding protein 60 B
Hrh_00524	6.891	7.15	6.605	4.675	7.484	4.464	5.06733	4.186	sp|B0F481|BIODA_ARATH	Bifunctional dethiobiotin synthetase/7,8-diamino-pelargonic acid aminotransferase, mitochondrial
Hrh_00525	2.07633	1.53833	1.771	0.723667	1.19833	0.556333	0.765333	0.864667	tr|A0A2Z7BKT5|A0A2Z7BKT5_9LAMI	Integrator complex subunit 3-like
Hrh_00526	0.114333	0.232	0.291333	0	0.124333	0	0	0.146	--na--	--na--
Hrh_00527	1.33267	0.510667	1.292	0.392333	1.039	0.406333	0.643	0.418667	--na--	--na--
Hrh_00528	11.4533	8.65467	10.1477	1.29933	15.1397	1.025	1.74033	1.01833	--na--	--na--
Hrh_00529	4.21567	6.90633	4.56233	2.49867	5.697	2.26133	2.63533	2.489	sp|Q24JJ9|NUP43_ARATH	Nuclear pore complex protein NUP43
Hrh_00530	1.235	0.428333	1.68633	1.49933	1.569	1.088	1.146	1.07267	tr|A0A2Z7BPE8|A0A2Z7BPE8_9LAMI	GTD-binding domain-containing protein
Hrh_00531	18.5737	13.5957	17.8157	14.8013	22.0307	13.2353	16.2223	17.3133	sp|Q9S744|CML9_ARATH	Calmodulin-like protein 9
Hrh_00532	2.18233	1.90967	2.72433	1.25667	2.44233	1.102	0.947667	0.948667	sp|Q9SUH5|AUG8_ARATH	AUGMIN subunit 8
Hrh_00533	20.5067	8.80767	18.6533	17.1673	14.6253	17.2233	17.5983	15.7503	--na--	--na--
Hrh_00534	33.0803	16.8437	14.6833	5.356	10.1143	3.98333	3.79233	3.612	--na--	--na--
Hrh_00535	4.53367	3.032	5.00067	1.73733	4.302	1.54133	1.306	1.03433	sp|C0LGK9|Y2242_ARATH	Probable LRR receptor-like serine/threonine-protein kinase At2g24230
Hrh_00536	11.2	13.251	7.86933	18.3363	7.58	17.4623	14.24	10.0993	sp|O65555|Y4094_ARATH	BTB/POZ domain-containing protein At4g30940
Hrh_00537	7.17533	21.6323	6.36333	5.229	7.70867	6.308	6.06033	5.54267	sp|Q9LVN1|FH13_ARATH	Formin-like protein 13
Hrh_00538	5.09267	3.89267	5.94133	0.06	5.90033	0.116	0.0323333	0.0756667	tr|A0A2G9GDF2|A0A2G9GDF2_9LAMI	Reticulon-like protein
Hrh_00539	1.22633	0.657	1.418	2.13967	0.992333	1.84567	2.11933	2.39433	--na--	--na--
Hrh_00540	2.82033	1.785	3.54967	3.06767	2.63467	3.30633	3.12567	2.702	sp|P10978|POLX_TOBAC	Retrovirus-related Pol polyprotein from transposon TNT 1-94
Hrh_00541	2.676	1.542	2.54333	1.301	2.14533	1.18467	1.15733	1.55967	--na--	--na--
Hrh_00542	124.709	312.059	114.566	212.158	197.897	216.574	242.427	231.436	sp|Q9FGT8|TIL_ARATH	Temperature-induced lipocalin-1
Hrh_00543	8.83133	35.9163	8.81667	14.592	11.1623	18.215	17.1417	15.7687	sp|Q8VZF6|EDR2L_ARATH	Protein ENHANCED DISEASE RESISTANCE 2-like
Hrh_00544	3.393	2.044	1.84633	0.439667	1.22733	0.545	1.229	0.960333	--na--	--na--
Hrh_00545	4.987	4.72733	5.47	0.389	4.506	0.548667	0.538333	0.567667	sp|Q9C7A2|ITN1_ARATH	Ankyrin repeat-containing protein ITN1
Hrh_00546	28.8687	12.6133	33.5907	0.623333	38.097	0.572333	0.600667	0.368667	tr|A0A1U7W1U5|A0A1U7W1U5_NICSY	E3 ubiquitin ligase BIG BROTHER-like
Hrh_00547	3.38967	4.263	3.61867	7.078	2.879	11.1363	6.78633	8.20067	sp|Q9LMA1|FMO1_ARATH	Probable flavin-containing monooxygenase 1
Hrh_00548	66.999	7.88667	97.127	2.94767	26.0367	3.829	2.186	3.44367	--na--	--na--
Hrh_00549	1.496	2.107	1.566	0.625	1.132	1.29333	0.884333	1.721	sp|Q01366|PSBA_PHAVU	Photosystem II protein D1
Hrh_00550	27.1147	29.1073	28.952	33.4093	17.698	32.691	35.9947	43.5477	tr|A0A2Z7D7H3|A0A2Z7D7H3_9LAMI	Uncharacterized protein
Hrh_00551	2.05833	12.846	2.966	3.67433	1.81467	4.58033	3.96233	4.329	sp|F4IRM4|PHOX1_ARATH	Protein PHOX1
Hrh_00552	24.714	30.738	30.1317	31.1967	31.3237	26.6813	35.006	36.113	--na--	--na--
Hrh_00553	13.2287	23.4153	14.7293	31.6963	16.5383	32.913	33.419	34.615	sp|Q9ZQ34|Y2433_ARATH	Uncharacterized protein At2g24330
Hrh_00554	15.371	12.3017	17.0573	29.5723	18.6437	29.837	26.592	25.2497	sp|Q8RX87|RFS6_ARATH	Probable galactinol--sucrose galactosyltransferase 6
Hrh_00555	12.1403	15.4413	12.7453	29.6617	14.0957	31.3347	34.104	42.3097	tr|A0A2Z7CU03|A0A2Z7CU03_9LAMI	Uncharacterized protein
Hrh_00556	11.43	8.064	11.3877	10.0043	10.6003	8.83933	9.50433	8.37933	sp|Q9M2N5|DSLE_ARATH	Zinc finger BED domain-containing protein DAYSLEEPER
Hrh_00557	11.929	51.3933	52.5883	8.99967	25.4067	9.36033	10.3267	10.6953	--na--	--na--
Hrh_00558	0.0106667	0	0.087	0	0.156333	0	0	0	--na--	--na--
Hrh_00559	27.7427	31.7713	27.335	33.8847	29.4167	32.9247	31.7373	25.7077	tr|A0A2Z7AG58|A0A2Z7AG58_9LAMI	CUE domain-containing protein
Hrh_00560	10.1703	3.14933	8.01933	14.0987	6.66867	14.304	16.1963	15.8707	tr|A0A2G9GYA4|A0A2G9GYA4_9LAMI	Beta-1,4-mannosyl-glycoprotein 4-beta-N-acetylglucosaminyltransferase
Hrh_00561	13.0137	69.0427	14.4193	98.6467	6.558	75.5603	97.6657	150.96	tr|A0A2Z7AEM0|A0A2Z7AEM0_9LAMI	Blue copper protein-like
Hrh_00562	8.439	8.228	7.38	16.021	8.35	17.2937	13.7983	9.81667	sp|Q27GK7|TPR4_ARATH	Topless-related protein 4
Hrh_00563	0.266333	2.141	0.709667	0.970667	0.471	0.920333	0.885	0.715667	--na--	--na--
Hrh_00564	16.142	13.6903	14.781	31.7143	15.882	29.152	30.677	37.689	sp|Q3E6T0|PT525_ARATH	Probable sugar phosphate/phosphate translocator At5g25400
Hrh_00565	1.47833	1.44767	1.52567	1.44967	1.49167	1.59833	1.48233	1.548	--na--	--na--
Hrh_00566	74.6493	33.3877	62.0847	5.17533	56.5843	2.10367	3.70867	3.60533	sp|Q41142|PLDA1_RICCO	Phospholipase D alpha 1
Hrh_00567	30.8	27.8537	29.869	21.139	36.2167	19.9597	22.882	19.27	sp|Q0J969|CAEH1_ORYSJ	Probable carboxylesterase Os04g0669500
Hrh_00568	16.8907	14.6533	17.2523	9.64167	15.8557	9.28067	9.60033	10.3783	tr|A0A2Z7D738|A0A2Z7D738_9LAMI	Ankyrin repeat domain-containing protein 12-like
Hrh_00569	25.5313	30.3793	31.269	31.3483	27.3727	26.14	27.7357	33.5563	sp|Q9S7A3|MOC2A_ARATH	Molybdopterin synthase sulfur carrier subunit
Hrh_00570	7.929	25.742	11.8477	8.14333	11.4047	7.817	8.55567	9.97933	--na--	--na--
Hrh_00571	51.9077	42.132	48.5293	46.1363	54.8483	44.7193	46.0117	44.04	sp|Q9SKB6|MRL7L_ARATH	Thioredoxin-like fold domain-containing protein MRL7L, chloroplastic
Hrh_00572	0.590667	0.191	0.224667	0.068	0.021	0.0696667	0.027	0.054	sp|Q9LYD3|DREB3_ARATH	Dehydration-responsive element-binding protein 3
Hrh_00573	2.44	2.94433	2.114	1.12433	2.01067	0.754	1.17533	1.053	sp|Q9FFN2|GLYT3_ARATH	Probable glycosyltransferase At5g03795
Hrh_00574	0.456333	0.582333	0.378333	0	0.254	0.0126667	0	0.012	tr|A0A2Z7D4Z0|A0A2Z7D4Z0_9LAMI	Protein cfxQ
Hrh_00575	1.56533	0.622333	0.953333	0.556333	0.706	0.427667	0.513333	0.395	tr|A0A0D3DQ08|A0A0D3DQ08_BRAOL	BED-type domain-containing protein
Hrh_00576	1.52233	1.605	1.60733	0	0.947667	0	0.0423333	0	tr|A0A2Z7D4Z0|A0A2Z7D4Z0_9LAMI	Protein cfxQ
Hrh_00577	17.5783	10.3547	14.765	5.46433	15.1653	4.42267	5.036	5.86767	sp|Q8GW61|STP14_ARATH	Sugar transport protein 14
Hrh_00578	6.242	1.80767	4.311	0.171	3.526	0.161	0.462667	0.284	--na--	--na--
Hrh_00579	7.073	9.84033	7.78	4.43433	8.102	4.49667	4.64333	4.15833	sp|C0LGI2|Y1677_ARATH	Probable LRR receptor-like serine/threonine-protein kinase At1g67720
Hrh_00580	49.252	54.8837	49.807	104.881	61.8157	90.9897	93.5887	107.22	sp|P46297|RS23_FRAAN	40S ribosomal protein S23
Hrh_00581	9.904	6.72567	9.681	23.2103	12.1323	25.523	25.3153	26.006	sp|F4KF65|IMPA9_ARATH	Importin subunit alpha-9
Hrh_00582	5.70933	9.758	7.94967	0.394667	7.42467	0.346	0.463333	0.276333	sp|Q9LFH9|LRK81_ARATH	L-type lectin-domain containing receptor kinase VIII.1
Hrh_00583	1.1	0.947	1.14633	0.011	0.761667	0.092	0.049	0.0763333	sp|Q42580|PER21_ARATH	Peroxidase 21
Hrh_00584	9.77833	7.68133	9.164	13.7673	8.96467	14.8637	14.2807	13.3593	sp|F4IRW0|ATG1C_ARATH	Serine/threonine-protein kinase ATG1c
Hrh_00585	2.58233	3.27767	1.541	3.79267	1.38067	3.18667	2.69533	2.95067	sp|P17801|KPRO_MAIZE	Putative receptor protein kinase ZmPK1
Hrh_00586	13.1267	20.8363	13.1137	28.72	17.209	28.067	24.0587	22.1617	tr|A0A2Z7CYF0|A0A2Z7CYF0_9LAMI	DEAD-box ATP-dependent RNA helicase 33-like
Hrh_00587	41.9307	43.8133	44.8597	45.9923	47.4953	41.9963	47.3617	54.477	sp|Q9LEY9|NHP2_ARATH	H/ACA ribonucleoprotein complex subunit 2-like protein
Hrh_00588	15.0627	20.5147	12.408	43.6043	19.0927	53.2117	42.957	48.645	tr|A0A2Z7CZP0|A0A2Z7CZP0_9LAMI	Uncharacterized protein
Hrh_00589	1.00133	0.641	1.11167	0.504	1.42067	0.437	0.386	0.218333	tr|A0A2Z7CXL9|A0A2Z7CXL9_9LAMI	RING-CH-type domain-containing protein
Hrh_00590	14.715	4.081	11.0943	18.2247	8.39467	16.98	17.9573	21.5873	--na--	--na--
Hrh_00591	11.2763	6.441	8.794	23.601	14.663	19.4507	16.5277	15.996	sp|Q9M394|SCKL1_ARATH	Fructokinase-like 1, chloroplastic
Hrh_00592	74.4497	80.3563	81.55	84.5953	99.4907	80.0107	84.205	94.2923	sp|Q9C912|R35A3_ARATH	60S ribosomal protein L35a-3
Hrh_00593	0.816	0.248333	0.875667	0.186	0.904667	0.192333	0.173333	0.224	sp|Q9SS80|OPS_ARATH	Protein OCTOPUS
Hrh_00594	3.27067	2.70067	3.476	0.260333	3.10833	0.250667	0.258667	0.261333	sp|Q8S9H7|DIV_ANTMA	Transcription factor DIVARICATA
Hrh_00595	37.292	18.2703	42.31	0.792333	36.8823	0.780333	0.813667	0.575	sp|Q9FEL7|LAX2_MEDTR	Auxin transporter-like protein 2
Hrh_00596	15.3433	22.9923	15.029	31.9667	14.414	30.2697	33.3427	38.0503	sp|Q76H85|H4_SILLA	Histone H4
Hrh_00597	36.5537	43.348	36.2587	11.7023	54.043	12.619	11.57	10.3533	sp|Q39033|PLCD2_ARATH	Phosphoinositide phospholipase C 2
Hrh_00598	7.54433	1.24033	4.98133	8.965	5.86667	8.49833	8.07567	7.83267	sp|Q9SR87|LRK61_ARATH	Probable L-type lectin-domain containing receptor kinase VI.1
Hrh_00599	2.67133	0.577	2.72233	0	2.22433	0	0	0.008	sp|Q9SCU1|PATL6_ARATH	Patellin-6
Hrh_00600	53.2127	50.5113	52.116	35.86	65.0737	33.723	37.5763	39.582	sp|Q9LZX1|LOR15_ARATH	Protein LURP-one-related 15
Hrh_00601	10.21	8.79767	7.76133	6.146	5.342	5.33	4.80567	3.90733	sp|Q9SCZ4|FERON_ARATH	Receptor-like protein kinase FERONIA
Hrh_00602	16.271	18.0843	17.484	21.8517	18.738	23.1613	24.419	24.395	sp|Q9C9Y6|TRXH9_ARATH	Thioredoxin H9
Hrh_00603	11.2517	10.6673	10.5247	11.204	10.7167	12.4703	15.8197	16.4213	sp|Q94KD3|VP52A_ARATH	Vacuolar protein sorting-associated protein 52 A
Hrh_00604	15.3807	19.0363	13.4987	11.7963	14.3177	13.0273	13.6133	12.85	tr|A0A2Z7BF65|A0A2Z7BF65_9LAMI	HEAT repeat-containing protein 6
Hrh_00605	15.576	11.4137	15.3197	26.67	16.3887	27.11	24.2197	22.3907	sp|Q8GRL7|TBCE_ARATH	Tubulin-folding cofactor E
Hrh_00606	29.0107	30.2863	29.9887	45.1407	32.041	42.851	51.3343	60.3223	sp|Q8W117|SMU1_ARATH	Suppressor of mec-8 and unc-52 protein homolog 1
Hrh_00607	19.9907	19.7227	16.0437	15.5293	21.0633	14.8777	13.389	11.2483	sp|Q9FFZ1|PPH_ARATH	Pheophytinase, chloroplastic
Hrh_00608	1.08233	1.43267	1.21833	6.07633	1.328	5.455	5.04533	4.65033	sp|Q60EW9|FTIP7_ORYSJ	FT-interacting protein 7
Hrh_00609	0.769	0.401667	1.023	0.102667	0.591667	0.155667	0.100333	0.0766667	sp|Q9LQF0|TCP23_ARATH	Transcription factor TCP23
Hrh_00610	15.7647	25.785	15.6633	36.0087	16.1467	34.2457	32.9573	31.2137	sp|Q8VZ14|RMR2_ARATH	Receptor homology region, transmembrane domain- and RING domain-containing protein 2
Hrh_00611	49.901	56.8137	51.5653	126.777	69.9823	110.598	123.804	137.566	sp|O82530|PSA4_PETHY	Proteasome subunit alpha type-4
Hrh_00612	0.386	0.0486667	0.255667	0.0896667	0.374	0.047	0.0296667	0.0436667	tr|A0A2Z7BM97|A0A2Z7BM97_9LAMI	Uncharacterized protein
Hrh_00613	130.658	111.653	146.366	17.419	235.644	17.0157	34.5723	20.0203	tr|A0A2Z7BFG4|A0A2Z7BFG4_9LAMI	Gibberellin-regulated protein 9
Hrh_00614	0.681	0.595	0.544	0.260667	0.551333	0.307667	0.188	0.216	sp|B7SY83|PS1_ARATH	FHA domain-containing protein PS1
Hrh_00615	9.767	5.70867	8.837	6.75333	6.218	6.97	6.95267	6.26467	tr|A0A2Z7BF38|A0A2Z7BF38_9LAMI	Transmembrane protein 18
Hrh_00616	0.243	0.175667	0.199333	0.286333	0.163333	0.203	0.17	0.213	sp|Q39232|SUC1_ARATH	Sucrose transport protein SUC1
Hrh_00617	0.0113333	0.083	0.00966667	0	0.0183333	0	0	0	sp|Q9LNG5|PPP7L_ARATH	Serine/threonine-protein phosphatase 7 long form homolog
Hrh_00618	8.483	1.784	5.40133	6.88967	10.5483	4.034	4.24733	7.266	tr|A0A2Z7BG19|A0A2Z7BG19_9LAMI	Uncharacterized protein
Hrh_00619	0.969667	0.293667	1.35833	1.52233	1.21533	1.44433	1.46133	1.08033	sp|Q6DBG8|ARAD1_ARATH	Probable arabinosyltransferase ARAD1
Hrh_00620	0.47	0.602	0.577	0.651667	0.777333	0.71	0.570667	0.661333	sp|Q9XID0|FAB1D_ARATH	Putative 1-phosphatidylinositol-3-phosphate 5-kinase FAB1D
Hrh_00621	1.44567	1.153	1.22867	1.07367	1.09733	0.733333	1.28767	1.00867	sp|Q9XID0|FAB1D_ARATH	Putative 1-phosphatidylinositol-3-phosphate 5-kinase FAB1D
Hrh_00622	0.109667	0.414667	0.231667	4.35167	0.23	4.31933	5.95967	3.67867	sp|Q9FNA2|PAO1_ARATH	Polyamine oxidase 1
Hrh_00623	13.3077	16.095	13.413	25.3043	15.658	22.698	28.163	30.2583	sp|Q8LBK6|GRS15_ARATH	Monothiol glutaredoxin-S15, mitochondrial
Hrh_00624	0.642333	0.385667	0.677667	0	0.673667	0	0.0326667	0.164	tr|A0A438DPW7|A0A438DPW7_VITVI	Uncharacterized protein
Hrh_00625	39.6197	20.3347	33.5133	20.1577	37.8287	21.3923	23.938	27.3477	sp|Q500U8|TKPR1_ARATH	Tetraketide alpha-pyrone reductase 1
Hrh_00626	2.50167	1.22067	1.94	0.701333	1.40767	0.616	0.638667	0.477333	tr|A0A2Z7B307|A0A2Z7B307_9LAMI	PMEI domain-containing protein
Hrh_00627	1.40967	3.021	1.885	1.32667	1.85367	0.883667	0.841667	0.82	sp|Q9MA85|PP215_ARATH	Pentatricopeptide repeat-containing protein At3g05340
Hrh_00628	3.702	9.13	3.87233	7.74567	3.32667	8.095	6.401	5.00867	sp|F4K4C5|KN14S_ARATH	Kinesin-like protein KIN-14S
Hrh_00629	15.0373	4.27133	15.0207	2.29167	13.525	2.51967	3.064	2.16667	tr|A0A2Z7AJS3|A0A2Z7AJS3_9LAMI	Uncharacterized protein
Hrh_00630	8.528	11.4737	9.32567	10.6867	9.74833	11.247	12.226	11.721	tr|A0A2Z7BEP8|A0A2Z7BEP8_9LAMI	tRNA-dihydrouridine synthase
Hrh_00631	0.791667	1.014	0.954667	0.0656667	0.814333	0.0493333	0.0636667	0.0836667	sp|Q9SPU7|TERT_ARATH	Telomerase reverse transcriptase
Hrh_00632	71.9897	79.1017	59.7587	56.7017	80.8803	56.0933	60.293	60.785	sp|P82658|TL19_ARATH	Thylakoid lumenal 19 kDa protein, chloroplastic
Hrh_00633	10.379	6.519	10.9337	4.43067	9.801	4.90533	4.95767	3.75767	tr|A0A2Z7BEB1|A0A2Z7BEB1_9LAMI	RRM domain-containing protein
Hrh_00634	0.485	0.0566667	0.249333	0.104667	0.269667	0.0543333	0.043	0.102333	tr|A0A2P5BQX8|A0A2P5BQX8_PARAD	Uncharacterized protein (Fragment)
Hrh_00635	0	0.129667	0	0.723667	0	0.104333	0.197333	0	--na--	--na--
Hrh_00636	0.632333	1.81367	1.31933	2.75867	1.56567	3.294	3.36467	3.34333	--na--	--na--
Hrh_00637	2.30033	4.99833	2.934	5.41133	1.92633	4.769	4.956	3.978	--na--	--na--
Hrh_00638	46.0827	40.6577	46.6507	38.807	47.07	48.2557	44.9997	46.155	sp|Q94C11|SUGP1_ARATH	SURP and G-patch domain-containing protein 1-like protein
Hrh_00639	0.457333	0.0363333	0.189667	0.018	0.170667	0.0173333	0	0	sp|Q9FKS4|ATR_ARATH	Serine/threonine-protein kinase ATR
Hrh_00640	0.598667	0.538	0.923667	0	0	0.224667	0	0	--na--	--na--
Hrh_00641	20.7893	42.4223	23.0863	58.7773	26.5843	62.3023	54.7803	54.1967	sp|Q66GR3|BH130_ARATH	Transcription factor bHLH130
Hrh_00642	8.31567	11.924	8.67633	24.9223	9.197	22.7913	19.1773	19.265	sp|F4I366|NRPA2_ARATH	DNA-directed RNA polymerase I subunit 2
Hrh_00643	20.6593	14.7807	20.5403	32.722	26.4387	32.5497	34.2437	37.608	sp|Q9FMN4|TCLOT_ARATH	Thioredoxin-like protein Clot
Hrh_00644	0.55	0.206333	0.822	3.436	0.550333	3.2	4.86933	2.95433	--na--	--na--
Hrh_00645	0.0976667	0.13	0.326667	0.246667	0.636	0.203333	0.270333	0.127333	tr|A0A1S4D5U4|A0A1S4D5U4_TOBAC	uncharacterized protein LOC107826353
Hrh_00646	2.77733	4.27133	2.18967	4.671	3.09567	5.019	5.64967	5.642	--na--	--na--
Hrh_00647	3.28933	1.93033	1.55667	0.692333	1.08133	0.489667	0.802333	0.457	--na--	--na--
Hrh_00648	8.325	4.057	6.085	1.782	4.77767	1.20533	2.35033	2.43167	--na--	--na--
Hrh_00649	0.393	0.766333	0.372333	0.579667	0.187	0.494667	0.606	0.535333	tr|A0A2Z7B307|A0A2Z7B307_9LAMI	PMEI domain-containing protein
Hrh_00650	9.2	5.53933	4.65033	4.59	4.35667	3.665	4.10667	4.145	--na--	--na--
Hrh_00651	5.89033	4.27133	5.69833	3.128	6.45267	4.73233	4.542	7.72567	tr|A0A2H3X7B2|A0A2H3X7B2_PHODC	uncharacterized protein LOC103699180
Hrh_00652	10.252	7.73467	10.7833	21.0683	12.1407	21.513	23.4023	27.0083	sp|Q0V869-2|OTU11_ARATH	Isoform 2 of OVARIAN TUMOR DOMAIN-containing deubiquitinating enzyme 11
Hrh_00653	12.6167	9.52667	9.233	3.08733	8.00033	3.30967	3.103	2.89767	sp|Q08A72|EML4_ARATH	Protein EMSY-LIKE 4
Hrh_00654	7.40133	13.2217	9.55267	27.8397	8.053	24.6987	23.693	24.196	sp|Q7F8R0|C3H14_ORYSJ	Zinc finger CCCH domain-containing protein 14
Hrh_00655	17.5937	13.403	15.276	16.5617	19.868	15.583	18.6773	22.7447	sp|O64876|NTAN1_ARATH	Protein N-terminal asparagine amidohydrolase
Hrh_00656	8.29967	15.8717	11.3137	14.5533	10.5023	15.8187	14.873	16.1597	sp|A2XN40|PP2A2_ORYSI	Serine/threonine-protein phosphatase PP2A-2 catalytic subunit
Hrh_00657	2.67933	0.747	1.91167	0.272333	1.06333	0.600333	0.511333	0.502667	--na--	--na--
Hrh_00658	17.7063	21.4773	18.9217	13.7383	20.1183	12.161	13.8963	12.0657	tr|A0A2G9I5Z3|A0A2G9I5Z3_9LAMI	SWIB domain-containing protein
Hrh_00659	14.8797	10.225	13.6243	10.1897	17.2183	10.016	10.0873	10.764	sp|O22056|SIGB_ARATH	RNA polymerase sigma factor sigB
Hrh_00660	22.5527	1.68533	12.556	0.418667	5.89133	0.0973333	0.177667	0	--na--	--na--
Hrh_00661	44.113	31.8997	45.6407	6.43467	47.3087	5.836	6.88767	6.50433	sp|Q9S9N5|CNGC7_ARATH	Putative cyclic nucleotide-gated ion channel 7
Hrh_00662	35.2393	7.17967	35.1233	0.161333	28.3693	0.0843333	0.139333	0.171667	tr|A0A2Z7CW13|A0A2Z7CW13_9LAMI	Uncharacterized protein
Hrh_00663	5.037	1.04267	3.45733	0.709	3.57333	0.524	0.689	0.669333	tr|A0A2Z7D5H6|A0A2Z7D5H6_9LAMI	Nuclear factor 1 A-type isoform 1
Hrh_00664	5.823	6.59767	7.30733	29.885	8.176	27.2267	33.2787	23.7743	sp|Q9FMA3|PEX5_ARATH	Peroxisome biogenesis protein 5
Hrh_00665	0.250667	0.226333	0.335667	3.10533	0.596333	3.24667	3.35833	3.25133	--na--	--na--
Hrh_00666	1.81467	14.038	6.36067	1.319	4.90433	1.25633	1.28267	0.569667	tr|A0A022QHX8|A0A022QHX8_ERYGU	Uncharacterized protein
Hrh_00667	1.974	2.532	1.79533	2.48067	2.23567	2.43233	2.73133	2.452	--na--	--na--
Hrh_00668	21.269	12.6283	20.4903	43.6737	20.221	43.1377	32.9403	25.2507	sp|Q0WPK4|PAT1H_ARATH	Protein PAT1 homolog
Hrh_00669	0.189	0.134333	0.277667	0.249667	0.487	0	0.251333	0.51	--na--	--na--
Hrh_00670	4.87133	1.60467	4.66867	3.979	5.233	4.686	4.874	5.145	sp|Q9LDD1|BRG3_ARATH	Probable BOI-related E3 ubiquitin-protein ligase 3
Hrh_00671	0	0	0	0.229333	0	0	0.232667	0	sp|Q9ASR1|EF2_ARATH	Elongation factor 2
Hrh_00672	16.8143	19.1207	15.8977	13.3383	18.678	11.2497	14.072	13.7487	tr|A0A5J5BQ13|A0A5J5BQ13_9ASTE	Post-GPI attachment to proteins factor 3
Hrh_00673	11.3657	2.36333	9.05033	0.0806667	4.024	0.057	0.108	0.0773333	--na--	--na--
Hrh_00674	0.144333	0.016	0.207333	0	0.125	0	0	0	tr|A0A2G9GGV6|A0A2G9GGV6_9LAMI	CCT domain-containing protein
Hrh_00675	0.91	0.635667	1.56267	0.157	1.611	0.116667	0.238333	0.0433333	--na--	--na--
Hrh_00676	4.88567	3.15167	6.14667	0.0936667	8.03533	0.023	0.051	0.016	sp|Q9FVS9|C96AF_ARATH	Alkane hydroxylase MAH1
Hrh_00677	0.257333	0	0.146333	0.028	0.0903333	0.029	0	0.056	sp|Q9FVS9|C96AF_ARATH	Alkane hydroxylase MAH1
Hrh_00678	0.659667	0.226	0.49	0	0.423	0	0.03	0.0306667	sp|Q9SGU2|SAU71_ARATH	Auxin-responsive protein SAUR71
Hrh_00679	17.941	153.57	21.7317	57.6583	20.368	54.8057	54.2787	65.3233	tr|A0A2Z7A6I8|A0A2Z7A6I8_9LAMI	Uncharacterized protein
Hrh_00680	20.6013	17.98	17.5047	10.93	22.4197	11.3713	10.5703	11.8417	tr|A0A2G9H4I6|A0A2G9H4I6_9LAMI	Uncharacterized protein
Hrh_00681	16.7173	18.9777	13.891	9.87067	14.414	10.2587	8.677	7.59467	tr|A0A2G9H3Z3|A0A2G9H3Z3_9LAMI	Tyrosine kinase
Hrh_00682	12.0573	9.49567	11.0883	8.63133	9.64267	9.46533	10.3497	11.1573	sp|Q9SA32|CCB31_ARATH	Putative cyclin-B3-1
Hrh_00683	3.07967	2.49167	5.23733	0.222333	2.72533	0.279333	0.209	0.164333	sp|O81123|ZIP1_ARATH	Zinc transporter 1
Hrh_00684	11.3197	8.142	15.435	5.059	13.5453	4.55267	5.459	5.347	sp|E5L8F7|IPN2_LOTJA	Myb family transcription factor IPN2
Hrh_00685	0.495	0.949333	1.09833	0.021	0.568	0.0146667	0.014	0.00666667	tr|A0A2Z7BLT0|A0A2Z7BLT0_9LAMI	C-type mannose receptor 2
Hrh_00686	0	0	0.0246667	0	0.0103333	0	0	0	sp|Q9SA38|OCT3_ARATH	Organic cation/carnitine transporter 3
Hrh_00687	16.2853	17.606	15.4943	16.511	15.958	18.789	14.5427	10.894	sp|A4GSN8-3|NUA_ARATH	Isoform 3 of Nuclear-pore anchor
Hrh_00688	17.4527	14.85	17.919	18.4113	16.8333	22.3827	20.4957	18.8707	sp|Q9LTW4|NANA_ARATH	Aspartic proteinase NANA, chloroplast
Hrh_00689	0.869667	1.089	0.987667	2.23233	0.877	1.798	1.51067	1.35333	sp|Q9LTW5|AGC15_ARATH	Serine/threonine-protein kinase AGC1-5
Hrh_00690	9.00033	14.702	8.752	18.1387	17.824	16.871	14.5923	10.359	tr|A0A2Z7BF82|A0A2Z7BF82_9LAMI	Uncharacterized protein
Hrh_00691	0.0173333	0.0243333	0.068	1.19233	0.0536667	2.858	1.11767	1.10033	tr|A0A022QMA2|A0A022QMA2_ERYGU	Uncharacterized protein
Hrh_00692	3.017	9.106	2.303	24.067	1.702	17.927	20.4233	31.24	tr|A0A2Z7BLS1|A0A2Z7BLS1_9LAMI	Uncharacterized protein
Hrh_00693	13.143	15.853	13.563	39.1877	14.4107	40.616	43.2063	47.297	tr|A0A2Z7BFK1|A0A2Z7BFK1_9LAMI	WD_REPEATS_REGION domain-containing protein
Hrh_00694	1.74033	0.747667	2.36067	11.946	1.6	7.40967	7.68433	7.28967	sp|F4JSV3|EDA40_ARATH	Probable E3 ubiquitin-protein ligase EDA40
Hrh_00695	1.509	1.271	1.39	2.50933	2.082	2.634	2.35367	2.465	tr|A0A2Z7BHH4|A0A2Z7BHH4_9LAMI	Uncharacterized protein
Hrh_00696	30.1597	76.3387	36.9367	50.048	40.4513	46.816	41.1277	35.4877	sp|Q9SUA3|D6KL1_ARATH	Serine/threonine-protein kinase D6PKL1
Hrh_00697	9.813	11.9243	11.9233	32.651	12.053	35.399	29.1107	35.2143	--na--	--na--
Hrh_00698	2.126	1.631	3.768	2.54433	1.82333	2.31767	1.89533	2.12667	sp|Q8GYX3|MP705_ARATH	Microtubule-associated protein 70-5
Hrh_00699	1.113	1.532	1.011	1.09967	1.193	1.166	0.786333	0.701	tr|A0A2Z7D3V5|A0A2Z7D3V5_9LAMI	BAH domain-containing protein
Hrh_00700	1.56	2.55733	1.24067	2.14533	1.02533	2.20133	0.864667	1.475	tr|A0A2Z7D3V5|A0A2Z7D3V5_9LAMI	BAH domain-containing protein
Hrh_00701	1.38133	3.17867	0.519333	0.304333	0.34	0.229	0.844	0.54	tr|A0A2Z7D0P8|A0A2Z7D0P8_9LAMI	Serine acetyltransferase 1, chloroplastic
Hrh_00702	1.65433	1.53267	1.56467	2.25667	1.261	2.21233	1.83233	0.925667	--na--	--na--
Hrh_00703	6.28267	4.117	5.92867	6.72633	5.86967	5.82667	5.89533	5.96533	sp|O23491|PP315_ARATH	Pentatricopeptide repeat-containing protein At4g16470
Hrh_00704	3.881	4.565	3.82333	1.69267	4.05633	1.678	1.85833	1.59467	sp|P54928|IMP3_SOLLC	Inositol monophosphatase 3
Hrh_00705	5.50667	2.71067	4.97833	2.022	4.21567	1.382	1.64867	1.88767	sp|Q9SU29|UPL5_ARATH	E3 ubiquitin-protein ligase UPL5
Hrh_00706	6.54167	7.14133	7.43233	0.035	6.247	0.018	0	0	--na--	--na--
Hrh_00707	3.133	1.68367	3.19367	2.46633	2.93967	2.67833	2.61433	2.74433	--na--	--na--
Hrh_00708	32.8297	45.3203	34.028	45.8653	39.4683	45.1977	43.836	48.014	sp|Q9SV07|ASAT1_ARATH	Acyl-CoA--sterol O-acyltransferase 1
Hrh_00709	4.227	7.47167	4.37767	1.82667	1.77067	1.407	1.955	1.939	sp|Q9SV07|ASAT1_ARATH	Acyl-CoA--sterol O-acyltransferase 1
Hrh_00710	54.1983	63.062	54.415	151.129	58.6727	155.359	135.47	102.356	sp|Q9SU25|T2FA_ARATH	Transcription initiation factor IIF subunit alpha
Hrh_00711	3.437	2.77267	4.42433	1.469	5.57633	1.32933	1.237	1.54567	sp|P52423|PUR3_VIGUN	Phosphoribosylglycinamide formyltransferase, chloroplastic
Hrh_00712	57.9283	94.4977	66.0573	116.902	86.93	124.92	119.841	113.718	sp|O49636|MPC4_ARATH	Mitochondrial pyruvate carrier 4
Hrh_00713	14.9327	11.8357	15.6863	15.862	15.4603	16.76	17.032	17.3977	sp|Q8GYK2|SOBRL_ARATH	Probable carboxylesterase SOBER1-like
Hrh_00714	0.650667	0.808333	0.352333	0.276667	0	0.0996667	0.616667	0.389	sp|Q9ZVN4|DSP1_ARATH	Tyrosine-protein phosphatase DSP1
Hrh_00715	6.34667	4.81867	5.48033	1.67533	5.10733	1.306	1.30067	0.915333	sp|O48802|PHOX2_ARATH	Protein CLMP1
Hrh_00716	29.928	65.43	15.554	2576.36	25.7893	2508.71	2499.39	2642.89	sp|P31237|ACCO_ACTDE	1-aminocyclopropane-1-carboxylate oxidase
Hrh_00717	1.606	2.81633	1.26633	1.30267	2.085	1.244	1.50033	1.387	sp|Q8W4M5|PFPB1_ARATH	Pyrophosphate--fructose 6-phosphate 1-phosphotransferase subunit beta 1
Hrh_00718	7.32133	9.47367	6.45967	0.482	5.762	0.593667	0.289	0.403	tr|A0A2Z7A3T6|A0A2Z7A3T6_9LAMI	Uncharacterized protein
Hrh_00719	0	0	0.00533333	0	0	0	0	0	sp|O22299|LET6_SOLLC	Homeobox protein knotted-1-like LET6
Hrh_00720	13.273	15.6877	12.241	0.680667	12.1987	0.773	0.936333	0.637667	sp|Q6R2J8|SRF8_ARATH	Protein STRUBBELIG-RECEPTOR FAMILY 8
Hrh_00721	28.5637	19.6073	28.1653	42.8503	33.7793	43.913	44.2303	46.3717	tr|A0A2Z7AB02|A0A2Z7AB02_9LAMI	Pyridoxal phosphate homeostasis protein
Hrh_00722	0.0436667	0.0926667	0	0	0	0	0	0	sp|Q9SZL4|ATL18_ARATH	RING-H2 finger protein ATL18
Hrh_00723	9.87767	38.1843	11.7037	8.085	6.51833	9.16267	8.55233	10.2863	sp|Q9C519|WRKY6_ARATH	WRKY transcription factor 6
Hrh_00724	11.9443	30.8123	17.4577	2.387	15.6313	2.32367	3.04133	2.628	sp|O04057|ASPR_CUCPE	Aspartic proteinase
Hrh_00725	0.075	0.465	0.429333	0.39	0.490667	0.503667	0.153333	0.304	tr|A0A2Z7AB09|A0A2Z7AB09_9LAMI	Uncharacterized protein
Hrh_00726	9.19333	6.15967	8.43567	18.9033	8.55133	18.6733	16.322	15.3447	tr|A0A2Z7AB09|A0A2Z7AB09_9LAMI	Uncharacterized protein
Hrh_00727	1010.3	1342.18	2833.95	15.744	1677.64	20.3473	29.1063	20.8107	--na--	--na--
Hrh_00728	2.42	1.729	0.302667	4.127	0.0636667	2.119	2.65533	5.20233	tr|A0A2G9I851|A0A2G9I851_9LAMI	Uncharacterized protein
Hrh_00729	0.447667	1.01567	0.862667	0.0533333	0.521667	0.0373333	0.0356667	0.043	sp|Q9S7Y1|BH030_ARATH	Transcription factor bHLH30
Hrh_00730	16.4687	9.254	16.4663	6.14733	13.3057	6.39767	6.50633	6.236	--na--	--na--
Hrh_00731	1.00267	0.271667	1.23267	0.384	0.952	0.407	0.353333	0.431	--na--	--na--
Hrh_00732	0.429333	0.0706667	0.162	0.022	0.0863333	0.0223333	0.0216667	0.0646667	tr|A0A2G9I1R4|A0A2G9I1R4_9LAMI	Uncharacterized protein
Hrh_00733	1.18033	0.603	0.900333	0.228	0.594333	0.228333	0.167667	0.184	sp|P10978|POLX_TOBAC	Retrovirus-related Pol polyprotein from transposon TNT 1-94
Hrh_00734	0.222333	0.73	0.787	0.688	0.610333	1.74833	1.22867	0.902667	sp|Q9FX68|ZWIP6_ARATH	Zinc finger protein WIP6
Hrh_00735	49.9797	58.71	53.5627	45.1777	61.837	54.7913	50.857	64.1467	sp|Q9SX28|GDT15_ARATH	GDT1-like protein 5
Hrh_00736	0.458333	0.263667	0.163667	0.0243333	0.0266667	0.253667	0.0416667	0.140333	sp|Q9C9G7|MYB62_ARATH	Transcription factor MYB62
Hrh_00737	0.812667	1.36933	0.817333	5.675	0.594667	5.23333	4.34233	6.61967	tr|A0A2Z7AK54|A0A2Z7AK54_9LAMI	Uncharacterized protein
Hrh_00738	17.2007	25.7577	21.6417	36.1073	21.389	44.8917	38.644	49.4603	sp|Q9ZSY2|DNJ15_ARATH	Chaperone protein dnaJ 15
Hrh_00739	10.0263	38.512	11.2297	47.2823	11.223	45.5667	42.207	46.723	tr|A0A2Z7AJS6|A0A2Z7AJS6_9LAMI	RNA polymerase II degradation factor 1
Hrh_00740	8.609	13.0797	6.155	34.3427	5.96367	29.4973	34.8943	53.9723	sp|Q8LFD1-2|LPP3_ARATH	Isoform 2 of Putative lipid phosphate phosphatase 3, chloroplastic
Hrh_00741	0.499	0.644333	0.528	0.0576667	0.422667	0.0596667	0.125667	0.281667	--na--	--na--
Hrh_00742	3.27367	2.90433	2.51667	0.165	1.55333	0.071	0.0963333	0.151	sp|Q9SA25|WAKLG_ARATH	Wall-associated receptor kinase-like 8
Hrh_00743	26.8003	18.729	32.9197	22.7663	12.56	20.511	27.9023	29.1517	tr|A0A2Z7ACN8|A0A2Z7ACN8_9LAMI	Uncharacterized protein
Hrh_00744	8.661	4.55867	6.12433	4.27967	4.71167	3.66733	3.34633	4.73	sp|Q6NLC8|Y1648_ARATH	Uncharacterized protein At1g66480
Hrh_00745	0.065	0.11	0.0483333	1.602	0.0553333	0.391667	0.819333	1.84333	--na--	--na--
Hrh_00746	0.177	0.302667	0.498667	0.445	0.460667	0.222	0.734667	1.32433	--na--	--na--
Hrh_00747	1.75533	1.85433	1.81867	0.791333	1.877	0.797	0.945333	0.933	tr|A0A2Z7AK82|A0A2Z7AK82_9LAMI	Uridine-cytidine kinase C
Hrh_00748	12.0993	16.239	15.927	13.3817	13.224	14.4333	15.384	15.522	sp|Q9SXS2|SUT33_ARATH	Probable sulfate transporter 3.3
Hrh_00749	5.92133	4.505	7.313	3.56967	6.436	4.135	4.33233	5.009	sp|Q9ZVF7|ESMD1_ARATH	Protein ESMERALDA 1
Hrh_00750	0.250667	0.111	0.409667	0.0203333	0.274667	0	0.0206667	0.0196667	tr|A0A2Z7AD54|A0A2Z7AD54_9LAMI	Clavata3/esr-related 16
Hrh_00751	11.7357	8.53467	13.9097	13.5853	14.353	13.828	14.7113	17.6173	sp|Q56XJ7|Y4276_ARATH	Uncharacterized protein At4g22758
Hrh_00752	5.528	2.59433	6.87867	11.1213	6.70633	11.4623	10.0067	12.7673	sp|Q9CAC4|MYOB2_ARATH	Myosin-binding protein 2
Hrh_00753	1.60867	1.17467	2.145	0.458333	1.33133	0.594667	0.350333	0.266333	--na--	--na--
Hrh_00754	3.24433	0.635	0.201333	0.0403333	0.111	0.353333	0.215667	0.137	sp|Q02200|PERX_NICSY	Lignin-forming anionic peroxidase
Hrh_00755	0.823333	0.474	1.66667	0.044	0.831333	0.0303333	0.0143333	0.0296667	sp|P17407|21KD_DAUCA	21 kDa protein
Hrh_00756	3.154	2.36533	3.721	2.413	3.03967	2.82167	2.46867	1.81833	tr|W9RGH2|W9RGH2_9ROSA	Uncharacterized protein
Hrh_00757	6.15267	34.5377	8.063	15.007	8.18067	18.6493	17.172	19.9273	sp|F4HVJ3|POD1_ARATH	Protein POLLEN DEFECTIVE IN GUIDANCE 1
Hrh_00758	8.47433	6.40167	10.3633	1.006	7.161	0.721	1.231	1.38567	sp|Q60CZ8|R1A10_SOLDE	Putative late blight resistance protein homolog R1A-10
Hrh_00759	5.314	193.45	8.14733	15.4123	6.976	17.0227	13.8957	10.613	sp|P0DO17|VIT1_EUCGR	Vacuolar iron transporter 1
Hrh_00760	9.29667	2.35967	6.751	1.12767	6.18967	0.924	1.123	0.907	--na--	--na--
Hrh_00761	12.859	20.444	16.397	13.1373	17.6767	12.356	12.121	16.4933	sp|Q8GUU2|RIE1_ARATH	E3 ubiquitin protein ligase RIE1
Hrh_00762	10.2257	6.44233	11.3017	8.66833	10.0583	9.53567	9.47133	11.436	sp|Q9ZU97|VAC14_ARATH	Protein VAC14 homolog
Hrh_00763	0.00633333	0	0.0123333	0.0973333	0.0253333	0.0673333	0.118	0.0783333	sp|Q9ZU96|Y2168_ARATH	Ankyrin repeat-containing protein At2g01680
Hrh_00764	12.8127	13.866	12.6513	2.877	9.90167	2.502	2.12267	3.24967	sp|O48723|PLP2_ARATH	Patatin-like protein 2
Hrh_00765	2.581	0.457	1.92033	0.147333	2.213	0.0906667	0.202	0	--na--	--na--
Hrh_00766	1.56633	0.673333	2.09733	0.944	1.66633	0.838	0.752	0.793333	sp|Q9FYK2|CML25_ARATH	Probable calcium-binding protein CML25
Hrh_00767	0.227333	0.805667	0.238333	4.397	0.0576667	1.528	2.60767	5.23367	tr|A0A2Z7BBJ7|A0A2Z7BBJ7_9LAMI	Uncharacterized protein
Hrh_00768	7.476	5.41467	13.3397	0.744	9.21967	0.521333	0.922333	1.20833	sp|Q9CAB7|PXG4_ARATH	Probable peroxygenase 4
Hrh_00769	2.71133	1.38667	3.347	0.451	2.391	0.341	0.381	0.41	sp|Q0WPN8|PDLP7_ARATH	Plasmodesmata-located protein 7
Hrh_00770	0.747333	0.816333	2.555	0.239	1.64233	0.267	0.253333	0.261333	sp|Q9ZU91|E133_ARATH	Glucan endo-1,3-beta-glucosidase 3
Hrh_00771	1.53967	1.243	2.06233	0.216667	1.789	0.189333	0.0723333	0.287667	sp|Q39580|DYL1_CHLRE	Dynein 8 kDa light chain, flagellar outer arm
Hrh_00772	8.185	7.144	6.83567	2.51867	8.19867	2.27067	1.90733	1.294	sp|P43298|TMK1_ARATH	Receptor protein kinase TMK1
Hrh_00773	4.275	4.30367	5.52833	0.645333	5.367	0.677333	0.6	0.557333	sp|Q9C5U0|AHK4_ARATH	Histidine kinase 4
Hrh_00774	6.35233	3.86733	7.35333	18.9	7.773	17.3707	15.8987	19.3117	sp|Q8RWM3|MED27_ARATH	Mediator of RNA polymerase II transcription subunit 27
Hrh_00775	0	0	0	0	0	0	0	0	tr|A0A2I0AGM5|A0A2I0AGM5_9ASPA	AC transposase
Hrh_00776	19.7127	15.961	22.168	28.0957	17.6237	29.8867	27.4283	26.663	sp|Q9SKD0|BPC1_ARATH	Protein BASIC PENTACYSTEINE1
Hrh_00777	3.93533	4.595	5.27333	0.619	4.445	0.474667	0.576333	0.649667	sp|Q9SIS3|MA656_ARATH	65-kDa microtubule-associated protein 6
Hrh_00778	5.281	5.523	5.64967	2.27	5.73233	2.56233	2.08767	1.92567	sp|Q9LKW9|NHX7_ARATH	Sodium/hydrogen exchanger 7
Hrh_00779	13.6107	12.6883	15.0907	12.4517	15.5327	13.023	11.349	11.3493	sp|Q6F6B5|ARC3_ARATH	Protein ACCUMULATION AND REPLICATION OF CHLOROPLASTS 3
Hrh_00780	6.49433	8.75433	8.31767	5.69267	6.958	4.82267	5.113	6.76833	tr|A0A2Z7BHC6|A0A2Z7BHC6_9LAMI	Uncharacterized protein
Hrh_00781	1.47967	0.727667	1.45	0.758667	1.376	0.539667	0.837667	0.900667	sp|Q69KJ0|RTL3_ORYSJ	Ribonuclease 3-like protein 3
Hrh_00782	2.74533	3.124	3.46467	7.24333	2.93333	5.699	7.20667	9.68033	tr|A0A2Z7BHG4|A0A2Z7BHG4_9LAMI	Uncharacterized protein
Hrh_00783	5.965	3.21767	5.94567	6.17933	6.06667	6.78633	4.65733	3.96767	sp|Q9C5X9|HAC1_ARATH	Histone acetyltransferase HAC1
Hrh_00784	0.0833333	0.202667	0.197667	0.125	0.295333	0.146667	0.0996667	0.260667	tr|A0A2Z7B9Z3|A0A2Z7B9Z3_9LAMI	Glycosyltransferase
Hrh_00785	82.4073	111.57	99.6533	144.992	99.12	163.427	150.448	176.398	sp|F4JJE0|CCT2_ARATH	Choline-phosphate cytidylyltransferase 2
Hrh_00786	7.787	7.05733	8.6	0.775333	9.61533	0.730333	0.857333	0.683	sp|O48921|C97B2_SOYBN	Cytochrome P450 97B2, chloroplastic
Hrh_00787	8.65733	12.8323	9.18267	7.99267	13.0993	9.02233	6.72	6.541	sp|Q84P54|GATP1_SOLLC	Gamma aminobutyrate transaminase 1, mitochondrial
Hrh_00788	12.3353	8.505	17.7447	6.00967	10.9597	8.54267	8.04133	9.029	--na--	--na--
Hrh_00789	75.0473	104.574	91.315	80.7057	52.8163	89.4537	104.672	114.196	tr|A0A2Z7BD80|A0A2Z7BD80_9LAMI	Uncharacterized protein
Hrh_00790	24.05	21.4463	34.8957	28.5717	23.2737	29.3143	22.048	18.0023	sp|F4J077|PATH1_ARATH	Protein PAT1 homolog 1
Hrh_00791	1175.56	1241.69	1140.35	304.819	1153.72	273.03	261.992	326.421	sp|Q7DM39|PSBP1_TOBAC	Oxygen-evolving enhancer protein 2-1, chloroplastic
Hrh_00792	5.866	5.54533	6.567	7.05667	6.96667	7.11967	7.089	6.962	sp|Q8H1U4|APC5_ARATH	Anaphase-promoting complex subunit 5
Hrh_00793	11.6787	23.0133	14.7447	31.2413	16.6653	28.114	26.8953	28.0703	sp|Q9FNN2|WDR26_ARATH	WD repeat-containing protein 26 homolog
Hrh_00794	5.89033	12.4287	4.63367	5.44333	3.10933	9.444	8.175	8.12833	--na--	--na--
Hrh_00795	22.637	22.7453	21.3233	10.0627	14.0243	9.79233	11.9117	11.1873	--na--	--na--
Hrh_00796	8.817	8.77133	10.1037	9.376	10.39	9.68733	9.74067	10.0657	sp|Q84MA1|NOP2C_ARATH	rRNA (cytosine-C(5))-methyltransferase NOP2C
Hrh_00797	48.156	247.268	70.4447	322.599	137.323	345.434	299.425	300.285	sp|Q9SJD4|LACS8_ARATH	Long chain acyl-CoA synthetase 8
Hrh_00798	18.1683	24.509	25.1427	39.783	31.6607	38.5363	40.069	43.9857	tr|A0A5A7P0K2|A0A5A7P0K2_STRAF	Ribosomal protein (Fragment)
Hrh_00799	2.05067	2.649	2.08733	0.603333	2.503	0.629	0.892333	0.655667	tr|A0A2Z7BGU6|A0A2Z7BGU6_9LAMI	Ribulose-1,5 bisphosphate carboxylase/oxygenase large subunit N-methyltransferase, chloroplastic
Hrh_00800	3.106	4.328	3.337	1.30733	3.576	1.82667	2.308	1.321	tr|A0A2Z7BGU6|A0A2Z7BGU6_9LAMI	Ribulose-1,5 bisphosphate carboxylase/oxygenase large subunit N-methyltransferase, chloroplastic
Hrh_00801	33.0083	31.244	39.0427	2.91233	36.6323	3.052	2.95933	3.232	sp|Q8S4Y1|THIC1_ARATH	Acetyl-CoA acetyltransferase, cytosolic 1
Hrh_00802	83.8197	69.5733	84.5707	14.3123	102.688	13.5943	15.1387	14.416	tr|A0A5A7QTB3|A0A5A7QTB3_STRAF	Protein translocase subunit SecA
Hrh_00803	20.431	19.8513	23.056	17.54	21.0963	17.461	18.1827	17.574	tr|A0A2Z7B9X5|A0A2Z7B9X5_9LAMI	J domain-containing protein
Hrh_00804	17.3923	21.0193	22.107	39.6193	29.5107	37.7183	36.2757	46.787	sp|F4JFN3|HS906_ARATH	Heat shock protein 90-6, mitochondrial
Hrh_00805	20.1097	22.5167	24.0573	40.412	23.9907	39.3543	41.6957	51.0763	tr|A0A2G9HJ50|A0A2G9HJ50_9LAMI	Dual-specificity kinase
Hrh_00806	12.086	6.334	13.9573	6.40133	12.4087	6.91233	7.141	7.33267	sp|Q05967|PGLR_TOBAC	Polygalacturonase
Hrh_00807	3.15533	2.88033	3.92433	1.38367	4.52267	1.295	1.36167	1.606	sp|Q9FKI0|FIMB5_ARATH	Fimbrin-5
Hrh_00808	10.655	13.6413	12.829	9.565	11.7833	11.0517	9.93533	10.4297	tr|A0A2Z7B9W6|A0A2Z7B9W6_9LAMI	Uncharacterized protein
Hrh_00809	29.855	22.5833	45.5	13.7213	39.4003	17.6587	15.2437	15.2357	sp|F4K1J4|ATXR7_ARATH	Histone-lysine N-methyltransferase ATXR7
Hrh_00810	1.398	2.478	2.04667	3.70667	1.25333	3.15733	2.64933	2.974	tr|A0A2Z7BH81|A0A2Z7BH81_9LAMI	Uncharacterized protein
Hrh_00811	0.452	0.732667	1.898	0.0166667	1.63833	0.0426667	0	0.0323333	sp|Q38775|CDC2D_ANTMA	Cell division control protein 2 homolog D
Hrh_00812	3.39833	90.018	14.7387	5.53133	9.52867	4.97133	3.80933	3.478	sp|A0A0A1C930|HMR2A_PANGI	3-hydroxy-3-methylglutaryl coenzyme A reductase 2-A
Hrh_00813	0.205	0.107	0.186667	0.0266667	0.215	0.083	0.0303333	0.0266667	sp|Q9S851|NAC31_ARATH	Protein CUP-SHAPED COTYLEDON 3
Hrh_00814	82.7843	99.016	91.401	164.701	100.699	159.844	161.111	191.465	tr|A0A2Z7C944|A0A2Z7C944_9LAMI	Uncharacterized protein
Hrh_00815	4.45833	5.18367	6.153	5.323	5.55267	4.85	4.90167	4.82633	sp|Q9TLC2|NU5C_TECST	NAD(P)H-quinone oxidoreductase subunit 5, chloroplastic
Hrh_00816	5.56833	51.4657	4.50433	16.283	5.024	21.0057	24.6823	26.9653	sp|Q68RU8|TI214_PANGI	Protein TIC 214
Hrh_00817	288.021	144.643	271.408	59.5987	346.692	61.086	54.3607	51.2197	sp|P12859|G3PB_PEA	Glyceraldehyde-3-phosphate dehydrogenase B, chloroplastic
Hrh_00818	17.6727	15.6427	21.6583	7.64333	20.601	7.96867	8.76833	9.30833	sp|Q9C8E7|GLR33_ARATH	Glutamate receptor 3.3
Hrh_00819	6.04967	26.526	10.2877	10.174	11.685	11.2923	12.889	13.8647	tr|A0A5A7QF94|A0A5A7QF94_STRAF	Canopy-like protein
Hrh_00820	12.2067	29.757	15.1857	68.0117	13.0087	70.1873	67.05	98.7133	sp|P93006|P2C27_ARATH	Probable protein phosphatase 2C 27
Hrh_00821	5.22433	4.39767	5.76833	0.918333	4.71	0.941	1.00233	0.946	sp|Q9LM76|PUB44_ARATH	U-box domain-containing protein 44
Hrh_00822	3.96067	4.204	4.64567	10.3617	4.30667	11.3297	7.715	7.85733	tr|A0A2Z7C2X4|A0A2Z7C2X4_9LAMI	Uncharacterized protein
Hrh_00823	3.56333	2.97267	4.65933	11.4987	4.24667	13.2383	11.8277	13.8567	tr|A0A2Z7B4R6|A0A2Z7B4R6_9LAMI	Uncharacterized protein
Hrh_00824	0.339	1.63133	0.484667	0.0263333	0.351333	0.0133333	0.0816667	0.074	sp|Q9LDZ5|PBL21_ARATH	Probable serine/threonine-protein kinase PBL21
Hrh_00825	3.10767	4.86	3.893	8.06433	3.50667	7.45167	8.639	12.637	sp|Q9FDZ5|URGT6_ARATH	UDP-rhamnose/UDP-galactose transporter 6
Hrh_00826	12.045	10.0567	15.168	7.80033	16.1957	7.74833	9.15667	11.2447	sp|Q9M9H7|SOL1_ARATH	Carboxypeptidase SOL1
Hrh_00827	24.809	52.6037	30.095	30.919	41.8383	35.3683	35.4357	37.13	sp|A2RVM0-2|TIC32_ARATH	Isoform 2 of Short-chain dehydrogenase TIC 32, chloroplastic
Hrh_00828	26.6817	28.6773	31.0187	39.935	39.9183	43.7037	42.606	49.7047	sp|Q9SJ12|ATP7_ARATH	Probable ATP synthase 24 kDa subunit, mitochondrial
Hrh_00829	9.09467	10.4757	10.6283	18.8057	8.76333	17.3527	16.729	16.965	sp|Q9XIC5|NAC17_ARATH	NAC domain-containing protein 17
Hrh_00830	11.8667	81.2733	7.63467	151.376	6.269	133.695	132.871	151.156	sp|Q9FY79|LAC14_ARATH	Laccase-14
Hrh_00831	0.862333	0.0196667	0.118667	0.564	0.005	0.308333	0.695	0.144	sp|Q9FY79|LAC14_ARATH	Laccase-14
Hrh_00832	25.842	19.2283	26.4933	11.4337	27.7337	12.4967	12.1933	12.5467	sp|Q94AI6|SEC6_ARATH	Exocyst complex component SEC6
Hrh_00833	3.90967	4.33433	4.56733	0.994667	4.10133	1.156	1.21833	1.16167	sp|Q9LX20|ASPL1_ARATH	Aspartic proteinase-like protein 1
Hrh_00834	27.803	28.8193	33.5467	15.5807	37.4827	15.393	16.7503	22.753	sp|O49884|RL30_LUPLU	60S ribosomal protein L30
Hrh_00835	7.55033	13.4617	9.35	7.70333	9.197	8.44033	8.272	10.882	sp|Q6Z8K4|MUB3_ORYSJ	Membrane-anchored ubiquitin-fold protein 3
Hrh_00836	7.99067	4.121	10.0653	6.20567	8.40833	8.14333	5.709	5.07633	tr|A0A2Z7B4P6|A0A2Z7B4P6_9LAMI	Pentatricopeptide repeat-containing protein-like
Hrh_00837	0	0	0	0	0	0	0	0	sp|A0A3Q7I5Y9|ERFC3_SOLLC	Ethylene-response factor C3
Hrh_00838	35.3793	33.7773	33.487	71.0693	26.66	67.675	53.8317	38.655	sp|Q4FE47-2|XB35_ARATH	Isoform 2 of Putative E3 ubiquitin-protein ligase XBAT35
Hrh_00839	4.21867	3.98967	4.68367	3.73733	3.303	3.42733	3.48833	4.15333	sp|Q9LW68|LSH4_ARATH	Protein LIGHT-DEPENDENT SHORT HYPOCOTYLS 4
Hrh_00840	10.1967	16.171	12.0623	11.971	13.0127	12.1653	14.2973	14.075	sp|Q9SVM8|RBG2_ARATH	Glycine-rich RNA-binding protein 2, mitochondrial
Hrh_00841	3.859	11.0577	5.358	12.7197	4.93067	13.1607	11.6557	9.435	tr|A0A2G9GT54|A0A2G9GT54_9LAMI	Uncharacterized protein
Hrh_00842	1.65533	2.63467	2.90967	0.336667	2.067	0.317667	0.423667	0.319667	sp|Q9SVM9|CER26_ARATH	Protein ECERIFERUM 26
Hrh_00843	8.47133	8.739	9.74033	18.7423	12.3473	17.8407	17.5203	16.9233	tr|A0A5A7RI68|A0A5A7RI68_STRAF	Regulator of chromosome condensation family protein
Hrh_00844	2.99633	7.33467	3.74933	3.54033	4.599	2.65433	3.39567	4.46267	sp|F4JUL9|ARPC4_ARATH	Actin-related protein 2/3 complex subunit 4
Hrh_00845	6.883	8.49567	7.85367	21.1043	7.37767	18.7107	20.4803	23.161	tr|A0A2G9GTT1|A0A2G9GTT1_9LAMI	DUF2052 domain-containing protein
Hrh_00846	13.0037	12.1463	9.832	8.90333	13.4977	8.849	8.98033	10.1873	sp|Q8W486|OFUT1_ARATH	O-fucosyltransferase 1
Hrh_00847	10.2653	38.543	12.4567	12.759	14.0357	13.9433	14.304	13.4693	tr|A0A5A7P8B9|A0A5A7P8B9_STRAF	Ypt/Rab-GAP domain of gyp1p superfamily protein
Hrh_00848	100.126	29.472	75.8203	147.811	87.616	112.234	107.972	105.909	sp|O49169|EF1A_MANES	Elongation factor 1-alpha
Hrh_00849	2.124	1.82333	2.36133	0.29	1.874	0.150333	0.170333	0.231667	sp|Q9FLP6|SUMO2_ARATH	Small ubiquitin-related modifier 2
Hrh_00850	6.58333	7.802	7.01833	0.105667	4.97433	0.15	0.179667	0.131	--na--	--na--
Hrh_00851	0.058	0	0.100667	0.115333	0.0916667	0.159333	0.141333	0.076	sp|O48845|CYB5B_ARATH	Cytochrome b5 isoform B
Hrh_00852	1.46533	1.78933	1.76233	0.379667	2.01533	0.481667	0.340667	0.519	sp|Q56YJ8|FAMA_ARATH	Transcription factor FAMA
Hrh_00853	13.614	29.4487	13.6627	24.7897	14.932	27.1157	25.8447	23.2753	tr|A0A2G9H3I9|A0A2G9H3I9_9LAMI	Non-lysosomal glucosylceramidase
Hrh_00854	3.56133	7.721	3.778	3.50767	3.696	4.93033	3.33933	6.99867	--na--	--na--
Hrh_00855	3.75933	5.46667	4.08067	5.60967	3.93067	5.55067	4.77633	4.471	tr|A0A2G9HDF0|A0A2G9HDF0_9LAMI	Tyrosine kinase
Hrh_00856	0.827667	0.700667	1.196	0.099	0.684	0.0146667	0.013	0.054	sp|Q6TPH1|PPA23_ARATH	Purple acid phosphatase 23
Hrh_00857	1.47267	0.394333	3.91733	0	1.88367	0	0.00633333	0	sp|Q9M8Z8|PLY8_ARATH	Probable pectate lyase 8
Hrh_00858	4.41567	3.44333	4.38133	0.853	4.68333	0.808	0.894667	1.225	sp|Q7XDP2|ITPA_ORYSJ	Inosine triphosphate pyrophosphatase
Hrh_00859	4.16567	3.617	4.381	2.68133	4.07767	2.39033	2.634	2.629	tr|A0A2G9HDE5|A0A2G9HDE5_9LAMI	Uncharacterized protein
Hrh_00860	3.423	2.69867	1.47933	2.003	0.434667	2.665	1.433	2.15567	sp|P58905|AMT11_SOLLC	Ammonium transporter 1 member 1
Hrh_00861	6.41133	5.48167	3.892	19.5017	4.23333	46.82	26.6413	25.7	sp|O65782|C83B1_ARATH	Cytochrome P450 83B1
Hrh_00862	31.804	14.403	22.4023	4.046	14.5127	8.31333	6.17433	7.173	sp|O65782|C83B1_ARATH	Cytochrome P450 83B1
Hrh_00863	0.413	0.184	0.289	0.209667	0.201333	0.267333	0.119	0.205	sp|O65782|C83B1_ARATH	Cytochrome P450 83B1
Hrh_00864	6.868	7.30967	6.41767	2.079	7.872	2.29967	2.39767	1.75367	sp|Q84LK0|MSH1_ARATH	DNA mismatch repair protein MSH1, mitochondrial
Hrh_00865	19.3077	24.552	20.9513	24.66	18.2407	26.9613	22.6957	20.314	sp|Q9FME2|NTF2_ARATH	Nuclear transport factor 2
Hrh_00866	81.8823	62.693	79.7297	19.7573	91.9973	16.721	19.373	23.752	sp|Q9SL05|PGR5_ARATH	Protein PROTON GRADIENT REGULATION 5, chloroplastic
Hrh_00867	18.1893	55.305	19.06	49.6217	20.4213	52.1197	44.2617	29.992	--na--	--na--
Hrh_00868	0.412333	1.13467	1.37867	4.08033	1.318	4.488	3.98033	3.265	sp|Q8RX56|UNC13_ARATH	Protein unc-13 homolog
Hrh_00869	0.342667	0.801333	0.27	0.827	0.182667	1.10367	1.01767	0.549667	tr|A0A2Z7C9Z7|A0A2Z7C9Z7_9LAMI	Uncharacterized protein
Hrh_00870	3.934	1.99767	3.20533	2.706	2.93033	2.76667	2.344	2.81167	sp|Q9LW68|LSH4_ARATH	Protein LIGHT-DEPENDENT SHORT HYPOCOTYLS 4
Hrh_00871	20.3437	20.5487	20.612	71.3197	17.589	69.1867	54.7567	41.211	sp|Q4FE47-2|XB35_ARATH	Isoform 2 of Putative E3 ubiquitin-protein ligase XBAT35
Hrh_00872	1.11067	0.727333	1.23333	2.23333	0.741	2.46733	2.26367	2.03767	sp|Q8LDC8|ERF92_ARATH	Ethylene-responsive transcription factor 1B
Hrh_00873	5.079	1.84667	2.553	0.829667	1.748	0.651	2.02933	3.56233	--na--	--na--
Hrh_00874	4.41533	18.726	3.31167	0.462	1.43433	0.225333	0.146333	0.135667	sp|Q9LTC6|ERF95_ARATH	Ethylene-responsive transcription factor ERF095
Hrh_00875	1.547	0.808667	1.05033	0.186667	1.109	0.226667	0.330333	0.302333	sp|Q9LSW9|ATL16_ARATH	RING-H2 finger protein ATL16
Hrh_00876	11.8687	15.611	10.9803	12.11	12.1243	12.3783	14.5983	14.692	sp|Q9LSW8|ETFB_ARATH	Electron transfer flavoprotein subunit beta, mitochondrial
Hrh_00877	9.55567	7.60533	9.29	4.07767	10.318	4.25533	3.99567	4.40533	sp|O04847|DV4H_CATRO	Deacetoxyvindoline 4-hydroxylase
Hrh_00878	12.157	3.988	10.0987	0.833667	11.6037	0.862667	0.898667	0.680667	sp|Q8S9J8|CAP1_ARATH	Probable clathrin assembly protein At4g32285
Hrh_00879	4.77	1.87467	6.89067	0.269	6.13833	0.215333	0.0476667	0.247667	sp|O50001|PRU1_PRUAR	Major allergen Pru ar 1
Hrh_00880	4.93067	0.596	2.887	0	3.52933	0	0	0	--na--	--na--
Hrh_00881	5.70567	4.45633	5.16167	4.59467	6.01633	5.237	5.53033	5.513	sp|A2XQX0|ARP9_ORYSI	Actin-related protein 9
Hrh_00882	0.00566667	0	0	0	0	0	0	0.00733333	sp|Q8GWQ2|AHL20_ARATH	AT-hook motif nuclear-localized protein 20
Hrh_00883	6.92033	0.484	3.09433	0.021	2.99933	0.012	0.0393333	0.0273333	sp|Q0WPQ2|ETR2_ARATH	Ethylene receptor 2
Hrh_00884	3.414	6.65367	3.69767	2.33867	3.12767	1.83333	2.16033	2.15633	tr|A0A2G9H1C5|A0A2G9H1C5_9LAMI	Agenet domain-containing protein
Hrh_00885	0.342	0.245667	0.359333	0.264333	0.119	0.159	0.117667	0.183667	--na--	--na--
Hrh_00886	1.40633	1.15033	2.04	0.0626667	0.298	0.411333	0.261	0	tr|A0A5B7BPG6|A0A5B7BPG6_DAVIN	Uncharacterized protein
Hrh_00887	26.1127	25.879	28.2853	24.499	28.1387	22.94	24.8227	26.6027	sp|O65059|RS15_PICMA	40S ribosomal protein S15
Hrh_00888	46.5403	41.3597	48.624	50.396	54.4803	47.6557	50.8383	60.367	sp|P42798|R15A1_ARATH	40S ribosomal protein S15a-1
Hrh_00889	24.0543	16.8047	18.5983	0.493333	16.9553	0.469667	0.637667	0.456	sp|Q0IXP9|AARE1_ORYSJ	Acylamino-acid-releasing enzyme 1
Hrh_00890	3.71067	4.28833	3.31867	5.04167	4.16233	4.86733	4.97833	6.82767	sp|Q9LQC8|ARF2A_ARATH	ADP-ribosylation factor 2-A
Hrh_00891	3.684	2.35233	4.05233	3.64933	4.17833	3.37967	4.588	3.89567	sp|Q93V47|GG2_ARATH	Guanine nucleotide-binding protein subunit gamma 2
Hrh_00892	0.251	0.164333	0.274	0.0833333	0.198	0.0286667	0.0276667	0	--na--	--na--
Hrh_00893	0.786667	0.316333	0.533	0	0.634333	0	0	0	sp|Q8GTE3|RS3A_CICAR	40S ribosomal protein S3a
Hrh_00894	4.24633	7.42133	4.54733	2.05933	2.24033	1.00967	1.34833	1.53567	sp|P10978|POLX_TOBAC	Retrovirus-related Pol polyprotein from transposon TNT 1-94
Hrh_00895	0.219	0.12	0.0153333	0.0173333	0.0853333	0	0.0336667	0.0163333	tr|A0A068TST5|A0A068TST5_COFCA	LRRNT_2 domain-containing protein
Hrh_00896	146.61	114.408	106.102	67.3813	121.216	57.4863	61.69	54.816	sp|K4BW79|ENOX_SOLLC	2-methylene-furan-3-one reductase
Hrh_00897	4.863	3.802	4.98533	1.55867	4.97767	1.479	1.92333	1.81667	tr|A0A2G9GJZ2|A0A2G9GJZ2_9LAMI	Uncharacterized protein
Hrh_00898	6.12167	3.29	6.505	2.78433	5.00533	2.70433	3.66	3.63933	sp|Q6AVI0|RSLE2_ORYSJ	Zinc finger BED domain-containing protein RICESLEEPER 2
Hrh_00899	1.37033	2.612	2.18833	4.83267	1.235	4.95633	4.84767	5.91933	tr|A0A4D8Y8Z0|A0A4D8Y8Z0_SALSN	Uncharacterized protein
Hrh_00900	0.602667	0.608333	1.40333	0	0.573667	0	0	0.0126667	sp|Q949Z1|PGLR4_ARATH	Polygalacturonase At1g48100
Hrh_00901	35.2397	30.1327	29.19	9.45867	36.8637	9.34533	8.69033	7.92633	sp|O80439|RR31_ARATH	30S ribosomal protein S31, chloroplastic
Hrh_00902	0.323	0.220333	0.286667	0	0.156667	0.198333	0.0983333	0.0463333	--na--	--na--
Hrh_00903	8.30967	9.29833	6.06767	3.024	5.90667	3.03067	3.75867	4.36233	--na--	--na--
Hrh_00904	5.34067	12.0387	5.63567	8.91033	5.31567	9.051	7.279	5.26233	tr|A0A2Z7BWG4|A0A2Z7BWG4_9LAMI	Uncharacterized protein
Hrh_00905	0.856333	0.916333	1.175	0.902667	1.365	0.793333	1.004	0.920667	sp|Q9SD84|PDCB2_ARATH	PLASMODESMATA CALLOSE-BINDING PROTEIN 2
Hrh_00906	8.75533	6.81167	9.133	36.8513	10.189	33.8613	33.5677	33.6823	sp|B9GAG9|KTI12_ORYSJ	Protein KTI12 homolog
Hrh_00907	0.367667	0	0.368	0	0.0596667	0.148667	0	0.337	--na--	--na--
Hrh_00908	55.2983	255.966	55.107	450.485	51.526	557.242	551.178	605.867	tr|A0A2Z7CSZ0|A0A2Z7CSZ0_9LAMI	Asparagine synthetase domain-containing protein 1
Hrh_00909	0.0443333	0	0.0446667	0	0.095	0	0.0643333	0.0613333	sp|P03010|TRAC9_MAIZE	Putative AC9 transposase
Hrh_00910	8.438	6.93	9.13533	21.8067	8.55367	23.2223	23.218	24.586	sp|Q9ZPR1|CD48B_ARATH	Cell division control protein 48 homolog B
Hrh_00911	12.295	12.2867	13.115	9.943	13.5493	11.9527	11.1563	9.02133	sp|F4IE66|PRP22_ARATH	Pre-mRNA-splicing factor ATP-dependent RNA helicase DEAH10
Hrh_00912	0.393333	0.794667	0.428333	0.903667	0.486333	1.368	2.05933	1.54133	--na--	--na--
Hrh_00913	2.36867	2.198	1.544	0.551	0.978	0.554333	0.486333	0.522667	tr|A0A2Z7CT86|A0A2Z7CT86_9LAMI	Reverse transcriptase domain-containing protein
Hrh_00914	0.0196667	0	0	0.0263333	0	0	0	0	--na--	--na--
Hrh_00915	102.123	52.4777	98.9187	0.14	81.5383	0.16	0.147333	0.209	tr|A0A2Z7CIL4|A0A2Z7CIL4_9LAMI	Uncharacterized protein
Hrh_00916	0.860333	0.0996667	0.478	0	0.236333	0	0.421333	0.193333	--na--	--na--
Hrh_00917	6.67033	7.68	7.482	2.861	8.24833	2.04267	3.48833	3.50467	--na--	--na--
Hrh_00918	123.494	112.426	144.259	178.204	116.736	177.623	202.283	208.363	sp|O80402|DCAM_NICSY	S-adenosylmethionine decarboxylase proenzyme
Hrh_00919	7.34333	9.328	3.17233	4.186	2.002	6.099	2.024	2.71467	--na--	--na--
Hrh_00920	10.4533	6.79867	11.046	8.68833	11.295	8.348	9.76467	9.46533	sp|A8MQR0|WIT2_ARATH	WPP domain-interacting tail-anchored protein 2
Hrh_00921	157.242	20.1907	71.2697	1.964	40.6827	1.439	2.59267	1.52767	--na--	--na--
Hrh_00922	0.498	1.21233	0.348333	0.374667	0.368667	0.454333	0.337667	0.188	--na--	--na--
Hrh_00923	5.64733	3.14667	3.89833	3.19033	5.503	4.61267	2.88567	2.778	--na--	--na--
Hrh_00924	2.397	1.60133	2.023	1.776	2.01233	3.346	2.05033	2.61533	--na--	--na--
Hrh_00925	2.01733	6.332	2.41833	1.29	2.13533	1.56767	1.69033	1.862	sp|Q9ZPQ3|GEK1_ARATH	D-aminoacyl-tRNA deacylase
Hrh_00926	0.121667	0.113	0.147	0.0643333	0.0983333	0.0463333	0.165	0.085	tr|A0A2Z7CYY3|A0A2Z7CYY3_9LAMI	Pentatricopeptide repeat-containing protein-like
Hrh_00927	4.86033	2.72967	3.30933	2.22167	4.40667	2.40033	2.664	1.91233	sp|Q501D5|MCMBP_ARATH	Mini-chromosome maintenance complex-binding protein
Hrh_00928	0.748	0.347333	1.40033	0.0343333	0.764333	0.0203333	0.0556667	0.00666667	sp|Q5XVC7|Y2048_ARATH	WEB family protein At2g40480
Hrh_00929	8.72067	7.53333	8.49633	0.402	8.438	0.441	0.402333	0.296333	sp|Q9LYL9|Y3623_ARATH	BTB/POZ domain-containing protein At3g56230
Hrh_00930	4.15733	4.09233	3.94767	2.8	3.22167	2.01933	2.763	2.434	sp|Q93VH6|GIF3_ARATH	GRF1-interacting factor 3
Hrh_00931	0.403333	4.934	4.37533	10.4103	0.924333	9.08333	8.765	10.6413	tr|M1T7T4|M1T7T4_CAMSI	ERF transcription factor ERF1
Hrh_00932	2.951	0.899	1.81467	0.317333	1.90567	0.19	0.264667	0.214667	sp|O80920|PYL4_ARATH	Abscisic acid receptor PYL4
Hrh_00933	0	0	0	34.3707	0	36.817	37.2243	39.9563	sp|Q9SIZ2|IF2AH_ARATH	Eukaryotic translation initiation factor 2 subunit alpha homolog
Hrh_00934	19.742	22.085	18.4623	6.141	26.669	7.58233	6.54233	8.31533	sp|Q9SN95|UXS5_ARATH	UDP-glucuronic acid decarboxylase 5
Hrh_00935	12.057	12.1417	12.7693	40.4353	14.878	46.4997	35.9167	35.3257	sp|Q9FIE8|UXS3_ARATH	UDP-glucuronic acid decarboxylase 3
Hrh_00936	2.02433	3.57267	2.61533	0.790333	3.37967	0.941333	0.924667	1.01733	--na--	--na--
Hrh_00937	32.2913	27.604	35.3863	18.4993	33.0073	16.707	19.6003	21.8087	sp|B3H4F1|SP1L1_ARATH	Protein SPIRAL1-like 1
Hrh_00938	0.703	0.087	1.281	5.07567	0.823333	6.551	6.093	6.59933	sp|Q6Z4H0|6PGL2_ORYSJ	Probable 6-phosphogluconolactonase 2
Hrh_00939	9.155	7.92667	9.50967	13.3473	9.56533	11.2863	13.5153	12.8933	sp|Q9FDW8|CYB5A_ARATH	Cytochrome b5 isoform A
Hrh_00940	110.084	88.379	92.061	50.307	89.671	52.6837	51.2737	42.2343	sp|A6MM95|TI214_BUXMI	Protein TIC 214
Hrh_00941	16.015	17.967	16.3153	20.9493	17.7403	21.3773	22.549	23.8637	sp|Q33C38|RR14_NICTO	30S ribosomal protein S14, chloroplastic
Hrh_00942	30.8873	58.087	42.6943	22.4093	31.4697	25.6923	22.8843	14.675	--na--	--na--
Hrh_00943	0	0	0	0	0	0	0	0	sp|Q9M1V2|SOT5_ARATH	Cytosolic sulfotransferase 5
Hrh_00944	14.4823	4.95367	11.165	3.838	7.99167	3.65633	5.02567	2.86067	--na--	--na--
Hrh_00945	4.06667	4.83967	4.128	6.11933	5.73267	5.881	5.607	6.39267	sp|Q9FH90|IX14H_ARATH	Probable beta-1,4-xylosyltransferase IRX14H
Hrh_00946	4.63733	5.17833	7.609	8.003	8.08867	10.718	9.84433	8.658	--na--	--na--
Hrh_00947	0.831	2.404	1.75967	0.358667	0.875	0.285333	0.299667	0.38	sp|O23160|MYB73_ARATH	Transcription factor MYB73
Hrh_00948	33.385	36.7487	35.1527	60.038	34.7827	56.8907	58.0023	68.0023	--na--	--na--
Hrh_00949	10.3697	12.6923	11.155	15.343	12.1037	12.9953	14.1577	14.0753	sp|Q9M1H3|AB4F_ARATH	ABC transporter F family member 4
Hrh_00950	10.6483	71.1583	21.5947	2.54933	11.62	2.392	2.85367	2.544	sp|Q9SZU7|KAI2_ARATH	Probable esterase KAI2
Hrh_00951	2.82267	1.801	1.97233	0.543333	1.528	0.437333	0.333	0.701333	--na--	--na--
Hrh_00952	1.65667	7.81	1.59467	1.256	1.63133	0.46	1.037	0.828	--na--	--na--
Hrh_00953	10.7013	29.6933	14.9673	3.55967	9.036	2.09667	5.29633	5.072	--na--	--na--
Hrh_00954	4.171	10.748	3.93833	2.326	3.12933	2.653	2.494	1.66433	tr|A0A2N9GE10|A0A2N9GE10_FAGSY	Uncharacterized protein
Hrh_00955	28.5443	11.0837	18.2243	22.2157	29.5623	20.6383	21.3453	21.2983	sp|Q9SZV0|RNC1_ARATH	Ribonuclease III domain-containing protein RNC1, chloroplastic
Hrh_00956	0	0	0	0	0	0	0	0	--na--	--na--
Hrh_00957	0.812667	0.134	0.525	0.104333	0.275333	0.136	0.064	0.108667	tr|A0A2Z7B7G5|A0A2Z7B7G5_9LAMI	Uncharacterized protein
Hrh_00958	2.106	0.751667	2.15033	0.309	1.22233	0.398667	0.384333	0.525333	--na--	--na--
Hrh_00959	67.259	71.3253	61.6053	43.598	67.878	46.2677	46.3293	41.4253	sp|O64816|CSK2P_ARATH	Casein kinase II subunit alpha-4, chloroplastic
Hrh_00960	17.614	10.2193	14.5803	29.7193	11.876	28.0147	27.5643	27.988	sp|Q9SZG0|HHP4_ARATH	Heptahelical transmembrane protein 4
Hrh_00961	1.74267	0.489	1.247	0.784333	1.02533	0.932667	0.900333	1.102	tr|A0A2Z7B5W9|A0A2Z7B5W9_9LAMI	Uncharacterized protein
Hrh_00962	27.2473	21.3393	27.214	44.461	28.4703	38.8973	37.556	33.375	tr|A0A2Z7BD75|A0A2Z7BD75_9LAMI	BSD domain-containing protein
Hrh_00963	4.10667	0.788333	4.128	0.546333	3.091	0.416667	0.456333	0.282667	sp|Q9M2Y3|RLP44_ARATH	Receptor-like protein 44
Hrh_00964	3.81333	4.26167	5.17733	0.113	5.184	0.058	0.0546667	0.084	sp|O48651|SQE1_PANGI	Squalene monooxygenase SE1
Hrh_00965	31.2337	25.4737	32.6033	36.8707	32.9197	39.283	39.697	39.0357	sp|Q0WTB4|Y3725_ARATH	GTP-binding protein At3g49725, chloroplastic
Hrh_00966	4.568	4.328	5.421	3.56867	4.30667	3.23833	4.38967	4.38533	--na--	--na--
Hrh_00967	10.485	3.06167	10.4137	0.259333	9.17433	0.149333	0.263333	0.215	--na--	--na--
Hrh_00968	13.1373	8.27567	12.003	10.171	13.3423	8.64267	9.994	10.754	tr|A0A2G9HFY3|A0A2G9HFY3_9LAMI	Conserved WD40 repeat-containing protein
Hrh_00969	64.6803	64.8517	72.6537	41.4653	64.5647	31.9893	37.5707	40.9713	sp|Q38827|IAA9_ARATH	Auxin-responsive protein IAA9
Hrh_00970	0.113	0.023	0.202333	0	0.329667	0	0	0	sp|Q9LSK9|Y5566_ARATH	Uncharacterized protein At5g65660
Hrh_00971	6.868	4.21633	4.917	9.13967	4.59633	8.47533	8.168	7.781	tr|A0A2G9HVW1|A0A2G9HVW1_9LAMI	PB1 domain-containing protein
Hrh_00972	0.453667	0.866	0.46	1.23367	0.407	1.454	1.58733	1.85167	--na--	--na--
Hrh_00973	0.815	3.189	0.686667	4.61667	0.657	6.30967	6.317	5.985	tr|A0A5C7IBQ9|A0A5C7IBQ9_9ROSI	CCHC-type domain-containing protein
Hrh_00974	0.0893333	0.317333	0.148667	1.51667	0.0926667	1.12133	1.42267	1.86933	tr|A0A061EHR9|A0A061EHR9_THECC	Cysteine-rich RLK (RECEPTOR-like protein kinase) 8, putative
Hrh_00975	30.6187	47.0347	32.6223	80.865	34.833	87.9763	82.1687	81.959	sp|P28188|RAD2A_ARATH	Ras-related protein RABD2a
Hrh_00976	0	10.886	2.06867	0.130333	0.393667	0.162667	0.234333	0.207667	sp|P29111|OLEO2_BRANA	Major oleosin NAP-II (Fragment)
Hrh_00977	0.326333	0.110667	0.195	2.56333	0.146333	4.70067	2.90533	3.53267	sp|Q40478|ERF5_TOBAC	Ethylene-responsive transcription factor 5
Hrh_00978	1.328	0.423667	1.11667	0.069	0.987333	0.13	0.127667	0.166	sp|Q9FZ45|Y1686_ARATH	Uncharacterized membrane protein At1g16860
Hrh_00979	18.6733	21.052	16.778	20.2317	17.9517	21.1033	18.2377	16.495	sp|Q9C8Z4|HEAT1_ARATH	Uncharacterized protein At3g06530
Hrh_00980	6.31433	4.75767	5.70933	0.790333	5.00633	0.811	0.844667	1.309	sp|Q9SXB8|Y1133_ARATH	G-type lectin S-receptor-like serine/threonine-protein kinase At1g11330
Hrh_00981	0.0476667	0.0543333	0.0553333	2.22767	0.0486667	1.89967	2.051	2.78033	sp|Q94HW2|POLR1_ARATH	Retrovirus-related Pol polyprotein from transposon RE1
Hrh_00982	10.8063	11.8977	11.2137	17.8563	12.8053	19.1023	19.2833	19.507	sp|Q3E875|RGAPX_ARATH	Uncharacterized Rho GTPase-activating protein At5g61530
Hrh_00983	2.41867	2.427	2.71333	0.581333	2.124	0.627	0.678333	0.559333	sp|Q9SJZ3|PP169_ARATH	Pentatricopeptide repeat-containing protein At2g22410, mitochondrial
Hrh_00984	9.882	11.136	7.029	12.837	9.74667	14.5367	11.7117	13.905	sp|Q07423|HEX6_RICCO	Hexose carrier protein HEX6
Hrh_00985	3.037	2.32833	3.48767	3.98833	3.63067	3.84567	4.417	3.612	sp|Q9LDD4|ARID2_ARATH	AT-rich interactive domain-containing protein 2
Hrh_00986	14.8437	8.57033	11.2937	4.10767	7.954	3.552	3.07067	5.85	--na--	--na--
Hrh_00987	44.8053	6.38267	13.262	1.20033	7.87933	0.750667	0.736	0.987	sp|Q949Q5|PSAO_ARATH	Photosystem I subunit O
Hrh_00988	3.68967	1.88933	2.96	1.57367	2.32667	1.52867	2.04733	1.82833	--na--	--na--
Hrh_00989	11.4763	11.8337	12.1403	7.24567	13.2543	7.75967	7.835	7.756	sp|Q9M291|SC24C_ARATH	Protein transport protein Sec24-like CEF
Hrh_00990	20.1307	18.7923	20.8463	71.7917	22.259	63.6323	60.1297	59.734	sp|O04492|DRB1_ARATH	Double-stranded RNA-binding protein 1
Hrh_00991	1.69967	0.325667	4.68567	0.361333	0.774667	0	0.272333	1.065	--na--	--na--
Hrh_00992	62.811	62.7973	65.3433	62.561	72.611	54.8037	58.168	74.936	sp|P59231|R10A3_ARATH	60S ribosomal protein L10a-3
Hrh_00993	9.45167	9.428	6.50833	3.24367	5.72967	1.869	1.83267	2.149	--na--	--na--
Hrh_00994	4.81567	2.947	2.30967	0.565	1.62067	0.551333	0.778333	0.434667	--na--	--na--
Hrh_00995	4.519	3.98133	2.78267	1.16067	2.317	1.26333	0.836667	0.884333	--na--	--na--
Hrh_00996	232.333	237.982	234.618	834.971	256.798	798.331	880.069	1053.9	sp|P31265|TCTP1_ARATH	Translationally-controlled tumor protein 1
Hrh_00997	11.1417	5.13667	10.6537	2.85667	10.279	2.87233	3.14933	3.25767	sp|Q9SGD2|GT29A_ARATH	Beta-1,6-galactosyltransferase GALT29A
Hrh_00998	9.232	11.8443	10.9987	3.53567	13.298	2.986	4.82267	4.405	--na--	--na--
Hrh_00999	8.30367	4.39567	5.78833	1.75467	3.62067	1.29367	0.939	2.53533	--na--	--na--
Hrh_01000	0.758667	0.391667	0.699333	0.446667	0.513667	0.304333	0.246667	0.126	--na--	--na--
Hrh_01001	17.4127	38.435	20.7023	12.8037	21.079	17.724	13.982	14.6297	tr|A0A2Z7AUN6|A0A2Z7AUN6_9LAMI	Armadillo-like helical domain containing protein
Hrh_01002	0.785	1.85267	1.01667	0.604	0.959333	0.569	0.612667	0.542	--na--	--na--
Hrh_01003	3.86567	4.53133	4.432	6.09833	4.264	6.35767	5.43167	4.94433	sp|Q652L2|HIRA_ORYSJ	Protein HIRA
Hrh_01004	47.927	32.2367	37.2047	11.595	29.907	11.2997	14.445	14.297	--na--	--na--
Hrh_01005	18.7283	21.9093	16.9267	20.25	22.1137	22.247	22.729	21.2613	sp|Q8W4D0|CPY71_ARATH	Peptidyl-prolyl cis-trans isomerase CYP71
Hrh_01006	0.448333	0.555	0.755667	0	0.242	0	0.274333	0	--na--	--na--
Hrh_01007	8.831	1.837	4.646	0.423333	3.38	0.394333	0.430667	0.491	tr|A0A2P5AH67|A0A2P5AH67_PARAD	Zinc finger, TTF-type
Hrh_01008	10.0753	8.53833	10.4017	15.0393	8.03533	16.1283	13.1603	10.064	tr|A0A2G9I6N0|A0A2G9I6N0_9LAMI	XS domain-containing protein
Hrh_01009	8.76933	9.36767	8.33033	4.40833	8.53767	3.76167	4.20567	3.82167	--na--	--na--
Hrh_01010	3.768	6.138	4.37767	2.67067	3.12767	2.196	1.686	2.836	--na--	--na--
Hrh_01011	0.975	0.225	1.44667	0.354667	1.13467	0.447333	0.451	0.267333	tr|A0A2G9I6N4|A0A2G9I6N4_9LAMI	Uncharacterized protein
Hrh_01012	1.42067	0.547667	2.12967	0.0206667	1.773	0.021	0.01	0.00966667	sp|Q9M1V2|SOT5_ARATH	Cytosolic sulfotransferase 5
Hrh_01013	1.01067	0.552667	0.869667	1.67633	1.004	1.95333	1.71567	1.849	sp|H2DH17|C7A22_PANGI	Cytochrome P450 CYP749A22
Hrh_01014	0	0.29	0.103667	0	0.209333	0	0.475	0.143667	--na--	--na--
Hrh_01015	6.99033	13.048	5.615	7.548	5.78667	9.05033	7.87667	7.72667	--na--	--na--
Hrh_01016	6.35533	2.41867	4.69033	1.14267	3.43267	1.18367	1.062	0.774333	sp|Q9LZD8|U89A2_ARATH	UDP-glycosyltransferase 89A2
Hrh_01017	7.11033	9.09167	9.01267	7.26133	8.03367	7.33767	7.61867	6.57633	sp|Q8H0W3-2|RVE6_ARATH	Isoform 2 of Protein REVEILLE 6
Hrh_01018	42.084	34.8163	44.4083	35.94	26.613	25.6057	42.8103	71.702	sp|O03982|HIP39_ARATH	Heavy metal-associated isoprenylated plant protein 39
Hrh_01019	12.6563	4.64867	9.443	7.294	8.265	8.45167	6.523	6.80367	tr|A0A2P5A3N0|A0A2P5A3N0_PARAD	Uncharacterized protein
Hrh_01020	2.43333	0.865	2.117	1.54033	1.74133	1.37067	0.581	0.310333	--na--	--na--
Hrh_01021	1.53433	0.765667	1.27067	1.535	0.672	1.28467	1.865	1.188	--na--	--na--
Hrh_01022	0.163667	0.460667	0.207333	0.576333	0.627333	0.828667	0.0726667	0.434	tr|A0A022QBZ7|A0A022QBZ7_ERYGU	Uncharacterized protein
Hrh_01023	0.544333	0.298	0.417333	0.356333	0.505667	0.266333	0.271333	0.545333	tr|A0A2Z7BNP0|A0A2Z7BNP0_9LAMI	DNA-directed primase/polymerase protein
Hrh_01024	9.73567	2.87267	8.314	1.65333	6.82467	1.821	2.001	1.88967	tr|A0A2Z7D5H6|A0A2Z7D5H6_9LAMI	Nuclear factor 1 A-type isoform 1
Hrh_01025	44.251	11.3877	43.701	5.09833	41.2563	4.60367	4.57733	5.55633	tr|A0A2Z7CW13|A0A2Z7CW13_9LAMI	Uncharacterized protein
Hrh_01026	0.0653333	0.261333	0.24	0.0483333	0.233667	0.0666667	0.071	0.0776667	sp|Q9FXH6|CNGC8_ARATH	Putative cyclic nucleotide-gated ion channel 8
Hrh_01027	26.3827	11.143	24.0507	9.90867	26.517	10.106	9.131	7.35033	sp|O22056|SIGB_ARATH	RNA polymerase sigma factor sigB
Hrh_01028	37.9203	38.387	32.627	29.1063	43.905	34.2593	28.5533	25.5607	sp|Q9AUE0|CALS1_ARATH	Callose synthase 1
Hrh_01029	0	0	0.0503333	0	0.055	0	0	0	--na--	--na--
Hrh_01030	3.545	5.07833	4.747	19.119	4.48767	16.449	16.182	17.1713	sp|Q7F8R0|C3H14_ORYSJ	Zinc finger CCCH domain-containing protein 14
Hrh_01031	7.27333	4.86767	8.019	8.362	7.76933	8.40733	7.742	7.292	sp|Q08A72|EML4_ARATH	Protein EMSY-LIKE 4
Hrh_01032	10.141	15.5653	9.34367	37.8597	9.39833	37.0883	30.9607	24.473	tr|A0A2Z7B0Z1|A0A2Z7B0Z1_9LAMI	Protein kinase domain-containing protein
Hrh_01033	5.966	20.9833	4.57533	2.401	1.55367	1.59467	1.507	2.967	sp|O64884|OFT20_ARATH	O-fucosyltransferase 20
Hrh_01034	26.95	24.187	27.7743	22.0813	28.766	23.5143	22.7327	20.7393	sp|Q8GWW8|GFA2_ARATH	Chaperone protein dnaJ GFA2, mitochondrial
Hrh_01035	1.228	4.01867	1.943	20.8733	1.56533	23.248	22.12	21.3547	sp|Q76MV0|H32_TOBAC	Histone H3.2
Hrh_01036	27.2783	37.5273	21.8707	107.062	19.1787	120.52	117.642	110.24	sp|Q9LHJ8|SAP5_ARATH	Zinc finger A20 and AN1 domain-containing stress-associated protein 5
Hrh_01037	5.101	6.277	5.172	13.652	5.09233	12.665	10.687	8.01367	tr|A0A2Z7BEB1|A0A2Z7BEB1_9LAMI	RRM domain-containing protein
Hrh_01038	115.342	131.603	117.41	118.787	148.927	113.95	132.372	145.496	sp|P22778|ATPO_IPOBA	ATP synthase subunit O, mitochondrial
Hrh_01039	25.2527	14.3153	27.153	10.2117	26.336	9.95233	11.5727	11.8947	sp|Q9LDC0|FKB42_ARATH	Peptidyl-prolyl cis-trans isomerase FKBP42
Hrh_01040	5.96533	4.59833	5.09867	4.05867	5.48767	4.091	4.41	5.17067	sp|Q3ECP7|ERDL5_ARATH	Sugar transporter ERD6-like 5
Hrh_01041	0.442333	0.378333	0.396667	0.0983333	0.361	0.097	0.0953333	0.0996667	sp|F4K4C5|KN14S_ARATH	Kinesin-like protein KIN-14S
Hrh_01042	1.20433	0.799667	1.603	0.905667	1.10533	1.03767	1.023	0.821333	tr|A0A2Z7B307|A0A2Z7B307_9LAMI	PMEI domain-containing protein
Hrh_01043	88.8637	91.512	79.843	34.697	101.525	35.563	35.2003	33.631	sp|Q94CJ5|RER4_ARATH	Protein RETICULATA-RELATED 4, chloroplastic
Hrh_01044	0.916333	0.294	0.605	0.782333	0.603	0.369333	0.404333	0.516	tr|A0A2Z7C0Z2|A0A2Z7C0Z2_9LAMI	Chromo domain-containing protein
Hrh_01045	12.261	9.25067	12.074	94.952	13.424	90.8263	101.492	126.329	tr|A0A2Z7C1Q0|A0A2Z7C1Q0_9LAMI	Uncharacterized protein
Hrh_01046	0.143	0	0	0	0	0	0	0	--na--	--na--
Hrh_01047	0	0.0626667	0	0.0596667	0	0.556333	0	0.364	--na--	--na--
Hrh_01048	61.2147	53.7717	54.307	66.4527	66.4353	60.1527	61.2583	65.2023	sp|P80680|FTRV_MAIZE	Ferredoxin-thioredoxin reductase, variable chain
Hrh_01049	2.22633	2.87	2.80133	3.013	2.48533	2.425	2.95233	3.70133	tr|A0A438FP99|A0A438FP99_VITVI	Uncharacterized protein
Hrh_01050	2.94433	6.22033	2.67233	0.731333	3.10567	0.540333	0.896	0.660667	--na--	--na--
Hrh_01051	8.76567	9.86667	7.97867	10.704	5.655	9.157	8.642	6.67967	sp|Q84TI3|OBE4_ARATH	Protein OBERON 4
Hrh_01052	5.319	9.89133	6.05433	10.6723	5.952	10.3933	10.6307	10.6007	sp|Q500V5|AGDP1_ARATH	Protein AGENET DOMAIN (AGD)-CONTAINING P1
Hrh_01053	38.0747	43.0183	32.4623	12.935	37.666	13.768	12.561	10.1937	sp|Q8VZ10|SOQ1_ARATH	Protein SUPPRESSOR OF QUENCHING 1, chloroplastic
Hrh_01054	1.814	0.672	1.835	0.128333	0.487333	0	0	0	--na--	--na--
Hrh_01055	1.23467	0.622667	1.243	1.60333	0.697	1.977	1.29267	1.48367	--na--	--na--
Hrh_01056	0.250333	0.197667	0.441	3.253	0.23	3.03967	2.41833	2.22933	--na--	--na--
Hrh_01057	28.7737	37.364	31.1517	59.4383	34.146	59.862	65.358	70.6593	sp|Q84J70|DI193_ARATH	Protein DEHYDRATION-INDUCED 19 homolog 3
Hrh_01058	5.88233	7.15633	5.53067	41.328	5.73733	39.3957	39.2767	36.0017	tr|A0A2Z7D0K9|A0A2Z7D0K9_9LAMI	Uncharacterized protein
Hrh_01059	14.4983	17.1867	12.7773	9.769	14.8943	10.236	10.7563	11.0627	sp|F4JLP5|PLPD2_ARATH	Dihydrolipoyl dehydrogenase 2, chloroplastic
Hrh_01060	5.594	5.84	6.09067	4.07867	5.81167	4.398	5	4.42733	sp|F4I532|PRFB2_ARATH	Peptide chain release factor PrfB2, chloroplastic
Hrh_01061	21.764	7.37233	19.1787	1.23733	13.591	1.21933	1.48967	1.13167	--na--	--na--
Hrh_01062	27.1887	33.219	26.855	40.2417	15.0863	26.6557	29.4133	37.681	sp|O04023|SRC2_ARATH	Protein SRC2 homolog
Hrh_01063	2.69933	3.55433	2.33933	1.59833	2.42033	1.64733	1.87767	1.74967	sp|Q940Y3|ARID3_ARATH	AT-rich interactive domain-containing protein 3
Hrh_01064	3.05467	0.744	1.02433	3.03133	1.018	2.11867	2.10933	2.05733	sp|P48021|HMDH_CAMAC	3-hydroxy-3-methylglutaryl-coenzyme A reductase
Hrh_01065	26.798	25.3623	23.3337	30.157	24.642	28.847	26.6693	21.353	sp|A5A7I7|CDPK4_SOLTU	Calcium-dependent protein kinase 4
Hrh_01066	35.705	35.252	33.5693	112.184	36.8403	109.359	95.8463	89.7233	sp|Q9SII8|DSK2B_ARATH	Ubiquitin domain-containing protein DSK2b
Hrh_01067	0.0203333	0.057	0.0803333	0	0.041	0.055	0.0906667	0.026	sp|O81796|IDH3_ARATH	Isocitrate dehydrogenase [NAD] regulatory subunit 3, mitochondrial
Hrh_01068	11.5407	7.158	9.39033	15.2847	8.42433	15.2087	14.3283	16.1907	tr|A0A4D8ZC79|A0A4D8ZC79_SALSN	Uncharacterized protein
Hrh_01069	0.408667	0.524	1.325	0.391333	1.344	0.376333	0.535667	0.643	sp|P32295|ARG7_VIGRR	Indole-3-acetic acid-induced protein ARG7
Hrh_01070	12.9267	10.4793	10.1407	7.725	12.3067	8.16767	8.535	8.51067	sp|O65693|RBFA_ARATH	Probable ribosome-binding factor A, chloroplastic
Hrh_01071	55.343	47.8667	55.668	45.3127	67.915	41.7303	50.3123	57.745	tr|A0A2G9G3E5|A0A2G9G3E5_9LAMI	Uncharacterized protein
Hrh_01072	1.011	3.48067	0.737333	9.12333	0.987333	8.725	8.80467	7.15533	tr|A0A2P6RHK9|A0A2P6RHK9_ROSCH	Putative nucleotidyltransferase, Ribonuclease H
Hrh_01073	0.686667	1.04667	1.05667	0.146333	1.115	0.0796667	0.258667	0.313667	sp|Q9ZT94|POLR2_ARATH	Retrovirus-related Pol polyprotein from transposon RE2
Hrh_01074	0.192	0	0	0	0	0	0	0	tr|A0A4D8Z2K6|A0A4D8Z2K6_SALSN	SAUR family protein
Hrh_01075	2.04267	6.25467	1.84367	5.877	2.21533	5.44867	4.41433	2.48333	sp|Q9STG9|ASE2_ARATH	Amidophosphoribosyltransferase 2, chloroplastic
Hrh_01076	123.976	139.219	160.836	126.64	161.808	113.816	127.518	128.376	sp|Q39613|CYPH_CATRO	Peptidyl-prolyl cis-trans isomerase
Hrh_01077	7.155	3.815	7.01433	0.377667	6.074	0.392	0.394	0.345	sp|A0A1P8B760|AMI4G_ARATH	Probable amidase At4g34880
Hrh_01078	1.50233	1.01267	1.83833	0.0313333	1.293	0.024	0.0763333	0.00766667	sp|Q9SS03|DIR21_ARATH	Dirigent protein 21
Hrh_01079	4.58567	2.77467	3.09867	41.188	5.48867	46.532	39.883	30.196	sp|F4I9E1|NFD4_ARATH	Protein NUCLEAR FUSION DEFECTIVE 4
Hrh_01080	3.48167	3.84	3.991	4.182	3.62333	3.45233	4.916	6.324	sp|O24030|PSA7_SOLLC	Proteasome subunit alpha type-7
Hrh_01081	0.639667	0.252333	0.783333	0.0463333	0.601667	0.032	0.031	0.0303333	sp|P81393|MYB08_ANTMA	Myb-related protein 308
Hrh_01082	65.7793	72.9423	64.719	90.6527	86.704	86.9403	91.7197	97.6113	sp|Q42564|APX3_ARATH	L-ascorbate peroxidase 3
Hrh_01083	80.086	115.047	87.3463	139.782	121.335	147.019	151.379	165.677	sp|Q9SKR2|SYT1_ARATH	Synaptotagmin-1
Hrh_01084	3.24633	2.12967	2.888	0.309333	3.09967	0.209	0.310667	0.351333	sp|O04369|RAC1_LOTJA	Rac-like GTP-binding protein RAC1
Hrh_01085	13.993	15.8993	14.7537	9.29367	15.8043	6.737	7.49533	6.562	sp|O22468|MSI2_ARATH	WD-40 repeat-containing protein MSI2
Hrh_01086	2.76733	10.7887	3.04367	0.0323333	0.889	0.0133333	0	0.00633333	sp|B7TWW5|SQE2_PANGI	Squalene monooxygenase SE2
Hrh_01087	2.23333	7.64	4.945	131.789	4.43467	144.078	164.745	162.302	sp|Q9LDD1|BRG3_ARATH	Probable BOI-related E3 ubiquitin-protein ligase 3
Hrh_01088	7.539	8.91267	7.365	23.378	7.73267	23.0767	19.7453	18.4617	sp|Q9ZVX1|UBC23_ARATH	Probable ubiquitin-conjugating enzyme E2 23
Hrh_01089	47.263	44.9143	45.3813	52.835	49.7553	53.4587	53.6637	56.2443	sp|Q06364|PSMD3_DAUCA	Probable 26S proteasome non-ATPase regulatory subunit 3
Hrh_01090	16.0677	10.378	13.4457	5.624	12.6987	4.67567	4.85967	4.87167	sp|Q5Z8P0|P2C60_ORYSJ	Probable protein phosphatase 2C 60
Hrh_01091	20.92	16.6353	58.3393	4.858	43.639	3.00567	5.787	5.055	tr|A0A2Z7B8L0|A0A2Z7B8L0_9LAMI	Uncharacterized protein
Hrh_01092	1.044	6.73	4.49933	0.048	2.14	0.0973333	0.223667	0.114667	sp|Q39227|SMT2_ARATH	24-methylenesterol C-methyltransferase 2
Hrh_01093	0.462667	0.331	0.713333	1.15367	0.434	1.22467	1.06233	1.10267	sp|Q9ZVW2|HEN2_ARATH	DExH-box ATP-dependent RNA helicase DExH10
Hrh_01094	0.986667	0.309	0.928333	0.176333	0.815333	0.205	0.187667	0.332667	sp|Q29PU2|SAU76_ARATH	Auxin-responsive protein SAUR76
Hrh_01095	0.0516667	0.0543333	0.0253333	0.0663333	0	0.0176667	0	0.0496667	tr|A0A2Z7A975|A0A2Z7A975_9LAMI	Uncharacterized protein
Hrh_01096	253.838	306.444	236.765	447.556	321.34	414.158	439.399	434.423	sp|Q6QPJ6|PRXQ_POPJC	Peroxiredoxin Q, chloroplastic
Hrh_01097	1.04033	2.044	1.75	3.15633	1.44633	3.47167	3.56733	2.757	tr|A0A2G9HRB6|A0A2G9HRB6_9LAMI	Uncharacterized protein
Hrh_01098	13.4943	16.7313	13.2073	11.5377	13.2337	12.299	10.8933	8.63933	tr|A0A2Z7AGQ1|A0A2Z7AGQ1_9LAMI	NUC173 domain-containing protein
Hrh_01099	2.706	4.008	2.70433	1.31167	2.523	1.37133	1.19933	1.57933	sp|Q9C9P4|KASC2_ARATH	3-oxoacyl-[acyl-carrier-protein] synthase II, chloroplastic
Hrh_01100	14.932	17.7883	13.3773	22.6117	13.6553	23.859	23.3643	23.7493	sp|Q7XJN0|RH17_ARATH	DEAD-box ATP-dependent RNA helicase 17
Hrh_01101	30.1283	24.0537	24.7007	3.15367	17.8503	3.16733	2.628	2.699	--na--	--na--
Hrh_01102	4.07567	0.760667	4.655	0.400333	2.51967	0.267667	0.422	0.566	sp|Q84QC2|ERF17_ARATH	Ethylene-responsive transcription factor ERF017
Hrh_01103	11.0457	8.17067	11.4267	5.69067	4.042	1.22467	5.90367	5.27067	sp|Q9LMA8|TI10A_ARATH	Protein TIFY 10A
Hrh_01104	0	0	0	0	0	0	0	0	tr|A0A438KCW7|A0A438KCW7_VITVI	Serine/threonine-protein phosphatase 7 long form-like
Hrh_01105	0.247667	0.0953333	0.192667	0.0276667	0.0986667	0.014	0.0363333	0.015	sp|Q9M1L7|PRK3_ARATH	Pollen receptor-like kinase 3
Hrh_01106	25.6533	39.0517	26.0997	72.31	31.3787	73.0087	66.9967	57.1477	tr|A0A2Z7A0R9|A0A2Z7A0R9_9LAMI	Ubiquinone biosynthesis protein
Hrh_01107	48.2247	43.7063	50.7517	11.7943	40.9373	9.19533	11.4683	13.9153	tr|A0A2Z7A0W4|A0A2Z7A0W4_9LAMI	Cupin_5 domain-containing protein
Hrh_01108	1.37233	1.24867	1.55133	1.63333	1.393	0.915333	0.867333	1.07533	tr|A0A2Z7A0G9|A0A2Z7A0G9_9LAMI	Uncharacterized protein
Hrh_01109	0.236333	0.110667	0.431667	0	0.214333	0	0	0.034	sp|Q9ZUF4|RIPK_ARATH	Serine/threonine-protein kinase RIPK
Hrh_01110	1.02967	1.19767	0.948667	0.104333	0.703333	0.215333	0.153333	0.0683333	--na--	--na--
Hrh_01111	35.49	30.9	38.218	73.2143	41.9207	76.023	86.4183	95.0187	sp|Q9M2J9|BET11_ARATH	Bet1-like SNARE 1-1
Hrh_01112	0.404333	0.209	0.648	1.01733	0.519	0.800667	0.952	0.714667	--na--	--na--
Hrh_01113	4.34967	3.94933	5.04567	3.963	4.74133	3.33333	4.53033	5.19167	sp|Q8S8F5|EF4L3_ARATH	Protein ELF4-LIKE 3
Hrh_01114	10.0127	5.171	9.32767	18.6977	11.2867	18.4007	17.5887	19.8393	sp|Q9C9Z2|RER3_ARATH	Protein RETICULATA-RELATED 3, chloroplastic
Hrh_01115	0	0.0136667	0.0373333	0.0503333	0.0406667	0	0.0126667	0.0126667	sp|Q8S8S7|PUB34_ARATH	U-box domain-containing protein 34
Hrh_01116	2.16933	1.71033	2.45967	0.728333	1.15367	0.556667	0.850333	0.699333	sp|Q8S8S7|PUB34_ARATH	U-box domain-containing protein 34
Hrh_01117	3.856	3.64733	3.47767	2.646	3.52667	2.13667	2.45933	2.53467	sp|Q9FRS4|PPR22_ARATH	Pentatricopeptide repeat-containing protein At1g08610
Hrh_01118	4.36733	5.855	2.25467	3.17767	2.11133	3.04133	2.94467	4.30267	sp|P31843|RRPO_OENBE	RNA-directed DNA polymerase homolog
Hrh_01119	6.98433	13.8037	5.728	11.1823	3.393	8.98633	10.007	12.93	sp|O82645|IQM1_ARATH	IQ domain-containing protein IQM1
Hrh_01120	5.70833	2.73433	5.64133	3.874	4.29967	3.817	3.842	3.38233	--na--	--na--
Hrh_01121	9.725	3.65367	7.60633	0.448333	4.45267	0.146	0.414333	0.228333	sp|F4K956|A70_ARATH	Pathogen-associated molecular patterns-induced protein A70
Hrh_01122	3.234	2.17367	2.78833	0.957	2.58733	0.698	0.945	1.041	--na--	--na--
Hrh_01123	3.95533	2.565	3.27967	3.13867	4.55833	2.891	3.062	1.46233	tr|A0A2Z7AJD6|A0A2Z7AJD6_9LAMI	Pentatricopeptide repeat-containing protein chloroplastic
Hrh_01124	27.9803	6.18633	20.9037	16.3323	23.0243	16.1317	14.9917	18.6463	sp|Q9SZI6|GAT22_ARATH	Putative GATA transcription factor 22
Hrh_01125	16.0573	15.274	15.4903	17.014	17.1157	16.4307	18.2653	18.6923	tr|A0A2G9HW46|A0A2G9HW46_9LAMI	Uncharacterized protein
Hrh_01126	2.59633	2.179	4.299	2.58367	3.18667	2.611	3.31767	1.87233	--na--	--na--
Hrh_01127	8.91833	12.875	4.80933	6.20533	3.71633	4.642	4.51667	4.60467	--na--	--na--
Hrh_01128	17.253	34.401	17.1623	10.1263	18.983	10.3543	10.1467	10.2203	KZV29634.1	pentatricopeptide repeat-containing protein [Dorcoceras hygrometricum]
Hrh_01129	3.51367	4.723	3.21067	1.37367	2.75133	1.93633	1.47833	1.267	sp|Q0WUG6|SBT61_ARATH	Subtilisin-like protease SBT6.1
Hrh_01130	38.9367	22.1273	41.0047	25.5623	38.0613	27.3787	25.0113	23.2367	sp|Q66GI4|PRRP1_ARATH	Proteinaceous RNase P 1, chloroplastic/mitochondrial
Hrh_01131	6.49333	18.2313	12.1757	13.2427	6.83	11.1613	14.0977	15.35	tr|A0A2G9HSM9|A0A2G9HSM9_9LAMI	Uncharacterized protein
Hrh_01132	4.04533	3.07633	3.75533	0.059	2.606	0.0836667	0.136333	0.100667	tr|A0A5J5A2P9|A0A5J5A2P9_9ASTE	LRRNT_2 domain-containing protein
Hrh_01133	18.9683	15.9727	18.1677	9.17433	15.135	10.3327	9.91067	8.619	sp|Q9T048|DRL27_ARATH	Disease resistance protein At4g27190
Hrh_01134	1.802	0.544333	1.578	1.02367	1.321	0.891667	1.07567	0.857667	--na--	--na--
Hrh_01135	1.41533	1.05367	2.21933	0.596	1.08967	0.686	0.592333	0.829333	tr|A0A022QSR3|A0A022QSR3_ERYGU	Hydrolase_4 domain-containing protein
Hrh_01136	7.78833	5.71933	7.40633	8.071	7.509	6.73033	7.08833	7.97867	sp|Q6VAA5|U89B2_STERE	UDP-glycosyltransferase 89B2
Hrh_01137	5.696	6.294	5.861	8.59467	5.254	8.311	8.93067	9.50367	sp|Q6VAA5|U89B2_STERE	UDP-glycosyltransferase 89B2
Hrh_01138	1.384	1.18333	1.193	9.46167	1.047	8.548	9.166	10.7137	--na--	--na--
Hrh_01139	4.336	12.0443	5.637	2.12567	2.69333	3.45633	2.54167	3.04367	sp|Q9C688|RAVL3_ARATH	AP2/ERF and B3 domain-containing transcription factor At1g51120
Hrh_01140	9.72333	9.49667	8.91633	10.81	5.83967	16.8457	14.0677	14.5683	--na--	--na--
Hrh_01141	3.959	2.07733	3.00933	0.667333	1.718	0.672667	0.547	0.666667	sp|O65554|CIPK6_ARATH	CBL-interacting serine/threonine-protein kinase 6
Hrh_01142	8.48433	4.12	5.98367	1.87033	3.109	2.22033	2.36667	1.69933	sp|O65554|CIPK6_ARATH	CBL-interacting serine/threonine-protein kinase 6
Hrh_01143	15.842	15.0813	13.406	8.93667	15.9983	9.452	9.38633	9.79333	sp|Q9LLY4|LPAT1_BRANA	1-acyl-sn-glycerol-3-phosphate acyltransferase BAT2, chloroplastic
Hrh_01144	29.7813	23.4037	28.152	90.7027	28.2017	94.8397	86.4877	84.2353	tr|A0A022R6M2|A0A022R6M2_ERYGU	SRP54 domain-containing protein
Hrh_01145	8.263	4.969	9.29767	6.948	7.68667	6.622	7.527	6.51	--na--	--na--
Hrh_01146	62.6963	32.701	60.072	47.1867	50.218	51.7773	51.9583	48.2677	tr|A0A2G9GLG1|A0A2G9GLG1_9LAMI	Uncharacterized protein
Hrh_01147	1.50267	2.615	2.87867	0.0616667	3.14933	0.158333	0.098	0.135333	sp|O82225|GGP5_ARATH	Gamma-glutamyl peptidase 5
Hrh_01148	3.659	3.383	4.61267	3.84567	4.47833	3.42633	4.603	5.652	--na--	--na--
Hrh_01149	1.07367	1.557	1.244	0.493333	1.03567	0.355333	0.468333	0.342	sp|F4JRE0|TMN12_ARATH	Transmembrane 9 superfamily member 12
Hrh_01150	1.502	1.90033	0.991667	0.116	0.935333	0.147333	0.158333	0.143667	sp|Q9LHS0|CAP10_ARATH	Putative clathrin assembly protein At5g35200
Hrh_01151	37.9877	41.0323	36.9217	23.3347	43.4957	22.8553	27.335	26.577	tr|A0A2G9HYT3|A0A2G9HYT3_9LAMI	Signal peptidase I
Hrh_01152	14.3463	22.2237	14.0823	36.0867	15.1133	38.1383	30.123	21.71	sp|Q9SS94|CD48C_ARATH	Cell division control protein 48 homolog C
Hrh_01153	48.5443	51.0457	45.89	39.3483	59.2727	40.2977	41.267	43.431	sp|Q8VXZ0|NUD20_ARATH	Nudix hydrolase 20, chloroplastic
Hrh_01154	0.352667	0	0.115	0.152667	0.121333	0.404333	0.257	0.156	--na--	--na--
Hrh_01155	10.2357	10.063	10.375	3.531	10.336	3.89633	4.06867	4.02867	sp|Q9FH51|FLXL4_ARATH	Protein FLX-like 4
Hrh_01156	34.489	88.4123	41.2893	18.7667	26.917	16.3663	18.477	24.35	sp|Q8S8Q6|TET8_ARATH	Tetraspanin-8
Hrh_01157	3.53533	3.18367	2.799	3.22867	2.33933	3.008	3.16133	3.31367	sp|Q8H1Z0|CER3_ARATH	Very-long-chain aldehyde decarbonylase CER3
Hrh_01158	9.10833	8.22	9.02667	5.42167	9.685	5.49267	6.092	4.77767	tr|A0A2G9HX61|A0A2G9HX61_9LAMI	Histone acetyltransferase
Hrh_01159	3.46867	1.22633	3.38633	2.311	2.881	2.16733	2.58767	2.224	tr|A0A2P5C2M4|A0A2P5C2M4_TREOI	Uncharacterized protein
Hrh_01160	10.3217	10.2483	8.37567	2.56233	10.009	2.45667	2.85433	2.635	tr|A0A5J5AIJ4|A0A5J5AIJ4_9ASTE	Uncharacterized protein
Hrh_01161	9.814	22.4667	18.152	1.46433	11.5493	1.231	1.08667	0.956667	sp|Q9FHH8|COL5_ARATH	Zinc finger protein CONSTANS-LIKE 5
Hrh_01162	9.43567	14.3743	10.311	7.895	13.6843	7.367	7.85333	8.33533	tr|A0A1U7Y7V7|A0A1U7Y7V7_NICSY	Protein YIPF
Hrh_01163	9.80867	7.75033	6.513	5.36967	6.22467	4.62533	5.456	6.77333	--na--	--na--
Hrh_01164	0.122	0.086	0.117667	0.012	0.249	0.005	0.00733333	0.00766667	sp|Q03194|PMA4_NICPL	Plasma membrane ATPase 4
Hrh_01165	13.22	11.648	15.3637	28.669	15.7177	28.1323	25.28	24.1277	sp|Q94BT6|ADO1_ARATH	Adagio protein 1
Hrh_01166	14.868	13.485	16.2957	2.242	16.8163	1.663	1.80367	1.553	tr|A0A022RBB4|A0A022RBB4_ERYGU	Uncharacterized protein
Hrh_01167	6.89567	8.01967	8.42167	31.868	9.66067	32.0847	33.813	36.6957	sp|Q9CAZ0|SKI24_ARATH	F-box protein SKIP24
Hrh_01168	27.377	29.446	23.643	21.1787	29.597	20.6103	22.3207	22.02	sp|Q949Y5|EGY1_ARATH	Probable zinc metalloprotease EGY1, chloroplastic
Hrh_01169	2.76867	1.405	2.01533	0.362667	1.15767	0.385	0.454333	0.380667	sp|Q6DBG8|ARAD1_ARATH	Probable arabinosyltransferase ARAD1
Hrh_01170	6.89267	4.37133	6.05133	1.746	4.37867	2.27533	2.09	1.50667	--na--	--na--
Hrh_01171	6.78967	6.90133	6.29833	1.01333	5.06233	1.11767	1.36	1.02767	sp|Q9FF66|UBC22_ARATH	Ubiquitin-conjugating enzyme E2 22
Hrh_01172	7.28467	9.14167	9.03367	4.57833	8.77433	4.56767	4.831	4.24	sp|Q9FNY2|DPB_ARATH	Transcription factor-like protein DPB
Hrh_01173	19.4727	2.942	5.36267	10.1913	3.79533	8.52667	11.0483	14.266	--na--	--na--
Hrh_01174	5.17767	6.21367	5.017	1.731	4.54067	1.68	2.13	2.47667	tr|A0A022PT10|A0A022PT10_ERYGU	Uncharacterized protein
Hrh_01175	21.8777	14.026	19.001	6.02967	13.907	6.83133	6.99933	6.41267	tr|A0A151TDM3|A0A151TDM3_CAJCA	Uncharacterized protein
Hrh_01176	18.9947	27.363	17.748	43.2853	19.0343	53.9017	50.0223	54.307	sp|Q9C5Z3|EIF3E_ARATH	Eukaryotic translation initiation factor 3 subunit E
Hrh_01177	2.73467	4.13667	2.58433	4.182	1.83633	4.67033	4.855	4.54233	tr|A0A075T9N5|A0A075T9N5_CAMSI	Gag-pol (Fragment)
Hrh_01178	4.84633	5.69133	3.965	1.45533	3.36767	1.825	2.56467	1.42233	sp|Q9M2L4|ACA11_ARATH	Putative calcium-transporting ATPase 11, plasma membrane-type
Hrh_01179	34.1273	39.273	35.6217	56.7477	35.6237	56.2527	47.9223	36.431	sp|Q9SS44|TF2B2_ARATH	Transcription initiation factor IIB-2
Hrh_01180	64.0117	56.7903	62.0927	16.396	72.2307	13.5613	17.7527	14.4133	tr|A0A022RRA7|A0A022RRA7_ERYGU	Uncharacterized protein
Hrh_01181	1.02933	0.475	0.881667	1.112	0.875667	1.36167	1.342	1.60133	tr|A0A2Z7DCW6|A0A2Z7DCW6_9LAMI	Uncharacterized protein
Hrh_01182	27.4937	10.002	17.1577	1.32533	11.129	0.624333	0.725	1.54233	--na--	--na--
Hrh_01183	0.000333333	0.00166667	0	0.000333333	0	0.00166667	0	0.000666667	--na--	--na--
Hrh_01184	0.130667	1.006	0.204667	0.15	0	0.671667	0	0.218667	--na--	--na--
Hrh_01185	40.8603	42.538	35.6927	39.8607	39.958	41.3177	39.876	32.0423	tr|A0A2G9I062|A0A2G9I062_9LAMI	Uncharacterized protein
Hrh_01186	8.55333	5.95333	8.73667	2.144	9.29233	1.93	1.79067	2.28367	sp|Q93VG8|PPDEX_ARATH	DeSI-like protein At4g17486
Hrh_01187	29.4997	30.6677	24.571	36.8373	28.7243	33.999	32.1487	26.3947	sp|Q9S775|PKL_ARATH	CHD3-type chromatin-remodeling factor PICKLE
Hrh_01188	0.225333	0.058	0.140333	0.0263333	0.275	0	0	0	sp|Q9SZ45|MICU_ARATH	Calcium uptake protein, mitochondrial
Hrh_01189	125.804	112.63	92.6297	66.353	128.059	56.1683	52.1163	30.2797	sp|Q9C595|YLMG2_ARATH	YlmG homolog protein 2, chloroplastic
Hrh_01190	14.8777	24.7523	14.8597	30.4497	13.6157	26.0703	27.0097	24.4247	sp|Q94AG6|SAMC1_ARATH	S-adenosylmethionine carrier 1, chloroplastic/mitochondrial
Hrh_01191	81.1783	83.5867	75.5543	95.945	91.4777	86.3893	98.974	110.231	sp|P92985|RBP1C_ARATH	Ran-binding protein 1 homolog c
Hrh_01192	57.9897	50.9547	49.2677	106.272	63.012	92.0567	105.17	101.646	sp|G7ID19|RBP2_MEDTR	RNA-binding protein 2
Hrh_01193	1.30933	0.881333	0.962333	0.220667	1.21	0.212667	0.332	0.245	sp|Q3E9N1|PP359_ARATH	Pentatricopeptide repeat-containing protein At4g39952, mitochondrial
Hrh_01194	0.059	0.0613333	0.158333	0.078	0.0283333	0.0223333	0.066	0.0623333	sp|P41152|HSF30_SOLPE	Heat shock factor protein HSF30
Hrh_01195	0.234	1.15667	2.359	0.512667	3.575	1.153	0.778667	0.459667	--na--	--na--
Hrh_01196	3.82	4.12467	3.97267	0.821667	2.58133	0.667333	1.12667	0.948333	sp|O04353|DES6_BOROF	Acyl-lipid (9-3)-desaturase
Hrh_01197	35.5767	40.536	34.4357	2.72933	32.057	1.87033	3.53033	2.37867	tr|A0A2G9H6X4|A0A2G9H6X4_9LAMI	DUF4408 domain-containing protein
Hrh_01198	1.82733	1.31967	1.34833	0.698	1.56433	0.779	0.646	0.649667	sp|O49954|GCSP_SOLTU	Glycine dehydrogenase (decarboxylating), mitochondrial
Hrh_01199	19.7247	15.915	17.1823	37.6473	23.1997	36.662	38.1227	38.278	tr|A0A2G9GB43|A0A2G9GB43_9LAMI	Uncharacterized protein
Hrh_01200	6.71467	2.81267	5.859	0.184	4.759	0.188333	0.419667	0.166333	sp|O80992|PYL2_ARATH	Abscisic acid receptor PYL2
Hrh_01201	9.154	10.9503	10.1217	0.781333	8.125	0.629667	0.814333	0.74	sp|Q9ASU8|NDL2_ARATH	Protein NDL2
Hrh_01202	1.13933	8.766	1.00967	0.874	1.447	1.11533	0.770333	1.19333	sp|Q69TB1|HEMH1_ORYSJ	Ferrochelatase-1, chloroplastic
Hrh_01203	36.209	52.699	33.5813	43.134	35.84	39.586	39.686	31.5537	tr|A0A2G9HH14|A0A2G9HH14_9LAMI	Uncharacterized protein
Hrh_01204	11.3873	10.0007	10.3563	23.8187	11.9393	18.484	25.105	26.601	tr|A0A2G9HH64|A0A2G9HH64_9LAMI	Mediator of U snRNA nuclear export PHAX
Hrh_01205	209.582	433.123	210.01	307.978	370.216	277.707	274.755	229.817	sp|P49043|VPE_CITSI	Vacuolar-processing enzyme
Hrh_01206	7.06	5.27167	6.65967	6.76533	7.27233	6.42833	7.67167	6.14667	tr|A0A4D9ARU9|A0A4D9ARU9_SALSN	Uncharacterized protein
Hrh_01207	0.826667	3.96833	0.916	2.132	0.615333	1.953	1.751	1.711	sp|Q9M077|AUR1_ARATH	Serine/threonine-protein kinase Aurora-1
Hrh_01208	1.91833	0.389	1.96433	4.29067	1.93367	4.94833	2.858	1.47	--na--	--na--
Hrh_01209	6.91333	4.03233	7.416	1.113	7.00067	0.86	1.28567	0.796	sp|Q39123|ATHB8_ARATH	Homeobox-leucine zipper protein ATHB-8
Hrh_01210	3.994	2.07467	4.30867	1.526	4.33867	1.13733	1.94467	1.887	sp|O82314|U082_ARATH	Probable transcriptional regulatory protein At2g25830
Hrh_01211	16.136	22.3757	17.9477	3.98167	16.3987	2.80767	3.94867	3.53733	sp|Q9LYD3|DREB3_ARATH	Dehydration-responsive element-binding protein 3
Hrh_01212	9.468	16.804	8.62933	10.2737	10.6223	10.719	11.634	11.0947	tr|A0A5A7NYY1|A0A5A7NYY1_STRAF	Calpain-type cysteine protease family
Hrh_01213	22.5473	23.6103	22.7773	16.6023	24.8267	16.1843	20.613	20.4387	sp|Q9LX74|EXOS5_ARATH	Exosome complex exonuclease RRP46 homolog
Hrh_01214	2.42367	5.416	2.31267	0.860667	2.20367	0.835	0.884	0.598	tr|A0A2G9HZT9|A0A2G9HZT9_9LAMI	Uncharacterized protein
Hrh_01215	4.32067	3.79733	5.00967	1.36133	3.719	1.49533	1.45733	0.935667	--na--	--na--
Hrh_01216	7.26467	6.15667	6.72033	2.571	6.24667	2.31167	3.438	2.72667	--na--	--na--
Hrh_01217	108.669	121.837	81.315	143.774	123.73	139.403	123.367	71.3697	tr|A0A2G9GAE7|A0A2G9GAE7_9LAMI	Peptidase_S9 domain-containing protein
Hrh_01218	9.24767	5.007	9.06667	12.1927	8.888	12.415	12.5163	8.53467	sp|Q8L860|TOL9_ARATH	TOM1-like protein 9
Hrh_01219	26.3907	20.0363	18.867	0.563667	26.421	0.528333	0.777333	0.873	sp|Q08298|RD22_ARATH	BURP domain protein RD22
Hrh_01220	20.9247	23.501	18.0943	23.4067	22.4807	22.6733	19.9277	13.5783	sp|Q9LDK9|APBLA_ARATH	Beta-adaptin-like protein A
Hrh_01221	29.3307	28.1437	29.0027	21.856	29.2773	18.7843	22.1717	19.227	tr|A0A2Z7BI64|A0A2Z7BI64_9LAMI	Pentatricopeptide repeat-containing protein
Hrh_01222	10.3517	16.025	8.65367	26.0767	8.93767	24.4043	22.3093	18.5387	tr|A0A2Z7BI31|A0A2Z7BI31_9LAMI	EPL1 domain-containing protein
Hrh_01223	0.27	0.290333	0.254667	6.212	0.357	5.93767	6.334	6.21933	sp|Q94HW2|POLR1_ARATH	Retrovirus-related Pol polyprotein from transposon RE1
Hrh_01224	17.005	12.078	15.333	9.30833	13.9933	8.80433	12.885	11.4247	sp|Q93Z92|RING4_ARATH	E3 ubiquitin-protein ligase At4g11680
Hrh_01225	16.6087	16.4407	14.3733	13.338	14.827	10.7763	12.5847	10.8543	sp|Q93YV6|2A5K_ARATH	Serine/threonine protein phosphatase 2A 57 kDa regulatory subunit B' kappa isoform
Hrh_01226	1.55633	0.573667	2.683	0.0866667	2.37333	0	0.270667	0.089	--na--	--na--
Hrh_01227	0.476333	3.42967	0.820333	0.618	0.866	0.402667	0.275333	1.01167	sp|O24648|G3OX_PEA	Gibberellin 3-beta-dioxygenase 1
Hrh_01228	6.279	3.64567	6.05	1.81767	3.45	2.25967	1.96567	2.685	tr|A0A0V0GZS5|A0A0V0GZS5_SOLCH	Putative ovule protein
Hrh_01229	0.0976667	0.0283333	0.142333	1.57567	0.170333	2.698	3.72167	3.38233	tr|A0A2Z7A158|A0A2Z7A158_9LAMI	SWIM-type domain-containing protein (Fragment)
Hrh_01230	17.6073	345.139	15.8977	142.848	24.5177	156.29	161.646	162.68	--na--	--na--
Hrh_01231	12.5157	15.142	10.0027	19.349	11.723	18.5297	23.322	22.4487	sp|O80438|MAK3_ARATH	N-alpha-acetyltransferase MAK3
Hrh_01232	36.1597	42.2173	30.5573	29.9977	46.4093	31.801	30.712	25.9827	sp|P48502|QCR7_SOLTU	Cytochrome b-c1 complex subunit 7
Hrh_01233	0.607	0.567667	0.977333	3.193	1.23533	2.64533	3.68033	3.28233	--na--	--na--
Hrh_01234	45.69	29.526	29.8903	0.425667	28.3837	0.341667	0.588	0.393333	tr|A0A2Z7BC64|A0A2Z7BC64_9LAMI	Uncharacterized protein
Hrh_01235	6.41733	2.92833	6.40767	7.07467	5.02933	7.152	8.14067	9.18867	tr|A0A2Z7BI87|A0A2Z7BI87_9LAMI	ENT domain-containing protein
Hrh_01236	18.7833	15.7347	16.9507	6.52733	19.7817	5.56733	7.02933	6.53867	sp|F4JWT7|TRDMT_ARATH	tRNA (cytosine(38)-C(5))-methyltransferase 2
Hrh_01237	0.920333	1.159	0.708	0.410667	0.474	0.285667	0.329	0.171667	tr|A0A2Z7BBN5|A0A2Z7BBN5_9LAMI	SAM domain-containing protein
Hrh_01238	4.06667	2.92167	4.344	2.39967	3.092	1.89867	1.81133	2.557	--na--	--na--
Hrh_01239	9.192	20.869	9.24133	10.222	9.83233	10.1667	10.41	15.697	sp|Q9S7H4|CM2_ARATH	Chorismate mutase 2
Hrh_01240	6.09567	12.0687	5.80967	0.732667	5.614	0.624333	0.722667	0.801	sp|Q6NQ99|POLAR_ARATH	Protein POLAR LOCALIZATION DURING ASYMMETRIC DIVISION AND REDISTRIBUTION
Hrh_01241	138.224	403.262	98.2387	105.334	110.521	104.424	103.195	140.251	sp|O23181|PLP3_ARATH	Patatin-like protein 3
Hrh_01242	6.04667	5.79067	4.44133	0.181333	4.82167	0.0936667	0.0526667	0.145333	sp|F4KIB2|TMN8_ARATH	Transmembrane 9 superfamily member 8
Hrh_01243	6.222	8.25833	5.251	13.1167	5.617	12.153	11.8763	9.684	--na--	--na--
Hrh_01244	5.49367	14.8327	5.64333	1.68733	4.595	1.87433	2.23167	2.81567	tr|A0A2Z7BBP5|A0A2Z7BBP5_9LAMI	Uncharacterized protein
Hrh_01245	0.142	0.067	0.138	0	0.0466667	0	0	0	--na--	--na--
Hrh_01246	4.997	24.8557	5.37767	15.5987	6.66133	14.8277	15.4127	17.3227	sp|Q5FV41|FBT2_ARATH	Probable folate-biopterin transporter 2
Hrh_01247	0.299	0.172	0.912667	1.10133	0.609333	0.408667	0.394667	0.248333	tr|A0A484L5K4|A0A484L5K4_9ASTE	Myb_DNA-bind_3 domain-containing protein
Hrh_01248	59.5643	201.992	57.7357	213.086	74.1767	204.74	210.024	184.441	sp|Q8RXV3|P2C59_ARATH	Probable protein phosphatase 2C 59
Hrh_01249	30.1387	41.4163	27.7923	42.0757	36.5963	41.8867	44.824	46.74	sp|P0C030|RUB1_ORYSJ	Ubiquitin-NEDD8-like protein RUB1
Hrh_01250	79.6663	68.5967	59.8973	21.3463	84.6957	23.233	26.5203	21.6773	sp|Q9SCY2|FKB13_ARATH	Peptidyl-prolyl cis-trans isomerase FKBP13, chloroplastic
Hrh_01251	19.719	350.639	24.7437	76.8417	32.3663	87.863	83.442	62.5617	sp|Q940T9|COL4_ARATH	Zinc finger protein CONSTANS-LIKE 4
Hrh_01252	1.41833	5.355	6.60633	0.0153333	4.20367	0.058	0.0996667	0.061	sp|O81775|GDU1_ARATH	Protein GLUTAMINE DUMPER 1
Hrh_01253	9.00567	7.152	7.03367	3.245	7.398	3.14867	3.78467	3.951	sp|Q6K6K7|UBA5_ORYSJ	Ubiquitin-like modifier-activating enzyme 5
Hrh_01254	40.9873	105.813	39.2133	40.9567	77.1303	43.5627	47.5773	47.8273	sp|Q9FVR6|Y1222_ARATH	Uncharacterized protein At1g32220, chloroplastic
Hrh_01255	0.496	0.148333	0.438	0	0.218667	0	0	0	sp|Q9SHV1|GLR22_ARATH	Glutamate receptor 2.2
Hrh_01256	2.48367	1.12267	1.82967	0.0546667	1.223	0.012	0.065	0.0336667	sp|Q9C5V5|GLR28_ARATH	Glutamate receptor 2.8
Hrh_01257	1.993	1.591	1.774	0.053	1.81833	0.0433333	0.131667	0.0823333	sp|Q3S4A7|AHK5_ARATH	Histidine kinase 5
Hrh_01258	7.04567	7.15933	6.629	11.2	6.23433	11.624	10.5723	10.529	sp|Q9SJA7|SOX_ARATH	Probable sarcosine oxidase
Hrh_01259	9.32067	7.053	9.54133	14.3417	8.56433	11.7227	11.2213	8.25533	sp|Q9LZD3|E70A1_ARATH	Exocyst complex component EXO70A1
Hrh_01260	12.1533	12.4463	11.4797	14.7503	16.631	13.1453	16.4633	14.5313	tr|A0A2Z7BBS1|A0A2Z7BBS1_9LAMI	Uncharacterized protein
Hrh_01261	21.536	7.68667	11.0197	10.39	8.2	9.02567	10.1063	9.464	tr|A0A2Z7BBS1|A0A2Z7BBS1_9LAMI	Uncharacterized protein
Hrh_01262	4.49933	8.59533	5.025	10.1123	5.489	11.5617	10.3677	8.28267	tr|A0A2Z7B523|A0A2Z7B523_9LAMI	RING-type domain-containing protein
Hrh_01263	9.50433	9.699	7.33967	7.417	7.758	6.782	8.22233	7.498	sp|Q949W6|KAKU4_ARATH	Protein KAKU4
Hrh_01264	7.92333	18.6153	7.374	1.66933	9.385	1.60467	1.47767	1.27067	sp|O23461|ARAK_ARATH	L-arabinokinase
Hrh_01265	14.4717	8.85133	11.389	45.7467	11.512	43.0227	36.573	24.992	sp|Q9M086|DCAF1_ARATH	DDB1- and CUL4-associated factor homolog 1
Hrh_01266	9.51567	3.916	7.01233	13.918	9.00333	13.8293	15.5697	15.6157	sp|A2X0N9|GG2_ORYSI	Guanine nucleotide-binding protein subunit gamma 2
Hrh_01267	2.11233	1.43967	1.93233	0.402	2.049	0.352667	0.406	0.349667	sp|P0C042|Y4597_ARATH	Uncharacterized protein At4g15970
Hrh_01268	17.295	25.1223	15.8457	24.4297	16.015	25.1867	23.4187	21.9197	sp|Q9C801|MOS2_ARATH	Protein MOS2
Hrh_01269	12.382	9.535	9.988	5.49333	10.1453	5.372	7.17	6.707	sp|Q9FT73|RECQ2_ARATH	ATP-dependent DNA helicase Q-like 2
Hrh_01270	7.25867	25.1523	5.248	2.32167	3.30967	2.651	3.129	2.28833	sp|Q8GX29|SKI25_ARATH	F-box/kelch-repeat protein SKIP25
Hrh_01271	218.674	257.522	220.123	295.31	230.919	304.412	331.067	355.02	tr|S8D3G3|S8D3G3_9LAMI	Uncharacterized protein (Fragment)
Hrh_01272	3.03567	11.646	2.85867	1.15233	2.39133	0.901333	1.819	0.973	--na--	--na--
Hrh_01273	77.93	2989	304.787	780.628	590.814	897.609	844.522	495.778	--na--	--na--
Hrh_01274	0.006	0.177667	0.176333	0.101333	0.251667	0.177333	0.195333	0.173667	--na--	--na--
Hrh_01275	2.907	4.97767	2.25333	9.28133	1.37467	9.06067	8.21633	6.002	--na--	--na--
Hrh_01276	4.79967	6.438	4.27267	12.852	3.329	12.8893	12.043	8.14133	tr|A0A2N9EYG6|A0A2N9EYG6_FAGSY	Uncharacterized protein
Hrh_01277	3.19933	3.16567	2.58867	3.18367	2.42833	3.33733	3.66367	3.21067	sp|Q8RWY1|ALKB8_ARATH	Alkylated DNA repair protein ALKBH8 homolog
Hrh_01278	23.1303	22.6733	18.3127	49.525	22.9733	41.4837	59.863	53.1507	tr|A0A2Z7BIA9|A0A2Z7BIA9_9LAMI	Ankyrin-3
Hrh_01279	2.76667	10.0897	2.73667	0.773333	2.113	0.564667	0.658333	0.520667	tr|A0A2Z7BB20|A0A2Z7BB20_9LAMI	Uncharacterized protein
Hrh_01280	3.54033	4.73033	2.616	0.98	3.47233	0.861333	1.05767	1.13833	sp|Q9C6S1|FH14_ARATH	Formin-like protein 14
Hrh_01281	3.15633	0.868	2.251	0.65	2.152	0.382	1.06533	0.995	--na--	--na--
Hrh_01282	4.07833	4.89167	1.97767	1.04833	1.401	0.0993333	1.621	2.04167	--na--	--na--
Hrh_01283	2.68067	4.51467	2.50933	1.09333	1.70567	1.231	0.824667	1.137	--na--	--na--
Hrh_01284	1.25067	1.05167	1.032	0.258667	0.979333	0.16	0.351333	0.203667	sp|Q9SUH6|PP341_ARATH	Pentatricopeptide repeat-containing protein At4g30700
Hrh_01285	12.695	3.58133	19.3183	34.2837	12.7247	32.6857	38.2197	35.057	sp|K4CI52|ABAH2_SOLLC	Abscisic acid 8'-hydroxylase CYP707A2
Hrh_01286	13.4503	1.88067	9.352	1.38067	11.9083	1.11833	1.17267	1.74567	sp|A2RVU1-2|MWL1_ARATH	Isoform 2 of Protein MODIFYING WALL LIGNIN-1
Hrh_01287	0.861667	0.404	0.967667	0.0506667	0.735333	0.0246667	0.0193333	0.0666667	sp|O65709|FAO4A_ARATH	Long-chain-alcohol oxidase FAO4A
Hrh_01288	0.407667	2.265	5.50067	2.14867	0.849	1.824	2.71333	2.49533	--na--	--na--
Hrh_01289	4.33233	1.353	2.763	0.691333	4.363	0.577333	0.489667	0.537	sp|O82281|BRXL1_ARATH	Protein Brevis radix-like 1
Hrh_01290	1.90767	1.64567	2.64367	2.056	0.982333	1.139	1.40133	2.33367	--na--	--na--
Hrh_01291	0.632	0	0.057	0.0773333	0.138	0	0	0	--na--	--na--
Hrh_01292	0.0263333	0.106667	0.0143333	3.45233	0.103667	3.36133	4.17767	3.11133	sp|P42735|CDI8_ARATH	Cadmium-induced protein AS8
Hrh_01293	0.851333	1.15467	0.418333	0.0153333	0.358333	0.0346667	0.081	0.0576667	sp|Q9LNG5|PPP7L_ARATH	Serine/threonine-protein phosphatase 7 long form homolog
Hrh_01294	82.615	54.8143	68.8373	16.5513	52.812	17.714	13.894	11.8727	sp|Q9FHI1|MOB1A_ARATH	MOB kinase activator-like 1A
Hrh_01295	0.932333	0.690667	0.809	0.219333	1.101	0.162667	0.295333	0.180667	sp|P52581|IFRH_LUPAL	Isoflavone reductase homolog
Hrh_01296	0.125333	0.234667	0.442333	3.109	0.585333	3.90633	3.881	5.36067	sp|Q0J7U6|TPR2_ORYSJ	Protein TOPLESS-RELATED PROTEIN 2
Hrh_01297	13.501	30.856	14.365	39.172	7.84233	33.7557	32.4573	39.011	sp|O64793|Y1675_ARATH	G-type lectin S-receptor-like serine/threonine-protein kinase At1g67520
Hrh_01298	11.9193	10.418	11.462	21.161	13.1603	18.742	19.8803	15.259	sp|O22193|PUB4_ARATH	U-box domain-containing protein 4
Hrh_01299	1.789	1.76167	1.624	1.778	1.51767	1.622	1.839	2.36233	tr|A0A2Z7BHZ0|A0A2Z7BHZ0_9LAMI	Uncharacterized protein (Fragment)
Hrh_01300	22.7357	16.4153	14.605	10.5047	11.4047	10.2473	12.5403	12.5977	sp|Q39214|RPM1_ARATH	Disease resistance protein RPM1
Hrh_01301	1.64867	1.91067	2.121	2.02	2.09267	2.07167	2.581	2.871	sp|Q8VZC9|VPS25_ARATH	Vacuolar protein sorting-associated protein 25
Hrh_01302	49.85	60.0663	45.9457	116.649	49.377	116.485	118.646	103.282	sp|F4ICK8|IWS1_ARATH	Protein IWS1 homolog 1
Hrh_01303	32.958	42.684	31.8367	31.4433	33.0547	37.907	43.5083	44.0217	sp|Q84LG2|BZP68_ARATH	bZIP transcription factor 68
Hrh_01304	9.82167	9.68033	9.09833	7.59667	10.2193	6.824	8.31267	9.11467	sp|Q9SGW3|PSD8A_ARATH	26S proteasome non-ATPase regulatory subunit 8 homolog A
Hrh_01305	0.486667	0.350667	0.500667	0.310667	0.381	0.388	0.399333	0.300333	sp|P52410|KASC1_ARATH	3-oxoacyl-[acyl-carrier-protein] synthase I, chloroplastic
Hrh_01306	15.2907	6.43867	11.1377	14.52	14.4063	14.2503	16.3047	17.185	tr|A0A2Z7BII9|A0A2Z7BII9_9LAMI	Electron transporter
Hrh_01307	6.072	6.107	6.39067	19.4477	6.38667	17.269	20.2213	19.37	sp|Q93YV9|SKIP8_ARATH	F-box protein SKIP8
Hrh_01308	1.09033	0.168667	0.686667	0.106667	0.521	0.33	0.359	0.335333	--na--	--na--
Hrh_01309	0.387333	0	0	0.0563333	0.128333	0	0.103333	0.0573333	--na--	--na--
Hrh_01310	2.955	2.458	5.137	0.140333	2.937	0.193333	0.146667	0.199667	tr|A0A2Z7BEA4|A0A2Z7BEA4_9LAMI	LEA_2 domain-containing protein
Hrh_01311	1.11567	0.445333	1.10733	0.667333	1.055	0.519	0.833333	0.926333	sp|Q680C0|GDL62_ARATH	GDSL esterase/lipase At4g10955
Hrh_01312	57.8517	58.695	49.3423	7.835	80.477	6.742	6.90133	6.83233	sp|O65781|GALE2_CYATE	UDP-glucose 4-epimerase GEPI48
Hrh_01313	1.965	0.834	2.10633	0.445667	1.86767	0.238	0.347	0.371333	sp|Q39214|RPM1_ARATH	Disease resistance protein RPM1
Hrh_01314	24.5217	17.59	20.7903	29.7297	25.9463	27.8357	30.146	28.5863	sp|Q42191|OXA1_ARATH	Mitochondrial inner membrane protein OXA1
Hrh_01315	2.42233	1.942	1.979	0.604333	1.49667	0.650333	0.664333	0.873667	--na--	--na--
Hrh_01316	65.5997	86.426	52.8153	88.919	56.9763	88.1413	80.8627	77.9743	sp|Q9T0A0|LACS4_ARATH	Long chain acyl-CoA synthetase 4
Hrh_01317	1.35067	1.31033	1.183	0.0646667	1.36467	0.091	0.237667	0.205	sp|Q8GRU6|HAR1_LOTJA	Leucine-rich repeat receptor-like kinase protein HAR1
Hrh_01318	4.989	4.297	3.49467	0.140667	4.44833	0.0723333	0.441	0.349	tr|A0A2Z7BBZ1|A0A2Z7BBZ1_9LAMI	Inhibitor I9 domain-containing protein
Hrh_01319	191.289	164.02	276.41	43.7793	255.3	48.9873	57.4613	57.001	--na--	--na--
Hrh_01320	105.983	30.1297	30.578	1.659	12.347	1.13033	2.605	2.24033	sp|Q9SUP6|WRK53_ARATH	Probable WRKY transcription factor 53
Hrh_01321	11.9413	11.765	10.699	6.14933	10.2847	5.19467	5.76033	3.82033	tr|A0A2Z7BB99|A0A2Z7BB99_9LAMI	zinc_ribbon_12 domain-containing protein
Hrh_01322	1.41167	1.36	1.67067	0.515333	1.75167	0.618333	0.651333	0.665	sp|O82337|AGP16_ARATH	Arabinogalactan protein 16
Hrh_01323	8.317	2.55167	6.04733	1.016	8.14033	0.735667	0.880333	0.441667	sp|Q9SUQ3|Y4374_ARATH	Probable inactive receptor kinase At4g23740
Hrh_01324	11.232	10.3943	12.1613	13.637	11.083	11.106	11.9617	9.09733	tr|A0A2Z7A1M2|A0A2Z7A1M2_9LAMI	Uncharacterized protein
Hrh_01325	11.967	11.9603	9.92267	15.0727	10.768	13.891	12.52	10.4447	tr|A0A2G9G0R7|A0A2G9G0R7_9LAMI	Uncharacterized protein
Hrh_01326	3.06533	2.81267	2.32	11.5467	2.16133	11.427	10.8	10.0453	sp|F4JYG0|PIAL2_ARATH	E4 SUMO-protein ligase PIAL2
Hrh_01327	7.27933	7.47367	7.164	9.059	7.002	8.747	8.414	6.80267	tr|A0A2Z7A8S9|A0A2Z7A8S9_9LAMI	Uncharacterized protein
Hrh_01328	9.10433	5.77267	12.4	2.585	11.3003	2.08633	2.495	2.174	sp|Q8LGD1|SP1L5_ARATH	Protein SPIRAL1-like 5
Hrh_01329	41.246	28.559	39.3673	15.2753	40.7697	15.409	17.85	14.88	sp|B0F9L4|GOGC6_ARATH	Golgin candidate 6
Hrh_01330	32.3563	15.117	32.452	12.0397	31.253	10.57	9.70767	8.35	sp|Q38897|BEL1_ARATH	Homeobox protein BEL1 homolog
Hrh_01331	0.0106667	0.148	0.540667	0.538333	0	1.373	0.844	1.04933	tr|A0A2Z7BN00|A0A2Z7BN00_9LAMI	BED-type domain-containing protein
Hrh_01332	15.2933	2.147	8.22333	3.88433	13.565	3.851	4.52333	3.48333	sp|Q9XF92|BRH1_ARATH	Brassinosteroid-responsive RING protein 1
Hrh_01333	5.27667	3.23433	5.19467	9.363	2.99233	6.12133	3.064	11.473	tr|A0A5C7H2N2|A0A5C7H2N2_9ROSI	CCT domain-containing protein
Hrh_01334	25.3313	33.3497	21.0593	136.89	27.6323	142.361	144.523	140.234	sp|Q38861|XPB1_ARATH	General transcription and DNA repair factor IIH helicase subunit XPB1
Hrh_01335	24.7147	32.0727	20.1793	52.133	24.8407	52.238	42.822	28.7913	sp|O81742|APBLC_ARATH	Beta-adaptin-like protein C
Hrh_01336	73.5607	69.9287	69.2957	46.2837	85.393	45.738	46.0927	44.689	sp|B7EA73|PSA_ORYSJ	Puromycin-sensitive aminopeptidase
Hrh_01337	6.54933	4.68467	5.882	5.69333	6.162	4.17967	4.97567	5.609	tr|A0A2G9HSX3|A0A2G9HSX3_9LAMI	Jas domain-containing protein
Hrh_01338	6.322	7.22667	5.57067	15.2343	7.02267	17.346	14.037	11.6017	sp|F4I3M3|BSK7_ARATH	Serine/threonine-protein kinase BSK7
Hrh_01339	12.856	11.456	12.3043	5.33633	13.804	4.87967	5.84667	6.833	sp|Q8LBU2|GPX8_ARATH	Probable glutathione peroxidase 8
Hrh_01340	1.03533	1.20033	0.770667	0.265	0.592333	0.252667	0.307	0.222	sp|P30182|TOP2_ARATH	DNA topoisomerase 2
Hrh_01341	0	0.0183333	0.148667	0	0.341667	0	0.0703333	0	--na--	--na--
Hrh_01342	3.68133	2.32633	2.72433	4.10167	2.292	2.88267	3.566	2.28767	--na--	--na--
Hrh_01343	103.403	90.0103	84.4573	14.0893	130.958	12.938	16.0947	15.1847	sp|Q9ZRT5|GSTT1_ARATH	Glutathione S-transferase T1
Hrh_01344	2.08267	1.71967	2.46267	2.019	1.88867	2.38	1.59333	1.22567	sp|Q9SH30|HMA5_ARATH	Probable copper-transporting ATPase HMA5
Hrh_01345	0.543	0.236667	0.881	0.016	0.466667	0	0.0253333	0.0123333	tr|A0A2Z7BVL5|A0A2Z7BVL5_9LAMI	Cingulin
Hrh_01346	0.668	0.698333	0.806	0.634	0.612333	0.737	0.686	0.605667	sp|Q9ZVL3|NFYC3_ARATH	Nuclear transcription factor Y subunit C-3
Hrh_01347	0.766667	0.397	0.566	0.0556667	0.446667	0.0226667	0.0576667	0.0373333	sp|Q6JN46|EIX2_SOLLC	Receptor-like protein EIX2
Hrh_01348	2.023	0.606667	2.07067	0.395333	1.788	0.332	0.253	0.235333	--na--	--na--
Hrh_01349	0.837	0.110667	0.632	0.0513333	0.403333	0.0273333	0.0256667	0	--na--	--na--
Hrh_01350	11.1137	10.155	9.72267	5.61933	10.5573	5.514	6.92467	6.48133	tr|A0A2Z7BVI4|A0A2Z7BVI4_9LAMI	Uncharacterized protein
Hrh_01351	1.68733	0.917333	0.667667	0.384333	0.858667	0.838	0.292667	0.53	sp|P83958|TLP_ACTCC	Thaumatin-like protein
Hrh_01352	0.931	0.328	0.795333	0.307	0.879	0.215	0.225667	0.209	--na--	--na--
Hrh_01353	0.152333	0.120333	0.14	10.272	0.288333	9.77933	9.91867	7.62233	sp|P81370|TLP_ACTDE	Thaumatin-like protein
Hrh_01354	1.338	1.83767	0.960667	2.04467	1.53633	1.175	1.43867	1.49733	tr|A0A1U7X6V6|A0A1U7X6V6_NICSY	LOW QUALITY PROTEIN: uncharacterized protein LOC104235718
Hrh_01355	188.147	223.021	174.454	217.212	240.463	196.899	231.23	252.025	sp|P38666|RL242_ARATH	60S ribosomal protein L24-2
Hrh_01356	0.626333	0.116667	0.391333	0.253333	0.398667	0.263333	0.0763333	0.156333	tr|A0A2Z7BNW8|A0A2Z7BNW8_9LAMI	DUF4005 domain-containing protein
Hrh_01357	2.85333	1.877	1.17933	1.47833	1.01	1.51867	1.949	2.11533	--na--	--na--
Hrh_01358	41.2523	36.577	31.7203	38.337	49.248	34.8363	37.5033	37.0093	sp|F4IDU4|MBOA1_ARATH	Lysophospholipid acyltransferase 1
Hrh_01359	2.48733	2.88633	3.82367	0.0696667	2.87067	0	0.0116667	0.0566667	sp|Q9LYP4|BAG3_ARATH	BAG family molecular chaperone regulator 3
Hrh_01360	14.1807	18.9103	14.6817	18.9227	15.848	18.694	21.0573	21.0977	tr|A0A2Z7CEE9|A0A2Z7CEE9_9LAMI	RanBD1 domain-containing protein
Hrh_01361	14.733	7.86033	11.8677	3.99167	13.6623	4.01133	5.289	5.28267	sp|Q9XJ36|CLPR2_ARATH	ATP-dependent Clp protease proteolytic subunit-related protein 2, chloroplastic
Hrh_01362	1.03967	1.05167	0.618	0.426333	0.217333	0.486667	0.940333	1.44567	tr|A0A2Z7CF50|A0A2Z7CF50_9LAMI	Uncharacterized protein
Hrh_01363	2.014	1.39733	1.86167	1.66	1.782	1.46767	1.907	1.38433	sp|Q8VYJ2|AHL1_ARATH	AT-hook motif nuclear-localized protein 1
Hrh_01364	19.022	76.6257	19.8437	27.34	26.953	27.611	31.237	28.5493	tr|A0A2Z7CF43|A0A2Z7CF43_9LAMI	Alpha/beta-Hydrolases superfamily protein isoform 1
Hrh_01365	20.8467	66.9813	19.7167	43.5353	32.2483	41.5613	40.9563	27.1423	sp|Q8L733|Y4121_ARATH	Putative transferase At4g12130, mitochondrial
Hrh_01366	8.97967	12.859	8.58967	4.02567	8.784	3.69333	4.73767	4.64533	tr|A0A2Z7CHE7|A0A2Z7CHE7_9LAMI	YTH domain-containing protein 1
Hrh_01367	4.77367	4.01433	4.63233	16.8853	5.146	16.771	17.3323	17.802	tr|A0A5A7R776|A0A5A7R776_STRAF	SNARE associated Golgi protein family
Hrh_01368	141.327	77.8367	108.528	94.439	136.301	81.9403	88.7507	72.417	sp|Q8H112|PGL1A_ARATH	PGR5-like protein 1A, chloroplastic
Hrh_01369	4.90767	3.404	5.088	10.2697	5.67367	10.003	9.127	8.29233	sp|Q8L3Z8|FZR2_ARATH	Protein FIZZY-RELATED 2
Hrh_01370	3.49167	1.196	1.672	0.943333	0.652667	1.192	1.33833	1.20167	--na--	--na--
Hrh_01371	5.56	4.75233	5.229	4.37333	6.23333	3.46267	3.91033	3.41567	tr|A0A2Z7CF69|A0A2Z7CF69_9LAMI	tRNA_edit domain-containing protein
Hrh_01372	43.5037	40.6413	41.4423	43.5463	51.2883	38.9	50.8633	44.972	sp|Q8VYK7|ATG8F_ARATH	Autophagy-related protein 8f
Hrh_01373	12.4147	9.642	8.933	30.0553	11.061	24.038	23.627	16.995	tr|A0A2Z7CF61|A0A2Z7CF61_9LAMI	Uncharacterized protein
Hrh_01374	0.151	0.0953333	0.158	0.00733333	0.122	0	0	0	sp|Q8LPF3|PME68_ARATH	Probable pectinesterase 68
Hrh_01375	16.5053	24.4123	14.7737	22.4847	16.268	22.7787	21.5797	19.456	sp|Q9FGK8|SC16B_ARATH	Protein transport protein SEC16B homolog
Hrh_01376	10.6693	18.3823	10.352	24.2203	9.92	24.475	26.261	18.9523	tr|A0A2G9G4P8|A0A2G9G4P8_9LAMI	Uncharacterized protein
Hrh_01377	1.773	0.71	1.30067	2.382	1.21767	2.539	2.59933	2.22	sp|Q8LPF8|OFT29_ARATH	O-fucosyltransferase 29
Hrh_01378	23.379	32.3897	20.696	52.672	24.333	53.9097	64.3367	65.534	tr|A0A2Z7CHH8|A0A2Z7CHH8_9LAMI	Golgi to ER traffic protein 4
Hrh_01379	5.62533	4.03633	7.19567	0.968667	5.86967	1.14	1.07667	0.837	sp|Q9SZX8|PMTH_ARATH	Probable methyltransferase PMT17
Hrh_01380	6.74067	5.69967	6.67567	5.25367	6.87433	5.42033	6.00433	5.81833	sp|F4JN35|NTL9_ARATH	Protein NTM1-like 9
Hrh_01381	2.531	4.18833	2.37767	0.171	2.213	0.29	0.339667	0.192	sp|Q6EU30|Y2835_ORYSJ	B3 domain-containing protein Os02g0683500
Hrh_01382	68.4073	23.659	49.072	37.1273	40.8703	29.5293	35.3423	36.2253	tr|A0A2Z7AL71|A0A2Z7AL71_9LAMI	Phosphatidylcholine transfer protein
Hrh_01383	1.472	0.712667	0.957333	0.0816667	1	0.0423333	0.079	0.04	sp|Q8L868|E1311_ARATH	Glucan endo-1,3-beta-glucosidase 11
Hrh_01384	16.6607	29.6723	15.2517	47.6433	18.3943	47.4907	42.453	37.6013	sp|Q9ZSB5|UBP10_ARATH	Ubiquitin carboxyl-terminal hydrolase 10
Hrh_01385	1.94767	2.01433	2.73767	0.114	2.14833	0	0.338333	0.110667	--na--	--na--
Hrh_01386	14.9787	19.2843	13.2523	36.2767	12.9353	35.308	30.4743	19.819	tr|A0A2Z7ASP8|A0A2Z7ASP8_9LAMI	PHD domain-containing protein
Hrh_01387	12.5263	9.62067	8.21633	11.0273	15.6463	9.946	8.989	6.219	sp|Q8W4F1|PAP10_ARATH	Probable plastid-lipid-associated protein 10, chloroplastic
Hrh_01388	0.278333	0.243667	0.237667	0.0376667	0.139	0.0196667	0.00933333	0.045	sp|Q9FLE8|Y5986_ARATH	Uncharacterized protein At5g39865
Hrh_01389	2.005	0.189667	1.11933	0.135	1.109	0.123333	0.199667	0.169	--na--	--na--
Hrh_01390	8.64733	65.0773	5.92533	50.618	19.009	54.3893	45.7943	36.6073	sp|Q9SGU9|MGL_ARATH	Methionine gamma-lyase
Hrh_01391	10.979	13.0393	8.40633	3.51033	9.12867	3.58633	4.07067	3.05767	sp|Q9FHY8|HLB1_ARATH	Protein HLB1
Hrh_01392	17.8213	14.3463	13.5933	6.851	22.6727	5.551	7.30833	6.20867	tr|A0A2Z7D1A2|A0A2Z7D1A2_9LAMI	Uncharacterized protein
Hrh_01393	12.8597	8.678	10.8777	18.637	14.2853	16.7553	18.5323	15.8117	tr|A0A4D8ZD12|A0A4D8ZD12_SALSN	Uncharacterized protein
Hrh_01394	1.306	0.922333	0.805667	0	1.709	0.510667	0.674667	0.387667	--na--	--na--
Hrh_01395	14.9073	12.7357	12.0437	28.0183	13.4773	25.984	25.165	20.3933	sp|Q9M0N1|PUX10_ARATH	Plant UBX domain-containing protein 10
Hrh_01396	1.03233	0.486667	1.56633	1.25333	0.147667	0.193667	2.63133	0.742333	tr|A0A151RBV2|A0A151RBV2_CAJCA	Retrovirus-related Pol polyprotein from transposon TNT 1-94
Hrh_01397	4.02233	4.005	5.09533	1.91833	1.59833	2.04967	1.77167	2.18867	--na--	--na--
Hrh_01398	19.4647	14.3277	17.414	26.2153	17.562	22.212	25.148	23.0437	tr|A0A2Z7D7P9|A0A2Z7D7P9_9LAMI	Zinc finger HIT domain-containing protein 2-like
Hrh_01399	1.31767	0.571333	1.25567	4.96533	1.281	3.985	4.71367	5.43	sp|Q9XIN0|LHW_ARATH	Transcription factor LHW
Hrh_01400	17.397	10.4467	17.7363	2.225	19.7	1.97833	2.35567	2.13167	sp|Q8RX01|Y3567_ARATH	BTB/POZ domain-containing protein At3g05675
Hrh_01401	1.31067	0.332333	0.796333	0.705	0.41	1.421	1.22833	0	tr|A0A1S4B480|A0A1S4B480_TOBAC	zinc finger BED domain-containing protein RICESLEEPER 2-like
Hrh_01402	2.48767	2.171	3.07267	2.19533	2.54667	1.97967	1.98033	2.22833	sp|Q9ZP40|PG1_PEA	Plastoglobulin-1, chloroplastic
Hrh_01403	5.31933	8.065	5.26367	9.535	4.64333	8.71267	9.866	10.3967	sp|O82170|IKU1_ARATH	Protein HAIKU1
Hrh_01404	14.5797	12.2457	11.7377	0.339667	14.935	0.165333	0.250333	0.406	sp|Q94EJ6|PMTE_ARATH	Probable methyltransferase PMT14
Hrh_01405	16.6297	10.136	15.1237	14.9607	13.3947	11.678	16.3277	15.79	tr|A0A2Z7D8U5|A0A2Z7D8U5_9LAMI	Uncharacterized protein
Hrh_01406	10.2747	8.34733	8.68167	14.816	8.70067	13.2163	14.311	12.713	sp|Q9SHG6|STIP1_ARATH	Septin and tuftelin-interacting protein 1 homolog 1
Hrh_01407	2.13433	1.293	2.296	1.40267	1.778	1.39333	1.53833	1.31133	--na--	--na--
Hrh_01408	148.302	252.398	155.635	173.641	140.509	148.783	169.026	167.309	sp|Q9LD45|BI1_ARATH	Bax inhibitor 1
Hrh_01409	10.7867	6.61233	10.1037	17.024	9.177	15.2933	15.9483	14.9227	--na--	--na--
Hrh_01410	7.42433	7.46267	6.31767	2.65	10.337	2.858	2.332	1.73467	sp|O81816|MO2_ARATH	Monooxygenase 2
Hrh_01411	1.99067	1.48333	1.96233	1.79967	1.744	1.51933	1.30567	1.533	sp|Q9M4P3|PP316_ARATH	Pentatricopeptide repeat-containing protein At4g16835, mitochondrial
Hrh_01412	0.0876667	0.275667	0.190333	0.0656667	0.0916667	0.119333	0.0216667	0.105333	sp|O23522|PLA14_ARATH	Phospholipase A1-Ibeta2, chloroplastic
Hrh_01413	54.9563	59.705	45.1667	43.164	59.6887	45.2563	38.6773	31.1427	sp|Q9C7Y4|FDC2_ARATH	Ferredoxin C 2, chloroplastic
Hrh_01414	3.846	34.789	2.84067	126.572	3.65733	120.802	105.306	87.7457	sp|Q9T0J1|CRK26_ARATH	Cysteine-rich receptor-like protein kinase 26
Hrh_01415	2.587	2.357	0.956	0.191	0.441333	0.277333	0.212333	0.271333	sp|Q9LW48|ERF5_NICSY	Ethylene-responsive transcription factor 5
Hrh_01416	1.71433	2.47733	1.556	2.13933	1.45733	1.984	1.95033	1.73467	sp|P22180|PMA1_SOLLC	Plasma membrane ATPase 1
Hrh_01417	1.35367	1.83033	1.756	0.485333	1.623	0.379333	0.49	0.411	tr|A0A2Z7D227|A0A2Z7D227_9LAMI	Hydroxyproline-rich glycoprotein family protein
Hrh_01418	22.729	44.958	25.8043	9.987	26.9433	9.17233	9.90233	6.20833	sp|Q7XC57|MYBS3_ORYSJ	Transcription factor MYBS3
Hrh_01419	21.166	19.637	19.9323	22.2887	23.7087	19.9623	22.825	17.855	tr|A0A2Z7D8X1|A0A2Z7D8X1_9LAMI	Uncharacterized protein
Hrh_01420	72.6543	78.736	61.374	129.573	94.9487	118.542	110.072	86.1	sp|Q9ZW85|LEUD3_ARATH	3-isopropylmalate dehydratase small subunit 1
Hrh_01421	23.629	28.3403	22.4483	35.6083	27.731	37.6193	40.9797	37.6277	sp|Q8W586|QQT2_ARATH	GPN-loop GTPase QQT2
Hrh_01422	7.73733	7.245	6.84933	7.02033	7.96233	7.70333	6.465	7.79933	tr|A0A2G9HPX4|A0A2G9HPX4_9LAMI	Uncharacterized protein
Hrh_01423	1.112	0.903	2.07467	0.041	1.26367	0.0453333	0.100667	0.0803333	sp|P33560|TIP_ANTMA	Probable aquaporin TIP-type
Hrh_01424	5.245	6.399	4.58	4.66	4.829	4.76	4.262	3.486	sp|Q8SAB7|SPK1_ARATH	Guanine nucleotide exchange factor SPIKE 1
Hrh_01425	1.068	0.726667	1.03933	0.372333	0.973667	0.267333	0.318667	0.186	sp|O24467|LE14B_PRUAR	LEC14B homolog
Hrh_01426	0	0.331	0.218333	0	0.0796667	0	0	0.109	tr|A0A067KV70|A0A067KV70_JATCU	Uncharacterized protein
Hrh_01427	2.64533	1.68533	1.80167	0.922667	1.21633	0.528	0.643667	0.778333	sp|Q8RXC8|RBK2_ARATH	Receptor-like cytosolic serine/threonine-protein kinase RBK2
Hrh_01428	19.361	8.17367	18.0643	5.99533	18.436	5.84367	5.51167	5.29533	sp|Q93W28|Y4554_ARATH	Uncharacterized protein At4g15545
Hrh_01429	79.404	43.2333	159.653	408.537	114.231	429.133	428.302	414.46	tr|A0A2Z7CYY6|A0A2Z7CYY6_9LAMI	Uncharacterized protein
Hrh_01430	0.55	0.220333	0.714667	0.195333	1.17	0.154	0.216667	0.179	tr|A0A2Z7D1M4|A0A2Z7D1M4_9LAMI	Endo/exonuclease/phosphatase domain-containing protein
Hrh_01431	2.469	1.11033	1.78233	1.67233	2.62367	1.686	1.95333	1.271	tr|A0A2Z7D4P9|A0A2Z7D4P9_9LAMI	SpoU_methylase domain-containing protein
Hrh_01432	150.067	165.649	129.93	106.811	111.182	87.9637	79.2053	68.278	sp|O82392|THIC_ARATH	Phosphomethylpyrimidine synthase, chloroplastic
Hrh_01433	76.506	90.5823	65.6773	64.564	85.9507	68.4813	66.6137	63.2547	sp|Q42910|PPDK_MESCR	Pyruvate, phosphate dikinase, chloroplastic
Hrh_01434	7.68433	6.33833	8.798	8.729	9.33933	7.63867	7.088	7.57	tr|A0A251LRK3|A0A251LRK3_MANES	Uncharacterized protein
Hrh_01435	8.668	6.49433	8.23633	12.4	8.649	11.4513	10.5653	10.045	sp|Q0WPJ7|RF298_ARATH	Putative E3 ubiquitin-protein ligase RF298
Hrh_01436	16.5657	12.007	17.3963	8.10033	20.508	8.78733	10.4063	11.136	sp|Q9FGK3|MO25N_ARATH	Putative MO25-like protein At5g47540
Hrh_01437	0.126333	0.151	0.374	0.579333	0.284667	0.598333	0.829667	0.814333	--na--	--na--
Hrh_01438	127.123	134.389	127.584	231.954	120.291	201.666	233.176	258.6	sp|Q94A20|LFG5_ARATH	BI1-like protein
Hrh_01439	8.62233	10.138	8.634	9.793	10.6437	9.72967	9.74833	6.661	sp|Q94JM2|GMK3_ARATH	Guanylate kinase 3, chloroplastic
Hrh_01440	2.838	0.357333	2.798	0.100667	2.137	0.13	0.255	0.196333	sp|P50651|RIR2A_ARATH	Ribonucleoside-diphosphate reductase small chain A
Hrh_01441	18.3123	24.8613	18.625	21.5747	22.953	24.975	26.8857	27.2303	sp|Q948X8|MTNA_TOBAC	Methylthioribose-1-phosphate isomerase
Hrh_01442	0.554	0.337333	1.10733	0.0413333	0.577	0.0743333	0.041	0.01	tr|A0A2Z7B5P0|A0A2Z7B5P0_9LAMI	Protein FANTASTIC FOUR 3-like
Hrh_01443	71.581	58.9783	54.7233	20.418	71.8093	19.3463	16.0317	13.4697	sp|P55229|GLGL1_ARATH	Glucose-1-phosphate adenylyltransferase large subunit 1, chloroplastic
Hrh_01444	0.887667	1.05333	2.781	2.082	3.14667	1.79533	1.31067	1.39033	--na--	--na--
Hrh_01445	21.4643	9.13767	16.5533	17.7237	14.0773	15.9273	15.5947	15.57	sp|F4JZN6|TC10B_ARATH	3-dehydrosphinganine reductase TSC10B
Hrh_01446	20.9517	0.922	20.434	0.0146667	13.8123	0.0296667	0	0.028	tr|A0A2Z7CA95|A0A2Z7CA95_9LAMI	Uncharacterized protein
Hrh_01447	4.15133	3.16667	4.71433	2.91633	5.12833	2.618	2.86533	2.42267	--na--	--na--
Hrh_01448	21.0973	41.5193	24.7887	36.3433	40.2697	43.358	40.128	33.5973	sp|F6HDM2|NNRD_VITVI	ATP-dependent (S)-NAD(P)H-hydrate dehydratase
Hrh_01449	1064.03	1133.7	1072.42	606.307	1271.75	584.655	672.552	667.499	sp|P24805|TSJT1_TOBAC	Stem-specific protein TSJT1
Hrh_01450	0.109	0.31	0.201	0	0	0.151667	0.290667	0.142667	--na--	--na--
Hrh_01451	1.00633	0.0763333	0.593333	0	0.448	0	0	0	tr|S8BT41|S8BT41_9LAMI	Uncharacterized protein
Hrh_01452	9.471	1.34233	4.01533	0.075	3.55733	0.196667	0.0173333	0.0733333	--na--	--na--
Hrh_01453	7.26	2.14233	6.68233	0.006	4.667	0	0	0	sp|Q9LR73|3AT2_ARATH	Coumaroyl-CoA:anthocyanidin 3-O-glucoside-6''-O-coumaroyltransferase 2
Hrh_01454	8.205	2.73933	9.313	0.516667	9.26267	0.570667	0.484	0.404333	tr|A0A2Z7CS40|A0A2Z7CS40_9LAMI	HMA domain-containing protein
Hrh_01455	0.425333	0.268	0.769333	0.350667	0.788667	0.475667	0.968	0.683333	--na--	--na--
Hrh_01456	9.04333	4.65567	8.96033	8.71133	8.20867	8.74067	8.188	7.04533	tr|A0A2Z7CTA8|A0A2Z7CTA8_9LAMI	Pentatricopeptide repeat-containing protein mitochondrial
Hrh_01457	2.65533	1.33133	2.87	2.90567	2.037	2.32133	3.11	2.44733	--na--	--na--
Hrh_01458	39.875	214.803	40.7797	19.196	33.0453	19.1273	18.3197	18.6053	sp|Q94KE2|TIC_ARATH	Protein TIME FOR COFFEE
Hrh_01459	3.51967	6.41267	3.15433	0.935667	3.92067	1.16367	1.53367	1.68	--na--	--na--
Hrh_01460	19.1047	14.206	25.8423	19.8647	23.2267	10.0503	12.3393	15.894	sp|P27880|HSP12_MEDSA	18.2 kDa class I heat shock protein
Hrh_01461	40.5927	27.1417	35.2887	1.14767	35.8837	0.836	1.047	0.664333	sp|Q9LUW0|LOX5_ARATH	Linoleate 9S-lipoxygenase 5
Hrh_01462	0	0.209	0.344667	0.0916667	0.286667	0.0426667	0.0373333	0.078	tr|A0A2Z7ALF5|A0A2Z7ALF5_9LAMI	SWIM-type domain-containing protein
Hrh_01463	0.896667	0.373	0.449333	3.71467	0.72	4.41167	4.52667	5.051	tr|A0A2Z7D1P5|A0A2Z7D1P5_9LAMI	Uncharacterized protein
Hrh_01464	2.99133	3.414	6.426	0.351333	7.09867	0.239	0.530333	0.388	sp|Q9S7X6|ACL5_ARATH	Thermospermine synthase ACAULIS5
Hrh_01465	11.127	15.1767	9.86333	17.1157	12.3857	15.6643	19.424	17.9653	tr|A0A4D8Y5R5|A0A4D8Y5R5_SALSN	Uncharacterized protein
Hrh_01466	54.3243	46.736	47.7983	31.7127	50.6107	32.9223	35.7967	37.226	sp|Q9CAV6|WNK1_ARATH	Serine/threonine-protein kinase WNK1
Hrh_01467	21.101	27.448	22.2777	26.7817	24.7293	29.601	29.8897	30.7347	tr|A0A2G9G6Z9|A0A2G9G6Z9_9LAMI	XS domain-containing protein
Hrh_01468	42.8837	38.259	45.7043	67.5717	48.5583	63.9687	67.535	75.3567	sp|Q9LJ98|PFD2_ARATH	Probable prefoldin subunit 2
Hrh_01469	6.26	5.351	6.81233	3.264	8.735	2.86633	3.26233	2.97	tr|A0A2G9HQN2|A0A2G9HQN2_9LAMI	Uncharacterized protein
Hrh_01470	1.12233	0.924	1.26433	0	0.743333	0.09	0	0	tr|A0A2Z7A645|A0A2Z7A645_9LAMI	Uncharacterized protein
Hrh_01471	4.97	0.927667	6.19033	0.175	5.03367	0	0.179	0.0606667	tr|A0A5B7AGG6|A0A5B7AGG6_DAVIN	Uncharacterized protein
Hrh_01472	3.53167	1.188	2.594	0.582667	1.53733	0.573	0.489667	0.485	--na--	--na--
Hrh_01473	6.316	4.77067	6.51133	0.573667	7.841	0.442	0.679	0.259667	sp|Q9LR47|IP5P6_ARATH	Type IV inositol polyphosphate 5-phosphatase 6
Hrh_01474	8.97667	5.50333	5.25067	1.83767	4.19	1.66333	1.63567	1.38167	tr|A0A2Z7D5U5|A0A2Z7D5U5_9LAMI	Uncharacterized protein
Hrh_01475	17.2453	10.1147	4.35267	1.79867	5.92867	1.518	2.57433	3.05033	--na--	--na--
Hrh_01476	1.25667	1.00667	0.295	0	0.269333	0.0186667	0.0366667	0.0363333	--na--	--na--
Hrh_01477	5.755	7.28033	6.664	6.51967	6.74333	5.935	5.95633	4.79367	tr|A0A2G9HJG8|A0A2G9HJG8_9LAMI	J domain-containing protein
Hrh_01478	0.391667	0.464667	0.836333	0.813333	0.467333	1.29233	0.764	1.29667	--na--	--na--
Hrh_01479	16.6623	10.848	11.8387	7.38367	15.3023	8.08133	8.10567	6.25767	sp|Q93YW0|EXEC1_ARATH	Protein EXECUTER 1, chloroplastic
Hrh_01480	2.714	1.67433	2.602	2.219	1.792	1.70067	1.92367	2.00733	--na--	--na--
Hrh_01481	2.89367	1.85833	2.615	1.81967	2.768	1.73433	1.80667	1.35867	tr|A0A022PU93|A0A022PU93_ERYGU	Uncharacterized protein
Hrh_01482	27.8313	93.322	38.9007	54.67	28.422	58.6937	46.6063	35.0923	sp|Q7Y214|GTE7_ARATH	Transcription factor GTE7
Hrh_01483	1.12133	5.599	3.91867	0.473333	2.801	0.257	0.427	0.566333	sp|Q9FGF0|PGML1_ARATH	Phosphoglycerate mutase-like protein 1
Hrh_01484	1.30433	0.355667	2.30367	0.125333	1.68833	0.01	0.0686667	0.138333	sp|Q653H7|ARFR_ORYSJ	Auxin response factor 18
Hrh_01485	37.5177	39.0663	36.529	43.2213	50.5783	43.221	49.7077	49.0633	tr|A0A2Z7AYF0|A0A2Z7AYF0_9LAMI	Uncharacterized protein
Hrh_01486	8.54667	13.9107	6.93167	8.83167	5.355	8.81033	7.24733	5.707	tr|A0A2Z7AS37|A0A2Z7AS37_9LAMI	Uncharacterized protein
Hrh_01487	15.0707	38.422	18.7813	13.157	16.6953	13.694	15.581	15.8207	sp|Q8LF05|RBL19_ARATH	Rhomboid-like protein 19
Hrh_01488	7.99133	5.372	8.55333	0.603667	7.19167	0.727	0.796667	0.916	sp|Q8L3X9|KASM_ARATH	3-oxoacyl-[acyl-carrier-protein] synthase, mitochondrial
Hrh_01489	0.331	0.112333	0.202	0.0413333	0.033	0.0433333	0	0.0816667	--na--	--na--
Hrh_01490	5.43333	15.795	7.05467	4.83533	6.42633	5.074	4.866	4.67467	sp|Q6TAS3|ADCS_SOLLC	Aminodeoxychorismate synthase, chloroplastic
Hrh_01491	7.708	15.1917	7.42533	17.2353	8.82367	15.9	17.8087	19.7643	tr|A0A2Z7ASC9|A0A2Z7ASC9_9LAMI	Trafficking protein particle complex subunit
Hrh_01492	1.83067	4.357	1.736	12.9863	1.61	11.7933	10.059	14.1347	sp|O80959|PLP6_ARATH	Patatin-like protein 6
Hrh_01493	3.941	1.53133	4.39533	0.0753333	6.12	0.0316667	0.148333	0.0716667	sp|Q9SK03|RAP27_ARATH	Ethylene-responsive transcription factor RAP2-7
Hrh_01494	0	0	0	0	0.028	0	0	0	--na--	--na--
Hrh_01495	1.19867	1.70233	1.41033	1.64	1.44167	1.604	1.832	1.44767	--na--	--na--
Hrh_01496	10.8337	10.797	10.2727	4.78367	10.729	5.17367	5.22467	4.874	sp|F4JN00|CSTR4_ARATH	CMP-sialic acid transporter 4
Hrh_01497	21.662	14.319	21.382	45.6637	21.995	43.386	43.4077	41.2037	tr|A0A2G9HVT4|A0A2G9HVT4_9LAMI	zf-C3Hc3H domain-containing protein
Hrh_01498	0.012	0	0.006	0.245333	0.0433333	0.449667	0.248667	0.238	tr|A0A2Z7ASF9|A0A2Z7ASF9_9LAMI	Uncharacterized protein
Hrh_01499	45.1803	89.169	42.413	147.243	35.9033	179.035	151.427	123.263	sp|Q96262|PCAP1_ARATH	Plasma membrane-associated cation-binding protein 1
Hrh_01500	2.20033	0.281667	2.146	0.0846667	1.71033	0.0286667	0.0493333	0.027	sp|F4KAB8|MCM6_ARATH	DNA replication licensing factor MCM6
Hrh_01501	1.281	0.855333	1.41533	1.78267	1.14467	1.63133	1.343	1.101	sp|Q9SR02|MED14_ARATH	Mediator of RNA polymerase II transcription subunit 14
Hrh_01502	5.275	4.903	5.46267	0.647	4.61867	0.396	0.584667	0.612	sp|Q8GXZ3|PBL8_ARATH	Probable serine/threonine-protein kinase PBL8
Hrh_01503	8.08667	6.469	6.80133	3.46433	5.84767	3.565	3.52667	3.419	sp|Q0WVU0|PP278_ARATH	Pentatricopeptide repeat-containing protein At3g51320
Hrh_01504	11.7923	8.874	13.846	11.1167	13.677	11.7847	12.5787	12.5907	sp|Q9C699|RLP7_ARATH	Receptor-like protein 7
Hrh_01505	5.95533	5.57567	5.556	4.089	5.77133	3.71667	4.75267	4.62733	sp|Q9SKC4|ARI10_ARATH	Probable E3 ubiquitin-protein ligase ARI10
Hrh_01506	5.76467	7.03767	7.88333	7.397	7.246	9.41433	11.4443	12.173	sp|P31582|RAF2A_ARATH	Ras-related protein RABF2a
Hrh_01507	1.645	1.26333	1.64033	0.480333	0.984333	0.260667	0.402333	0.47	sp|Q9SUC5|FAH2_ARATH	Dihydroceramide fatty acyl 2-hydroxylase FAH2
Hrh_01508	8.8	8.69233	8.742	15.8293	7.873	15.6253	14.1487	10.6167	sp|P37832|TBB7_ORYSJ	Tubulin beta-7 chain
Hrh_01509	5.41267	4.75567	5.834	5.17967	6.25733	4.64333	5.86567	6.413	sp|O48767|AUG2_ARATH	AUGMIN subunit 2
Hrh_01510	0.674667	0.279	0.857667	0.0893333	0.473333	0.067	0.083	0.109333	sp|O64682|PID_ARATH	Protein kinase PINOID
Hrh_01511	8.95467	4.21133	8.46433	1.69833	6.35767	1.52133	1.70433	1.47767	sp|Q9C8G5|CSCLD_ARATH	CSC1-like protein ERD4
Hrh_01512	0.353667	1.09033	0.901333	0.0473333	0.326667	0.0896667	0.056	0.058	tr|A0A5J4ZLF8|A0A5J4ZLF8_9ASTE	Remorin_C domain-containing protein
Hrh_01513	39.1353	35.1777	33.2403	5.34567	36.252	5.00933	6.46533	6.557	sp|Q93VD3|CIPKN_ARATH	CBL-interacting serine/threonine-protein kinase 23
Hrh_01514	32.1493	40.7967	26.8503	14.597	29.2023	15.2723	14.4633	10.371	sp|Q93V43|TCP2_ARATH	Transcription factor TCP2
Hrh_01515	0.606	0.597	0.300333	0.536667	0.324667	0.0923333	0.607667	0.399	--na--	--na--
Hrh_01516	4.09033	4.368	4.56433	0.533333	4.179	0.602	0.567667	0.531333	--na--	--na--
Hrh_01517	27.924	27.3077	27.768	59.1007	35.3367	62.27	64.0233	75.104	sp|O64702|HMG14_ARATH	High mobility group B protein 14
Hrh_01518	47.304	49.418	53.357	90.9713	58.1887	92.7543	98.0907	113.981	tr|A0A5A7QCX8|A0A5A7QCX8_STRAF	Double-stranded DNA-binding family protein
Hrh_01519	22.5827	27.3397	20.8063	40.6513	22.07	42.1233	32.18	25.0767	tr|A0A5B6ZG77|A0A5B6ZG77_DAVIN	Uncharacterized protein
Hrh_01520	0.32	0.526	0.744	0	1.24933	0	0	0	sp|Q9C7N4|GDL15_ARATH	GDSL esterase/lipase At1g29670
Hrh_01521	35.3263	28.796	35.2707	38.3067	35.296	40.777	33.1067	25.6567	sp|F4I340|SEI2_ARATH	Seipin-2
Hrh_01522	0.282667	0.804	1.20167	0.292333	0.852	0.165	0.324	0.210667	tr|A0A2G9GN50|A0A2G9GN50_9LAMI	TFIIF-interacting CTD phosphatase, including NLI-interacting factor
Hrh_01523	9.41767	4.99267	7.45167	1.77367	8.81767	2.49033	2.19467	2.43233	tr|A0A2N9G0H6|A0A2N9G0H6_FAGSY	Uncharacterized protein
Hrh_01524	3.55733	1.249	3.484	1.274	3.093	1.261	1.61967	1.96733	tr|A0A022QHA7|A0A022QHA7_ERYGU	Protein kinase domain-containing protein
Hrh_01525	14.1487	10.436	12.3053	48.8557	13.9	48.8117	38.299	35.222	--na--	--na--
Hrh_01526	11.4227	13.346	11.027	24.7033	10.1977	24.5587	23.1363	24.5677	tr|A0A2Z7D7I7|A0A2Z7D7I7_9LAMI	MADF domain-containing protein
Hrh_01527	200.757	107.333	131.473	18.8207	163.656	14.232	18.4977	24.8973	sp|Q8L636|NCL_ARATH	Sodium/calcium exchanger NCL
Hrh_01528	0.468	0.0476667	0.545333	0	0.310667	0.046	0	0	sp|Q6K3R5|NCL2_ORYSJ	Sodium/calcium exchanger NCL2
Hrh_01529	12.8813	5.543	7.42067	1.009	10.504	0.977333	1.122	1.41867	sp|Q5QNI2|NCL1_ORYSJ	Sodium/calcium exchanger NCL1
Hrh_01530	0.267333	0.146	1.309	0.367333	0.986667	0.355333	0.317333	0.299	tr|A0A2G9GL51|A0A2G9GL51_9LAMI	Uncharacterized protein
Hrh_01531	22.9553	56.3433	21.3347	77.7207	22.3657	79.6303	90.3123	78.643	sp|Q9SGP6|GRXC9_ARATH	Glutaredoxin-C9
Hrh_01532	3.83867	2.776	4.52367	0.336	3.44167	0.234	0.305	0.265	sp|Q9SGP2|HSL1_ARATH	Receptor-like protein kinase HSL1
Hrh_01533	0.0276667	0	0.107667	0	0	0	0	0	tr|A0A4D8YQR1|A0A4D8YQR1_SALSN	Uncharacterized protein
Hrh_01534	4.11733	4.79867	3.816	8.24433	3.73367	7.69367	7.34	6.92433	sp|Q84VG7|FES1_ARATH	Protein FRIGIDA-ESSENTIAL 1
Hrh_01535	0.0576667	2.04533	0.0226667	1.50867	0.096	1.20933	1.65867	1.264	tr|A0A2G9GSB1|A0A2G9GSB1_9LAMI	Uncharacterized protein
Hrh_01536	1.291	0.477667	1.814	0	1.39367	0	0.138333	0.04	--na--	--na--
Hrh_01537	8.35267	7.61767	7.40167	10.9363	7.809	10.611	8.659	6.22633	tr|A0A2G9HQD5|A0A2G9HQD5_9LAMI	Smr domain-containing protein
Hrh_01538	3.83767	1.03667	5.97167	0.421667	4.20167	0.429	0.435	0.454	tr|A0A2G9HFL0|A0A2G9HFL0_9LAMI	Dof-type domain-containing protein
Hrh_01539	7.502	2.283	5.853	2.15067	4.123	2.041	2.248	1.94267	tr|A0A1U7WAG4|A0A1U7WAG4_NICSY	uncharacterized protein LOC104221785
Hrh_01540	8.252	7.31767	8.59867	2.08033	8.08833	2.148	2.26933	1.918	sp|Q5YDB6|CPL1_ARATH	RNA polymerase II C-terminal domain phosphatase-like 1
Hrh_01541	0.413667	0.0443333	0	0	0	0	0	0	--na--	--na--
Hrh_01542	11.7853	5.384	12.7147	7.26733	12.4543	6.99633	9.00533	9.34267	sp|Q9M022|AIRP2_ARATH	E3 ubiquitin-protein ligase AIRP2
Hrh_01543	1.58	0.978333	2.398	0.292333	1.394	0.65	0.323	0.488667	sp|Q9SXA6|ENDO1_ARATH	Endonuclease 1
Hrh_01544	4.72367	2.38267	5.684	11.882	3.64	18.893	11.1647	10.1143	sp|Q570C0|TIR1_ARATH	Protein TRANSPORT INHIBITOR RESPONSE 1
Hrh_01545	9.216	4.132	8.45767	4.872	8.72467	5.172	5.04467	5.53433	tr|A0A2Z7DCZ5|A0A2Z7DCZ5_9LAMI	Vacuolar protein 8
Hrh_01546	2.80667	1.29867	1.41733	29.7717	0.86	27.7553	38.993	43.2073	--na--	--na--
Hrh_01547	0	0	0	0.462333	0	0	1.73867	0.351	tr|A0A2Z7CP62|A0A2Z7CP62_9LAMI	Uncharacterized protein
Hrh_01548	4.81933	6.18333	3.992	4.39067	4.166	5.176	4.82067	3.92	sp|Q9ZU93|PUX2_ARATH	Plant UBX domain-containing protein 2
Hrh_01549	0	0	0	0	0	0	0	0	sp|P85524|KIRO_ACTDE	Kirola
Hrh_01550	1.67333	2.88667	1.94533	3.21233	1.65733	2.14833	2.84367	2.70967	--na--	--na--
Hrh_01551	0	0	0.111	0	0.069	0	0	0	sp|P85524|KIRO_ACTDE	Kirola
Hrh_01552	87.313	82.04	118.557	3.249	80.0647	3.16333	2.36833	3.00633	sp|Q9SSK7|MLP34_ARATH	MLP-like protein 34
Hrh_01553	4.23567	12.793	5.24967	15.8917	5.65933	15.271	15.717	17.553	sp|Q84JF5|PTA14_ARATH	Protein PLASTID TRANSCRIPTIONALLY ACTIVE 14
Hrh_01554	8.46667	4.686	8.69	2.24233	7.77367	1.584	1.862	2.204	sp|Q9FYK2|CML25_ARATH	Probable calcium-binding protein CML25
Hrh_01555	1.76367	1.481	2.12233	0.542667	2.02233	0.466	0.703667	0.617	tr|A0A2G9I2M7|A0A2G9I2M7_9LAMI	Uncharacterized protein
Hrh_01556	9.71667	8.941	11.0833	9.863	10.899	11.6073	11.2097	12.7	sp|Q9ZU97|VAC14_ARATH	Protein VAC14 homolog
Hrh_01557	0.292333	0	0.145333	0	0	0.101	0.288333	0.096	--na--	--na--
Hrh_01558	1.88	1.07867	1.248	0.0516667	1.039	0.0473333	0	0.04	sp|Q9LZV7|PXC2_ARATH	Leucine-rich repeat receptor-like protein kinase PXC2
Hrh_01559	0.933	0.280333	1.47467	0.175333	0.708667	0.174333	0.098	0.232667	sp|Q9SD62|Y3471_ARATH	Putative receptor-like protein kinase At3g47110
Hrh_01560	24.1683	20.8763	23.2913	11.8637	27.7327	10.507	12.2817	14.7787	sp|F4J7S8|SFH9_ARATH	Phosphatidylinositol/phosphatidylcholine transfer protein SFH9
Hrh_01561	2.32467	1.72367	3.26033	0.266333	2.54167	0.276667	0.228	0.235667	sp|P0DO17|VIT1_EUCGR	Vacuolar iron transporter 1
Hrh_01562	0.799	0.418	0.819667	4.35667	0.728667	2.94433	3.54133	4.20367	--na--	--na--
Hrh_01563	0.711333	0.839667	0.99	0	1.181	0.107333	0.367	0.316667	--na--	--na--
Hrh_01564	7.04667	15.8917	7.39633	1.77733	6.43633	1.865	2.59233	2.05133	sp|F4HVJ3|POD1_ARATH	Protein POLLEN DEFECTIVE IN GUIDANCE 1
Hrh_01565	20.7227	19.332	17.245	51.906	13.4573	52.1927	54.876	63.651	sp|Q8GYA4|CRK10_ARATH	Cysteine-rich receptor-like protein kinase 10
Hrh_01566	5.44933	4.16433	5.977	3.69933	4.93433	3.54967	4.42033	4.87067	sp|Q56XJ7|Y4276_ARATH	Uncharacterized protein At4g22758
Hrh_01567	14.1507	12.2213	17.4477	3.29933	14.0177	3.433	3.16067	1.87133	sp|Q9SXS2|SUT33_ARATH	Probable sulfate transporter 3.3
Hrh_01568	12.8763	2.70867	13.1937	0.261	15.9257	0.204333	0.215667	0.160667	sp|Q9S7Z8|PIN3_ARATH	Auxin efflux carrier component 3
Hrh_01569	1.30867	0.538	0.700333	0.219333	0.409	0.0763333	0.289667	0.195333	--na--	--na--
Hrh_01570	4.21333	2.69433	3.20167	4.65433	3.36267	4.38	4.261	4.99667	tr|A0A2Z7AEP3|A0A2Z7AEP3_9LAMI	SGL domain-containing protein
Hrh_01571	0.916	1.257	0.748333	0.229667	1.02667	0.207667	0.357	0.617	--na--	--na--
Hrh_01572	0.0136667	0.0383333	0.0443333	0	0.0463333	0	0	0	sp|F4I4K5|LPR1_ARATH	Multicopper oxidase LPR1
Hrh_01573	26.13	35.1787	26.8947	129.36	26.606	128.072	107.24	97.6137	sp|Q9C998|RPI1_ARATH	Probable ribose-5-phosphate isomerase 1
Hrh_01574	3.05467	2.281	2.99633	2.56433	2.73167	2.52633	2.71	3.011	tr|A0A2Z7ACR7|A0A2Z7ACR7_9LAMI	RING-CH-type domain-containing protein
Hrh_01575	15.33	23.7107	12.2753	3.971	12.0053	4.06967	5.05633	4.352	sp|C4IZX0|TATC_MAIZE	Sec-independent protein translocase protein TATC, chloroplastic
Hrh_01576	0.015	0.0423333	0.022	0	0.015	0	0.00966667	0.019	sp|F4HXY7|PSS1_ARATH	CDP-diacylglycerol--serine O-phosphatidyltransferase 1
Hrh_01577	59.7997	68.158	55.7453	66.197	84.68	60.2723	54.1983	41.0763	sp|Q9ZU52|ALFP3_ARATH	Fructose-bisphosphate aldolase 3, chloroplastic
Hrh_01578	10.0317	14.8863	11.871	9.48633	10.6643	10.1027	10.513	10.2397	sp|Q9LMT2|PAPS1_ARATH	Nuclear poly(A) polymerase 1
Hrh_01579	33.192	11.8223	24.0137	3.64033	30.832	3.43333	3.732	2.97367	sp|Q9ZT50|RHA2A_ARATH	E3 ubiquitin-protein ligase RHA2A
Hrh_01580	10.482	10.3987	9.643	1.52267	9.179	1.33333	2.12767	1.69167	sp|Q9XI60|LPP2_ARATH	Lipid phosphate phosphatase 2
Hrh_01581	26.2757	70.8763	29.6643	115.209	26.0267	111.909	116.92	126.06	tr|A0A2Z7AJS6|A0A2Z7AJS6_9LAMI	RNA polymerase II degradation factor 1
Hrh_01582	1.581	2.07	1.81333	0.970667	1.4	0.988333	0.811	0.807	tr|A0A2Z7AD24|A0A2Z7AD24_9LAMI	RING-type domain-containing protein
Hrh_01583	0	0	0	0	0.226	0	0	0.215333	--na--	--na--
Hrh_01584	0.788667	0.705	0.909667	0.184	0.739	1.21767	0.695333	0.163667	--na--	--na--
Hrh_01585	24.8773	43.0797	27.0753	41.7247	32.4933	50.542	51.73	54.4943	sp|Q9ZSY2|DNJ15_ARATH	Chaperone protein dnaJ 15
Hrh_01586	3.142	5.04933	10.268	6.92867	7.70633	13.5193	8.41033	7.90033	sp|A4QJC3|RBL_AETCO	Ribulose bisphosphate carboxylase large chain
Hrh_01587	1.209	0.992333	1.02367	9.26933	1.62067	9.80833	8.991	9.58767	tr|A0A2Z7AK54|A0A2Z7AK54_9LAMI	Uncharacterized protein
Hrh_01588	1.68333	2.183	1.69167	1.84667	1.08033	2.11267	2.18467	1.513	sp|Q9C9G7|MYB62_ARATH	Transcription factor MYB62
Hrh_01589	1.452	1.491	1.224	0.733667	0.926	0.652667	0.528333	0.741	sp|F4HX80|ALT4_ARATH	Acyl-acyl carrier protein thioesterase ATL4, chloroplastic
Hrh_01590	0.112	0.159333	0	0	0	0	0.514	0	sp|F4HX80|ALT4_ARATH	Acyl-acyl carrier protein thioesterase ATL4, chloroplastic
Hrh_01591	4.34567	3.65767	5.26	8.23167	2.64033	6.24333	7.67067	7.08533	sp|Q9CA27|EF118_ARATH	Ethylene-responsive transcription factor ERF118
Hrh_01592	0.946333	0.897333	0.693667	0.00666667	0.465333	0.007	0.0226667	0.013	sp|Q9SQI8|ODP24_ARATH	Dihydrolipoyllysine-residue acetyltransferase component 4 of pyruvate dehydrogenase complex, chloroplastic
Hrh_01593	69.087	65.0437	58.9017	40.3203	88.2633	43.5877	41.924	40.9283	sp|Q9FV52|MAP1B_ARATH	Methionine aminopeptidase 1B, chloroplastic
Hrh_01594	8.41867	0.135667	0.201667	0.0746667	0.180667	0.0266667	0.025	0.0986667	tr|A0A2G9I1R4|A0A2G9I1R4_9LAMI	Uncharacterized protein
Hrh_01595	7.32767	3.901	4.44933	1.33333	1.77967	1.59367	0.901	1.04467	--na--	--na--
Hrh_01596	3.511	2.08433	4.10233	1.282	3.90467	1.00767	1.608	1.38933	tr|A0A2Z7D7B6|A0A2Z7D7B6_9LAMI	DNL-type domain-containing protein
Hrh_01597	0.901667	0.525667	1.25967	0.282333	0.913	0.246	0.233667	0.387333	--na--	--na--
Hrh_01598	3.88267	1.183	1.59233	6.3	0.944333	6.02633	7.07333	8.123	--na--	--na--
Hrh_01599	4.72467	10.094	5.56633	9.52833	5.19033	8.19467	7.79	7.574	sp|Q8L6J5|RPO1B_TOBAC	DNA-directed RNA polymerase 1B, mitochondrial
Hrh_01600	53.544	59.253	54.5867	57.548	89.3693	58.7043	55.5413	50.418	sp|Q9SIF2|HS905_ARATH	Heat shock protein 90-5, chloroplastic
Hrh_01601	10.6397	15.2187	12.0293	9.19433	10.928	10.1327	10.338	12.9873	sp|Q8LFJ9|GLIP7_ARATH	GDSL esterase/lipase 7
Hrh_01602	21.119	32.926	27.157	154.491	20.8667	146.449	138.314	140.311	sp|Q9SI52|P4KG7_ARATH	Phosphatidylinositol 4-kinase gamma 7
Hrh_01603	15.1473	20.3323	14.8987	8.59933	13.2187	9.66733	11.4617	10.633	sp|Q9CAA4|BIM2_ARATH	Transcription factor BIM2
Hrh_01604	0.922333	0.561333	0.330333	0.593333	0.177333	0.156667	0.151	0.380667	--na--	--na--
Hrh_01605	10.4903	14.4913	9.485	7.129	10.075	6.86667	7.649	6.692	sp|Q9LMX8|6PGL1_ARATH	Probable 6-phosphogluconolactonase 1
Hrh_01606	1.33867	2.22167	1.47533	0.189333	1.37467	0.461667	0.279667	0.385667	--na--	--na--
Hrh_01607	7.32667	3.64967	3.535	0.948333	1.56533	0.864667	0.316333	1.453	--na--	--na--
Hrh_01608	11.668	15.3517	10.9473	22.5777	11.1847	21.2937	24.022	27.3467	sp|O04904|PYRC_ARATH	Dihydroorotase, mitochondrial
Hrh_01609	3.25833	11.5767	2.629	17.0377	3.53	16.258	11.6103	8.562	sp|P0C7R4|PP110_ARATH	Pentatricopeptide repeat-containing protein At1g69290
Hrh_01610	35.547	37.0803	42.2927	16.5833	36.706	16.3223	17.6253	15.135	--na--	--na--
Hrh_01611	6.07933	4.22067	6.884	12.7633	6.721	11.4823	12.4073	15.1203	tr|A0A2G9HWP6|A0A2G9HWP6_9LAMI	SANT domain-containing protein
Hrh_01612	1.76433	0.889	2.51567	0.467667	2.67067	0.448333	0.543333	0.597667	tr|A0A2G9GB01|A0A2G9GB01_9LAMI	Remorin_C domain-containing protein
Hrh_01613	3.05867	3.502	4.53067	0.560333	3.36867	0.475	0.512667	0.633	sp|Q9C533|ZDHC1_ARATH	Probable protein S-acyltransferase 22
Hrh_01614	8.494	19.49	9.66967	5.53533	13.298	5.59933	6.052	6.11167	tr|A0A2G9GFB7|A0A2G9GFB7_9LAMI	Putative transcriptional regulator UXT
Hrh_01615	46.8463	211.909	63.1657	240.794	64.229	212.968	242.383	278.372	sp|P07730|GLUA2_ORYSJ	Glutelin type-A 2
Hrh_01616	24.162	21.3567	23.947	10.4003	26.8003	11.047	10.4343	11.664	sp|Q8GYG1|P24D7_ARATH	Transmembrane emp24 domain-containing protein p24delta7
Hrh_01617	0.265333	0.0666667	0.397333	0.0416667	0.178333	0.128667	0.0203333	0.062	sp|Q6R0C4|MYB52_ARATH	Transcription factor MYB52
Hrh_01618	16.865	31.1653	17.867	21.6553	17.455	22.715	20.6197	20.6617	tr|A0A2G9I724|A0A2G9I724_9LAMI	Dual-specificity tyrosine-phosphorylation regulated kinase
Hrh_01619	1.72067	0.409667	1.532	0.109667	1.30567	0.0486667	0.0666667	0.0496667	sp|Q9ZUT0|AB2G_ARATH	ABC transporter G family member 2
Hrh_01620	38.5177	61.7443	41.0987	49.3397	39.0873	43.6163	40.492	35.6457	sp|Q94BR1|MRF1_ARATH	MA3 DOMAIN-CONTAINING TRANSLATION REGULATORY FACTOR 1
Hrh_01621	1.00367	1.23367	0.853	0.144667	0.632667	0.0716667	0.119667	0.116	sp|F4JRP8|STIL2_ARATH	Protein STICHEL-like 2
Hrh_01622	14.0443	125.153	20.9	105.282	16.22	156.215	126.55	108.111	sp|Q9FMK7|BT1_ARATH	BTB/POZ and TAZ domain-containing protein 1
Hrh_01623	10.922	6.99333	10.7903	2.71767	9.24767	2.18933	2.85633	2.469	sp|P54153|MSRA_SOLLC	Peptide methionine sulfoxide reductase (Fragment)
Hrh_01624	0.320333	0.227333	0.671	0.401667	1.10067	0.637	0.719667	0.339	sp|O65039|CYSEP_RICCO	Vignain
Hrh_01625	2.502	2.152	2.25867	4.766	1.826	3.97467	5.03167	6.03933	sp|Q6NNP0|ATG16_ARATH	Autophagy-related protein 16
Hrh_01626	10.403	44.9717	14.7167	36.5657	13.7637	30.7693	33.5157	34.165	tr|A0A484N5R8|A0A484N5R8_9ASTE	Hydrolase_4 domain-containing protein
Hrh_01627	11.708	12.0177	13.283	15.257	14.15	13.4123	12.794	10.5797	sp|Q42539|PIMT1_ARATH	Protein-L-isoaspartate O-methyltransferase 1
Hrh_01628	18.7923	16.7307	17.8627	14.2087	18.3753	15.0143	16.9657	15.197	sp|Q9LY87|RGLG2_ARATH	E3 ubiquitin-protein ligase RGLG2
Hrh_01629	30.7057	48.0737	29.1883	35.281	37.7607	48.86	39.9083	35.6827	sp|O81970|C71A9_SOYBN	Cytochrome P450 71A9
Hrh_01630	18.273	63.7743	16.3013	1149.85	14.7307	1361.2	982.47	927.512	sp|O81970|C71A9_SOYBN	Cytochrome P450 71A9
Hrh_01631	4.789	15.85	4.86	2.241	12.2757	1.75767	3.08967	1.62233	sp|A0A068Q721|C7113_PRUMU	Cytochrome P450 71AP13
Hrh_01632	12.4473	21.7293	12.236	24.684	12.9657	24.704	22.122	19.902	sp|Q6L3Z4|R1B12_SOLDE	Putative late blight resistance protein homolog R1B-12
Hrh_01633	41.3037	49.544	44.343	60.9447	52.092	57.2923	62.071	69.161	sp|P49637|R27A3_ARATH	60S ribosomal protein L27a-3
Hrh_01634	0	0.062	0.0836667	0.0583333	0.0466667	0	0.0583333	0	sp|Q9FML4|LOB_ARATH	Protein LATERAL ORGAN BOUNDARIES
Hrh_01635	0.471333	0.0756667	0.483667	0.0353333	0.276667	0.048	0.0906667	0.08	--na--	--na--
Hrh_01636	2.57933	1.20233	2.97667	3.76733	3.35733	3.08567	2.82467	2.85467	sp|Q9SR05|ANX1_ARATH	Receptor-like protein kinase ANXUR1
Hrh_01637	0.012	0.0513333	0.048	0	0.0123333	0.0336667	0	0.0313333	tr|A0A2Z7D0E8|A0A2Z7D0E8_9LAMI	Uncharacterized protein
Hrh_01638	0.024	0	0	0.016	0	0	0	0	tr|A0A2Z7D0E8|A0A2Z7D0E8_9LAMI	Uncharacterized protein
Hrh_01639	5.64767	4.30267	5.72033	28.9843	6.54867	29.023	27.4977	25.7417	sp|Q8GWH5|RTNLT_ARATH	Reticulon-like protein B22
Hrh_01640	33.829	34.053	30.9427	7.18533	34.5417	6.39533	7.10333	7.219	sp|Q9LDU6|ST7R_ARATH	7-dehydrocholesterol reductase
Hrh_01641	13.909	18.9033	15.1067	12.3217	14.545	12.907	11.0423	7.494	sp|Q4V3C1|MED8_ARATH	Mediator of RNA polymerase II transcription subunit 8
Hrh_01642	15.7027	14.2583	15.44	14.1083	18.2627	12.998	15.2537	15.96	tr|A0A2Z7AFR5|A0A2Z7AFR5_9LAMI	RING-CH-type domain-containing protein
Hrh_01643	24.9683	27.9153	27.5907	36.3143	32.98	44.5913	39.6043	42.6233	sp|Q9M2N5|DSLE_ARATH	Zinc finger BED domain-containing protein DAYSLEEPER
Hrh_01644	0.031	0	0.0883333	0	0.0823333	0	0	0	--na--	--na--
Hrh_01645	7.89733	8.024	7.506	0.452667	7.05133	0.406667	0.677	0.522333	sp|Q9LU40|MSR1_ARATH	Protein MANNAN SYNTHESIS-RELATED 1
Hrh_01646	40.1033	36.727	31.4637	39.3697	54.696	35.4633	34.8967	30.9407	sp|Q9LU39|GLUBP_ARATH	Glutamyl-tRNA reductase-binding protein, chloroplastic
Hrh_01647	18.724	24.953	20.4827	35.7757	24.959	33.8487	33.7027	40.735	sp|Q9C5V5|GLR28_ARATH	Glutamate receptor 2.8
Hrh_01648	0.337667	0.390667	0.681667	0.688333	0.410667	0.974	0.568333	0.573	sp|Q9SHV1|GLR22_ARATH	Glutamate receptor 2.2
Hrh_01649	24.778	30.63	19.9187	22.5743	16.261	17.6177	16.452	14.3273	sp|O04130|SERA2_ARATH	D-3-phosphoglycerate dehydrogenase 2, chloroplastic
Hrh_01650	0.294	2.523	0.185667	1.075	0.182667	0.707667	0.633667	1.00767	sp|Q8RXG3|M2K5_ARATH	Mitogen-activated protein kinase kinase 5
Hrh_01651	54.2107	63.4627	52.58	212.381	59.18	191.845	185.805	177.107	sp|O64982|PRS7_PRUPE	26S proteasome regulatory subunit 7
Hrh_01652	0.260333	0.184333	0.0603333	0.0876667	0.197667	0.359667	0.295667	0.440333	--na--	--na--
Hrh_01653	0.286667	0.375667	0.537333	0.036	0.492333	0.061	0.0413333	0.041	sp|Q43111|PME3_PHAVU	Pectinesterase 3
Hrh_01654	31.3473	26.935	30.98	44.0527	33.1847	38.5543	45.7903	52.6003	sp|Q9M4T8|PSA5_SOYBN	Proteasome subunit alpha type-5
Hrh_01655	0.768667	0.394667	0.746333	0.0743333	0.409333	0.047	0.114667	0.075	tr|A0A2Z7D0R3|A0A2Z7D0R3_9LAMI	Remorin_C domain-containing protein
Hrh_01656	1.09333	0.969	1.251	0.032	0.832	0.038	0.0803333	0.051	tr|A0A2Z7CLA1|A0A2Z7CLA1_9LAMI	Uncharacterized protein
Hrh_01657	0.458667	0	0.757667	0.463	0.582	0.315	0.677667	0.634	--na--	--na--
Hrh_01658	4.7	4.327	5.295	2.31167	5.97	2.70933	2.95633	3.30433	sp|Q94AU2|SEC22_ARATH	25.3 kDa vesicle transport protein
Hrh_01659	2.39867	6.58467	2.45267	3.52767	1.92333	3.77933	4.37567	5.37967	sp|Q338N2|C3H62_ORYSJ	Zinc finger CCCH domain-containing protein 62
Hrh_01660	8.023	8.54667	6.56867	5.03967	4.075	4.826	4.338	3.459	--na--	--na--
Hrh_01661	0	0	0.214	0.924667	0.355333	0.666	0.816333	0.607	sp|Q9LZD3|E70A1_ARATH	Exocyst complex component EXO70A1
Hrh_01662	3.88533	3.74433	2.038	1.44833	2.93233	1.37	2.17167	2.83333	--na--	--na--
Hrh_01663	0.0233333	0.016	0	0.0433333	0.054	0.074	0.209	0.0823333	--na--	--na--
Hrh_01664	7.92733	5.38367	5.92733	3.35333	4.72	3.647	3.28333	3.553	tr|A0A3Q0IF25|A0A3Q0IF25_PHODC	uncharacterized protein LOC113463597
Hrh_01665	0.143333	0.392667	0.177	0.192667	0.138667	0.164	0.166333	0.221667	tr|A0A2Z7AL51|A0A2Z7AL51_9LAMI	Peroxidase 64
Hrh_01666	9.93833	6.901	6.627	3.40233	4.76933	3.19733	4.55267	2.58667	--na--	--na--
Hrh_01667	0	0	0.0493333	0.133667	0.052	0.0696667	0	0.101333	sp|Q9SL49|AKB9B_ARATH	RNA demethylase ALKBH9B
Hrh_01668	0.0576667	0.123333	0.0973333	0	0.0303333	0	0.019	0.0926667	sp|Q9SL49|AKB9B_ARATH	RNA demethylase ALKBH9B
Hrh_01669	5.229	2.398	4.59267	2.92567	4.99733	3.043	2.996	3.05667	tr|A0A2Z7BEM3|A0A2Z7BEM3_9LAMI	Uncharacterized protein
Hrh_01670	0.458	0.0753333	0	0	0	0	0	0	tr|A0A2G9HJS3|A0A2G9HJS3_9LAMI	TPR_REGION domain-containing protein
Hrh_01671	0.913667	0.185333	0.486667	0	0.290667	0.033	0	0	--na--	--na--
Hrh_01672	0.00866667	0.0346667	0.0553333	0.498	0.0196667	0.659667	0.620333	0.941	sp|Q5N8Z0|DRB1_ORYSJ	Double-stranded RNA-binding protein 1
Hrh_01673	14.2433	15.877	11.4853	6.123	9.156	6.365	5.61967	5.70633	--na--	--na--
Hrh_01674	78.471	63.671	78.342	35.55	73.3913	39.3247	31.5833	34.8387	tr|A0A2Z7AWK6|A0A2Z7AWK6_9LAMI	Uncharacterized protein
Hrh_01675	6.451	26.4003	8.72933	46.8703	10.9883	43.9317	50.515	55.6783	sp|Q9LES3|AI5L2_ARATH	ABSCISIC ACID-INSENSITIVE 5-like protein 2
Hrh_01676	1.69633	1.17333	1.81033	2.74567	1.52167	2.25667	2.60433	2.63067	tr|A0A2Z7A948|A0A2Z7A948_9LAMI	Dr1-associated corepressor-like
Hrh_01677	2.62433	2.436	2.78867	2.51233	3.329	2.04033	2.969	3.06567	sp|Q94CK6|PANS2_ARATH	Protein PATRONUS 2
Hrh_01678	32.8633	42.2953	32.6883	41.0223	42.063	41.0793	45.566	49.228	sp|Q9M1J1|FIS1A_ARATH	Mitochondrial fission 1 protein A
Hrh_01679	62.141	69.763	61.0263	95.3393	58.968	89.6093	98.0807	109.742	sp|Q56YA5|SGAT_ARATH	Serine--glyoxylate aminotransferase
Hrh_01680	0.133667	0.961	1.67567	3.12767	0.448333	2.05133	3.92867	3.872	sp|F4IV99|CHR5_ARATH	Protein CHROMATIN REMODELING 5
Hrh_01681	13.728	47.5187	15.7717	28.895	15.0793	27.5393	26.5113	22.8213	tr|A0A2Z7DIT4|A0A2Z7DIT4_9LAMI	Uncharacterized protein
Hrh_01682	1.33	1.114	1.38733	0.683333	1.056	0.665	0.677667	0.571333	sp|Q6L3N7|R1C3_SOLDE	Putative late blight resistance protein homolog R1C-3
Hrh_01683	27.9023	40.2543	43.2553	0.0953333	36.3367	0.0746667	0.152333	0.092	sp|Q8GSM7|HST_TOBAC	Shikimate O-hydroxycinnamoyltransferase
Hrh_01684	3.29067	2.12433	3.63267	3.93633	5.14	2.64133	3.34567	4.421	tr|A0A2G9G6D9|A0A2G9G6D9_9LAMI	Uncharacterized protein
Hrh_01685	5.20333	9.88433	7.041	2.112	6.35067	1.86667	2.459	1.83567	tr|A0A2Z7AD04|A0A2Z7AD04_9LAMI	Uncharacterized protein
Hrh_01686	0.976333	0.235667	1.07433	0.254	0.644667	0.422	0.240333	0.378667	sp|Q9SAH7|WRK40_ARATH	Probable WRKY transcription factor 40
Hrh_01687	1.65367	0.591667	1.81067	0.00933333	1.228	0.0196667	0	0.00933333	sp|Q9S9N9|CCR1_ARATH	Cinnamoyl-CoA reductase 1
Hrh_01688	28.1747	28.1563	32.266	19.7343	36.3637	18.7947	21.184	22.6657	sp|Q9XHS0|RS12_HORVU	40S ribosomal protein S12
Hrh_01689	0.655333	0.652333	0.659667	3.11533	0.630333	2.48433	2.90267	3.59167	sp|Q9SKZ2|CAF1G_ARATH	Probable CCR4-associated factor 1 homolog 7
Hrh_01690	0.425667	0.076	0.434333	0.0823333	0.417	0.0123333	0.051	0.0586667	sp|Q93VG8|PPDEX_ARATH	DeSI-like protein At4g17486
Hrh_01691	22.7187	18.8177	22.241	15.353	22.06	13.117	16.64	21.2907	tr|A0A2Z7B6E8|A0A2Z7B6E8_9LAMI	Defective in cullin neddylation protein
Hrh_01692	13.1157	0.498	8.17367	0	7.59333	0	0	0	sp|Q94AW5|ERF03_ARATH	Ethylene-responsive transcription factor ERF003
Hrh_01693	0.305	0.964	0.758333	0.186667	0.842	0.161	0.229	0.221	--na--	--na--
Hrh_01694	0.461333	1.59133	0.916333	1.177	0.706333	1.089	1.01567	0.703	tr|A0A2Z7B7H8|A0A2Z7B7H8_9LAMI	Uncharacterized protein
Hrh_01695	2.07567	0.239333	2.023	1.547	3.00633	1.03933	1.651	1.753	--na--	--na--
Hrh_01696	0.279667	0.157667	0.346333	0.082	0.456333	0.494667	0.397667	0.28	sp|Q0E3X4|RH35A_ORYSJ	DEAD-box ATP-dependent RNA helicase 35A
Hrh_01697	14.1513	13.4943	11.4403	22.3083	11.4903	20.3463	16.1213	13.5557	sp|P31414|AVP1_ARATH	Pyrophosphate-energized vacuolar membrane proton pump 1
Hrh_01698	0.144333	0.0676667	0.187667	0	0.200667	0.0676667	0	0	--na--	--na--
Hrh_01699	20.0773	11.791	19.579	33.4397	22.6427	33.7743	33.8887	35.6977	sp|P49972|SR542_SOLLC	Signal recognition particle 54 kDa protein 2
Hrh_01700	0.243333	0.012	0.142	0.0556667	0.0876667	0.091	0.088	0.0536667	sp|Q9LFP0|APT5_ARATH	Adenine phosphoribosyltransferase 5
Hrh_01701	22.7823	25.5693	27.601	18.3913	23.789	23.9677	12.9673	18.9117	sp|A4GYR0|PSAA_POPTR	Photosystem I P700 chlorophyll a apoprotein A1
Hrh_01702	0.874667	0.463	0.606	2.04133	0.653667	1.79367	1.206	1.424	sp|Q9SSD2|PRP8A_ARATH	Pre-mRNA-processing-splicing factor 8A
Hrh_01703	0.214333	0.0466667	0.045	0.0176667	0.100667	0	0	0.0826667	--na--	--na--
Hrh_01704	0.0236667	0.184667	0	0.828	0.025	1.65433	0.889333	0.841667	--na--	--na--
Hrh_01705	5.24867	7.513	5.21767	35.5843	4.36633	34.0423	31.2123	34.9023	sp|Q9FKJ0|FK132_ARATH	F-box/kelch-repeat protein At5g60570
Hrh_01706	0.188667	0.134	0.0376667	0.049	0.0383333	0.0256667	0.05	0	sp|Q9SCV4|BGAL8_ARATH	Beta-galactosidase 8
Hrh_01707	0	0	0.0506667	0.0853333	0	0	0	0	sp|Q9LJD8|M3KE1_ARATH	MAP3K epsilon protein kinase 1
Hrh_01708	0	0	0	0	0	0	0	0	tr|A0A2Z7CQC4|A0A2Z7CQC4_9LAMI	Protein kinase domain-containing protein
Hrh_01709	9.33433	8.51667	9.04767	7.593	9.18133	7.78533	6.904	5.04733	sp|Q9LJD8|M3KE1_ARATH	MAP3K epsilon protein kinase 1
Hrh_01710	28.5743	32.966	28.8907	53.6963	32.4643	50.066	44.5583	37.7677	--na--	--na--
Hrh_01711	3.09533	2.32233	3.166	3.192	2.77767	3.46633	3.79933	3.63267	sp|Q5Z5A8|P2SAF_ORYSJ	Photosystem II stability/assembly factor HCF136, chloroplastic
Hrh_01712	4.69333	7.23667	3.96	4.81867	3.82167	5.38767	5.535	6.35833	sp|Q9XER9|HUA2_ARATH	ENHANCER OF AG-4 protein 2
Hrh_01713	1.60933	0.937	1.617	0.362667	1.377	0.319	0.296	0.143667	--na--	--na--
Hrh_01714	1.07733	1.15033	1.05733	0.00966667	1.06367	0	0.0746667	0.00933333	sp|Q9LFR7|CXE17_ARATH	Probable carboxylesterase 17
Hrh_01715	5.459	6.031	5.85967	66.8667	5.92767	63.481	63.517	71.0677	tr|A0A2Z7CKM4|A0A2Z7CKM4_9LAMI	Uncharacterized protein
Hrh_01716	1.31233	0.527667	2.325	0.889667	1.97667	0.788667	0.774333	0.835	sp|Q9LT15|STP10_ARATH	Sugar transport protein 10
Hrh_01717	43.114	44.1653	40.9983	18.498	50.6263	15.3337	17.5773	20.8003	sp|Q7XKD0|TRXX_ORYSJ	Thioredoxin X, chloroplastic
Hrh_01718	5.05667	35.9377	9.25667	5.02733	12.758	4.13867	5.62867	5.10133	sp|Q9SSL1|CAR7_ARATH	Protein C2-DOMAIN ABA-RELATED 7
Hrh_01719	21.4963	22.3517	19.8533	18.975	21.6077	18.6927	18.7607	19.3873	sp|P46032|PTR2_ARATH	Protein NRT1/ PTR FAMILY 8.3
Hrh_01720	8.815	6.452	9.23933	7.84667	9.54067	8.38967	6.78433	5.67633	sp|Q8H1F5|IDD7_ARATH	Protein indeterminate-domain 7
Hrh_01721	28.167	28.6817	26.08	25.995	25.7183	27.292	26.8633	27.0223	sp|Q9SMX5|AGD4_ARATH	ADP-ribosylation factor GTPase-activating protein AGD4
Hrh_01722	42.1973	79.4433	42.414	63.8047	65.2553	59.721	55.1877	39.459	sp|P22200|KPYC_SOLTU	Pyruvate kinase, cytosolic isozyme
Hrh_01723	28.221	23.2637	28.6717	4.983	32.4647	5.78667	7.11567	5.31133	sp|Q9FT97|AGAL1_ARATH	Alpha-galactosidase 1
Hrh_01724	1.043	2.50867	0.995333	0.199333	1.03933	0.204	0.273667	0.184	sp|Q8H0T9|KTNB1_ARATH	Katanin p80 WD40 repeat-containing subunit B1 homolog
Hrh_01725	22.3277	23.059	19.9107	5.86867	24.0293	5.685	6.02533	5.01633	tr|A0A2G9G2P3|A0A2G9G2P3_9LAMI	Uncharacterized protein
Hrh_01726	0.58	0.695	0.911667	0.0146667	0.624	0.0146667	0	0	sp|Q84MA9|Y1063_ARATH	Inactive leucine-rich repeat receptor-like serine/threonine-protein kinase At1g60630
Hrh_01727	0	0	0	0	0	0	0	0	--na--	--na--
Hrh_01728	58.7837	50.8393	55.198	112.221	59.889	124.504	98.882	82.6803	sp|O24629|SIGA_ARATH	RNA polymerase sigma factor sigA
Hrh_01729	4.12633	2.03733	4.203	1.259	3.39033	1.307	1.59767	1.724	--na--	--na--
Hrh_01730	17.133	20.888	17.4867	21.524	18.674	24.5053	20.0597	17.1377	sp|Q8RWH3|YAK1_ARATH	Dual specificity protein kinase YAK1 homolog
Hrh_01731	1.261	1.175	1.50367	1.43633	1.15067	1.00533	1.249	1.27467	sp|P0C042|Y4597_ARATH	Uncharacterized protein At4g15970
Hrh_01732	14.1053	14.4857	13.6587	10.2437	15.2163	10.124	10.5657	9.613	sp|Q9M647|IAR1_ARATH	IAA-alanine resistance protein 1
Hrh_01733	11.9373	8.50067	10.0867	6.67833	12.5887	6.03833	6.79933	6.157	tr|A0A4D8ZCW2|A0A4D8ZCW2_SALSN	Serine/threonine-protein phosphatase 2A activator
Hrh_01734	0.418333	0.729667	0.938333	0.151333	0.692667	0.141667	0.191333	0.121333	sp|Q9FMW6|GEML6_ARATH	GEM-like protein 6
Hrh_01735	36.693	40.3433	34.119	45.2057	46.9507	42.277	41.3377	41.0457	sp|B9HBA8|ACCC1_POPTR	Biotin carboxylase 1, chloroplastic
Hrh_01736	4.907	5.59433	4.827	2.74333	4.88467	2.38567	2.27633	2.74933	tr|A0A2Z7CJ71|A0A2Z7CJ71_9LAMI	Calcium-binding EF hand family protein
Hrh_01737	3.322	1.97867	3.22333	1.71167	2.88933	1.52133	1.70133	1.92533	--na--	--na--
Hrh_01738	6.26	6.78833	6.48533	14.9773	5.58667	13.1513	11.5843	9.88067	sp|Q9ZUM0|C3H17_ARATH	Zinc finger CCCH domain-containing protein 17
Hrh_01739	7.90933	7.77	9.47967	9.66533	8.35167	10.6713	12.1383	11.0113	tr|A0A2Z7BZQ9|A0A2Z7BZQ9_9LAMI	Uncharacterized protein
Hrh_01740	16.4393	12.8213	15.5303	26.3807	15.764	27.0673	24.0123	20.5793	tr|A0A2Z7CJU4|A0A2Z7CJU4_9LAMI	Mediator of RNA polymerase II transcription subunit 9
Hrh_01741	8.00533	5.75167	8.43667	2.217	8.53833	2.35233	2.19333	1.87733	sp|Q9M8T3|Y2910_ARATH	Putative gamma-glutamylcyclotransferase At3g02910
Hrh_01742	17.8487	13.3733	18.6737	28.3177	16.6817	26.1973	24.7823	27.7237	tr|A0A2Z7D8R8|A0A2Z7D8R8_9LAMI	ATP binding protein
Hrh_01743	3.82667	2.05967	3.527	5.20167	4.13833	4.77267	5.55567	6.51	tr|A0A2Z7CKR1|A0A2Z7CKR1_9LAMI	Phosphatidylinositol-glycan biosynthesis class X protein-like
Hrh_01744	3.516	9.62	4.317	15.19	3.74133	14.8617	15.3907	18.0437	sp|Q9SBA5|ITPK1_ARATH	Inositol-tetrakisphosphate 1-kinase 1
Hrh_01745	6.88033	7.081	7.251	7.27733	7.663	6.41167	6.09833	6.85667	tr|A0A2Z7BXM5|A0A2Z7BXM5_9LAMI	Transducin beta-like protein 3
Hrh_01746	0.145333	0.205667	0.283667	0.347	0.241667	0.401333	0.192667	0.614667	--na--	--na--
Hrh_01747	2.179	0.862667	2.21767	1.19567	2.07433	1.333	1.267	1.47567	sp|Q6DBG8|ARAD1_ARATH	Probable arabinosyltransferase ARAD1
Hrh_01748	32.0777	32.0047	30.6347	4.83133	37.2777	5.65067	5.23167	5.84333	sp|P31687|4CL2_SOYBN	4-coumarate--CoA ligase 2
Hrh_01749	1.43467	0.797	0.572333	0.169667	0.636	0.451	0.281667	0.393333	tr|A0A5D3B9A7|A0A5D3B9A7_CUCME	Retrotransposon protein, putative, Ty3-gypsy sub-class
Hrh_01750	6	6.27733	7.22967	5.459	6.52833	4.60233	3.884	4.53233	tr|A0A2Z7C7U6|A0A2Z7C7U6_9LAMI	ATPase family AAA domain-containing protein 3-like
Hrh_01751	32.9973	38.225	35.4773	57.4713	44.8813	56.2637	61.4023	68.655	sp|Q9M9M6|NDUS6_ARATH	NADH dehydrogenase [ubiquinone] iron-sulfur protein 6, mitochondrial
Hrh_01752	5.455	5.869	5.88233	17.2497	5.98	16.1883	16.6277	18.8627	sp|Q9LW77|HRD1A_ARATH	ERAD-associated E3 ubiquitin-protein ligase HRD1A
Hrh_01753	0.423	0.551333	0.435333	0	0.284333	0.00533333	0.0156667	0.015	tr|A0A2Z7BN49|A0A2Z7BN49_9LAMI	Myb-like protein X-like
Hrh_01754	2.64833	3.13733	2.60633	2.38	4.25867	2.33067	3.02733	3.723	--na--	--na--
Hrh_01755	5.678	6.74633	4.682	35.569	6.31867	36.928	34.7157	30.674	sp|O65708|MWL2_ARATH	Protein MODIFYING WALL LIGNIN-2
Hrh_01756	1.516	0.743	1.76133	0.193667	2.1	0.208667	0.243667	0.0916667	sp|Q84VX0|RFS1_ARATH	Probable galactinol--sucrose galactosyltransferase 1
Hrh_01757	0.00666667	0.00966667	0	0.036	0.0143333	0.0273333	0	0.0126667	sp|Q84JS6|KNAT6_ARATH	Homeobox protein knotted-1-like 6
Hrh_01758	8.54333	10.546	7.23267	18.6773	7.45733	17.1753	18.173	17.372	sp|Q94C27|FB84_ARATH	F-box protein At1g70590
Hrh_01759	5.755	1.843	4.054	21.7277	4.10933	18.411	16.4247	17.12	tr|A0A4D8YEC4|A0A4D8YEC4_SALSN	Uncharacterized protein
Hrh_01760	19.0273	17.637	20.748	32.7163	21.7927	31.8433	34.4797	42.0323	tr|A0A5C7IWJ0|A0A5C7IWJ0_9ROSI	Protein MAK16 homolog
Hrh_01761	0.143667	0.0586667	0.120333	0.0536667	0.0996667	0.0483333	0.0236667	0.044	tr|A0A2G9HE72|A0A2G9HE72_9LAMI	Rep_fac-A_C domain-containing protein
Hrh_01762	0	0	0.171667	0	0	0	0	0	--na--	--na--
Hrh_01763	2.99367	2.465	3.086	1.04233	2.457	0.916667	0.983333	1.15367	sp|Q9LIN2|GDL53_ARATH	GDSL esterase/lipase At3g26430
Hrh_01764	8.01967	8.746	7.953	17.0913	10.002	17.477	20.207	23.8917	tr|A0A2G9HZM8|A0A2G9HZM8_9LAMI	Uncharacterized protein
Hrh_01765	1.713	2.30167	2.23233	3.29133	2.36567	2.85633	2.525	2.82033	sp|Q8RWK8|COIL_ARATH	Coilin
Hrh_01766	110.101	43.6837	119.73	33.9813	82.4583	36.9647	45.897	47.9683	sp|Q9SS90|RGLG1_ARATH	E3 ubiquitin-protein ligase RGLG1
Hrh_01767	8.57967	6.529	8.572	3.77067	9.30467	3.12333	4.02067	4.23933	sp|A1L4V7|DCYD2_ARATH	D-cysteine desulfhydrase 2, mitochondrial
Hrh_01768	3.72367	2.288	3.352	1.22633	2.26233	1.32867	1.59767	1.853	tr|A0A2G9GWZ2|A0A2G9GWZ2_9LAMI	E3 ubiquitin ligase involved in syntaxin degradation
Hrh_01769	13.7943	14.4287	12.4457	8.179	13.7713	7.02633	9.07733	10.2113	sp|Q5N6V8|ORR26_ORYSJ	Two-component response regulator ORR26
Hrh_01770	3.43	6.38967	3.36533	2.90367	4.42867	2.762	3.017	3.22867	tr|A0A2Z7CH69|A0A2Z7CH69_9LAMI	Uncharacterized protein
Hrh_01771	6.52467	6.418	5.76933	4.50167	5.10433	3.91233	3.486	3.092	sp|Q9CAG3|LOX6_ARATH	Lipoxygenase 6, chloroplastic
Hrh_01772	0.549	2.27533	0.408	1.09167	0.315333	0.957667	1.03867	1.05367	--na--	--na--
Hrh_01773	24.9867	24.0213	23.2567	39.157	23.8563	40.5283	36.858	31.7	sp|Q9LZQ9|DEAH2_ARATH	Probable pre-mRNA-splicing factor ATP-dependent RNA helicase DEAH2
Hrh_01774	7.594	9.19167	8.18367	6.221	7.23833	5.904	6.792	6.66433	sp|A2YGR5|SPL12_ORYSI	Squamosa promoter-binding-like protein 12
Hrh_01775	3.77233	16.481	3.74067	18.7873	4.681	18.205	17.7247	22.6597	tr|A0A1S4CX36|A0A1S4CX36_TOBAC	uncharacterized protein LOC107823553
Hrh_01776	0.382333	1.38067	0.500333	0.229333	0.299	0.262	0.425667	0.281333	sp|Q7Y040|EJ2_SOLLC	MADS-box protein EJ2
Hrh_01777	2.142	1.03433	1.6	1.35533	1.223	1.865	1.173	1.05167	sp|Q9LNG5|PPP7L_ARATH	Serine/threonine-protein phosphatase 7 long form homolog
Hrh_01778	46.5523	47.2533	47.2233	34.972	49.3363	35.9353	34.2133	31.2597	tr|A0A2Z7CHW6|A0A2Z7CHW6_9LAMI	DUF1664 domain-containing protein
Hrh_01779	1.29133	2.092	1.531	2.221	2.87667	2.46633	2.49667	2.167	sp|Q8LJW3|ACR4_ARATH	ACT domain-containing protein ACR4
Hrh_01780	3.62233	2.13867	3.476	0.17	3.54933	0.14	0.0956667	0.124333	tr|A0A2Z7CHF5|A0A2Z7CHF5_9LAMI	Uncharacterized protein
Hrh_01781	29.518	21.42	24.5273	4.33033	19.0197	4.51633	3.617	3.27133	sp|Q9C7E8|COL15_ARATH	Zinc finger protein CONSTANS-LIKE 15
Hrh_01782	0.0326667	0.158	0.046	0.021	0	0.044	0.0623333	0	--na--	--na--
Hrh_01783	1.76733	3.77167	3.517	0.176	2.703	0.407333	0.444333	0.480667	sp|C0SVS4|PHLB_ARATH	Myb family transcription factor PHL11
Hrh_01784	80.7403	78.2527	64.0643	16.387	77.0917	15.1373	11.5067	8.26733	sp|P26302|KPPR_WHEAT	Phosphoribulokinase, chloroplastic
Hrh_01785	12.034	5.11333	8.619	2.42633	6.85	2.731	3.444	3.11767	--na--	--na--
Hrh_01786	0.226667	0.31	0.201333	0.547333	0.117667	0.939333	0.438	0.631	tr|A0A2R6Q3C9|A0A2R6Q3C9_ACTCC	DNA helicase
Hrh_01787	13.1443	17.9567	13.6423	36.0507	13.4343	37.2953	35.841	38.443	sp|Q8GYA6|PS13B_ARATH	26S proteasome non-ATPase regulatory subunit 13 homolog B
Hrh_01788	1.709	0	0.905333	5.062	1.06667	4.458	4.42667	3.16167	sp|Q9C6T2|PPR68_ARATH	Pentatricopeptide repeat-containing protein At1g31920
Hrh_01789	10.007	5.51967	9.09133	1.842	10.5927	1.638	1.99533	1.958	sp|Q9C6T1|PMK_ARATH	Phosphomevalonate kinase, peroxisomal
Hrh_01790	13.2407	12.9313	14.4467	12.7413	12.0203	14.7853	12.8413	16.204	sp|Q94EG9|ZIP11_ARATH	Zinc transporter 11
Hrh_01791	4.18433	3.659	3.87433	10.7867	4.03367	8.535	11.5903	12.768	sp|D1I234|DRE2_VITVI	Anamorsin homolog
Hrh_01792	0	0	0.296667	0	0	0	0.191667	0	sp|O04066|ACBP_RICCO	Acyl-CoA-binding protein
Hrh_01793	12.862	13.0817	14.1547	3.083	16.719	2.79967	3.274	3.19433	tr|A0A2Z7BSV1|A0A2Z7BSV1_9LAMI	YrdC domain-containing protein, mitochondrial
Hrh_01794	1.97933	2.30833	2.23167	0.35	1.34033	0.291667	0.397	0.142	--na--	--na--
Hrh_01795	19.03	21.31	19.9373	15.7077	20.6483	17.3983	16.54	12.9563	sp|Q9C5J3|RRC1_ARATH	Protein RRC1
Hrh_01796	6.358	3.11633	3.21267	1.086	2.23333	1.161	0.944	1.05467	tr|A0A2N9ETJ6|A0A2N9ETJ6_FAGSY	Uncharacterized protein
Hrh_01797	0.237667	0.423667	0.228333	0.591667	0.0456667	1.70033	1.13633	0.519333	--na--	--na--
Hrh_01798	0.615333	5.58967	1.006	6.079	1.05667	4.24433	4.68467	4.68367	tr|A0A540MPU1|A0A540MPU1_MALBA	SWIM-type domain-containing protein
Hrh_01799	2.25767	1.82667	1.865	2.45467	1.52833	2.431	2.176	2.17867	--na--	--na--
Hrh_01800	3.38533	4.44167	2.80867	0.858333	4.11333	1.728	1.75667	0.808333	--na--	--na--
Hrh_01801	38.1447	27.6903	33.3233	26.277	29.3413	26.1233	26.931	16.9643	sp|P12222|TI214_TOBAC	Protein TIC 214
Hrh_01802	3.81267	2.011	4.42467	0.468	2.62933	0.766333	0.411333	0.621667	--na--	--na--
Hrh_01803	4.19033	4.75267	4.28767	1.28267	2.769	1.35833	1.19633	0.976667	--na--	--na--
Hrh_01804	2.24733	1.06433	1.34267	0.107333	0.841333	0.104	0.373667	0.203	tr|A0A2G9HNN0|A0A2G9HNN0_9LAMI	Uncharacterized protein
Hrh_01805	3.90933	6.15567	4.446	15.3707	5.14033	13.7753	14.86	18.1703	sp|Q9SCS3|PGML4_ARATH	Phosphoglycerate mutase-like protein 4
Hrh_01806	12.3223	5.85333	12.76	21.2127	11.3757	23.4587	21.2217	19.345	sp|Q9SCS2|CAMK5_ARATH	CDPK-related kinase 5
Hrh_01807	36.778	32.4333	33.1217	29.0187	36.9087	27.1423	27.4197	23.8023	sp|Q2MI42|TI214_SOLLC	Protein TIC 214
Hrh_01808	486.303	375.031	435.992	372.342	484.59	400.795	373.444	325.571	--na--	--na--
Hrh_01809	615.926	455.475	503.681	777.634	598.357	875.982	788.59	781.144	sp|Q0G9G1|TI214_LIRTU	Protein TIC 214
Hrh_01810	2.69233	5.17	3.05933	6.355	2.22067	7.93	8.03133	8.33433	tr|A0A2Z7ANW3|A0A2Z7ANW3_9LAMI	Brix domain-containing protein
Hrh_01811	1.15633	1.50567	0.904333	0.509333	0.146667	0.691333	0.775667	2.789	--na--	--na--
Hrh_01812	4.415	2.36433	6.18233	0.267	8.58933	0.0473333	0.468	0.130667	tr|A0A2Z7AMR7|A0A2Z7AMR7_9LAMI	Uncharacterized protein
Hrh_01813	7.51367	4.203	6.25767	3.26767	6.46833	3.558	3.19967	3.18333	tr|A0A2Z7CMQ7|A0A2Z7CMQ7_9LAMI	Transmembrane protein 131 (Fragment)
Hrh_01814	0.094	0.077	0.177	0	0.0943333	0.011	0	0.0106667	tr|A0A2Z7CG35|A0A2Z7CG35_9LAMI	Sulfotransferase (Fragment)
Hrh_01815	3.698	4.06333	2.90033	5.13	3.71333	4.882	4.28267	3.35	sp|Q0JP99|Y1341_ORYSJ	B3 domain-containing protein Os01g0234100
Hrh_01816	8.38333	24.4237	9.01067	1.11767	12.5937	0.797	1.74867	1.182	tr|A0A2Z7CB06|A0A2Z7CB06_9LAMI	Uncharacterized protein
Hrh_01817	1.30467	1.77467	6.22467	0.0703333	3.39967	0.147667	0.173667	0.206333	tr|A0A022RWP9|A0A022RWP9_ERYGU	EF-hand domain-containing protein
Hrh_01818	5.56633	23.589	5.04367	16.3387	5.348	15.61	15.7287	19.0263	sp|Q9SVP7|PP307_ARATH	Pentatricopeptide repeat-containing protein At4g13650
Hrh_01819	7.03767	34.1127	6.355	5.91933	6.42533	7.954	8.74633	7.74433	--na--	--na--
Hrh_01820	89.5023	122.309	75.6157	82.3833	93.7237	100.782	89.7843	83.756	sp|Q40412|ABA2_NICPL	Zeaxanthin epoxidase, chloroplastic
Hrh_01821	1.44033	0.434667	1.74267	1.29633	1.902	1.33733	1.247	1.36133	tr|A0A2Z7ARV3|A0A2Z7ARV3_9LAMI	Remorin_C domain-containing protein
Hrh_01822	18.312	24.138	18.9287	51.8757	20.921	52.1917	47.7263	42.248	tr|A0A2Z7AL67|A0A2Z7AL67_9LAMI	RNA-binding protein Musashi1
Hrh_01823	0.506333	0.260333	0.8	1.96967	0.57	1.676	1.84867	1.88	sp|O80888|M3K17_ARATH	Mitogen-activated protein kinase kinase kinase 17
Hrh_01824	12.839	21.009	12.7273	19.0513	15.3007	21.5863	19.7243	20.031	sp|Q93XX5|Y5713_ARATH	PI-PLC X domain-containing protein At5g67130
Hrh_01825	43.5083	38.035	46.2833	44.7313	53.7193	47.4387	53.2553	56.285	sp|Q94JY0|PAB_ARATH	Protein IN CHLOROPLAST ATPASE BIOGENESIS, chloroplastic
Hrh_01826	3.11967	1.82267	2.07567	1.598	2.076	1.374	1.45633	1.25	sp|O23193|CBSX1_ARATH	CBS domain-containing protein CBSX1, chloroplastic
Hrh_01827	2.112	0.153667	1.98133	1.11733	2.605	1.07167	0.655	1.16433	sp|Q9SNE1|ERF11_ARATH	Ethylene-responsive transcription factor ERF011
Hrh_01828	17.768	8.241	16.129	79.012	15.0553	66.5553	61.623	54.3847	sp|Q9FE83|SKIP2_ARATH	F-box protein SKIP2
Hrh_01829	2.65667	1.17533	2.05467	1.63433	1.13467	1.99367	1.22667	0.857667	--na--	--na--
Hrh_01830	12.3973	16.4053	17.6177	10.976	16.5153	9.46833	11.4803	12.2567	--na--	--na--
Hrh_01831	6.81067	5.31667	6.58467	20.8263	7.051	17.7567	19.8507	23.073	sp|Q9SN11|CCD33_ARATH	Cyclin-D3-3
Hrh_01832	5.827	63.9093	15.7947	28.0683	10.421	32.283	27.8313	22.742	sp|O23160|MYB73_ARATH	Transcription factor MYB73
Hrh_01833	0.124667	0.602	0	3.135	0.0476667	0.83	1.29533	1.02733	tr|A0A2Z7AH43|A0A2Z7AH43_9LAMI	Uncharacterized protein
Hrh_01834	0.032	0.0153333	0.00533333	0.0213333	0.011	0.0293333	0	0.007	sp|F4K6F1|GT18_ARATH	Xyloglucan galactosyltransferase XLT2
Hrh_01835	7.81267	2.976	3.51867	1.176	3.352	1.107	1.01367	1.70667	sp|Q0WS06|APD1_ARATH	E3 ubiquitin-protein ligase APD1
Hrh_01836	0.820333	0.303667	0.583667	0.391667	0.702333	0.449333	0.565333	0.378667	--na--	--na--
Hrh_01837	0.298	0.186333	0.115333	0.333	0.167333	0.0523333	0.0976667	0.130333	--na--	--na--
Hrh_01838	257.401	168.591	197.079	354.713	287.766	357.686	409.757	484.732	sp|Q43848|TKTC_SOLTU	Transketolase, chloroplastic
Hrh_01839	18.237	17.8403	18.382	38.9823	21.511	40.4657	42.7113	48.0863	tr|A0A5A7QML2|A0A5A7QML2_STRAF	tRNA 2'-phosphotransferase
Hrh_01840	6.882	8.60633	7.95633	10.4157	8.66033	12.081	12.0303	11.0183	tr|A0A2Z7CGK7|A0A2Z7CGK7_9LAMI	GRAM domain-containing protein 1A
Hrh_01841	7.70233	9.02967	7.461	5.07867	6.814	6.94667	5.93233	4.809	sp|P0C2F6|RNHX1_ARATH	Putative ribonuclease H protein At1g65750
Hrh_01842	41.7353	32.0007	54.639	6.37033	51.793	6.08733	6.65467	5.65967	sp|O80506|FLZ3_ARATH	FCS-Like Zinc finger 3
Hrh_01843	25.4573	22.2227	19.009	9.08467	22.732	7.305	7.56467	7.148	sp|G3FIN9|UGTK5_MANES	Linamarin synthase 2
Hrh_01844	0.557	0.899667	0.546333	0.263667	0.337667	0.247667	0.237667	0.304	tr|A0A2Z7CAX5|A0A2Z7CAX5_9LAMI	Uncharacterized protein
Hrh_01845	5.31467	2.55767	4.973	5.087	4.08367	4.84567	3.91333	3.23533	--na--	--na--
Hrh_01846	2.447	0.89	2.579	2.23333	2.66567	1.61	1.85567	1.721	sp|Q9M219|MTEFH_ARATH	Transcription termination factor MTEF18, mitochondrial
Hrh_01847	6.06567	7.597	7.22233	9.97467	8.167	7.21067	8.914	12.1237	sp|Q9M117|ARC5A_ARATH	Actin-related protein 2/3 complex subunit 5A
Hrh_01848	24.47	29.3537	26.356	35.6873	32.7107	35.56	38.0847	43.2797	sp|O82531|PSB1_PETHY	Proteasome subunit beta type-1
Hrh_01849	0.865333	2.64233	1.58933	0.439333	2.086	0.305333	0.454667	0.473333	sp|Q84W04|CNIH4_ARATH	Protein cornichon homolog 4
Hrh_01850	2.228	5.24633	1.774	4.14033	1.11933	4.292	4.04833	7.12733	sp|Q8S8S2|LPCT2_ARATH	Lysophospholipid acyltransferase LPEAT2
Hrh_01851	1.956	0.842333	1.05967	3.563	0.727333	4.83333	3.063	2.95	sp|Q8W1W9|5MAT1_SALSN	Malonyl-coenzyme:anthocyanin 5-O-glucoside-6'''-O-malonyltransferase
Hrh_01852	5.137	10.0063	4.98	1.29967	4.907	1.12533	1.262	1.114	sp|P93733|PLDB1_ARATH	Phospholipase D beta 1
Hrh_01853	104.543	85.798	91.8713	138.574	120.978	147.087	153.837	167.115	--na--	--na--
Hrh_01854	2.50467	1.80833	2.41033	14.5223	2.007	14.1833	13.2053	14.2443	tr|A0A2G9HFC9|A0A2G9HFC9_9LAMI	Uncharacterized protein
Hrh_01855	0.763333	1.03833	0.879	2.14467	0.806333	2.616	2.49267	2.11467	tr|A0A2I4F4C8|A0A2I4F4C8_JUGRE	uncharacterized protein LOC108995373
Hrh_01856	3.319	7.59	3.02067	14.3687	3.224	12.0007	14.4497	24.3957	sp|Q9LQ73|PX11C_ARATH	Peroxisomal membrane protein 11C
Hrh_01857	0.51	0	0.218	0.225	0.145667	0.117	0.0376667	0.111667	tr|A0A2U1M7S8|A0A2U1M7S8_ARTAN	Transposase_23 domain-containing protein
Hrh_01858	0.463	1.09033	0.35	0.242333	0.855667	0.103	0.098	0.102	--na--	--na--
Hrh_01859	0	0	0	0.0486667	0.0773333	0.049	0	0.145333	--na--	--na--
Hrh_01860	2.816	1.10967	1.408	1.03033	1.46667	0.956667	1.435	0.979667	tr|A0A1U8Q202|A0A1U8Q202_NELNU	uncharacterized protein LOC109114208
Hrh_01861	2.89967	3.10333	2.757	5.81133	2.99167	6.54167	5.90133	5.646	tr|A0A5N6LVE7|A0A5N6LVE7_9ASTR	Uncharacterized protein
Hrh_01862	51.4583	54.7763	52.1113	77.7057	57.877	76.4033	70.2287	61.4997	sp|P45432|CSN1_ARATH	COP9 signalosome complex subunit 1
Hrh_01863	2.002	1.23433	1.89967	0.519667	1.41267	0.404333	0.41	0.445333	sp|Q9M2E8|HDG1_ARATH	Homeobox-leucine zipper protein HDG1
Hrh_01864	11.9743	8.58067	12.875	1.00033	8.71967	1.36433	0.916	1.04133	--na--	--na--
Hrh_01865	39.5803	32.2233	37.0787	57.045	45.698	57.8883	58.594	64.4303	--na--	--na--
Hrh_01866	5.08567	11.8237	5.60567	5.627	6.582	5.86333	7.42933	8.77533	sp|O65268|TASP1_ARATH	Putative threonine aspartase
Hrh_01867	21.3057	19.703	16.3717	8.45767	25.654	8.46833	7.48167	5.72533	sp|O65272|KEA2_ARATH	K(+) efflux antiporter 2, chloroplastic
Hrh_01868	1.53867	1.543	1.664	0.369333	2.02967	0.19	0.594667	0.786	sp|O22558|STY8_ARATH	Serine/threonine-protein kinase STY8
Hrh_01869	0.869333	0.966333	1.16833	0.243333	1.01633	0.209667	0.310667	0.433333	tr|A0A2Z7CNX2|A0A2Z7CNX2_9LAMI	Seven transmembrane domain-containing tyrosine-protein kinase 1-like (Fragment)
Hrh_01870	1.61133	0.722333	1.878	0.011	1.4	0.019	0.0546667	0.026	tr|A0A2G9HZ97|A0A2G9HZ97_9LAMI	Uncharacterized protein
Hrh_01871	4.50367	5.02167	3.49667	7.92233	4.45	10.172	11.048	11.2637	sp|Q0WMJ8|SIPL4_ARATH	Signal peptide peptidase-like 4
Hrh_01872	1.063	1.66833	2.16333	3.32667	1.96367	4.23367	4.033	4.90967	sp|Q0DWA9|SIPL4_ORYSJ	Signal peptide peptidase-like 4
Hrh_01873	5.36733	5.856	5.014	5.875	5.419	6.52767	7.66633	7.15567	sp|Q8LF97|ASK21_ARATH	SKP1-like protein 21
Hrh_01874	2.454	1.73267	1.20567	3.98767	1.261	6.234	4.52367	4.24033	--na--	--na--
Hrh_01875	19.5893	17.908	21.2343	9.96867	19.722	10.884	9.70933	9.582	sp|Q8VZJ9|CRCK2_ARATH	Calmodulin-binding receptor-like cytoplasmic kinase 2
Hrh_01876	10.319	8.243	11.732	3.51067	9.26667	3.424	3.67367	2.48267	sp|Q9SW80|BLH2_ARATH	BEL1-like homeodomain protein 2
Hrh_01877	3.32933	1.91567	2.691	4.121	2.783	4.31167	3.28267	2.647	sp|O64827|SUVR5_ARATH	Histone-lysine N-methyltransferase SUVR5
Hrh_01878	9.70233	11.702	9.891	20.4977	11.1757	18.94	20.0467	20.6903	tr|A0A2Z7ATQ6|A0A2Z7ATQ6_9LAMI	Uncharacterized protein
Hrh_01879	30.4853	30.76	32.4093	36.6757	38.268	37.0827	41.8773	45.1217	tr|A0A2Z7D4E6|A0A2Z7D4E6_9LAMI	Uncharacterized protein
Hrh_01880	4.99067	2.46633	5.28	5.787	4.45867	5.52533	3.10733	2.35667	tr|A0A2Z7CPX3|A0A2Z7CPX3_9LAMI	Uncharacterized protein
Hrh_01881	3.65133	1.053	2.82867	0.464333	1.62933	0.516333	0.490667	0.439333	sp|Q9LTA3|U91C1_ARATH	UDP-glycosyltransferase 91C1
Hrh_01882	1.208	0.539333	1.25333	0.0953333	0.849	0.0913333	0.135	0.120667	--na--	--na--
Hrh_01883	19.645	14.4813	22.9707	2.32133	20.1567	1.505	2.97167	2.264	sp|Q6RYA0|SABP2_TOBAC	Salicylic acid-binding protein 2
Hrh_01884	30.0107	27.4697	33.3723	15.692	41.2947	10.8293	18.0003	19.2693	sp|Q6RYA0|SABP2_TOBAC	Salicylic acid-binding protein 2
Hrh_01885	18.673	12.875	17.1907	15.4253	19.1163	14.4127	17.3793	17.0553	sp|P29162|ASOL_TOBAC	L-ascorbate oxidase homolog
Hrh_01886	0.107333	0.162333	0.246667	0.227333	0.270333	0.219667	0	0.198333	--na--	--na--
Hrh_01887	0	0.103333	0.0736667	0.095	0.156333	0.205	0.099	0.102667	--na--	--na--
Hrh_01888	2.00133	1.594	2.13867	0.895	1.65467	0.430333	0.563667	0.555	tr|A0A2G9HNN0|A0A2G9HNN0_9LAMI	Uncharacterized protein
Hrh_01889	7.31833	12.748	8.15067	24.1897	8.77667	23.144	25.483	29.6327	sp|Q9SCS3|PGML4_ARATH	Phosphoglycerate mutase-like protein 4
Hrh_01890	17.1153	7.457	15.4263	22.385	13.388	24.062	21.3703	20.312	sp|Q9SCS2|CAMK5_ARATH	CDPK-related kinase 5
Hrh_01891	0.122667	0.0866667	0.117333	0.159667	0.126333	0.0833333	0.081	0.241333	sp|Q0ZIW0|TI214_VITVI	Protein TIC 214
Hrh_01892	2.08167	3.42533	2.49767	4.73667	2.23767	6.053	6.604	6.369	tr|A0A2Z7ANW3|A0A2Z7ANW3_9LAMI	Brix domain-containing protein
Hrh_01893	1.26833	0.231333	1.364	0.22	2.38467	0.0556667	0.239333	0.165	tr|A0A2Z7AMR7|A0A2Z7AMR7_9LAMI	Uncharacterized protein
Hrh_01894	5.58367	5.93367	8.38433	0.327333	12.8773	0.235333	0.606	0.283333	tr|A0A2Z7AMR7|A0A2Z7AMR7_9LAMI	Uncharacterized protein
Hrh_01895	19.563	18.4763	19.3827	44.5337	32.9043	45.918	47.6307	53.0083	tr|A0A5B6ZRV1|A0A5B6ZRV1_DAVIN	Putative Peptidase S24/S26A/S26B/S26C family protein isoform 1
Hrh_01896	0.931667	0.554	1.42133	0.409667	1.39733	0.454333	0.439	0.450667	sp|A2XAV5|G1L6_ORYSI	Protein G1-like6
Hrh_01897	22.3407	21.4883	19.894	20.957	20.6727	23.5267	21.821	20.5	sp|Q8LPJ1|CKL6_ARATH	Casein kinase 1-like protein 6
Hrh_01898	31.6663	22.0263	34.0933	56.5817	42.9667	49.0253	57.934	67.8237	sp|Q9T043|RL142_ARATH	60S ribosomal protein L14-2
Hrh_01899	0.244667	0.115	0.0966667	0.214333	0.0503333	0.692667	0.148	0.532	--na--	--na--
Hrh_01900	0.472	0.653	0.497667	3.96267	0.424	3.66033	4.21633	3.73667	tr|A0A2Z7BZY0|A0A2Z7BZY0_9LAMI	Piriformospora indica-insensitive protein 2-like
Hrh_01901	0.742	1.15733	0.915667	0.0513333	0.413333	0.009	0.0256667	0.0503333	tr|A0A2Z7BT77|A0A2Z7BT77_9LAMI	Uncharacterized protein
Hrh_01902	0.293333	0.446667	0.275	0.0426667	0.293667	0.122	0.0403333	0.0486667	--na--	--na--
Hrh_01903	18.698	23.709	18.8237	10.5157	19.037	10.469	11.2897	10.4853	sp|Q9FME2|NTF2_ARATH	Nuclear transport factor 2
Hrh_01904	0.336667	0.429333	1.07467	0.255	0.879	0.279333	0.214	0.234	tr|A0A2Z7CQU2|A0A2Z7CQU2_9LAMI	Protein kinase domain-containing protein
Hrh_01905	0.164	0.115333	0.117667	0	0.0836667	0.166667	0.291667	0.222	sp|Q7GB25|AB5C_ARATH	ABC transporter C family member 5
Hrh_01906	0.280333	0.196	0.0696667	0	0.142	0	0	0	sp|Q7GB25|AB5C_ARATH	ABC transporter C family member 5
Hrh_01907	10.5593	2.40167	9.67433	4.575	9.35367	3.029	4.09867	5.09367	sp|Q8GZM7|PIF1_ARATH	Transcription factor PIF1
Hrh_01908	0.445	0.105333	0.461333	0.411	0.415	0.444333	0.356667	0.365667	--na--	--na--
Hrh_01909	53.627	51.6273	51.7573	95.9793	57.9593	91.9597	74.479	61.5807	sp|Q9SZD4|PRS4A_ARATH	26S proteasome regulatory subunit 4 homolog A
Hrh_01910	14.462	16.3563	12.5893	14.3047	13.4917	17.512	14.535	12.4087	sp|Q9M8Z7|U80A2_ARATH	Sterol 3-beta-glucosyltransferase UGT80A2
Hrh_01911	5.76833	5.03033	5.38933	3.986	5.301	4.02467	3.12967	2.33067	tr|A0A2G9HZ16|A0A2G9HZ16_9LAMI	Tyrosine kinase
Hrh_01912	33.107	26.8077	35.1603	40.8113	30.6533	46.432	48.293	44.7333	tr|A0A2Z7CU39|A0A2Z7CU39_9LAMI	Uncharacterized protein
Hrh_01913	0	0.069	0	0.0636667	0.0996667	0	0	0	sp|Q6Z8C8|CDKF4_ORYSJ	Cyclin-dependent kinase F-4
Hrh_01914	9.47367	4.20533	10.303	2.22433	9.78467	1.97367	2.72967	3.09333	sp|O24035|PANC_LOTJA	Pantoate--beta-alanine ligase
Hrh_01915	62.1157	72.756	54.1133	236.224	101.535	233.24	247.463	269.311	tr|A0A2Z7DDB1|A0A2Z7DDB1_9LAMI	Uncharacterized protein
Hrh_01916	11.6557	10.7757	13.0543	1.226	9.46367	1.04433	0.994	1.19333	sp|Q941C5|CLE44_ARATH	CLAVATA3/ESR (CLE)-related protein 44
Hrh_01917	3.22533	2.39967	2.867	0.745333	1.42533	0.693	0.950333	0.724667	sp|P10978|POLX_TOBAC	Retrovirus-related Pol polyprotein from transposon TNT 1-94
Hrh_01918	10.9617	72.84	35.5507	33.1103	11.7147	31.8267	31.0343	41.4133	sp|Q93VG8|PPDEX_ARATH	DeSI-like protein At4g17486
Hrh_01919	9.28033	62.1027	21.3073	25.5777	7.58767	25.0047	25.2303	27.849	--na--	--na--
Hrh_01920	3.927	7.80433	4.04567	1.27133	4.34333	2.45267	1.48467	2.089	--na--	--na--
Hrh_01921	1.69267	2.365	1.83167	8.35133	1.449	8.47833	8.61467	7.73367	tr|A0A2Z7CER4|A0A2Z7CER4_9LAMI	RING-type domain-containing protein
Hrh_01922	29.2613	21.153	23.8547	57.3197	38.038	58.4253	52.8117	43.789	tr|A0A2Z7CI76|A0A2Z7CI76_9LAMI	Selenoprotein O
Hrh_01923	0.989333	3.39867	2.092	0.0213333	1.04433	0.043	0.021	0.0623333	--na--	--na--
Hrh_01924	13.2923	13.9263	9.20233	5.33667	9.46567	8.76567	9.734	10.51	tr|A0A5C7HK67|A0A5C7HK67_9ROSI	CCHC-type domain-containing protein
Hrh_01925	1.46633	1.62	0.943333	0.413333	0.829333	0.416	0.279	0.538	--na--	--na--
Hrh_01926	14.6017	9.33767	15.25	7.428	14.233	7.304	8.26867	7.656	sp|Q66GR3|BH130_ARATH	Transcription factor bHLH130
Hrh_01927	9.75033	5.07567	9.39067	15.803	8.45767	18.4823	17.6837	18.604	tr|A0A2Z7BR75|A0A2Z7BR75_9LAMI	HemK methyltransferase family member 2
Hrh_01928	6.96433	5.49367	6.767	1.70033	6.42233	2.435	2.103	1.839	--na--	--na--
Hrh_01929	18.7583	27.21	21.293	52.4587	22.3323	53.8617	56.156	60.0813	tr|A0A2Z7C3A4|A0A2Z7C3A4_9LAMI	PRELI/MSF1 domain-containing protein
Hrh_01930	87.931	82.1183	99.4333	47.9653	73.1037	46.158	55.8137	55.1797	sp|A3BDI8|SAP8_ORYSJ	Zinc finger A20 and AN1 domain-containing stress-associated protein 8
Hrh_01931	2.18167	2.084	3.254	0.034	4.13067	0.0563333	0.0816667	0.0323333	sp|Q70E96|AL3F1_ARATH	Aldehyde dehydrogenase family 3 member F1
Hrh_01932	0.231333	0.107	0.561333	0.206333	0.291	0.107667	0.205667	0	--na--	--na--
Hrh_01933	38.666	17.8863	19.0727	5.20133	15.4283	4.78067	4.972	4.56767	--na--	--na--
Hrh_01934	5.82167	5.20567	4.92233	7.63067	6.015	7.19133	8.192	8.33033	sp|Q9LXV3|DIT1_ARATH	Dicarboxylate transporter 1, chloroplastic
Hrh_01935	9.82833	12.307	10.187	6.41667	10.228	5.508	5.96133	5.5	sp|O82802|SIR1_TOBAC	Sulfite reductase 1 [ferredoxin], chloroplastic
Hrh_01936	0.0763333	0.362667	0.0496667	0.204	0.105667	0.0866667	0.186333	0.0766667	tr|A0A5A7Q6C1|A0A5A7Q6C1_STRAF	Uncharacterized protein
Hrh_01937	0.505333	0.608333	0.238	4.34467	0.249	6.91867	4.73133	5.359	tr|A0A2Z7DD28|A0A2Z7DD28_9LAMI	Uncharacterized protein
Hrh_01938	9.44867	6.72	17.599	0.444	13.2423	0.405333	0.732	0.416	--na--	--na--
Hrh_01939	3.07867	14.5077	8.60733	69.039	8.922	71.9077	67.2947	61.5637	sp|Q02973|EM6_ARATH	Em-like protein GEA6
Hrh_01940	10.2197	10.161	10.7867	34.846	11.9483	33.4987	32.913	41.784	sp|F4I9J7|Y14_ARATH	RNA-binding protein Y14
Hrh_01941	13.844	12.078	15.0643	9.88367	11.7593	6.87833	12.2017	13.1807	--na--	--na--
Hrh_01942	5.93367	6.24967	5.75167	10.2147	5.41	8.90933	7.36267	5.72133	sp|Q0D3J9|C3H53_ORYSJ	Zinc finger CCCH domain-containing protein 53
Hrh_01943	1.89633	0.925667	1.84533	2.56133	1.12167	2.359	2.92033	2.558	--na--	--na--
Hrh_01944	1.502	1.13467	2.08933	0.295333	0.984	0.363667	0.798	0.463667	--na--	--na--
Hrh_01945	0.486667	33.9207	1.572	26.8253	0.893	30.0067	30.6387	25.3457	sp|Q9FNK5|FB285_ARATH	F-box protein At5g46170
Hrh_01946	6.03133	5.18133	6.09133	10.9577	6.72633	10.6803	8.96633	8.235	sp|Q947D2|PRAF1_ARATH	PH, RCC1 and FYVE domains-containing protein 1
Hrh_01947	21.0533	27.2177	21.9863	28.3027	25.0497	28.879	30.804	34.6853	sp|O81062|SIP_ARATH	Signal peptide peptidase
Hrh_01948	0.647333	0.087	0.634333	0	0.637333	0	0	0	--na--	--na--
Hrh_01949	1.47333	0.566333	1.963	0.066	1.32067	0.0856667	0.064	0.111333	tr|A0A2Z7CYC0|A0A2Z7CYC0_9LAMI	C2 domain-containing protein
Hrh_01950	2.616	1.61667	3.07267	5.95233	2.749	5.09467	5.10467	3.90033	--na--	--na--
Hrh_01951	36.998	34.008	30.028	48.0263	43.5393	44.5483	52.364	51.801	sp|Q93WI0|STR12_ARATH	Rhodanese-like/PpiC domain-containing protein 12, chloroplastic
Hrh_01952	0.860333	0.454333	0.521333	0.292333	0.307667	0.304667	0.259667	0.196667	--na--	--na--
Hrh_01953	9.96533	5.489	5.937	2.92533	4.97233	2.53	2.65067	1.92433	--na--	--na--
Hrh_01954	104.333	134.979	145.97	341.624	186.045	300.302	387.127	307.169	sp|A3FPF2|DEF_NELNU	Defensin-like protein
Hrh_01955	5.44367	13.6207	6.578	1.485	6.063	0.892	1.18733	1.34033	tr|A0A2Z7BUE9|A0A2Z7BUE9_9LAMI	Methyltransf_21 domain-containing protein
Hrh_01956	4.22767	20.5573	6.57367	2.643	6.25267	2.00433	2.48833	2.613	tr|A0A2Z7BWL4|A0A2Z7BWL4_9LAMI	Cyclic nucleotide-gated cation channel beta-1
Hrh_01957	1.75	2.656	1.948	1.86033	2.063	1.173	1.27267	1.268	sp|Q9ZQR5|TBL13_ARATH	Protein trichome birefringence-like 13
Hrh_01958	3.90933	4.59033	4.01033	1.52533	4.99367	1.77433	1.29233	1.453	sp|Q0WPN7|CGR3_ARATH	Probable pectin methylesterase CGR3
Hrh_01959	19.8277	35.9093	16.234	9.304	27.1853	9.22367	10.2873	7.452	sp|Q9ZQR4|Y2452_ARATH	DUF21 domain-containing protein At2g14520
Hrh_01960	1.69667	13.1943	2.53833	2.462	1.87967	1.91033	2.06867	2.80067	sp|Q9LPS1|HXK3_ARATH	Hexokinase-3
Hrh_01961	5.45967	5.19833	4.74133	5.786	6.224	5.685	5.67933	6.07533	sp|Q94CJ5|RER4_ARATH	Protein RETICULATA-RELATED 4, chloroplastic
Hrh_01962	2.58933	0.721	3.20533	0	2.91467	0	0	0	sp|Q9C8J6|PLA17_ARATH	Phospholipase A1-Igamma3, chloroplastic
Hrh_01963	690.363	731.579	581.894	2.10333	632.326	3.92367	3.409	0.667333	sp|P31336|PST2_GOSHI	Photosystem II 5 kDa protein, chloroplastic
Hrh_01964	9.09567	9.05033	12.4873	23.5853	10.588	21.3847	22.7093	22.4547	sp|Q42438|CDPK8_ARATH	Calcium-dependent protein kinase 8
Hrh_01965	17.3627	31.3113	19.719	16.524	25.9383	14.209	17.962	16.0933	tr|A0A2G9GNP0|A0A2G9GNP0_9LAMI	Uncharacterized protein
Hrh_01966	9.197	4.766	10.6153	6.12733	12.7397	5.957	6.52367	5.868	sp|Q8L9X2|RBCX2_ARATH	Chaperonin-like RbcX protein 2, chloroplastic
Hrh_01967	159.684	300.456	160.943	114.69	243.905	111.585	119.792	104.451	sp|Q56YA5|SGAT_ARATH	Serine--glyoxylate aminotransferase
Hrh_01968	0.184667	0.521	0.541333	0.869333	0.257	0.700333	0.613333	0.639	--na--	--na--
Hrh_01969	4.17033	19.267	4.863	9.829	5.359	8.918	10.1573	8.479	tr|A0A2Z7A948|A0A2Z7A948_9LAMI	Dr1-associated corepressor-like
Hrh_01970	21.981	22.181	24.4033	37.3763	29.0157	34.008	38.861	43.624	sp|Q9M1J1|FIS1A_ARATH	Mitochondrial fission 1 protein A
Hrh_01971	21.9697	23.071	21.8577	14.3473	23.7277	14.2953	12.4977	10.0133	sp|Q940X9|LRP1A_ARATH	La-related protein 1A
Hrh_01972	87.3377	98.0547	100.151	123.857	99.545	110.268	125.357	146.562	sp|P27164|CALM3_PETHY	Calmodulin-related protein
Hrh_01973	13.5713	16.1523	11.9487	20.18	12.8883	23.5323	21.2423	19.8887	tr|A0A022S1G6|A0A022S1G6_ERYGU	Uncharacterized protein
Hrh_01974	4.671	8.48733	5.55767	3.70033	4.93667	3.61	4.17267	3.43867	sp|Q8RWQ4|RGAP7_ARATH	Rho GTPase-activating protein 7
Hrh_01975	1.311	8.30467	1.57567	0.702333	1.302	0.598333	0.854333	0.871	sp|Q8RWQ4|RGAP7_ARATH	Rho GTPase-activating protein 7
Hrh_01976	4.30267	2.80067	4.73533	7.51567	4.321	7.02767	6.568	6.82267	sp|Q9FY51|HPAT3_ARATH	Hydroxyproline O-arabinosyltransferase 3
Hrh_01977	10.917	24.5937	13.3143	24.193	12.3883	21.759	23.7257	28.0927	tr|A0A2Z7CBS1|A0A2Z7CBS1_9LAMI	RING-type domain-containing protein
Hrh_01978	0.202	0.118	0.330667	0.0183333	0.213667	0.00633333	0.0203333	0.0233333	tr|A0A4D9ASV1|A0A4D9ASV1_SALSN	Uncharacterized protein
Hrh_01979	22.0557	22.3137	21.8057	26.87	22.159	28.604	24.0573	20.353	sp|Q8W4P1|CDKC2_ARATH	Cyclin-dependent kinase C-2
Hrh_01980	1.848	1.57567	1.247	0.762	1.06733	0.739667	0.988	0.500333	tr|A0A2Z7CIU8|A0A2Z7CIU8_9LAMI	Uncharacterized protein
Hrh_01981	36.5783	53.4567	25.1457	25.7473	16.365	24.4787	24.8407	17.4523	tr|A0A2I4FSK1|A0A2I4FSK1_JUGRE	uncharacterized protein LOC109001693 isoform X1
Hrh_01982	12.4273	17.433	11.5057	31.6177	16.1193	29.5717	32.6223	35.018	sp|P93236|ABA2_SOLLC	Zeaxanthin epoxidase, chloroplastic
Hrh_01983	1.68267	0.427333	0.953667	0.399	0.699667	0.422333	0.203667	0.623667	--na--	--na--
Hrh_01984	3.125	0.744667	1.863	0.248333	0.837667	0.169333	0.206	0.186	sp|Q9ZVD2|NHL13_ARATH	NDR1/HIN1-like protein 13
Hrh_01985	1.075	0.211333	0.502667	0.094	0.374	0.095	0	0.0916667	XP_011080990.1	serine/threonine-protein phosphatase 7 long form homolog isoform X1 [Sesamum indicum]
Hrh_01986	1.40567	1.992	1.35	0.698333	1.28133	0.716667	0.834	0.541333	tr|A0A2Z7CCL8|A0A2Z7CCL8_9LAMI	Uncharacterized protein
Hrh_01987	0.269667	0.545	0.269333	13.2867	0.140333	13.921	15.319	11.5963	tr|A0A2Z6ZZ45|A0A2Z6ZZ45_9LAMI	Adenosine kinase
Hrh_01988	0.24	0.502667	0.212	0.141667	0.214	0.13	0.131333	0.144333	sp|A5JTQ3|XYL2_MEDSV	Beta-xylosidase/alpha-L-arabinofuranosidase 2
Hrh_01989	0.726667	0.314667	0.778333	11.027	0.442	10.602	10.1023	9.35933	--na--	--na--
Hrh_01990	1.56833	0.714	1.51967	0.621333	1.24567	0.765333	0.619	0.736	--na--	--na--
Hrh_01991	25.5797	27.534	27.374	23.696	33.2973	21.843	27.334	29.6893	sp|O48890|NRPB4_ARATH	DNA-directed RNA polymerase II subunit 4
Hrh_01992	15.0923	15.1577	18.18	0.307	17.253	0.240667	0.321333	0.162	sp|Q9XFB0|YAB2_ARATH	Putative axial regulator YABBY 2
Hrh_01993	1.16233	1.85267	2.947	0.575333	3.37167	0.697667	0.599333	0.45	sp|Q0V865|FAFL_ARATH	Protein FAF-like, chloroplastic
Hrh_01994	10.9143	13.3403	10.577	36.5567	10.2953	38.7387	30.0723	25.7867	sp|Q9SHS7|BSL3_ARATH	Serine/threonine-protein phosphatase BSL3
Hrh_01995	23.1193	19.3823	21.967	52.599	20.9163	55.1257	44.6133	36.0267	sp|Q9SJF1|LSG12_ARATH	GTPase LSG1-2
Hrh_01996	19.6737	93.4913	21.9637	12.09	25.475	12.9393	17.0417	15.2823	sp|Q5PP51|OEP39_ARATH	Outer envelope protein 39, chloroplastic
Hrh_01997	6.17533	1.07367	3.953	0.249	4.83733	0.139	0.413	0.294	sp|Q65XS5|BC10_ORYSJ	Glycosyltransferase BC10
Hrh_01998	61.1907	69.6693	66.238	133.662	55.7653	137.544	114.426	111.201	sp|P43644|DNJH_ATRNU	DnaJ protein homolog ANJ1
[truncated: 42,308 more rows]

## Sheet: DEGs
	log2fold change (if the gene was not differentially expressed in respective pair then the value is ".")								Annotation
Gene	chilling_vs_control_cold	freezing_vs_control_cold	desiccation_vs_control_cold	chilling_freezing_vs_control_cold	desiccation_chilling_vs_control_cold	desiccation_freezing_vs_control_cold	desiccation_chilling_freezing_vs_control_cold	Cluster	Accession	Description
Hrh_22384	3.42503	3.62973	2.93829	3.19827	3.20352	3.0888	3.0466	6	sp|Q39013|NAC2_ARATH	NAC domain-containing protein 2
Hrh_15897	6.79049	4.53759	.	3.82359	1.53531	1.47744	1.53472	7	sp|O64687|TIF5B_ARATH	Protein TIFY 5B
Hrh_09184	3.81059	5.59276	.	5.58792	.	.	.	6	--na--	--na--
Hrh_29456	6.5709	4.52378	2.31744	3.21639	2.66025	2.38467	2.07063	7	sp|Q9LIR6|BAM1_ARATH	Beta-amylase 1, chloroplastic
Hrh_34209	6.04193	4.84909	3.09505	3.83041	2.85032	2.89115	2.68985	7	sp|Q9FIK0|PFKA2_ARATH	ATP-dependent 6-phosphofructokinase 2
Hrh_06369	5.79979	4.09802	7.28485	3.42078	7.54319	7.23621	7.22201	8	sp|O04023|SRC2_ARATH	Protein SRC2 homolog
Hrh_35349	-1.60673	-1.03871	-3.89614	-1.86651	-4.202	-3.98491	-3.80343	4	--na--	--na--
Hrh_21540	5.6165	4.09795	3.79311	3.97966	3.88822	4.05263	4.02515	9	sp|P09444|LEA34_GOSHI	Late embryogenesis abundant protein D-34
Hrh_13019	4.8512	4.44641	3.37987	3.48691	3.52994	3.70884	3.82272	9	sp|O22533|ZAT6_ARATH	Zinc finger protein ZAT6
Hrh_16339	.	-1.81555	2.64538	-3.18033	2.02809	2.37024	3.21477	2	sp|Q8L9T8|AGP41_ARATH	Arabinogalactan protein 41
Hrh_15584	6.67895	3.34097	3.93245	2.46494	4.35263	4.1753	4.02924	7	--na--	--na--
Hrh_28571	3.29887	.	-1.12026	1.75594	-1.1102	-1.15472	-1.25559	7	sp|Q9T076|ENL2_ARATH	Early nodulin-like protein 2
Hrh_01320	-1.80181	-1.81057	-5.66215	-3.1702	-6.17726	-5.26441	-5.63086	4	sp|Q9SUP6|WRK53_ARATH	Probable WRKY transcription factor 53
Hrh_24993	5.32989	2.17974	3.74183	3.1288	4.07149	3.82766	3.37494	9	--na--	--na--
Hrh_16877	3.97242	4.92067	.	4.23878	-2.76377	.	.	6	sp|Q9ZVP5|M3K18_ARATH	Mitogen-activated protein kinase kinase kinase 18
Hrh_27119	4.08519	5.42609	4.62277	4.5629	4.8004	4.51676	4.34805	8	sp|Q9XIJ5|PUB18_ARATH	U-box domain-containing protein 18
Hrh_28807	.	-2.96409	-3.31354	-4.16898	-2.37536	-2.09607	-2.17958	4	--na--	--na--
Hrh_44296	.	-1.31559	-2.43562	-2.24388	-2.43609	-2.14753	-2.68528	4	--na--	--na--
Hrh_14417	5.46942	4.40507	2.19955	3.32968	1.93067	2.07869	2.17229	7	--na--	--na--
Hrh_02336	5.14938	2.53919	5.62132	3.24301	5.79998	5.80946	6.00889	5	sp|O82353|ATL67_ARATH	RING-H2 finger protein ATL67
Hrh_09194	6.09503	5.38016	4.94105	4.29524	5.21116	5.40346	5.32819	9	sp|Q9SSW2|AZF2_ARATH	Zinc finger protein AZF2
Hrh_41552	4.10555	2.09566	2.57628	2.54	3.02258	2.9636	1.28557	9	--na--	--na--
Hrh_02880	4.01141	2.99741	2.1101	2.83955	2.1386	2.08083	1.54979	7	tr|A0A2Z7AZJ4|A0A2Z7AZJ4_9LAMI	Uncharacterized protein
Hrh_23318	3.09014	.	10.3352	3.76812	10.4222	10.5918	10.5116	2	sp|P93735|ELIP1_ARATH	Early light-induced protein 1, chloroplastic
Hrh_41020	4.16344	3.09883	2.04095	2.9318	2.08199	2.13278	1.51121	7	tr|A0A2Z7AZJ4|A0A2Z7AZJ4_9LAMI	Uncharacterized protein
Hrh_37772	.	2.49775	4.13214	3.53374	4.00199	3.94625	3.96281	11	tr|A0A2Z7BPZ7|A0A2Z7BPZ7_9LAMI	Uncharacterized protein
Hrh_20915	.	.	-3.1727	-2.32314	-3.03456	-2.7726	-3.08249	6	--na--	--na--
Hrh_33921	3.48776	2.84538	-1.61038	2.06011	-1.24692	-1.14419	-1.57622	7	sp|Q9LV52|HSFC1_ARATH	Heat stress transcription factor C-1
Hrh_31507	6.20084	4.4132	2.49247	2.74389	2.73854	2.42278	2.14119	7	sp|Q9LIR6|BAM1_ARATH	Beta-amylase 1, chloroplastic
Hrh_39629	6.93356	5.27369	4.37906	4.46317	4.62358	4.95641	4.95261	7	sp|O22533|ZAT6_ARATH	Zinc finger protein ZAT6
Hrh_00921	-2.9437	-1.14618	-6.47596	-1.97586	-6.74534	-5.83289	-6.44241	4	--na--	--na--
Hrh_27839	4.37979	4.09023	4.47937	2.83694	4.4664	4.55593	4.31638	8	sp|C7G304|GOLS2_SOLLC	Galactinol synthase 2
Hrh_10551	5.28424	2.72706	3.90293	1.89462	4.08012	4.08479	4.05251	9	tr|A0A2Z7C6P4|A0A2Z7C6P4_9LAMI	Voltage-dependent T-type calcium channel subunit alpha-1I
Hrh_35515	-2.6949	.	-4.49777	-1.9165	-4.56037	-4.58493	-4.75566	4	--na--	--na--
Hrh_03882	3.64552	1.47925	3.76545	2.74423	4.069	3.92525	3.71404	5	tr|Q84RM3|Q84RM3_9LAMI	Dehydrin-like protein Dh2
Hrh_31348	2.88102	3.30997	4.8015	2.30098	4.73815	4.78457	4.98985	2	tr|A0A2G9HUK1|A0A2G9HUK1_9LAMI	PB1 domain-containing protein
Hrh_00987	-2.80706	-1.75522	-4.97264	-2.51556	-5.31965	-5.84977	-5.31431	4	sp|Q949Q5|PSAO_ARATH	Photosystem I subunit O
Hrh_41624	2.45357	1.33177	3.26373	2.08308	3.46091	3.3869	3.25068	8	--na--	--na--
Hrh_06497	.	2.6574	2.92937	2.57202	3.22188	3.34344	3.339	8	tr|A0A2Z7CG05|A0A2Z7CG05_9LAMI	Uncharacterized protein
Hrh_19555	-3.5838	-7.13085	-7.13685	-7.14715	-7.12255	-7.13499	-5.24078	4	--na--	--na--
Hrh_02154	3.67471	5.3483	.	4.69881	.	.	.	6	tr|A0A151UFZ0|A0A151UFZ0_CAJCA	Retrovirus-related Pol polyprotein LINE-1
Hrh_08053	5.27768	3.74147	-2.0913	2.83787	-2.43857	-2.46193	-2.05872	7	sp|Q9FE06|EXOL2_ARATH	Protein EXORDIUM-like 2
Hrh_31511	2.07776	.	.	2.077	.	.	.	11	sp|O04111|CHSY_PERFR	Chalcone synthase
Hrh_23406	2.38949	3.54598	2.00519	2.58014	2.20697	2.2287	2.29245	6	sp|O80742|PUB19_ARATH	U-box domain-containing protein 19
Hrh_36418	4.12594	3.67239	.	2.98705	.	.	.	10	--na--	--na--
Hrh_16829	.	-1.04781	-1.78018	-2.8309	-2.08132	-1.54901	-1.4377	4	tr|A0A022R0H7|A0A022R0H7_ERYGU	Uncharacterized protein
Hrh_08746	6.32176	4.57421	5.54553	3.15056	5.67192	5.81935	6.0026	5	sp|Q8GX77|FB316_ARATH	F-box protein At1g61340
Hrh_35373	5.72151	2.68704	2.26082	2.26579	2.64214	2.52318	2.40599	7	--na--	--na--
Hrh_30439	4.48343	3.36999	4.06926	2.2574	4.3919	4.49288	4.47759	5	tr|A0A2Z7AW76|A0A2Z7AW76_9LAMI	PB1 domain-containing protein
Hrh_15196	.	.	-4.48858	-2.85255	-5.09939	-5.12287	-4.29281	4	sp|Q9SAH7|WRK40_ARATH	Probable WRKY transcription factor 40
Hrh_02188	5.75382	3.24771	3.15072	2.30484	3.34591	3.18277	3.77772	7	sp|Q9XIW0|CIPK7_ARATH	CBL-interacting serine/threonine-protein kinase 7
Hrh_02569	.	-1.13349	-1.59477	-2.35892	-1.38365	-1.67244	-1.12794	4	--na--	--na--
Hrh_04217	5.53262	3.42562	2.81309	2.64582	2.90944	3.05396	3.08447	7	sp|Q94HW2|POLR1_ARATH	Retrovirus-related Pol polyprotein from transposon RE1
Hrh_02260	9.41032	7.41847	5.43771	6.99025	4.79329	5.14761	5.05038	7	tr|A0A2Z7DEM0|A0A2Z7DEM0_9LAMI	Late embryogenesis abundant protein D-29
Hrh_27291	.	-1.47664	-1.09179	-1.82214	-1.22126	.	.	4	sp|Q9FGS5|NRT31_ARATH	High-affinity nitrate transporter 3.1
Hrh_30446	6.77374	2.75478	.	2.88935	.	.	.	7	sp|P54767|DCE_SOLLC	Glutamate decarboxylase
Hrh_42910	2.3905	.	1.63709	3.11614	1.77091	1.6544	1.68255	7	tr|A0A2G9H744|A0A2G9H744_9LAMI	Uncharacterized protein
Hrh_27573	1.25946	.	-2.68604	1.13588	-2.89191	-2.57934	-3.22723	1	sp|Q9T076|ENL2_ARATH	Early nodulin-like protein 2
Hrh_01273	5.25742	1.95234	3.29963	2.8761	3.53033	3.41677	2.67485	9	--na--	--na--
Hrh_23308	5.80938	3.73881	.	2.71739	1.66376	1.47187	1.39061	7	sp|Q338B0|HFA2C_ORYSJ	Heat stress transcription factor A-2c
Hrh_24317	2.55496	.	1.04825	2.49657	.	.	.	11	sp|O04111|CHSY_PERFR	Chalcone synthase
Hrh_10120	.	.	-2.60626	-1.34971	-1.44243	-1.73649	-1.01194	4	--na--	--na--
Hrh_32482	-2.92927	-2.06177	-3.91135	-2.96851	-4.09331	-3.72418	-3.38638	4	sp|Q9SKD9|WRK46_ARATH	Probable WRKY transcription factor 46
Hrh_15400	2.32786	2.63101	1.19471	2.7024	1.62571	1.73071	.	11	--na--	--na--
Hrh_09846	3.41811	3.33688	.	3.03998	.	.	.	10	sp|O24023|NCED1_SOLLC	9-cis-epoxycarotenoid dioxygenase NCED1, chloroplastic
Hrh_07998	6.96677	4.74295	.	3.20949	.	.	.	7	sp|A0A1P8B554|THLP1_ARATH	Thaumatin-like protein 1
Hrh_37480	2.58799	2.50277	3.08351	1.99784	3.28464	3.22565	3.27877	8	sp|Q7F2L3|NAC48_ORYSJ	NAC domain-containing protein 48
Hrh_07096	.	-1.19916	-4.25926	-1.81449	-2.75692	-3.60922	-2.88306	11	--na--	--na--
Hrh_05907	6.04035	3.54989	8.18906	3.54118	8.46588	8.0942	7.80697	8	tr|A0A2Z7D8E9|A0A2Z7D8E9_9LAMI	Embryogenic cell protein 40
Hrh_41233	.	-7.28732	1.85487	-3.77862	1.80753	1.79903	1.94897	2	tr|A0A2Z7CG05|A0A2Z7CG05_9LAMI	Uncharacterized protein
Hrh_08418	.	-1.46612	.	-3.15246	.	.	.	5	sp|Q84TG3|PUB23_ARATH	E3 ubiquitin-protein ligase PUB23
Hrh_11745	4.05064	2.80265	.	1.66941	.	.	.	7	tr|A0A2Z7AW76|A0A2Z7AW76_9LAMI	PB1 domain-containing protein
Hrh_03583	5.72062	4.2392	4.76013	2.80985	4.83878	5.07454	5.27569	5	tr|A0A2Z7D4M4|A0A2Z7D4M4_9LAMI	Uncharacterized protein
Hrh_24480	3.99006	.	2.32228	2.78237	2.66564	2.61516	2.52234	9	sp|Q75VR1|TPC1A_TOBAC	Two pore calcium channel protein 1A
Hrh_38385	.	1.89646	2.24522	2.06063	2.83126	2.63016	2.38121	2	sp|Q9SS17|RS241_ARATH	40S ribosomal protein S24-1
Hrh_37951	1.63693	.	4.08244	1.81596	4.35698	4.45335	4.39306	2	--na--	--na--
Hrh_26598	7.24725	4.27676	8.93696	3.69737	9.29179	9.27382	9.1817	2	tr|A0A540M297|A0A540M297_MALBA	Uncharacterized protein
Hrh_25445	-3.2836	-1.22134	-2.24403	-1.75766	-2.2154	-2.17029	-2.36038	4	tr|A0A2Z7ASY3|A0A2Z7ASY3_9LAMI	Uncharacterized protein
Hrh_33592	2.34248	2.27739	2.33734	1.84321	2.5576	2.39686	2.42584	8	sp|Q7F2L3|NAC48_ORYSJ	NAC domain-containing protein 48
Hrh_05289	5.28993	2.31236	5.14709	3.09156	5.44301	5.32107	4.90906	5	sp|Q94HW2|POLR1_ARATH	Retrovirus-related Pol polyprotein from transposon RE1
Hrh_20578	4.89156	.	4.31038	2.82751	4.40148	4.46012	4.31635	5	--na--	--na--
Hrh_20542	.	2.45694	2.10887	1.616	2.42478	2.25322	2.1559	8	sp|Q40478|ERF5_TOBAC	Ethylene-responsive transcription factor 5
Hrh_30121	.	.	-2.76638	-1.89068	-2.6802	-2.49237	-2.51296	4	--na--	--na--
Hrh_10545	8.87681	7.22704	11.6171	6.72948	12.1215	11.7864	11.3154	8	sp|Q5SN75|P2C08_ORYSJ	Probable protein phosphatase 2C 8
Hrh_24666	4.52173	3.67187	3.18894	2.67363	3.53212	3.88393	3.63243	9	sp|Q8VWN6|RFS_PEA	Galactinol--sucrose galactosyltransferase
Hrh_25304	4.41658	2.0338	1.97609	1.49974	2.0253	2.03592	1.79104	7	sp|Q6VBB2|HFA2B_ORYSJ	Heat stress transcription factor A-2b
Hrh_09864	.	4.16413	-5.16728	2.90671	-5.15327	-2.51018	.	6	sp|P35694|XTH2_SOYBN	Xyloglucan endotransglucosylase/hydrolase 2
Hrh_17104	4.63787	1.55049	8.84843	3.33845	9.32782	8.91464	9.11781	2	sp|P93735|ELIP1_ARATH	Early light-induced protein 1, chloroplastic
Hrh_42760	2.95889	2.96623	.	2.70993	.	.	.	6	sp|O24023|NCED1_SOLLC	9-cis-epoxycarotenoid dioxygenase NCED1, chloroplastic
Hrh_33030	-1.0548	-1.11973	-2.55441	-1.84607	-2.57976	-2.44928	-2.68766	4	--na--	--na--
Hrh_38930	.	.	.	4.3092	.	.	.	1	sp|P09886|HS21C_PEA	Small heat shock protein, chloroplastic
Hrh_37776	.	1.10471	2.05213	1.35839	1.58409	1.59463	1.87127	8	--na--	--na--
Hrh_24725	3.98605	2.53914	3.95734	3.13328	4.12721	4.31699	4.19229	5	sp|Q0DJV6|CML18_ORYSJ	Probable calcium-binding protein CML18
Hrh_13924	5.56421	2.21599	1.00752	1.93265	1.49945	1.26637	1.10717	7	--na--	--na--
Hrh_10846	.	4.30673	.	4.94278	.	.	.	11	--na--	--na--
Hrh_12019	.	-1.11459	.	-2.42805	.	.	.	9	sp|Q9FN67|Y5133_ARATH	BTB/POZ domain-containing protein At5g41330
Hrh_33034	-1.43645	-1.2599	-3.9056	-2.41006	-4.17498	-5.07954	-4.16956	4	--na--	--na--
Hrh_28213	2.38067	.	3.0624	1.19395	3.27091	3.2089	3.14913	2	--na--	--na--
Hrh_16238	3.37228	5.6673	8.69835	4.32427	8.99273	8.89328	8.80511	2	sp|O82132|DRE2A_ARATH	Dehydration-responsive element-binding protein 2A
Hrh_09873	1.18128	.	.	-1.93787	.	.	.	9	sp|Q94J16|HFA4B_ORYSJ	Heat stress transcription factor A-4b
Hrh_23040	6.25862	4.32662	3.53266	3.96488	3.81664	3.90578	3.93504	7	sp|Q9SSW2|AZF2_ARATH	Zinc finger protein AZF2
Hrh_03273	3.92102	4.63424	6.03684	3.56819	6.29642	6.0842	5.87918	8	sp|O80742|PUB19_ARATH	U-box domain-containing protein 19
Hrh_33427	.	-1.70112	-6.9894	-1.87662	-4.35735	-5.69287	-4.74527	4	--na--	--na--
Hrh_30055	.	.	.	1.13573	.	.	.	1	sp|P54773|PSBS_SOLLC	Photosystem II 22 kDa protein, chloroplastic
Hrh_09372	5.66763	2.41946	6.99445	4.0174	7.02895	6.98111	6.8276	8	sp|P21568|CYPH_SOLLC	Peptidyl-prolyl cis-trans isomerase
Hrh_30352	-1.52867	-1.32296	-3.14445	-2.05619	-2.64581	-2.88659	-3.60323	4	--na--	--na--
Hrh_41212	4.68159	1.71074	5.63367	1.84089	5.65763	5.73218	5.71527	8	sp|Q01417|PM1_SOYBN	18 kDa seed maturation protein
Hrh_17097	4.86275	.	10.1121	5.09828	11.0589	10.5508	10.6563	2	sp|P93735|ELIP1_ARATH	Early light-induced protein 1, chloroplastic
Hrh_37075	2.37211	.	5.02238	2.79197	5.24569	4.98415	4.59078	8	sp|P22242|DRPE_CRAPL	Desiccation-related protein PCC13-62
Hrh_08752	-1.15499	.	-5.50509	-1.39165	-5.58073	-5.60517	-5.199	10	sp|Q9SXB8|Y1133_ARATH	G-type lectin S-receptor-like serine/threonine-protein kinase At1g11330
Hrh_25332	-1.15651	-1.62276	-2.67724	-2.69733	-2.39478	-2.98247	-2.17305	4	--na--	--na--
Hrh_21011	.	-1.10227	-4.47119	-1.45917	-4.20168	-4.13418	-4.2619	4	--na--	--na--
Hrh_19112	2.64399	.	.	1.93205	.	.	.	7	tr|A0A2Z7AQM7|A0A2Z7AQM7_9LAMI	Uncharacterized protein
Hrh_41891	.	.	2.0204	2.26745	2.30845	2.22366	2.10011	5	sp|Q75VR0|TPC1B_TOBAC	Two pore calcium channel protein 1B
Hrh_34190	5.44908	3.7853	1.76181	2.25318	2.0257	1.6866	1.5749	7	sp|Q8GWQ2|AHL20_ARATH	AT-hook motif nuclear-localized protein 20
Hrh_37109	5.56109	3.6708	1.99358	2.22864	2.45714	2.11493	2.22379	7	sp|Q8GWQ2|AHL20_ARATH	AT-hook motif nuclear-localized protein 20
Hrh_39628	8.34902	7.66507	6.46486	6.65544	6.52162	6.81112	6.85995	7	sp|Q9SSW2|AZF2_ARATH	Zinc finger protein AZF2
Hrh_26062	3.18265	3.32956	7.24722	2.23291	7.43741	7.57272	7.61897	2	sp|C7G304|GOLS2_SOLLC	Galactinol synthase 2
Hrh_23190	1.98523	.	.	1.96573	.	.	-1.01359	11	sp|O04111|CHSY_PERFR	Chalcone synthase
Hrh_34277	1.00654	.	2.0405	2.24535	2.34901	2.20857	2.10163	5	sp|Q75VR1|TPC1A_TOBAC	Two pore calcium channel protein 1A
Hrh_16967	5.9662	2.49432	1.6256	2.10334	1.53236	1.6071	1.58801	7	tr|A0A2N9FZJ3|A0A2N9FZJ3_FAGSY	Uncharacterized protein
Hrh_32964	1.28273	.	-2.19949	1.09658	-2.13187	-2.18551	-2.71211	10	sp|P25818|TIP11_ARATH	Aquaporin TIP1-1
Hrh_29006	4.72537	.	9.5669	3.84708	9.87878	9.90997	9.76137	2	sp|P93735|ELIP1_ARATH	Early light-induced protein 1, chloroplastic
Hrh_27429	4.39454	1.65896	1.21355	1.53431	1.30623	1.36292	1.39206	7	--na--	--na--
Hrh_02700	-1.6253	-1.10201	.	-2.12321	-1.3254	.	.	2	tr|A0A2G9H260|A0A2G9H260_9LAMI	Uncharacterized protein
Hrh_23695	2.83249	.	2.89265	2.77389	2.93402	2.72722	2.03629	9	sp|Q9FZ42-2|ADRC1_ARATH	Isoform 2 of NADPH-dependent aldehyde reductase 1, chloroplastic
Hrh_17100	7.44222	3.66604	10.934	7.31124	11.8711	11.3901	11.4951	2	sp|P93735|ELIP1_ARATH	Early light-induced protein 1, chloroplastic
Hrh_09887	3.54201	3.28073	2.90242	3.10331	3.017	3.29565	3.59453	5	sp|O82275|TAX1_ARATH	Signaling peptide TAXIMIN 1
Hrh_12037	-2.14515	-1.71715	-2.95718	-2.2358	-3.01978	-2.95389	-3.21673	4	sp|Q9SUP6|WRK53_ARATH	Probable WRKY transcription factor 53
Hrh_04225	-2.49442	.	-4.58355	-1.80916	-4.93058	-4.95415	-4.92524	4	--na--	--na--
Hrh_12721	3.16799	.	2.16742	1.72038	2.35077	2.05478	1.26065	9	--na--	--na--
Hrh_26571	3.80095	.	4.91257	2.594	5.12701	5.0905	5.23462	2	tr|A0A022QNI6|A0A022QNI6_ERYGU	VOC domain-containing protein
Hrh_15410	.	3.94645	.	3.70889	.	.	.	6	--na--	--na--
Hrh_17105	5.06834	1.82395	9.45476	3.59279	9.87434	9.41055	9.59249	2	sp|P93735|ELIP1_ARATH	Early light-induced protein 1, chloroplastic
Hrh_22716	.	.	-1.34122	-1.98867	-1.69836	-1.02801	.	4	sp|Q93WF6|SAG21_ARATH	Protein SENESCENCE-ASSOCIATED GENE 21, mitochondrial
Hrh_32363	4.20526	1.78173	4.08089	2.65503	4.0547	4.22696	4.05346	5	tr|A0A2Z7DEM0|A0A2Z7DEM0_9LAMI	Late embryogenesis abundant protein D-29
Hrh_11901	4.78136	1.42493	3.03996	2.39714	3.30871	3.20025	3.25698	9	--na--	--na--
Hrh_05709	5.03364	.	4.34209	2.72013	4.42369	4.62943	4.45917	5	sp|Q5KTS5|GRDH_DAUCA	Glucose and ribitol dehydrogenase
Hrh_10444	4.31256	1.69394	2.68554	1.58826	2.77595	2.55625	2.15738	9	sp|O82245|TSPO_ARATH	Translocator protein homolog
Hrh_28898	2.83354	.	3.20715	3.80449	3.44742	3.15228	2.99071	9	tr|A0A2G9H744|A0A2G9H744_9LAMI	Uncharacterized protein
Hrh_20756	-1.76607	.	-7.73668	-2.07656	-7.72234	-7.73481	-7.71953	3	sp|Q8W245|ZIP10_ARATH	Probable zinc transporter 10
Hrh_35885	.	.	-4.68822	-2.58252	-7.32761	-5.47224	-4.65664	4	sp|Q9SUP6|WRK53_ARATH	Probable WRKY transcription factor 53
Hrh_00534	.	-1.18741	-2.63762	-1.7668	-3.13493	-3.15948	-3.12937	4	--na--	--na--
Hrh_17099	4.85698	2.32973	9.17193	3.3829	9.86077	9.333	9.62411	2	sp|P93735|ELIP1_ARATH	Early light-induced protein 1, chloroplastic
Hrh_41211	4.26758	1.85707	3.15017	1.48993	3.35453	3.39398	3.44993	9	--na--	--na--
Hrh_34132	-1.79553	.	-3.81027	-1.67085	-3.64933	-3.80675	-3.92277	4	--na--	--na--
Hrh_04763	4.54021	3.59887	1.52448	2.62136	1.79447	1.89795	2.08241	7	sp|O82275|TAX1_ARATH	Signaling peptide TAXIMIN 1
Hrh_36325	-3.48381	-1.653	-5.92372	-1.9884	-5.11009	-5.13307	-5.89409	4	--na--	--na--
Hrh_33874	.	-1.1029	-2.68087	-1.79297	-2.65246	-2.28817	-2.80405	4	--na--	--na--
Hrh_34379	.	.	3.09389	-2.35724	2.82819	2.8841	3.46875	2	tr|A0A2Z7DA77|A0A2Z7DA77_9LAMI	Uncharacterized protein
Hrh_16359	-1.3395	.	-1.24163	-1.91645	-1.4144	-1.67274	-1.32491	4	sp|P14133|ASO_CUCSA	L-ascorbate oxidase
Hrh_35945	3.8887	.	2.64897	2.59984	2.64309	2.6048	2.08516	9	sp|O24301|SUS2_PEA	Sucrose synthase 2
Hrh_17342	2.36603	.	-1.55581	1.45846	-1.68907	-1.29113	-1.34581	7	sp|Q9XIM7|CRPM1_ARATH	Cold-regulated 413 plasma membrane protein 1
Hrh_10932	-1.19205	.	-1.68151	-1.12206	-1.77168	-1.42051	-1.21364	4	--na--	--na--
Hrh_26450	2.96007	2.56892	.	1.85909	.	.	.	7	sp|Q67YS6|ALIS2_ARATH	Putative ALA-interacting subunit 2
Hrh_22807	-1.14424	.	-5.18526	-2.99445	-2.73661	-3.21709	-7.03464	4	--na--	--na--
Hrh_21621	.	.	-2.38051	-1.75225	-2.59482	-2.30423	-2.68015	4	tr|A0A2Z7BN76|A0A2Z7BN76_9LAMI	CCHC-type domain-containing protein (Fragment)
Hrh_33258	1.92321	.	.	1.97621	.	.	.	7	tr|A0A2G9GUV1|A0A2G9GUV1_9LAMI	Acid phosphatase
Hrh_35313	1.48652	.	.	1.11982	.	.	.	10	sp|Q84TH6|DIR23_ARATH	Dirigent protein 23
Hrh_10456	.	.	-1.69429	-1.52375	-1.75626	-1.42446	-1.63123	4	--na--	--na--
Hrh_36236	-2.19179	-1.07041	-4.73148	-1.78666	-4.32993	-4.35381	-4.69907	4	--na--	--na--
Hrh_44286	-2.38664	.	-4.99894	-1.71457	-5.47897	-4.99543	-4.96651	4	--na--	--na--
Hrh_04257	.	.	.	1.51728	-1.36429	-1.0721	-1.35815	11	sp|Q40287|UFOG5_MANES	Anthocyanidin 3-O-glucosyltransferase 5
Hrh_25331	-1.1097	-1.37229	-2.90928	-1.71483	-2.985	-2.7177	-2.77835	4	--na--	--na--
Hrh_24463	.	3.71722	-5.77464	2.21412	-5.7605	-1.94	-3.87877	6	sp|O82161|PHI1_TOBAC	Protein PHOSPHATE-INDUCED 1
Hrh_23749	.	-1.4947	.	-1.8634	.	.	.	8	sp|Q5NUF4|HIDM_GLYEC	2-hydroxyisoflavanone dehydratase
Hrh_04633	4.45411	1.7446	3.63071	2.10542	3.62772	3.65391	3.28418	9	tr|A0A2I4E044|A0A2I4E044_JUGRE	uncharacterized protein LOC108985068
Hrh_02438	4.45971	2.46354	4.15229	1.9334	4.41804	4.10856	3.5857	5	sp|Q65XK7|P2C51_ORYSJ	Protein phosphatase 2C 51
Hrh_04586	-2.69175	-1.66027	.	-2.03958	.	.	.	2	sp|O64825|LYK4_ARATH	LysM domain receptor-like kinase 4
Hrh_34637	1.12081	-1.57267	3.4919	-2.96493	3.58204	3.60152	3.34769	8	sp|Q9AT54|SCGT_TOBAC	Scopoletin glucosyltransferase
Hrh_21412	4.57473	1.47836	1.08476	1.50621	1.21156	1.46754	1.34419	7	sp|Q9ZNQ7|RCI2A_ARATH	Hydrophobic protein RCI2A
Hrh_34155	.	1.64386	1.5186	1.23285	1.43344	1.86449	1.72266	11	--na--	--na--
Hrh_32824	-1.09485	-1.15613	-2.66003	-2.40124	-2.35296	-2.81907	-2.97267	4	--na--	--na--
Hrh_24154	3.8183	.	2.06817	1.80646	2.39973	2.16971	1.92562	9	sp|Q04980|LTI65_ARATH	Low-temperature-induced 65 kDa protein
Hrh_21564	.	.	.	1.21331	.	.	.	11	sp|P24076|BGIA_MOMCH	Glu S.griseus protease inhibitor
Hrh_37186	-1.1387	-2.03029	.	-2.2633	.	.	.	5	tr|A0A2Z7B199|A0A2Z7B199_9LAMI	Uroporphyrinogen-III C-methyltransferase-like
Hrh_02924	-1.95551	-1.68084	-1.02924	-1.6072	-1.17219	-1.09659	.	4	tr|A0A2Z7DJE3|A0A2Z7DJE3_9LAMI	Uncharacterized protein
Hrh_38774	.	.	-2.80808	-1.73684	-2.77985	-2.49132	-3.17488	4	--na--	--na--
Hrh_33629	.	-1.37471	-3.17431	-1.75838	-3.70268	-2.28071	-2.99443	4	--na--	--na--
Hrh_42701	2.42318	2.70027	2.92257	1.77359	3.14818	3.21224	2.81413	8	sp|Q9ZT50|RHA2A_ARATH	E3 ubiquitin-protein ligase RHA2A
Hrh_27498	1.28592	.	1.41594	1.37342	1.65108	1.29861	.	5	sp|Q8W4D6|HC173_ARATH	Protein HIGH CHLOROPHYLL FLUORESCENCE PHENOTYPE 173, chloroplastic
Hrh_31924	4.8634	1.95687	2.91765	1.9241	3.24335	3.13891	2.97602	9	sp|O82199|C3H20_ARATH	Zinc finger CCCH domain-containing protein 20
Hrh_19024	-1.49801	-1.08183	-1.22183	-1.98276	-1.38361	-1.46048	-1.14383	4	--na--	--na--
Hrh_02783	1.27833	.	2.39353	2.10584	2.18502	2.69613	2.4076	5	--na--	--na--
Hrh_41623	3.04086	1.4293	3.47656	2.08223	3.67225	3.58917	3.36076	5	tr|Q84RM3|Q84RM3_9LAMI	Dehydrin-like protein Dh2
Hrh_01173	-2.66529	-1.86827	.	-2.30424	-1.1641	.	.	2	--na--	--na--
Hrh_26932	4.91253	2.31735	-3.19156	1.57959	-3.47238	-3.33409	-3.65034	7	--na--	--na--
Hrh_24444	.	-1.07657	-2.72101	-1.76351	-2.58066	-2.83889	-2.68721	4	--na--	--na--
Hrh_36026	.	-1.03204	-2.90928	-1.67237	-2.88097	-2.55153	-2.87539	4	--na--	--na--
Hrh_36128	-1.97837	.	-2.24179	-2.11707	-1.34832	-1.71807	-1.38923	11	--na--	--na--
Hrh_29857	5.21833	2.32985	3.87861	1.75435	4.08309	4.08564	3.80687	9	sp|Q9SZN7|HIP26_ARATH	Heavy metal-associated isoprenylated plant protein 26
Hrh_31817	-2.31486	-1.04101	-4.52094	-1.87929	-4.49387	-4.51743	-4.99578	4	--na--	--na--
Hrh_17098	4.80715	2.31854	9.51106	3.44493	10.2028	9.70124	9.95838	2	sp|P93735|ELIP1_ARATH	Early light-induced protein 1, chloroplastic
Hrh_43574	3.11452	1.11166	2.80738	1.32771	2.80891	2.91459	2.95992	5	sp|Q06445|CYTI_VIGUN	Cysteine proteinase inhibitor
Hrh_21220	1.60173	.	3.81605	2.2445	4.04552	3.89388	3.32274	8	sp|P34105|MAOX_POPTR	NADP-dependent malic enzyme
Hrh_23552	.	.	.	-1.3527	-1.20252	-1.07026	.	4	sp|Q9SKB2|SBIR1_ARATH	Leucine-rich repeat receptor-like serine/threonine/tyrosine-protein kinase SOBIR1
Hrh_05854	3.41508	.	2.73649	1.73712	2.62457	2.4918	2.09908	9	sp|Q9LMU1|EGY3_ARATH	Probable zinc metallopeptidase EGY3, chloroplastic
Hrh_11894	.	.	1.29841	1.12738	1.3331	1.45491	1.54821	2	tr|A0A2Z7DF90|A0A2Z7DF90_9LAMI	Late embryogenesis abundant protein 76-like
Hrh_33966	8.33733	7.12086	10.7855	6.16898	11.3875	11.0924	10.7555	8	sp|Q5SN75|P2C08_ORYSJ	Probable protein phosphatase 2C 8
Hrh_24992	4.67052	2.60144	5.28039	1.72152	5.46351	5.32527	5.30819	8	--na--	--na--
Hrh_33198	.	-1.1344	-2.7612	-1.61952	-2.59118	-3.00007	-2.45623	4	--na--	--na--
Hrh_29781	-1.68251	.	-4.90723	-1.52267	-4.87977	-4.9037	-5.24891	4	--na--	--na--
Hrh_33692	-1.11348	.	-2.1549	-1.59922	-2.44181	-1.89264	-2.52714	4	--na--	--na--
Hrh_13003	4.26016	1.04304	4.28412	1.66575	4.33333	4.47908	4.55387	5	sp|Q0DKW8|LTI6B_ORYSJ	Hydrophobic protein LTI6B
Hrh_17669	3.18044	.	3.58584	2.26252	3.66747	3.70103	3.28228	5	tr|A0A2Z7B6R3|A0A2Z7B6R3_9LAMI	Uncharacterized protein
Hrh_24899	.	.	.	-1.39865	.	.	1.32736	2	sp|Q03662|GSTX1_TOBAC	Probable glutathione S-transferase
Hrh_20465	.	-1.05141	-2.44782	-1.61585	-2.12053	-2.07985	-2.33312	4	--na--	--na--
Hrh_35093	.	.	4.51486	2.20321	4.65944	4.42512	4.02449	8	sp|P22242|DRPE_CRAPL	Desiccation-related protein PCC13-62
Hrh_37198	-2.28042	.	-8.25104	-1.72202	-8.23668	-8.24917	-8.23387	11	sp|P27057|GAST1_SOLLC	Protein GAST1
Hrh_02765	1.85122	.	1.70663	1.21933	1.77123	1.53651	1.28443	5	sp|Q5Z974|FTSH1_ORYSJ	ATP-dependent zinc metalloprotease FTSH 1, chloroplastic
Hrh_33004	.	.	-2.24769	-1.51777	-2.01549	-2.13857	-2.21359	4	--na--	--na--
Hrh_04338	.	-3.48236	-6.14706	-6.15729	-6.13286	-6.14521	-6.13008	4	sp|Q9CA30|LBD42_ARATH	LOB domain-containing protein 42
Hrh_06743	-2.50083	.	-6.3508	-4.50191	-3.6708	-2.51615	-6.33378	4	tr|A0A2I4HW82|A0A2I4HW82_JUGRE	ATP-dependent DNA helicase
Hrh_07824	.	.	-3.64666	-1.39595	-3.61826	-3.54555	-3.951	10	sp|Q9SV15-2|WRK11_ARATH	Isoform 2 of Probable WRKY transcription factor 11
Hrh_41536	-2.87523	-1.934	-4.85874	-3.21048	-4.83406	-4.06809	-3.53274	4	tr|A0A2Z7AKJ0|A0A2Z7AKJ0_9LAMI	WRKY domain-containing protein
Hrh_40098	.	-1.92305	-3.00356	-2.46739	-2.97578	-2.60642	-2.76003	4	sp|Q9SV15-2|WRK11_ARATH	Isoform 2 of Probable WRKY transcription factor 11
Hrh_17103	5.43847	.	11.299	3.67726	11.9468	11.5484	11.6565	2	sp|P93735|ELIP1_ARATH	Early light-induced protein 1, chloroplastic
Hrh_16106	.	3.16247	-4.08774	1.99546	-3.78101	-2.2942	-3.00914	6	sp|Q38911|XTH15_ARATH	Xyloglucan endotransglucosylase/hydrolase protein 15
Hrh_06620	.	.	1.84261	1.25187	1.85181	1.93756	2.03914	2	sp|Q9SAJ4|PGKY3_ARATH	Phosphoglycerate kinase 3, cytosolic
Hrh_38218	1.65739	.	1.62643	1.05314	1.73233	1.38168	1.14724	5	sp|O82150|FTSH_TOBAC	ATP-dependent zinc metalloprotease FTSH, chloroplastic
Hrh_33170	2.46278	.	5.35808	2.12077	5.21483	5.23053	4.96216	8	tr|A0A2G9GBW1|A0A2G9GBW1_9LAMI	Uncharacterized protein
Hrh_34706	.	-1.2161	-2.95798	-1.57574	-2.92971	-2.41977	-2.63214	4	--na--	--na--
Hrh_37125	.	-1.05742	-4.25482	-1.18751	-4.73536	-4.32451	-4.33287	10	--na--	--na--
Hrh_29479	-2.60784	-1.52947	-7.77313	-2.04051	-7.75895	-7.7714	-7.75514	3	sp|O22874|EXPA8_ARATH	Expansin-A8
Hrh_02879	.	2.33888	.	2.90352	.	.	.	11	--na--	--na--
Hrh_30672	1.43364	.	.	1.29547	1.01807	1.0189	.	9	--na--	--na--
Hrh_08452	.	2.05745	2.68984	1.28679	3.02999	2.77112	2.6505	8	sp|Q40478|ERF5_TOBAC	Ethylene-responsive transcription factor 5
Hrh_33276	3.17567	.	3.42236	1.7372	3.4407	3.56503	3.48534	5	sp|Q6L4D2|PM19L_ORYSJ	Membrane protein PM19L
Hrh_15604	3.39486	2.06721	2.39025	1.36676	2.49802	2.49659	2.45028	9	sp|Q9FYB5|DNJ11_ARATH	Chaperone protein dnaJ 11, chloroplastic
Hrh_14890	.	.	-2.92891	-1.96878	-3.26634	-2.38826	-1.91576	4	sp|Q93WF6|SAG21_ARATH	Protein SENESCENCE-ASSOCIATED GENE 21, mitochondrial
Hrh_33911	2.79852	.	2.02933	1.85855	2.08723	2.34869	2.3113	9	tr|A0A2Z7BEU7|A0A2Z7BEU7_9LAMI	Serine/threonine-protein kinase TIO
Hrh_00660	-3.65017	.	-5.63372	-1.91651	-7.48588	-5.63051	-7.48307	4	--na--	--na--
Hrh_29965	.	.	-2.92177	-1.55499	-2.58036	-2.70202	-2.6718	4	--na--	--na--
Hrh_18076	4.02872	1.31356	2.38841	1.82266	2.41862	2.49374	2.3995	9	--na--	--na--
Hrh_07575	1.96607	.	.	1.27215	1.03986	.	.	7	--na--	--na--
Hrh_17277	.	4.59189	.	4.38059	2.775	3.26645	3.49357	6	--na--	--na--
Hrh_41538	.	.	.	1.21904	.	.	.	7	sp|Q9M158|STR4_ARATH	Rhodanese-like domain-containing protein 4, chloroplastic
Hrh_36528	.	1.24702	.	1.51614	.	.	.	11	sp|P24076|BGIA_MOMCH	Glu S.griseus protease inhibitor
Hrh_35309	5.98844	2.13698	6.17166	2.56472	6.4471	6.5377	6.4092	5	tr|A0A2Z7CLQ4|A0A2Z7CLQ4_9LAMI	Uncharacterized protein
Hrh_02439	.	-1.75038	.	-2.34961	.	.	.	5	tr|A0A2Z7BPD3|A0A2Z7BPD3_9LAMI	Putative receptor-like protein kinase
Hrh_01594	-6.08155	-6.08534	-6.09129	-6.10151	-6.0771	-6.08944	-6.07432	4	tr|A0A2G9I1R4|A0A2G9I1R4_9LAMI	Uncharacterized protein
Hrh_07945	4.22235	.	2.81434	2.05181	2.70499	2.58386	1.77189	9	sp|Q9ZUA5|VIT1_ARATH	Vacuolar iron transporter 1
Hrh_27878	.	.	.	-1.58565	.	.	.	4	--na--	--na--
Hrh_21977	-1.39256	-1.00272	-1.36211	-1.77506	-1.33364	-1.13167	.	4	--na--	--na--
Hrh_33475	6.19876	2.3316	4.68384	2.67182	4.85425	4.80213	4.62424	9	sp|Q9SYG9|CCX4_ARATH	Cation/calcium exchanger 4
Hrh_37766	.	-1.17162	-3.69547	-1.61394	-3.27394	-4.23476	-4.20547	4	--na--	--na--
Hrh_07747	.	.	.	1.17386	.	.	.	1	tr|A0A2Z7D4W8|A0A2Z7D4W8_9LAMI	Uncharacterized protein
Hrh_40939	-2.63153	.	-3.48594	-1.83034	-3.24788	-2.77993	-2.61711	4	sp|Q9SZ42|FAD4_ARATH	Fatty acid desaturase 4, chloroplastic
Hrh_27237	-2.64678	-1.79993	-3.22923	-1.65062	-3.03847	-2.784	-3.03293	4	--na--	--na--
Hrh_07386	.	.	-7.46711	-1.43754	-7.44064	-7.46369	-10.1038	10	sp|Q9XF89|CB5_ARATH	Chlorophyll a-b binding protein CP26, chloroplastic
Hrh_31318	-2.08092	.	-1.51143	-3.31775	.	.	.	2	sp|Q9LMU2|KTI5_ARATH	Kunitz trypsin inhibitor 5
Hrh_09629	2.95734	.	.	1.7916	.	.	.	7	sp|Q9SK27|ENL1_ARATH	Early nodulin-like protein 1
Hrh_27170	.	.	1.1417	1.23378	1.09255	1.21014	1.02884	5	sp|O23181|PLP3_ARATH	Patatin-like protein 3
Hrh_36046	1.37616	.	-5.70203	2.02766	-5.6879	-5.70019	-5.68514	7	sp|Q9FK05|PME61_ARATH	Probable pectinesterase/pectinesterase inhibitor 61
Hrh_32484	.	.	.	1.1633	.	.	.	7	sp|Q9M158|STR4_ARATH	Rhodanese-like domain-containing protein 4, chloroplastic
Hrh_28694	-2.58973	.	-2.86333	-1.77515	-2.70242	-2.49338	-2.69687	3	tr|A0A2Z7DFY9|A0A2Z7DFY9_9LAMI	Uncharacterized protein
Hrh_06830	4.72235	1.2724	6.20842	2.07098	6.36556	6.31182	6.40904	2	--na--	--na--
Hrh_33890	.	6.55473	4.6333	6.00156	5.04762	4.91398	5.26654	6	--na--	--na--
Hrh_20680	2.78239	.	1.2779	1.3595	1.63709	1.55897	1.51009	9	sp|A0A3Q7HH64|JA2L_SOLLC	NAC domain-containing protein JA2L
Hrh_31838	4.45721	.	2.50222	1.6978	2.84287	2.78572	2.36476	9	sp|Q04980|LTI65_ARATH	Low-temperature-induced 65 kDa protein
Hrh_02728	3.79405	.	1.24086	2.03079	1.16601	1.42333	1.20271	7	sp|P25141|ADH1_PETHY	Alcohol dehydrogenase 1
Hrh_29755	.	3.28978	.	3.68465	.	.	.	11	--na--	--na--
Hrh_08775	6.74068	4.75127	.	3.68465	.	.	.	7	sp|Q6E2Z6|REHY_MEDTR	1-Cys peroxiredoxin
Hrh_38687	5.24468	1.66161	5.61905	2.07384	5.88655	5.78641	5.74093	5	sp|Q9LZX1|LOR15_ARATH	Protein LURP-one-related 15
Hrh_39844	3.07527	.	5.7267	3.18539	5.74258	6.11443	5.99405	8	tr|A0A2G9H7S7|A0A2G9H7S7_9LAMI	Uncharacterized protein
Hrh_36277	.	-1.00273	-2.60908	-1.65157	-2.83519	-2.60542	-2.82964	4	--na--	--na--
Hrh_42744	.	2.39003	-1.14766	1.55281	-1.43586	.	.	6	sp|O22533|ZAT6_ARATH	Zinc finger protein ZAT6
Hrh_16842	4.36589	2.03355	1.71703	1.30485	1.98198	2.0511	2.01742	7	sp|Q39580|DYL1_CHLRE	Dynein 8 kDa light chain, flagellar outer arm
Hrh_24655	-1.97014	-1.05606	-1.91779	-1.19072	-1.98056	-1.64468	-1.51369	4	--na--	--na--
Hrh_15986	.	-1.22792	-1.58698	-2.17741	-1.81581	-1.50698	-1.40398	4	--na--	--na--
Hrh_31892	.	-1.2944	-2.06801	-1.9912	-2.03975	-1.96733	-1.93713	4	--na--	--na--
Hrh_25696	.	.	-1.37136	-2.29232	-2.24416	.	.	7	--na--	--na--
Hrh_20700	3.67315	1.35177	2.27524	1.53854	2.52559	2.39755	2.28078	9	sp|Q9T076|ENL2_ARATH	Early nodulin-like protein 2
Hrh_42670	.	-1.60331	-3.13049	-2.69457	-2.85705	-2.6707	-2.29433	4	--na--	--na--
Hrh_31164	.	.	-2.50335	-1.43815	-2.40896	-2.31027	-2.34026	4	--na--	--na--
Hrh_18028	.	.	-2.51626	-1.61285	-2.28694	-2.13519	-2.10492	4	--na--	--na--
Hrh_13682	.	-1.68692	-2.32363	-3.09613	-3.04926	-2.53016	-2.50055	4	tr|A0A2Z7BS48|A0A2Z7BS48_9LAMI	Alpha/beta hydrolase related protein
Hrh_26166	4.96965	.	2.11384	2.58157	2.06017	2.33846	2.03733	7	--na--	--na--
Hrh_29088	.	.	.	-1.27066	-1.02118	-1.10873	.	4	sp|P58905|AMT11_SOLLC	Ammonium transporter 1 member 1
Hrh_06821	5.09423	.	4.90775	2.68121	4.93233	4.65627	4.37225	5	sp|Q8VZE9|U73B1_ARATH	UDP-glycosyltransferase 73B1
Hrh_35500	.	.	-3.15266	-1.63204	-2.96189	-2.98634	-2.95635	4	--na--	--na--
Hrh_34268	.	3.56542	.	4.27888	3.39172	.	.	11	tr|A5C7A6|A5C7A6_VITVI	Integrase catalytic domain-containing protein
Hrh_42515	-1.03259	.	.	-1.55973	.	.	.	5	--na--	--na--
Hrh_05584	-2.56379	-1.28122	.	-1.50831	.	.	.	8	sp|O48716|JGB_ARATH	Protein JINGUBANG
Hrh_37621	-4.0895	-4.09607	.	-5.98304	.	.	.	2	sp|O80888|M3K17_ARATH	Mitogen-activated protein kinase kinase kinase 17
Hrh_15217	4.80445	1.00998	2.46654	1.95314	2.70722	2.82813	2.79551	9	tr|A0A2Z7DFX9|A0A2Z7DFX9_9LAMI	Uncharacterized protein
Hrh_38629	4.76579	1.10347	2.74224	2.05477	2.67383	2.72163	2.02127	9	sp|Q9ZUA5|VIT1_ARATH	Vacuolar iron transporter 1
Hrh_18940	3.14527	.	.	1.48028	.	.	-1.24774	7	sp|Q38910|XTH23_ARATH	Probable xyloglucan endotransglucosylase/hydrolase protein 23
Hrh_32335	.	-1.22792	-3.1138	-2.06525	-2.52956	-2.40779	-2.68678	4	--na--	--na--
Hrh_06076	-3.63786	-1.57512	-3.1138	-2.06525	-2.87577	-3.11019	-2.52402	4	sp|Q94BN0|BT2_ARATH	BTB/POZ and TAZ domain-containing protein 2
Hrh_33124	-3.63786	.	-7.19091	-2.06524	-7.17661	-7.18905	-7.1738	4	--na--	--na--
Hrh_15314	-1.25918	.	-1.83003	-1.38779	-1.97998	-1.95816	-1.7545	4	--na--	--na--
Hrh_03242	-1.97168	-1.37201	-3.05973	-2.12324	-3.27815	-3.05613	-3.2727	4	--na--	--na--
Hrh_40595	.	-1.44461	-3.05973	-2.12324	-3.94966	-3.30218	-4.45158	4	sp|Q5M750|VQ4_ARATH	VQ motif-containing protein 4
Hrh_07608	-1.91407	.	-4.80301	-1.79659	-4.26951	-4.79959	-4.26418	4	--na--	--na--
Hrh_15175	3.50081	.	2.79998	1.55106	2.98764	2.85643	2.40634	9	--na--	--na--
Hrh_14947	1.59288	2.48623	2.39826	1.45901	2.34607	2.60231	2.07204	8	sp|Q9ZT50|RHA2A_ARATH	E3 ubiquitin-protein ligase RHA2A
Hrh_34950	2.4394	.	5.19597	2.70528	5.12681	5.3281	5.4249	2	sp|Q42377|MT4B_ARATH	Metallothionein-like protein 4B
Hrh_13088	-2.41807	.	-7.87522	-1.4307	-7.86088	-7.87335	-7.85806	4	sp|O65695|SAU50_ARATH	Auxin-responsive protein SAUR50
Hrh_35850	-1.2034	-1.15696	-2.58451	-1.54881	-2.62869	-2.26435	-2.41538	3	--na--	--na--
Hrh_38248	1.66526	.	.	1.78897	.	.	.	1	tr|A0A2Z7BMH3|A0A2Z7BMH3_9LAMI	Uncharacterized protein
Hrh_28193	.	-1.00231	-2.92975	-1.6953	-3.06442	-3.48233	-2.89613	4	--na--	--na--
Hrh_33001	3.3425	.	2.74352	1.29754	2.74425	2.92563	3.01854	5	sp|Q0WMZ5|OP162_ARATH	Outer envelope pore protein 16-2, chloroplastic
Hrh_34716	-1.36237	-1.14995	.	-1.52612	.	.	.	2	sp|Q8S8Q6|TET8_ARATH	Tetraspanin-8
Hrh_12517	3.73821	4.19729	.	4.27912	2.92124	2.90009	3.29251	11	--na--	--na--
Hrh_30233	-1.17937	-1.36848	-1.31728	-1.94177	-1.17043	.	-1.22284	4	--na--	--na--
Hrh_24050	5.98972	2.54541	3.09505	1.90733	3.45114	3.42576	3.2232	7	tr|A0A2Z6ZUJ0|A0A2Z6ZUJ0_9LAMI	Peptidoglycan-binding LysM domain-containing family protein
Hrh_29957	.	.	-2.64182	-1.40454	-2.51649	-2.45025	-2.71198	4	--na--	--na--
Hrh_34892	.	.	-1.10291	-1.74591	-1.16946	-1.19424	-1.31927	4	--na--	--na--
Hrh_08268	6.37516	4.55983	4.32571	3.58964	3.68298	4.67479	4.09875	7	tr|A0A2Z7D1J1|A0A2Z7D1J1_9LAMI	Uncharacterized protein
Hrh_13076	-1.28319	-1.15051	-4.04914	-1.65258	-4.39619	-4.41974	-4.0163	4	sp|Q9SDZ9|PPAF2_IPOBA	Purple acid phosphatase 2
Hrh_13145	4.0047	1.05519	4.19599	1.55951	4.3622	4.4265	4.45401	5	sp|Q01417|PM1_SOYBN	18 kDa seed maturation protein
Hrh_11502	6.26946	4.92026	5.19736	3.58962	5.46382	5.34083	4.92074	9	sp|Q93ZT5|EDL3_ARATH	EID1-like F-box protein 3
Hrh_34523	.	.	-2.0922	-1.46393	-1.79304	-2.24569	-2.21541	4	--na--	--na--
Hrh_05415	.	.	.	1.34945	.	1.08996	.	9	sp|B7FA90|HPT1_ORYSJ	Probable homogentisate phytyltransferase 1, chloroplastic
Hrh_27655	3.59885	.	.	1.47801	.	.	.	7	tr|A0A2Z7BWY7|A0A2Z7BWY7_9LAMI	Uncharacterized protein
Hrh_03936	.	-1.35483	-1.49575	-1.90025	-1.76628	-1.1349	.	7	sp|B2KPR3|LAMT_CATRO	Loganic acid O-methyltransferase
Hrh_15153	3.37484	2.15231	3.1921	2.05151	3.36442	3.10794	2.63221	5	sp|Q9ZU11|ATB15_ARATH	Homeobox-leucine zipper protein ATHB-15
Hrh_04157	6.26114	2.1683	4.81957	2.48118	5.06256	4.89591	4.79754	9	sp|Q9SYG9|CCX4_ARATH	Cation/calcium exchanger 4
Hrh_22457	5.323	4.03121	.	2.44673	.	.	.	11	--na--	--na--
Hrh_32772	1.80596	.	3.9972	2.07349	4.30401	3.91812	3.58466	8	sp|Q42908|PMGI_MESCR	2,3-bisphosphoglycerate-independent phosphoglycerate mutase
Hrh_26555	-2.96179	-1.15956	-2.23998	-1.35141	-2.37897	-2.23612	-2.49691	4	sp|Q0DJV6|CML18_ORYSJ	Probable calcium-binding protein CML18
Hrh_24524	-5.0202	.	-6.1201	-1.18917	-9.93718	-6.41365	-6.75824	4	tr|A0A0D3BS72|A0A0D3BS72_BRAOL	Uncharacterized protein
Hrh_39802	.	.	-1.01194	1.4046	.	.	.	11	sp|Q03461|NLTP2_TOBAC	Non-specific lipid-transfer protein 2
Hrh_41219	-2.53071	.	-2.82705	-1.19139	-2.95962	-2.77288	-3.07281	4	sp|Q0DJV6|CML18_ORYSJ	Probable calcium-binding protein CML18
Hrh_22639	.	-1.57512	-4.03076	-1.96126	-3.08601	-2.90005	-2.37778	4	--na--	--na--
Hrh_35043	-1.12698	.	.	-1.55508	.	.	.	2	--na--	--na--
Hrh_16098	.	2.09676	.	2.26489	.	1.52811	.	11	--na--	--na--
Hrh_08453	.	2.67724	2.68919	2.26489	2.95511	2.80582	2.79165	8	sp|Q40478|ERF5_TOBAC	Ethylene-responsive transcription factor 5
Hrh_38219	4.48923	1.21604	2.2639	1.79286	2.33366	2.40668	2.17861	7	--na--	--na--
Hrh_20277	2.81637	.	2.34342	1.74571	2.44117	2.54891	2.57282	5	sp|Q9SSL1|CAR7_ARATH	Protein C2-DOMAIN ABA-RELATED 7
Hrh_28904	3.54384	.	2.57496	1.62491	2.44749	2.64607	2.82671	9	sp|Q5KTS5|GRDH_DAUCA	Glucose and ribitol dehydrogenase
Hrh_37334	.	3.79907	.	2.42717	.	.	.	6	tr|A0A2Z7DHH0|A0A2Z7DHH0_9LAMI	Mitogen-activated protein kinase kinase kinase 2-like
Hrh_40243	3.61962	1.04093	2.77599	1.46618	2.6403	2.78855	3.55605	9	sp|Q5KTS5|GRDH_DAUCA	Glucose and ribitol dehydrogenase
Hrh_05176	.	6.2866	.	5.81213	.	.	.	6	--na--	--na--
Hrh_34258	-1.08439	.	-2.85818	-1.26349	-2.82976	-2.58401	-2.82414	3	--na--	--na--
Hrh_32205	.	.	-4.42325	-1.53416	-4.02171	-4.04558	-3.71922	10	sp|Q9SAH7|WRK40_ARATH	Probable WRKY transcription factor 40
Hrh_38360	.	.	-2.28683	-1.2522	-2.59791	-2.08139	-2.48638	10	--na--	--na--
Hrh_10680	.	.	2.46673	1.24243	2.474	2.31222	2.01978	8	sp|Q9M8R4|DJ1D_ARATH	Protein DJ-1 homolog D
Hrh_01933	-1.12706	-1.00579	-2.851	-1.33919	-3.01059	-3.03524	-3.00501	4	--na--	--na--
Hrh_03235	1.6201	.	2.32709	1.61373	2.37452	2.48885	2.41701	5	sp|P25861|G3PC_ANTMA	Glyceraldehyde-3-phosphate dehydrogenase, cytosolic
Hrh_27211	-1.2023	.	-2.86333	-1.48414	-2.83519	-2.29231	-2.82964	4	--na--	--na--
Hrh_05186	1.44345	.	1.96639	2.36841	1.93234	2.16232	1.76691	9	--na--	--na--
Hrh_29007	3.6661	.	8.41881	2.3977	8.66709	8.68693	8.66451	2	sp|P93735|ELIP1_ARATH	Early light-induced protein 1, chloroplastic
Hrh_36403	-2.31028	.	-5.24255	-1.98336	-5.21784	-5.23935	-7.09193	4	tr|A0A2H9ZXY3|A0A2H9ZXY3_9ASPA	Uncharacterized protein
Hrh_02392	.	.	.	-1.37057	.	.	.	4	sp|Q9LU44|SF1_ARATH	Splicing factor-like protein 1
Hrh_10685	1.3943	.	2.94104	1.26571	2.94134	3.1454	3.21646	2	sp|P93211|14336_SOLLC	14-3-3 protein 6
Hrh_10892	.	2.71951	.	3.12997	.	.	.	11	sp|Q304B9|NCER2_ARATH	Neutral ceramidase 2
Hrh_19462	-1.15651	.	.	-1.65491	.	.	.	8	--na--	--na--
Hrh_38384	3.47152	1.58495	3.82431	1.32731	4.31093	4.19492	4.01049	5	sp|P09444|LEA34_GOSHI	Late embryogenesis abundant protein D-34
Hrh_08736	2.73993	.	1.89959	1.98423	2.19868	2.19919	2.10744	9	--na--	--na--
Hrh_11619	1.51867	.	1.82243	1.18211	1.99418	1.80732	1.12823	5	--na--	--na--
Hrh_18789	1.84954	.	3.66624	1.31568	3.72279	3.70256	3.83142	2	sp|O48646|GPX6_ARATH	Probable phospholipid hydroperoxide glutathione peroxidase 6, mitochondrial
Hrh_31344	1.41709	-1.39688	1.80399	-2.15267	1.19998	1.47834	1.87207	5	sp|O81970|C71A9_SOYBN	Cytochrome P450 71A9
Hrh_40771	3.21442	.	7.57554	3.60748	7.56969	7.74376	7.75373	2	sp|Q0WMZ5-2|OP162_ARATH	Isoform 2 of Outer envelope pore protein 16-2, chloroplastic
Hrh_20430	-2.07786	.	-4.58932	-1.82552	-7.22872	-4.5859	-5.34695	4	--na--	--na--
Hrh_19561	.	.	-1.91487	-1.31543	-1.80744	-1.68545	-2.0536	4	--na--	--na--
Hrh_23992	-4.43487	-1.12168	-11.3623	-1.81925	-11.3481	-11.3604	-11.3439	4	sp|Q40636|EXPA2_ORYSJ	Expansin-A2
Hrh_36500	1.01402	-3.02933	2.02763	-3.56579	2.13336	2.16973	2.77985	2	tr|A0A2Z7AT18|A0A2Z7AT18_9LAMI	Uncharacterized protein
Hrh_09398	.	.	-3.24689	-1.47575	-3.49768	-3.24284	-2.87538	6	sp|Q9FGY4|FB341_ARATH	F-box protein At5g49610
Hrh_19569	.	.	-2.46857	-1.40974	-2.00963	-2.11077	-2.16122	4	--na--	--na--
Hrh_10377	.	.	1.18045	2.21076	1.20868	1.26345	1.08639	9	sp|Q9LDX3|UTR4_ARATH	UDP-galactose/UDP-glucose transporter 4
Hrh_33579	.	-1.04468	-2.17463	-1.59064	-2.24336	-2.37198	-2.23778	4	--na--	--na--
Hrh_34512	6.33522	2.15791	2.32898	1.65702	2.3576	2.56824	2.49005	7	sp|Q9ZS51|PMP22_ARATH	Peroxisomal membrane protein PMP22
Hrh_19448	4.15831	.	5.99492	2.40136	6.08924	6.05501	5.90272	8	--na--	--na--
Hrh_34270	.	.	-1.16178	-1.01287	-1.03213	-1.26677	-1.35404	4	sp|P27450|CST_ARATH	Probable serine/threonine-protein kinase CST
Hrh_17101	4.9499	2.44061	10.2131	3.03337	10.9984	10.4898	10.8146	2	sp|P93735|ELIP1_ARATH	Early light-induced protein 1, chloroplastic
Hrh_25671	.	.	-1.19263	-1.95499	.	.	.	7	--na--	--na--
Hrh_02761	4.54616	.	2.82484	2.14482	2.90418	3.07539	2.88957	9	tr|A0A2Z7AFK5|A0A2Z7AFK5_9LAMI	Mediator of RNA polymerase II transcription subunit 26
Hrh_13760	3.01719	.	1.44993	1.4282	1.53455	1.66097	1.58671	9	sp|A0MFS9|CACLC_ARATH	Anoctamin-like protein At1g73020
Hrh_29962	2.22332	.	1.16824	1.29331	1.25668	1.26167	1.42562	9	sp|Q0DI31|CYC_ORYSJ	Cytochrome c
Hrh_37748	.	.	-2.16167	-1.5822	.	-1.60726	.	11	tr|A0A2Z7D5J9|A0A2Z7D5J9_9LAMI	Uncharacterized protein
Hrh_36140	3.948	2.37241	.	1.53061	.	.	.	7	sp|O48716|JGB_ARATH	Protein JINGUBANG
Hrh_29009	3.67471	.	12.0126	3.89596	12.3237	12.3306	12.2271	2	sp|P93735|ELIP1_ARATH	Early light-induced protein 1, chloroplastic
Hrh_00199	.	1.94527	-2.38467	1.73084	-2.35784	-2.00703	-2.35255	6	sp|P56168|MT21_BRAJU	Metallothionein-like protein type 2, MT2-4/MT2-25
Hrh_13660	3.12478	.	2.32755	1.55511	2.23794	2.41328	2.5208	9	sp|Q8H0X6|CYT6_ARATH	Cysteine proteinase inhibitor 6
Hrh_08114	2.27289	.	.	1.47006	.	.	.	7	sp|Q93XK2|STSYN_PEA	Stachyose synthase
Hrh_41551	3.06338	.	2.17965	1.3804	2.28636	1.87846	1.32575	9	--na--	--na--
Hrh_42225	.	2.41587	.	1.49783	-1.088	.	.	6	sp|O22533|ZAT6_ARATH	Zinc finger protein ZAT6
Hrh_29888	-1.10434	.	-3.69886	-1.02482	-3.48107	-3.50619	-3.59872	4	--na--	--na--
Hrh_00044	.	-3.13107	2.846	-3.16158	2.87427	3.04125	3.13799	2	sp|Q94BN0|BT2_ARATH	BTB/POZ and TAZ domain-containing protein 2
Hrh_19232	4.84518	1.87255	1.76181	1.83991	2.0038	2.18449	2.07412	7	sp|Q9SQ57|PXG_SESIN	Peroxygenase
Hrh_01182	-1.45909	.	-4.27334	-1.32051	-5.1275	-4.64395	-3.69719	4	--na--	--na--
Hrh_14925	.	.	-1.92826	-1.33211	-1.78604	-1.70539	-1.62499	4	--na--	--na--
Hrh_12474	.	.	-3.33774	-1.32536	-3.65585	-3.49679	-3.15786	1	sp|Q96303|PHT14_ARATH	Inorganic phosphate transporter 1-4
Hrh_23436	.	.	-1.74961	-1.04766	-1.50359	-1.6208	-1.76844	10	sp|Q42093|AB2C_ARATH	ABC transporter C family member 2
Hrh_20931	1.12839	.	-2.28278	-1.04414	-2.27207	-2.14209	-2.079	7	tr|A0A2Z7CH56|A0A2Z7CH56_9LAMI	Uncharacterized protein
Hrh_11523	3.71016	.	3.01938	1.95963	3.1737	3.02712	2.9042	9	sp|Q9LZJ5|AB14C_ARATH	ABC transporter C family member 14
Hrh_17465	5.96076	7.66507	.	5.74289	.	.	.	6	tr|A0A2Z7A0W7|A0A2Z7A0W7_9LAMI	BHLH domain-containing protein
Hrh_02224	.	4.50193	.	4.05103	.	.	.	6	--na--	--na--
Hrh_14474	2.17451	.	1.62477	1.34618	1.74998	1.86444	1.80943	9	sp|O82567|AAPT1_ARATH	Choline/ethanolaminephosphotransferase 1
Hrh_38873	3.89658	1.52272	2.91489	2.32043	2.95471	3.12191	3.31133	9	tr|A0A2Z7DGH8|A0A2Z7DGH8_9LAMI	Uncharacterized protein
Hrh_06865	-1.27933	.	-7.05174	-1.92607	-7.03745	-7.04988	-7.03465	4	sp|Q94KB7|MLO6_ARATH	MLO-like protein 6
Hrh_29310	-1.3914	.	-3.03951	-1.04782	-3.07165	-2.67217	-3.26394	4	--na--	--na--
Hrh_31505	2.68698	.	.	1.35734	.	.	.	7	sp|Q6L4D2|PM19L_ORYSJ	Membrane protein PM19L
Hrh_40290	.	.	.	-1.22728	.	.	.	2	--na--	--na--
Hrh_21670	-1.32338	.	.	-1.29208	1.0824	.	1.00219	2	--na--	--na--
Hrh_06415	2.87766	1.91433	2.87713	2.52008	2.8865	3.12072	2.87304	5	tr|A0A2Z7DGH8|A0A2Z7DGH8_9LAMI	Uncharacterized protein
Hrh_42805	-5.69233	.	-5.70203	-5.7122	-5.6879	-5.70019	-5.68513	4	sp|O65695|SAU50_ARATH	Auxin-responsive protein SAUR50
Hrh_06270	-1.23398	.	-2.37156	-1.36296	-2.25233	-2.03427	-2.16122	3	sp|Q9FLV0|DMR6_ARATH	Protein DOWNY MILDEW RESISTANCE 6
Hrh_14943	.	.	-1.53491	-1.28861	-1.47018	-1.53118	-1.36113	4	tr|A0A2Z7C571|A0A2Z7C571_9LAMI	CCHC-type domain-containing protein
Hrh_34828	-1.11072	-1.55724	-2.20672	-2.04005	-2.95891	-1.69981	-1.59943	4	--na--	--na--
Hrh_39290	3.10491	.	2.17847	1.47324	2.36371	2.28971	1.85073	9	--na--	--na--
Hrh_22530	2.2076	1.90221	.	1.12178	.	.	.	7	sp|Q9ZU95|NUD17_ARATH	Nudix hydrolase 17, mitochondrial
Hrh_33007	-1.59072	.	-3.01328	-1.30388	-2.69303	-1.82648	-1.57612	4	--na--	--na--
Hrh_32794	.	.	-1.3063	-1.6577	-1.85181	-1.36305	-1.05303	4	--na--	--na--
Hrh_17033	.	.	-2.06801	-1.6577	-1.68555	-2.28044	-2.03417	4	sp|P10978|POLX_TOBAC	Retrovirus-related Pol polyprotein from transposon TNT 1-94
Hrh_26666	4.7351	2.96902	5.27553	2.59356	5.00118	5.17332	5.36941	5	tr|A0A5J5BNI4|A0A5J5BNI4_9ASTE	Uncharacterized protein
Hrh_29306	.	.	-1.31167	-1.43742	-1.18494	-1.85835	-1.13259	4	--na--	--na--
Hrh_32690	-1.13427	.	-3.35737	-1.56672	-3.8728	-3.59982	-4.24194	4	--na--	--na--
Hrh_36234	.	.	-1.14137	-1.27915	-1.15094	-1.21489	-1.03392	4	tr|A0A061EWD1|A0A061EWD1_THECC	Integrase catalytic domain-containing protein
Hrh_29028	.	.	-2.94511	-1.89655	-2.70709	-2.94151	-2.70159	4	--na--	--na--
Hrh_02353	-1.67972	.	-2.66618	-1.81012	-3.03191	-2.4996	-2.46995	4	tr|A0A2Z7DAY2|A0A2Z7DAY2_9LAMI	Putative WRKY transcription factor 46
Hrh_24129	-1.29024	.	-2.60879	-1.25082	-2.5805	-1.84339	-2.07163	4	--na--	--na--
Hrh_07645	.	.	3.03373	1.21243	3.2336	2.84271	2.66343	8	sp|Q9LVM1|AB25B_ARATH	ABC transporter B family member 25, mitochondrial
Hrh_28352	.	.	.	-1.7142	.	.	.	4	sp|Q9SV15-2|WRK11_ARATH	Isoform 2 of Probable WRKY transcription factor 11
Hrh_21748	.	2.23079	.	1.25719	.	.	.	6	sp|O22533|ZAT6_ARATH	Zinc finger protein ZAT6
Hrh_09724	4.52458	1.73647	.	1.30018	.	.	.	7	tr|A0A2G9GA46|A0A2G9GA46_9LAMI	Uncharacterized protein
Hrh_11690	.	3.09163	.	3.3785	.	.	.	11	--na--	--na--
Hrh_36390	.	.	-7.04533	-1.29605	-7.23328	-7.04169	-7.01132	1	sp|P12062|CB26_PETSP	Chlorophyll a-b binding protein 37, chloroplastic
Hrh_33977	3.17688	.	2.91841	1.69336	3.06085	3.17786	3.03112	5	tr|B4YSF1|B4YSF1_9LAMI	Late embryogenesis abundant protein 2
Hrh_21609	-1.09092	-1.01635	-2.73421	-1.11421	-2.9971	-2.95888	-2.75352	4	--na--	--na--
Hrh_02174	3.38582	.	3.37061	1.71416	3.47434	3.46637	3.59583	5	sp|Q94AZ2|STP13_ARATH	Sugar transport protein 13
Hrh_26747	.	.	1.47589	1.12499	1.56626	1.57748	1.57152	5	tr|A0A022PY82|A0A022PY82_ERYGU	Uncharacterized protein
Hrh_00224	.	.	.	-1.54412	.	.	.	5	tr|A0A2G9G0U4|A0A2G9G0U4_9LAMI	Uncharacterized protein
Hrh_26630	.	.	-4.942	-1.02052	-4.91392	-4.75459	-4.28385	10	sp|Q9LZM4|WAKLQ_ARATH	Wall-associated receptor kinase-like 20
Hrh_03606	3.56913	.	2.94724	1.76725	3.02201	3.07501	3.10682	9	tr|A0A2U1P7R4|A0A2U1P7R4_ARTAN	Uncharacterized protein
Hrh_26112	2.69514	.	1.86718	1.37072	1.98003	1.80483	1.63256	9	sp|Q8GUH7|CSCLC_ARATH	CSC1-like protein HYP1
Hrh_20368	-2.07264	-2.96091	-3.75908	-5.63572	-5.61145	-5.62372	-5.60869	4	sp|Q84TG3|PUB23_ARATH	E3 ubiquitin-protein ligase PUB23
Hrh_21246	.	5.68623	5.24982	5.594	5.83616	6.01337	5.96801	8	--na--	--na--
Hrh_27446	.	.	.	-1.26269	.	.	.	5	sp|Q9SVG3|BBE21_ARATH	Berberine bridge enzyme-like 21
Hrh_09641	.	.	-1.45887	1.10104	-1.7856	-1.42723	-1.36849	1	sp|A7R385|CSPLC_VITVI	CASP-like protein 2B1
Hrh_17317	3.28817	3.41323	2.93194	2.38976	3.04482	3.0747	2.84331	5	sp|Q8VY27|E70H1_ARATH	Exocyst complex component EXO70H1
Hrh_31642	7.20414	4.17522	.	2.97997	.	.	.	7	sp|Q9LYD3|DREB3_ARATH	Dehydration-responsive element-binding protein 3
Hrh_09492	4.92203	2.40689	2.6513	1.31564	2.71886	2.55852	2.25898	7	sp|Q9FIK0|PFKA2_ARATH	ATP-dependent 6-phosphofructokinase 2
Hrh_19996	1.07245	.	.	1.09766	.	.	.	7	sp|O24542|AX22D_VIGRR	Auxin-induced protein 22D
Hrh_18474	-2.62206	.	-2.39409	-1.14048	-2.75484	-2.70672	-3.17991	4	sp|Q39218|SAT3_ARATH	Serine acetyltransferase 3, mitochondrial
Hrh_37561	.	2.63555	-5.77464	1.54879	-5.7605	-3.90498	-3.87877	6	sp|O82161|PHI1_TOBAC	Protein PHOSPHATE-INDUCED 1
Hrh_03338	2.15467	.	.	1.15715	.	.	1.21221	7	tr|A0A1S4D0G8|A0A1S4D0G8_TOBAC	uncharacterized protein LOC107824531 isoform X1
Hrh_34992	-1.09221	.	.	-1.20206	.	.	.	2	--na--	--na--
Hrh_13696	-5.53889	.	.	-1.80781	.	.	.	2	--na--	--na--
Hrh_33021	.	.	-4.48314	-1.71933	-3.57518	-3.97319	-3.94432	4	--na--	--na--
Hrh_38513	-1.49224	.	.	-2.14811	-1.48336	.	-1.28984	4	tr|A0A4D9A0W6|A0A4D9A0W6_SALSN	Uncharacterized protein
Hrh_06724	-2.03365	.	-1.86368	-1.22931	-1.56604	-1.64079	-2.08824	4	tr|A0A3S3N117|A0A3S3N117_9MAGN	Retrotrans_gag domain-containing protein
Hrh_26306	-2.08603	.	.	-1.32962	.	.	.	4	tr|A0A2Z7C361|A0A2Z7C361_9LAMI	Uncharacterized protein
Hrh_15386	.	.	-8.36125	-1.5382	-8.34689	-8.35938	-8.34407	3	sp|O24554|PLY_ZINVI	Pectate lyase
Hrh_19577	-1.30547	.	-1.11443	-1.04622	-1.31201	.	.	4	--na--	--na--
Hrh_22228	-5.43928	.	-8.6161	-2.95594	-8.6012	-8.61269	-8.59643	6	sp|Q9M1K1|ORG2_ARATH	Transcription factor ORG2
Hrh_04556	-3.96046	-3.1791	.	-3.99484	.	.	.	2	sp|O80888|M3K17_ARATH	Mitogen-activated protein kinase kinase kinase 17
Hrh_00382	.	.	.	-1.16699	.	.	.	4	sp|P10978|POLX_TOBAC	Retrovirus-related Pol polyprotein from transposon TNT 1-94
Hrh_15399	.	-1.76059	-2.94511	-1.79257	-3.16353	-3.18757	-2.70159	4	sp|Q9LPV5|NRT25_ARATH	High affinity nitrate transporter 2.5
Hrh_33282	.	.	-6.69188	-1.54881	-6.66662	-6.68873	-5.36779	6	sp|Q9SSF0|HIP16_ARATH	Heavy metal-associated isoprenylated plant protein 16
Hrh_33628	-1.07254	.	-7.6813	-1.37269	-5.79013	-5.0243	-5.7849	4	--na--	--na--
Hrh_27008	3.44207	.	3.56096	1.41209	3.76127	3.8665	3.97359	5	--na--	--na--
Hrh_26570	3.36178	.	3.00027	1.68683	3.06583	3.09756	3.2012	5	tr|A0A2G9GP91|A0A2G9GP91_9LAMI	Uncharacterized protein
Hrh_03543	3.23069	.	2.0767	1.20795	2.06828	2.02397	2.09211	9	sp|Q8LPQ8-2|MSSP2_ARATH	Isoform 2 of Monosaccharide-sensing protein 2
Hrh_28882	-1.32259	.	-1.81731	-1.66112	-1.99008	-1.8135	-1.52627	4	tr|A0A2Z7DAY2|A0A2Z7DAY2_9LAMI	Putative WRKY transcription factor 46
Hrh_27233	-1.55746	.	-3.17481	-2.00824	-3.00003	-3.33521	-3.94657	11	--na--	--na--
Hrh_07763	.	.	-1.07596	-1.32304	.	-1.29902	.	4	--na--	--na--
Hrh_36103	2.62968	2.74848	1.44785	1.68393	1.66795	1.82884	2.09986	6	--na--	--na--
Hrh_02419	1.65628	.	.	1.2166	.	.	-1.03328	7	sp|Q10SY9|LSI2_ORYSJ	Silicon efflux transporter LSI2
Hrh_42588	4.71686	.	4.40971	2.17581	4.44632	4.13829	3.73888	5	sp|Q8VZE9|U73B1_ARATH	UDP-glycosyltransferase 73B1
Hrh_15674	4.94043	2.16502	2.00344	1.0951	2.10071	2.46421	2.53326	7	sp|Q9SMT7|4CLLA_ARATH	Oxalate--CoA ligase
Hrh_35511	-2.03243	.	-4.96468	-1.93905	-3.26952	-4.17404	-3.26412	4	--na--	--na--
Hrh_33871	.	.	-2.03299	-1.22567	-1.56899	-1.52084	-1.56326	10	--na--	--na--
Hrh_37244	2.69016	2.0686	2.54139	1.03144	2.61802	2.58777	2.52771	5	sp|A0A3Q7HH64|JA2L_SOLLC	NAC domain-containing protein JA2L
Hrh_21135	.	-1.43806	1.3278	-2.03727	1.34178	.	.	8	sp|Q9LVF1|DMP2_ARATH	Protein DMP2
Hrh_13674	.	.	.	1.95402	.	.	.	1	sp|P27880|HSP12_MEDSA	18.2 kDa class I heat shock protein
Hrh_04467	.	.	-4.3082	2.22074	-4.29453	.	-4.29185	11	sp|P93149|C93B1_GLYEC	Licodione synthase
Hrh_42227	.	2.07915	2.43134	2.22074	3.10823	3.01542	2.5681	8	--na--	--na--
Hrh_06684	1.59389	.	.	1.23138	.	.	.	7	tr|A0A2Z7CME4|A0A2Z7CME4_9LAMI	Homeobox-leucine zipper protein ATHB-7-like
Hrh_38257	4.27354	4.07799	.	2.92629	.	.	.	6	sp|O80888|M3K17_ARATH	Mitogen-activated protein kinase kinase kinase 17
Hrh_03080	6.02081	.	3.3991	1.84378	3.61809	3.73772	3.54262	7	tr|A0A2Z7B490|A0A2Z7B490_9LAMI	Uncharacterized protein
Hrh_27886	-1.35323	.	-3.31624	-1.29482	-3.49855	-2.96654	-3.7393	4	--na--	--na--
Hrh_24862	.	.	.	-1.09523	.	.	.	9	sp|Q9C598|NAC81_ARATH	Protein ATAF2
Hrh_31840	.	.	-3.19145	-1.26145	-3.00069	-3.18782	-3.15791	4	--na--	--na--
Hrh_01261	-1.52696	.	-1.0135	-1.38523	-1.22705	-1.05503	-1.22144	4	tr|A0A2Z7BBS1|A0A2Z7BBS1_9LAMI	Uncharacterized protein
Hrh_35178	1.19027	2.57062	.	1.70428	.	1.08453	1.13173	6	sp|Q9SJY5|PUMP5_ARATH	Mitochondrial uncoupling protein 5
Hrh_13827	.	.	-1.18828	-1.17248	-1.23496	-1.6572	-1.67857	4	tr|A0A2N9J5F7|A0A2N9J5F7_FAGSY	Integrase catalytic domain-containing protein
Hrh_36279	3.16134	.	2.3695	1.20354	2.35819	2.25999	2.32992	9	sp|Q8LPQ8-2|MSSP2_ARATH	Isoform 2 of Monosaccharide-sensing protein 2
Hrh_03461	.	.	-1.97698	-1.34153	-2.03416	-1.74355	-1.64411	3	--na--	--na--
Hrh_05486	4.13845	2.43974	1.61882	1.21403	1.52918	1.82945	1.96927	7	tr|A0A2G9HR41|A0A2G9HR41_9LAMI	Uncharacterized protein
Hrh_29445	-2.83391	-3.27903	-6.86853	-3.7194	-8.72206	-5.56714	-4.86357	4	tr|A0A2Z7BFJ2|A0A2Z7BFJ2_9LAMI	NAM-associated domain-containing protein
Hrh_31765	4.85274	.	5.21338	1.56856	5.34445	5.49545	5.20154	5	sp|Q9LZX1|LOR15_ARATH	Protein LURP-one-related 15
Hrh_01981	.	.	.	-1.19012	.	.	-1.05012	7	tr|A0A2I4FSK1|A0A2I4FSK1_JUGRE	uncharacterized protein LOC109001693 isoform X1
Hrh_09785	2.42535	1.57751	-2.57757	1.23815	-2.20348	-2.08169	-2.75446	7	tr|A0A2Z7ANB9|A0A2Z7ANB9_9LAMI	Copper ion binding protein
Hrh_41152	3.46762	.	1.96711	1.81397	1.98471	1.96793	1.4398	9	--na--	--na--
Hrh_11052	-1.68912	.	-1.20997	-1.45812	-1.29098	-1.00954	.	4	--na--	--na--
Hrh_27894	.	.	-2.47065	-1.1758	-1.18316	-1.98266	-1.74696	11	--na--	--na--
Hrh_34654	.	.	-2.29655	-1.80417	-2.26851	-2.29292	-1.98396	4	tr|A0A2Z7CXZ7|A0A2Z7CXZ7_9LAMI	CCHC-type domain-containing protein
Hrh_08025	.	.	-3.05973	-1.63384	-3.27815	-3.05613	-3.56977	4	--na--	--na--
Hrh_28391	3.16938	.	4.74808	2.69974	4.86902	4.88005	4.95076	2	sp|P22242|DRPE_CRAPL	Desiccation-related protein PCC13-62
Hrh_04875	-2.39119	.	-2.37338	-1.0718	-2.64701	-2.44331	-2.08987	4	sp|Q39023|MPK3_ARATH	Mitogen-activated protein kinase 3
Hrh_04513	1.98156	.	.	1.60158	.	.	.	7	sp|Q43054|TCMO_POPKI	Trans-cinnamate 4-monooxygenase
Hrh_43978	2.52566	1.65999	.	1.8327	.	.	.	7	tr|A0A2Z7AT14|A0A2Z7AT14_9LAMI	Uncharacterized protein
Hrh_00797	2.35936	.	2.72292	1.46482	2.85061	2.61958	2.65492	5	sp|Q9SJD4|LACS8_ARATH	Long chain acyl-CoA synthetase 8
Hrh_03631	2.65426	1.12793	1.19905	1.0004	1.41019	1.40196	1.30549	9	tr|A0A2Z7C5Y6|A0A2Z7C5Y6_9LAMI	Uncharacterized protein
Hrh_32755	-2.18208	.	.	-1.90231	.	.	.	2	sp|Q9LV04|PAP14_ARATH	Probable plastid-lipid-associated protein 14, chloroplastic
Hrh_38038	2.01291	.	-2.12498	-1.45726	-1.93031	-1.67029	-1.51734	7	sp|Q9SAH7|WRK40_ARATH	Probable WRKY transcription factor 40
Hrh_19488	-2.832	.	-3.5283	-1.17168	-3.46641	-3.11884	-3.27929	4	sp|Q9FMS6|CAF1K_ARATH	Probable CCR4-associated factor 1 homolog 11
Hrh_29873	.	.	-2.06355	-2.53938	-2.7892	-2.27008	-3.15836	4	--na--	--na--
Hrh_17012	4.52961	.	2.96143	1.67038	3.0981	2.9037	2.3964	9	sp|Q9M7Q4|AI5L5_ARATH	ABSCISIC ACID-INSENSITIVE 5-like protein 5
Hrh_31619	.	.	-2.30501	-1.55707	-2.15528	-1.96372	-2.27129	4	--na--	--na--
Hrh_14768	2.11729	2.19997	3.38325	1.17337	3.62642	3.46354	3.16652	8	--na--	--na--
Hrh_03485	3.22615	.	-1.03713	1.20862	-1.33831	.	-1.05304	7	tr|A0A2Z7BWY7|A0A2Z7BWY7_9LAMI	Uncharacterized protein
Hrh_06339	-1.38978	.	-3.28264	-2.38546	-3.25567	-2.90498	-2.57872	4	sp|P10978|POLX_TOBAC	Retrovirus-related Pol polyprotein from transposon TNT 1-94
Hrh_08766	.	.	-2.05481	-2.07481	-1.74779	-2.60739	-1.05029	4	--na--	--na--
Hrh_07527	1.51937	2.72466	4.12743	1.45594	4.04544	4.21621	4.02591	8	tr|A0A2Z6ZTW1|A0A2Z6ZTW1_9LAMI	Uncharacterized protein (Fragment)
Hrh_39282	1.00299	.	4.08819	1.01287	4.05818	4.14583	4.16104	2	sp|O80934|Y2766_ARATH	Uncharacterized protein At2g37660, chloroplastic
Hrh_37206	.	.	2.11065	-1.28202	2.07777	2.04736	2.26453	2	sp|Q9C998|RPI1_ARATH	Probable ribose-5-phosphate isomerase 1
Hrh_18634	-1.79615	.	.	-1.73165	.	.	.	2	--na--	--na--
Hrh_27979	.	.	.	-2.95036	.	.	.	5	sp|Q9C598|NAC81_ARATH	Protein ATAF2
Hrh_32618	-1.5267	.	-2.84149	-1.15611	-2.81325	-2.34833	-2.59152	4	--na--	--na--
Hrh_05050	-1.44551	.	-1.7162	-1.24964	-1.91798	-1.83846	-1.87764	6	sp|Q9FKL6|CB60B_ARATH	Calmodulin-binding protein 60 B
Hrh_10845	3.5955	1.10263	1.91712	1.2256	1.95673	1.9379	1.6256	9	sp|O82245|TSPO_ARATH	Translocator protein homolog
Hrh_22322	-4.02336	.	-5.90584	-5.91382	-5.89081	-5.90284	-5.88958	4	sp|Q9LN86|DRE1F_ARATH	Dehydration-responsive element-binding protein 1F
Hrh_04051	-1.51989	.	-3.88731	-1.18993	-4.15669	-3.63767	-3.8542	3	tr|A0A2Z7B184|A0A2Z7B184_9LAMI	Uncharacterized protein
Hrh_36020	.	.	-2.03801	-1.18992	-2.00962	-1.76359	-1.93141	4	--na--	--na--
Hrh_01475	.	-1.95142	-3.03192	-1.60604	-3.54737	-2.81818	-2.44215	11	--na--	--na--
Hrh_32601	.	.	-1.58581	-1.60603	-2.44768	.	-1.72835	4	--na--	--na--
Hrh_20884	.	.	-1.49006	-1.51031	-1.32659	-1.22781	-1.13946	4	--na--	--na--
Hrh_31519	4.58758	1.44266	3.40442	1.37868	3.69183	3.30929	3.24216	9	sp|Q9LYV6|GEML5_ARATH	GEM-like protein 5
Hrh_32256	.	.	-3.06663	-1.77202	-3.33605	-3.06305	-2.57708	4	--na--	--na--
Hrh_22362	.	5.75884	.	5.42781	.	.	.	11	sp|Q94HW2|POLR1_ARATH	Retrovirus-related Pol polyprotein from transposon RE1
Hrh_09181	.	.	.	5.42781	.	.	.	11	tr|A0A2G9I3D6|A0A2G9I3D6_9LAMI	PB1 domain-containing protein
Hrh_28009	6.85265	6.55473	.	5.42781	.	.	.	6	--na--	--na--
Hrh_04860	.	.	.	1.25889	.	.	.	11	sp|Q03461|NLTP2_TOBAC	Non-specific lipid-transfer protein 2
Hrh_37224	.	.	-1.33687	-1.18146	-1.65851	.	.	10	sp|Q93ZN2|ALKR4_ARATH	Probable aldo-keto reductase 4
Hrh_18325	.	.	1.64979	1.55939	1.65599	1.64339	1.60021	2	tr|Q5ZF90|Q5ZF90_PLAMJ	AAI domain-containing protein
Hrh_27745	1.08413	.	1.9437	1.03133	2.08676	1.75123	1.62869	8	sp|Q9LPV4|DTX31_ARATH	Protein DETOXIFICATION 31
Hrh_03731	.	.	-1.71981	-1.51029	-2.06898	-1.48618	-1.25791	7	sp|Q8W4G6|CRK15_ARATH	Cysteine-rich receptor-like protein kinase 15
Hrh_38713	4.24795	3.01949	.	2.19099	.	.	.	7	tr|A0A2Z7CP43|A0A2Z7CP43_9LAMI	Uncharacterized protein
Hrh_21598	-1.11935	.	-1.79461	-1.45006	-1.76628	-2.16835	-1.76069	4	sp|P92519|M810_ARATH	Uncharacterized mitochondrial protein AtMg00810
Hrh_39314	.	.	-2.17201	-1.45006	-2.03975	-2.16832	-2.37191	4	tr|A0A2G9FYY2|A0A2G9FYY2_9LAMI	Serine/threonine protein kinase
Hrh_21698	.	-1.78565	-1.00908	-1.81754	-1.12246	-1.07451	-1.11687	4	tr|A0A2Z7B199|A0A2Z7B199_9LAMI	Uroporphyrinogen-III C-methyltransferase-like
Hrh_29029	.	.	-1.91896	-1.81754	-1.65714	-1.48067	-1.65158	4	--na--	--na--
Hrh_26746	.	.	-2.75405	-1.81754	-2.97248	-2.75045	-2.51054	4	--na--	--na--
Hrh_41899	1.29813	.	.	-1.81754	.	.	-1.11687	7	sp|Q9SQI2|GIGAN_ARATH	Protein GIGANTEA
Hrh_29345	-1.48642	.	.	-1.168	-1.2872	.	.	4	--na--	--na--
Hrh_33863	-1.42838	.	-3.51747	-1.63423	-3.19305	-2.97103	-2.94137	4	--na--	--na--
Hrh_35452	.	.	-4.63001	-1.26142	-4.60297	-4.62617	-3.926	6	tr|A0A022QS59|A0A022QS59_ERYGU	WRKY domain-containing protein
Hrh_31835	.	.	-2.53528	-1.194	-2.50702	-2.6437	-2.61357	4	--na--	--na--
Hrh_30677	.	-1.04101	-3.39385	-1.19399	-2.87347	-2.89796	-2.86792	4	--na--	--na--
Hrh_19044	.	.	-3.04832	1.49883	-2.14054	-2.53839	-1.83809	11	sp|O64470|SHT_ARATH	Spermidine hydroxycinnamoyl transferase
Hrh_13891	1.47491	.	.	1.84808	1.14971	1.23368	1.29827	7	--na--	--na--
Hrh_08226	1.2073	1.74648	.	1.35896	.	.	.	6	sp|O24542|AX22D_VIGRR	Auxin-induced protein 22D
Hrh_34872	.	.	-3.25604	-3.27476	-5.89559	-2.37194	-3.22464	4	--na--	--na--
Hrh_21881	2.28863	.	4.93612	1.14227	4.86371	5.03292	4.85772	2	sp|Q9MA17|SMB_ARATH	Protein SOMBRERO
Hrh_41150	-1.17336	.	-4.14299	-1.90458	-6.78243	-4.92702	-6.77963	4	sp|Q5M750|VQ4_ARATH	VQ motif-containing protein 4
Hrh_33878	.	.	-3.16101	-1.66544	-3.13339	-2.91137	-3.12795	4	--na--	--na--
Hrh_19346	.	.	.	1.05267	.	.	.	11	sp|Q9FSF0|MDH_TOBAC	Malate dehydrogenase
Hrh_13429	3.76031	1.70619	1.70779	1.75001	1.65335	1.65747	1.19263	7	sp|Q9LSW9|ATL16_ARATH	RING-H2 finger protein ATL16
Hrh_29859	.	.	3.64069	3.78034	3.74592	3.72458	3.75076	2	--na--	--na--
Hrh_16138	.	.	-2.15037	1.17364	-2.26851	-2.84914	-2.26298	1	tr|A0A2G9G0X7|A0A2G9G0X7_9LAMI	Uncharacterized protein
Hrh_15695	.	.	-6.57066	-2.11997	-4.67951	-3.91353	-3.88545	7	sp|Q6DST1|Y1465_ARATH	Late embryogenesis abundant protein At1g64065
Hrh_25084	-1.99836	.	-3.09878	-1.7002	-3.07117	-2.63899	-2.81949	4	tr|A0A2G9G5W1|A0A2G9G5W1_9LAMI	Phosphatidylinositol transfer protein SEC14
Hrh_10326	.	.	-2.85274	-1.7002	-2.26851	-2.639	-2.11674	4	--na--	--na--
Hrh_18659	.	.	-5.06337	-1.70019	-6.91557	-3.7662	-6.91277	4	sp|Q9LNG5|PPP7L_ARATH	Serine/threonine-protein phosphatase 7 long form homolog
Hrh_33484	.	.	.	-1.70019	-1.98951	.	.	6	sp|Q9S7M2|TI10B_ARATH	Protein TIFY 10B
Hrh_20084	.	.	-2.42342	-1.18463	-2.47147	-2.27766	-2.38942	10	sp|Q9SV15-2|WRK11_ARATH	Isoform 2 of Probable WRKY transcription factor 11
Hrh_16851	3.37888	2.71535	.	1.44732	.	.	.	7	sp|Q69VG1|CIGR1_ORYSJ	Chitin-inducible gibberellin-responsive protein 1
Hrh_27954	-1.81148	.	-1.47673	-1.57766	-2.58207	-1.47306	-1.36636	4	--na--	--na--
Hrh_31793	1.49982	.	2.35279	1.28502	2.65051	2.65986	2.70646	2	sp|B8AXC3|AP21_ORYSI	APETALA2-like protein 1
Hrh_24958	-2.095	.	-4.55823	-1.14971	-4.53117	-4.55472	-3.8542	4	tr|A0A2Z7ALC3|A0A2Z7ALC3_9LAMI	Uncharacterized protein
Hrh_33334	-1.3222	-1.7072	-4.21111	-1.73914	-3.30317	-3.327	-3.29777	4	--na--	--na--
Hrh_31629	-1.16501	.	-2.7877	-1.73913	-2.20348	-3.70116	-2.54419	4	--na--	--na--
Hrh_34366	.	-1.7072	-2.57757	-1.73913	-2.36623	-1.94897	-2.05171	4	--na--	--na--
Hrh_29003	4.82244	.	7.93049	1.52658	8.10281	8.27569	8.07212	2	sp|P93735|ELIP1_ARATH	Early light-induced protein 1, chloroplastic
Hrh_04980	4.73465	.	4.2287	2.26149	4.21081	4.24225	3.82092	5	sp|Q9FJP9|SDHB3_ARATH	Succinate dehydrogenase [ubiquinone] iron-sulfur subunit 3, mitochondrial
Hrh_40289	-1.13311	.	.	-1.50399	.	.	.	2	--na--	--na--
Hrh_35450	.	.	-8.45261	-1.17652	-8.43825	-8.45074	-8.43543	10	tr|A0A2G9I2L3|A0A2G9I2L3_9LAMI	Serine/threonine protein kinase
Hrh_21393	.	.	-3.32661	-2.21937	-3.29979	-4.61727	-2.37635	4	--na--	--na--
Hrh_31503	.	.	.	-1.13141	.	.	.	4	sp|Q9LTC0|PBL19_ARATH	Probable serine/threonine-protein kinase PBL19
Hrh_13794	5.82308	.	6.89083	2.81243	7.1601	7.20735	7.16199	2	tr|A0A2Z7CLQ4|A0A2Z7CLQ4_9LAMI	Uncharacterized protein
Hrh_35246	.	.	-2.15337	-1.23981	-2.2221	-2.1497	-1.94305	4	sp|Q9FKT1|LLG1_ARATH	GPI-anchored protein LLG1
Hrh_22822	.	-1.28004	-2.60973	-1.44121	-2.58167	-2.4599	-2.73889	4	--na--	--na--
Hrh_24340	.	.	-3.16591	-1.4412	-3.38432	-3.1623	-3.67595	10	sp|Q9FNL7|PTR3_ARATH	Protein NRT1/ PTR FAMILY 5.2
Hrh_37930	-1.5951	.	-3.80115	-1.63466	-3.77413	-3.79765	-3.7688	4	--na--	--na--
Hrh_33246	-2.80552	-1.18043	-2.94641	-1.10422	-3.19722	-2.94276	-3.35444	4	tr|A0A2Z7BNV1|A0A2Z7BNV1_9LAMI	Uncharacterized protein
Hrh_16808	-6.13731	.	-6.14706	-2.63227	-6.13286	-6.14521	-6.13008	4	sp|Q9FN29|ATB52_ARATH	Homeobox-leucine zipper protein ATHB-52
Hrh_34734	.	.	10.8793	2.55136	10.8265	10.9079	10.7875	8	sp|P93735|ELIP1_ARATH	Early light-induced protein 1, chloroplastic
Hrh_42484	.	.	-1.46121	-1.10725	-1.34073	-1.89847	-1.63083	4	--na--	--na--
Hrh_41054	-5.35871	.	-5.36836	-5.37848	-5.35431	-5.36653	-5.35155	4	tr|A0A2Z6ZZ12|A0A2Z6ZZ12_9LAMI	Violaxanthin de-epoxidase, chloroplastic
Hrh_16891	.	.	.	5.33694	.	.	.	11	sp|Q1PE48|CDS3_ARATH	Phosphatidate cytidylyltransferase 3
Hrh_33810	.	5.68624	.	5.33694	.	.	.	11	--na--	--na--
Hrh_06945	6.63786	.	4.47062	5.33693	4.48431	4.63508	4.48702	7	--na--	--na--
Hrh_04116	-1.49049	.	-3.65559	-1.68631	-3.62758	-4.02551	-4.50495	4	sp|Q9ZVD2|NHL13_ARATH	NDR1/HIN1-like protein 13
Hrh_25687	4.28314	.	.	1.49775	.	.	.	7	sp|Q9FRL3|ERDL6_ARATH	Sugar transporter ERD6-like 6
Hrh_28203	-1.5315	.	-3.36343	-1.66803	-3.71053	-3.73404	-3.7052	4	--na--	--na--
Hrh_25358	1.64494	.	1.48582	1.0646	1.74023	1.67103	1.68887	5	tr|A0A2Z7DB55|A0A2Z7DB55_9LAMI	S5A_REDUCTASE domain-containing protein
Hrh_02664	.	-1.56537	-3.07661	-1.99757	-2.75222	-2.77623	-2.50055	4	--na--	--na--
Hrh_35488	2.24054	2.52623	2.68919	1.91454	2.9749	2.64505	2.43785	8	sp|O23160|MYB73_ARATH	Transcription factor MYB73
Hrh_21989	.	.	-2.42144	-2.44111	-2.69094	-2.71471	-2.14225	4	--na--	--na--
Hrh_20986	.	.	-6.0579	-1.30162	-6.03049	-5.80817	-6.69375	11	sp|O65015|AMYB_TRIRP	Beta-amylase
Hrh_37638	-1.17294	.	-2.88815	-1.2128	-2.45951	-2.48407	-2.85454	4	--na--	--na--
Hrh_19999	-2.74538	.	-3.89159	-1.54873	-3.86456	-3.88808	-3.48468	4	sp|F4KF27-2|MDA2_ARATH	Isoform 2 of Mediator-associated protein 2
Hrh_12790	-1.68554	.	-7.05174	-1.54873	-7.03745	-7.04988	-7.03465	3	--na--	--na--
Hrh_33675	-1.25065	.	-3.06665	-1.02935	-3.4159	-2.98253	-3.03252	4	--na--	--na--
Hrh_24361	1.60431	.	1.49555	1.28948	1.52454	1.42652	1.24917	9	sp|O82647|PDC1_ARATH	Pyruvate decarboxylase 1
Hrh_43185	-4.46742	.	-6.35079	-2.29346	-6.33657	-6.34894	-6.33378	4	tr|A0A2Z7CKR3|A0A2Z7CKR3_9LAMI	11-beta-hydroxysteroid dehydrogenase 1B-like
Hrh_40732	-1.23737	.	.	-1.40063	.	.	.	2	--na--	--na--
Hrh_23141	.	.	-2.28171	-1.15461	-2.72865	-2.14909	-2.24767	4	--na--	--na--
Hrh_37034	2.69718	.	2.5977	1.27685	2.55498	2.37407	2.05204	5	sp|Q9ZVY7|OBP1A_ARATH	Oil body-associated protein 1A
Hrh_21348	.	.	-6.58222	-1.0395	-6.55586	-7.36631	-9.21876	11	sp|Q9SDT1|POR_DAUCA	Protochlorophyllide reductase, chloroplastic
Hrh_38955	.	.	-1.53941	-1.11059	-1.36091	-1.33898	-1.09522	4	tr|A0A2H3XUK1|A0A2H3XUK1_PHODC	uncharacterized protein LOC103706605
Hrh_36155	-1.01666	.	-3.58082	-1.3069	-3.30698	-3.33117	-3.30149	3	--na--	--na--
Hrh_19853	-2.19334	.	-6.99208	-1.57456	-6.97779	-6.99022	-6.97499	6	sp|Q9SUP6|WRK53_ARATH	Probable WRKY transcription factor 53
Hrh_10437	1.2226	.	4.4554	1.1174	4.62768	4.68221	4.63543	2	--na--	--na--
Hrh_14965	3.29681	1.17815	1.73276	1.27843	1.85203	1.87058	1.76686	9	tr|A0A2G9GU82|A0A2G9GU82_9LAMI	DUF4149 domain-containing protein
Hrh_27779	-2.48888	.	.	-1.14378	.	.	-1.33115	4	sp|Q00451|PRF1_SOLLC	36.4 kDa proline-rich protein
Hrh_17412	.	.	-2.93033	-1.74778	-2.90274	-2.68069	-3.19437	4	--na--	--na--
Hrh_34420	-2.10693	.	.	-1.81265	.	.	.	2	sp|Q9LV04|PAP14_ARATH	Probable plastid-lipid-associated protein 14, chloroplastic
Hrh_07885	.	.	-7.08067	-1.49695	-7.06637	-5.21098	-5.18461	10	tr|A0A2Z7CYS6|A0A2Z7CYS6_9LAMI	Putative WRKY transcription factor 50-like
Hrh_21397	.	.	.	-1.6032	.	.	.	7	tr|A0A2Z7B9G5|A0A2Z7B9G5_9LAMI	Uncharacterized protein
Hrh_40273	3.14121	.	.	1.40258	.	1.08533	.	7	sp|Q9FHA6|RLF34_ARATH	Protein RALF-like 34
Hrh_06459	.	.	-2.43797	-1.83309	-3.53807	-2.08828	-2.40462	4	--na--	--na--
Hrh_34893	.	.	-1.68525	-1.31638	-1.58428	-1.41083	-1.80849	10	--na--	--na--
Hrh_10921	3.21191	1.25889	.	1.24761	1.25418	1.41029	1.12523	7	sp|C0Z2L5|BZP44_ARATH	bZIP transcription factor 44
Hrh_07637	.	.	1.681	1.2476	1.27544	.	1.60141	8	sp|Q38884|EIF3I_ARATH	Eukaryotic translation initiation factor 3 subunit I
Hrh_07561	.	.	-4.34004	-1.19153	-4.31299	-4.84306	-4.8149	10	sp|F4I9E1|NFD4_ARATH	Protein NUCLEAR FUSION DEFECTIVE 4
Hrh_36288	.	.	-2.87689	-1.43141	-3.05923	-2.87327	-3.05375	4	--na--	--na--
Hrh_30669	-1.09241	.	-3.03374	-1.63515	-3.30317	-4.20769	-3.67232	4	--na--	--na--
Hrh_39702	2.36891	.	4.4482	1.61648	4.68646	4.42387	4.08791	8	sp|Q9FK88|INVE_ARATH	Alkaline/neutral invertase E, chloroplastic
Hrh_18770	1.51248	.	1.20972	1.27794	1.34465	1.17614	.	9	sp|P52903|ODPA_SOLTU	Pyruvate dehydrogenase E1 component subunit alpha, mitochondrial
Hrh_40248	.	.	-2.11002	-1.51921	-2.52362	-2.38529	-1.73859	4	--na--	--na--
Hrh_11331	2.13825	.	-1.56183	-1.32157	-1.58149	-1.21995	-1.19098	7	sp|Q9SAH7|WRK40_ARATH	Probable WRKY transcription factor 40
Hrh_06005	-1.10855	.	1.6523	-1.21623	1.56706	1.70667	1.77634	8	tr|A0A2G9HZW1|A0A2G9HZW1_9LAMI	26S proteasome regulatory complex, subunit PSMD10
Hrh_17712	-1.48567	.	-2.32955	-1.44889	-2.04711	-1.85555	-2.2959	4	sp|O65695|SAU50_ARATH	Auxin-responsive protein SAUR50
Hrh_04095	2.71533	2.12374	3.04907	1.14934	3.49631	3.2304	2.73231	8	sp|O49508|FB237_ARATH	F-box protein At4g18380
Hrh_12384	.	1.22309	-1.47297	1.17722	-2.49349	-1.23544	-1.13604	1	--na--	--na--
Hrh_27136	3.39686	.	-2.36276	1.24671	-2.33491	-1.73416	-2.32941	7	--na--	--na--
Hrh_20407	-2.7495	.	-1.52302	-2.24516	-1.24065	-1.38665	-1.23511	11	tr|A0A2Z7AYY9|A0A2Z7AYY9_9LAMI	HMA domain-containing protein
Hrh_31406	.	.	-3.13023	-1.54378	-3.39965	-3.42349	-3.7688	4	--na--	--na--
Hrh_13798	1.35997	.	-1.27349	1.06876	-1.088	.	.	10	sp|Q84TH6|DIR23_ARATH	Dirigent protein 23
Hrh_43654	3.02603	.	3.08067	3.13036	3.30504	3.08407	2.88223	9	--na--	--na--
Hrh_18318	.	5.15162	.	5.23995	.	.	.	11	--na--	--na--
Hrh_13747	.	.	-2.0127	1.35705	-1.73903	-1.76308	-1.9798	1	sp|Q9LIG0|Y3136_ARATH	Clavaminate synthase-like protein At3g21360
Hrh_21681	2.4616	2.18265	3.11688	1.17777	3.02732	3.31789	3.56382	2	tr|A0A4D8YWA9|A0A4D8YWA9_SALSN	VQ domain-containing protein
Hrh_28985	.	.	.	-1.0725	.	.	1.61729	2	sp|Q94B38|GPT2_ARATH	Glucose-6-phosphate/phosphate translocator 2, chloroplastic
Hrh_12143	.	.	-2.43596	-4.12278	.	-2.14055	-2.77774	4	--na--	--na--
Hrh_31394	-1.01151	.	-2.62317	-1.08118	-2.68574	-2.37683	-2.88122	4	--na--	--na--
Hrh_42425	1.11518	.	.	1.0208	.	.	.	9	tr|A0A2G9GC47|A0A2G9GC47_9LAMI	Uncharacterized protein
Hrh_30851	.	.	-2.82059	-1.57105	-2.79282	-2.81699	-2.78734	4	--na--	--na--
Hrh_34838	.	.	-2.82059	-1.57105	-2.79282	-2.81698	-3.03357	4	--na--	--na--
Hrh_04153	.	.	.	-1.57105	-1.95736	.	.	6	sp|Q9S7M2|TI10B_ARATH	Protein TIFY 10B
Hrh_26429	-1.14457	.	-4.02668	-1.15336	-3.99884	-4.02306	-4.23959	3	sp|Q9FK75|GDL82_ARATH	GDSL esterase/lipase At5g45670
Hrh_10529	.	3.52198	-5.16727	1.68819	-5.15327	-3.29763	-5.15053	6	sp|O82161|PHI1_TOBAC	Protein PHOSPHATE-INDUCED 1
Hrh_20108	2.38166	2.39822	1.87573	1.71262	2.06478	1.84493	1.72826	6	sp|O23160|MYB73_ARATH	Transcription factor MYB73
Hrh_02300	.	.	.	-2.70775	1.92045	.	.	5	sp|O22149|PME17_ARATH	Probable pectinesterase/pectinesterase inhibitor 17
Hrh_12679	.	.	-3.39826	-1.08189	-3.09115	-3.74069	-3.92112	4	--na--	--na--
Hrh_26656	.	.	1.62188	-1.34944	1.51388	1.22892	1.44376	8	sp|Q9FKH6|B561P_ARATH	Cytochrome b561 and DOMON domain-containing protein At5g35735
Hrh_33972	.	.	-2.8438	-1.09481	-2.6829	-2.01566	-2.3396	4	--na--	--na--
Hrh_04645	.	.	-2.91497	-1.48908	-3.13339	-2.35515	-3.42503	4	--na--	--na--
Hrh_40994	.	.	-2.70484	-1.48907	-2.33074	-2.51783	-2.32521	4	--na--	--na--
Hrh_18063	2.17484	.	.	1.0079	.	.	.	7	tr|A0A2Z7BNY6|A0A2Z7BNY6_9LAMI	Remorin
Hrh_37387	.	.	-1.81008	-1.11853	-1.85429	-1.95542	-1.8487	1	sp|Q9SX78|CXE2_ARATH	Probable carboxylesterase 2
Hrh_17278	.	.	-4.02878	-1.11853	-4.37584	-4.39939	-3.99595	10	tr|A0A2Z7BLU7|A0A2Z7BLU7_9LAMI	Uncharacterized protein
Hrh_20622	3.7467	3.73948	.	2.68906	.	.	.	6	sp|Q9ZVP5|M3K18_ARATH	Mitogen-activated protein kinase kinase kinase 18
Hrh_22840	3.01829	.	.	1.16786	.	.	.	7	tr|A0A2Z7ANF1|A0A2Z7ANF1_9LAMI	Uncharacterized protein
Hrh_41106	-2.51475	.	-6.61088	-1.85143	-6.59662	-6.60902	-6.59383	4	tr|A0A2G9I9U2|A0A2G9I9U2_9LAMI	WRKY domain-containing protein
Hrh_22431	-1.5932	.	-7.36563	-1.20696	-7.35131	-7.36377	-7.34851	3	--na--	--na--
Hrh_02434	.	.	2.02457	2.05604	1.92593	1.95346	1.90472	11	sp|P23472|CHLY_HEVBR	Hevamine-A
Hrh_20525	-2.30053	.	-7.92393	-1.13505	-7.90958	-7.92206	-7.90677	11	sp|Q0DHB7|EXPA4_ORYSJ	Expansin-A4
Hrh_27178	.	.	-1.3277	-1.42053	.	-1.06545	.	4	--na--	--na--
Hrh_10213	-2.606	.	.	-1.0197	.	.	.	8	sp|Q9FGH9|E70B1_ARATH	Exocyst complex component EXO70B1
Hrh_42311	.	.	.	5.4306	.	.	.	11	--na--	--na--
Hrh_38723	-2.84404	-1.12344	-2.73061	-1.07414	-2.70242	-1.56959	-2.08565	4	sp|P08509|NIA2_TOBAC	Nitrate reductase [NADH] 2
Hrh_10328	-2.12326	.	-1.89582	-2.83225	-2.4116	-2.43516	-4.076	4	--na--	--na--
Hrh_17269	1.37096	.	.	1.33124	-1.52878	.	.	10	sp|P42055|VDAC1_SOLTU	Mitochondrial outer membrane protein porin of 34 kDa
Hrh_26869	1.31454	.	4.31985	1.06762	4.57548	4.59114	4.51261	2	--na--	--na--
Hrh_32017	2.64324	.	.	2.43761	1.81952	1.97229	1.82487	9	sp|Q9FED2|HA22E_ARATH	HVA22-like protein e
Hrh_32714	.	.	-1.35267	-1.0963	-1.22594	-1.56818	-1.26862	4	tr|A0A2Z7A5A6|A0A2Z7A5A6_9LAMI	CCHC-type domain-containing protein (Fragment)
Hrh_04825	2.87182	.	3.61351	1.03452	3.67782	3.8054	3.86685	2	tr|A0A2N9FZJ3|A0A2N9FZJ3_FAGSY	Uncharacterized protein
Hrh_00398	2.30122	.	2.04096	1.16954	2.22342	1.94873	1.74758	5	sp|O04932|SPSA1_CRAPL	Probable sucrose-phosphate synthase 1
Hrh_18027	.	.	-2.48772	-1.12082	-2.58108	-2.48407	-3.41105	4	--na--	--na--
Hrh_18470	2.44547	.	.	1.05811	.	1.18579	.	9	sp|Q8S397|NHX4_ARATH	Sodium/hydrogen exchanger 4
Hrh_40594	3.6145	.	.	1.54226	.	.	.	7	--na--	--na--
Hrh_33630	.	.	-3.19064	-2.08341	-3.16368	-2.05994	-2.78381	11	--na--	--na--
Hrh_28730	-1.5521	.	-3.19064	-2.08341	-3.16368	-4.48112	-3.66561	4	--na--	--na--
Hrh_32324	-1.4946	.	-2.06995	-2.33564	-2.5855	-2.60925	-2.58011	4	--na--	--na--
Hrh_29573	-1.53821	.	-4.6517	-1.03705	-4.32721	-4.10524	-4.61884	3	sp|Q5W727|SCP26_ORYSJ	Serine carboxypeptidase-like 26
Hrh_32706	-2.15642	.	-6.25252	-2.19517	-6.2383	-6.25066	-6.23552	4	sp|Q38870|CDPK2_ARATH	Calcium-dependent protein kinase 2
Hrh_32081	2.04208	.	.	1.0824	.	.	-1.13911	7	sp|Q27GI3|NAT6_ARATH	Nucleobase-ascorbate transporter 6
Hrh_11969	-1.35903	.	-4.07151	-1.71159	-4.83406	-4.85554	-6.70816	4	--na--	--na--
Hrh_14188	4.53018	1.62288	3.33049	1.66428	3.65666	3.47619	3.28212	9	sp|O82199|C3H20_ARATH	Zinc finger CCCH domain-containing protein 20
Hrh_40658	-1.22156	.	-2.31525	-1.05427	-2.72169	-3.02513	-1.61649	4	sp|Q03664|GSTX3_TOBAC	Probable glutathione S-transferase
Hrh_06428	2.52914	.	3.03038	1.14492	3.15185	3.28374	3.44611	5	sp|P31022|RAB7_PEA	Ras-related protein Rab7
Hrh_42626	1.04065	.	-1.26087	-1.53816	-1.58676	-1.33792	-1.22698	7	sp|Q9SJY5|PUMP5_ARATH	Mitochondrial uncoupling protein 5
Hrh_12002	.	.	1.44092	1.51942	1.20869	1.60549	1.6658	2	tr|A0A2P5CVT2|A0A2P5CVT2_PARAD	Uncharacterized protein
Hrh_15310	-1.74282	.	-1.58581	-1.37631	-1.73393	-1.28327	-1.18701	4	--na--	--na--
Hrh_13355	.	.	-2.63841	-1.37631	-2.44768	-1.95956	-2.04155	4	--na--	--na--
Hrh_00862	-1.18771	.	-2.98292	-1.16154	-1.86109	-2.4083	-2.16056	3	sp|O65782|C83B1_ARATH	Cytochrome P450 83B1
Hrh_04222	5.06795	2.5203	.	1.95274	.	.	.	7	tr|A0A2Z7CP43|A0A2Z7CP43_9LAMI	Uncharacterized protein
Hrh_06243	.	.	4.49246	2.00083	4.68157	4.4945	4.293	8	sp|Q8VZL4|MSL1_ARATH	Mechanosensitive ion channel protein 1, mitochondrial
Hrh_34166	.	.	-2.55761	-1.32314	-2.38332	-2.15353	-2.68678	10	--na--	--na--
Hrh_04142	.	2.31904	.	1.42556	.	.	.	6	sp|Q9XIN8|FB119_ARATH	F-box protein At2g27310
Hrh_06013	.	.	-2.81894	-1.75789	-3.96998	-2.01307	-2.78591	4	--na--	--na--
Hrh_33690	-1.36089	.	-3.19128	-1.27714	-3.16349	-2.97753	-3.15801	4	--na--	--na--
Hrh_39711	.	.	-1.88868	-1.15152	-2.03678	-1.97051	-1.77401	4	--na--	--na--
Hrh_37017	.	.	.	-1.18326	.	.	.	5	--na--	--na--
Hrh_34448	.	.	-2.0491	-1.45829	-1.78728	-2.04546	-2.01541	4	--na--	--na--
Hrh_15654	3.28829	.	3.35311	1.61596	3.48066	3.30054	3.14246	5	tr|A0A2Z7D7X3|A0A2Z7D7X3_9LAMI	Uncharacterized protein
Hrh_37026	.	.	-5.98783	-1.36637	-6.46772	-4.67242	-4.82985	10	sp|Q9SSF0|HIP16_ARATH	Heavy metal-associated isoprenylated plant protein 16
Hrh_35675	4.96064	1.51531	3.5113	1.55145	3.77872	3.89882	3.54487	9	--na--	--na--
Hrh_41026	5.47916	1.63151	4.80281	1.25041	4.96325	4.64395	4.36651	5	sp|Q94A08|RFS2_ARATH	Probable galactinol--sucrose galactosyltransferase 2
Hrh_13969	-2.4957	-5.1614	-5.16728	-5.17736	-5.15327	-5.16545	-5.15053	4	sp|A0A3Q7I5Y9|ERFC3_SOLLC	Ethylene-response factor C3
Hrh_22883	.	5.44355	8.1506	5.13596	8.34168	8.20521	7.90299	8	--na--	--na--
Hrh_06370	7.35343	5.82796	8.72939	5.13596	9.12843	8.74067	8.71929	8	sp|O04023|SRC2_ARATH	Protein SRC2 homolog
Hrh_39600	5.96076	6.38162	.	5.13596	.	.	.	6	sp|Q38910|XTH23_ARATH	Probable xyloglucan endotransglucosylase/hydrolase protein 23
Hrh_02696	.	.	-1.50698	-1.09543	-1.6821	-1.00735	.	7	sp|P08509|NIA2_TOBAC	Nitrate reductase [NADH] 2
Hrh_18002	-2.95558	-1.69309	.	-1.3916	.	.	.	8	sp|Q9LTV3|SAU72_ARATH	Auxin-responsive protein SAUR72
Hrh_34138	-1.35193	.	-1.0402	-1.39159	-1.0118	.	.	4	tr|A0A2Z7C8Q3|A0A2Z7C8Q3_9LAMI	BED-type domain-containing protein
Hrh_41637	1.67299	.	-1.12679	1.06231	-1.09851	.	-1.0122	7	sp|Q43054|TCMO_POPKI	Trans-cinnamate 4-monooxygenase
Hrh_09403	.	.	-3.41051	-1.81121	-3.00904	-3.40701	-2.70657	10	--na--	--na--
Hrh_25010	4.66864	.	2.89565	1.72802	3.14521	3.02273	3.31476	9	sp|Q4JFW8|SGR1_SOLLC	Protein STAY-GREEN 1, chloroplastic
Hrh_28744	.	.	-3.92244	-1.35171	-3.59791	-3.37579	-3.13709	10	sp|Q6DST1|Y1465_ARATH	Late embryogenesis abundant protein At1g64065
Hrh_28506	.	.	-1.276	-1.00233	-1.5656	-1.31367	.	4	--na--	--na--
Hrh_11756	-1.82421	.	-9.68189	-1.51068	-9.66794	-9.68	-9.66219	3	sp|Q93Z25|PLY22_ARATH	Probable pectate lyase 22
Hrh_09657	.	-1.30289	-1.1253	-1.335	.	.	.	4	--na--	--na--
Hrh_34837	.	.	-1.68832	-1.01687	-1.65988	-1.62663	-1.77779	4	--na--	--na--
Hrh_22078	1.72942	.	1.1412	1.01534	1.26796	1.13029	.	9	tr|A0A2Z7B729|A0A2Z7B729_9LAMI	CAAX amino terminal protease family protein
Hrh_10409	.	.	-2.11822	-1.48018	-2.09013	-2.42345	-1.71811	4	sp|Q94HW2|POLR1_ARATH	Retrovirus-related Pol polyprotein from transposon RE1
Hrh_21590	.	-1.19378	-1.53683	-1.28637	-1.36674	.	-1.57934	4	--na--	--na--
Hrh_16977	-3.26945	.	1.22007	-1.15519	1.57879	.	1.04285	8	tr|A0A2Z7AH01|A0A2Z7AH01_9LAMI	Uncharacterized protein
Hrh_08076	-1.29533	.	-3.97694	-1.47708	-3.94989	-3.9738	-3.94567	3	sp|O48651|SQE1_PANGI	Squalene monooxygenase SE1
Hrh_33323	.	.	-2.40958	-1.87338	-1.82539	-1.84976	-2.62261	10	tr|A0A151U1R3|A0A151U1R3_CAJCA	Retrovirus-related Pol polyprotein from transposon 17.6 (Fragment)
Hrh_28132	.	.	-2.99537	-2.07904	-2.9684	-2.99148	-2.02442	4	--na--	--na--
Hrh_39153	3.31649	.	.	1.01004	.	.	.	7	sp|Q0JLP9|P2C06_ORYSJ	Probable protein phosphatase 2C 6
Hrh_36802	.	.	.	-1.035	.	-1.09028	-1.59722	7	sp|Q69VG1|CIGR1_ORYSJ	Chitin-inducible gibberellin-responsive protein 1
Hrh_21587	-1.74772	.	-3.19007	-2.70282	-2.65674	-3.18667	-3.94789	4	--na--	--na--
Hrh_27656	.	.	.	2.62312	.	.	.	11	sp|Q9LXC0|GDI_ARATH	Guanosine nucleotide diphosphate dissociation inhibitor At5g09550
Hrh_18727	-1.14575	.	-4.52996	-1.13429	-5.68052	-4.27975	-3.85804	10	sp|P83958|TLP_ACTCC	Thaumatin-like protein
Hrh_20457	.	.	-2.35878	-1.40837	-2.49349	-2.20896	-2.32521	3	--na--	--na--
Hrh_41614	.	.	-2.52146	-1.40837	-2.49349	-2.35515	-2.48797	4	--na--	--na--
Hrh_30358	.	.	-2.86326	-1.94684	-3.21041	-3.23388	-2.83054	4	--na--	--na--
Hrh_31423	.	.	-2.56645	-1.94684	-2.2927	-2.31682	-2.53346	4	--na--	--na--
Hrh_12099	.	.	.	-1.94683	.	.	.	4	sp|Q9SV15-2|WRK11_ARATH	Isoform 2 of Probable WRKY transcription factor 11
Hrh_37119	.	.	.	-1.94683	.	.	.	4	tr|A0A2Z7C0J6|A0A2Z7C0J6_9LAMI	Receptor-like protein 12-like
Hrh_42782	.	.	.	-1.07693	.	.	.	2	--na--	--na--
Hrh_20659	-1.08095	.	-2.17463	-1.07692	-2.05541	-1.91384	-1.9643	4	sp|O81831|CARP1_ARATH	Calcium-binding protein KRP1
Hrh_04946	-2.5285	.	-5.32418	-2.01903	-4.98149	-6.12896	-6.09334	6	--na--	--na--
Hrh_29682	.	.	-5.03008	-1.77059	-6.88167	-4.23844	-5.00111	4	sp|Q38772|CDC2A_ANTMA	Cell division control protein 2 homolog A
Hrh_19469	.	.	-2.40086	-1.67448	-2.58324	-2.39725	-2.3675	4	--na--	--na--
Hrh_29948	.	.	-3.52795	-1.67447	-4.00807	-3.15029	-3.49563	4	--na--	--na--
Hrh_23026	3.39824	.	3.3402	1.10928	3.31481	3.19699	3.03402	5	sp|Q9LMA7|CXE1_ARATH	Probable carboxylesterase 1
Hrh_17418	3.33478	.	5.03032	1.48727	5.04277	5.14018	5.18443	2	tr|A0A2Z7CLP7|A0A2Z7CLP7_9LAMI	Uncharacterized protein
Hrh_29955	.	.	-5.97284	-2.45803	-5.95866	-5.97099	-3.28772	4	--na--	--na--
Hrh_33803	-2.41987	.	-4.10636	-2.45803	-5.95866	-4.10317	-4.07692	3	--na--	--na--
Hrh_24169	.	.	-3.14234	-2.03511	-3.6225	-3.13884	-3.61732	4	--na--	--na--
Hrh_28821	.	.	-3.14234	-2.03511	-2.74091	-3.13885	-3.11007	4	tr|A0A2Z7BM35|A0A2Z7BM35_9LAMI	CCHC-type domain-containing protein
Hrh_07504	.	.	-4.3082	1.95264	-4.29453	.	.	1	sp|P09886|HS21C_PEA	Small heat shock protein, chloroplastic
Hrh_40878	-1.13312	.	-2.87689	-1.29636	-3.30543	-2.24829	-3.29998	4	sp|Q94HW2|POLR1_ARATH	Retrovirus-related Pol polyprotein from transposon RE1
Hrh_25283	.	.	.	-1.12857	1.25663	1.25177	1.00773	8	--na--	--na--
Hrh_26775	.	.	-6.43876	-1.32746	-6.91897	-7.72936	-7.70147	1	sp|O64640|CXE8_ARATH	Probable carboxylesterase 8
Hrh_20562	1.00566	.	1.02356	-1.25177	.	1.13452	1.55613	5	sp|Q8VXU6|DI194_ARATH	Protein DEHYDRATION-INDUCED 19 homolog 4
Hrh_20876	.	.	-2.66648	-2.14341	-2.63918	-2.36611	-2.09049	4	tr|A0A2Z7C822|A0A2Z7C822_9LAMI	Uncharacterized protein
Hrh_44294	.	2.33468	3.14857	2.06131	3.17636	3.07471	3.30239	2	tr|A0A2G2WSM3|A0A2G2WSM3_CAPBA	Uncharacterized protein
Hrh_23405	.	-2.2487	-2.55702	-2.27985	-2.2327	-1.45436	-2.52435	4	--na--	--na--
Hrh_21982	1.56564	.	2.41049	1.38232	2.91476	2.47544	2.35423	8	sp|Q42908|PMGI_MESCR	2,3-bisphosphoglycerate-independent phosphoglycerate mutase
Hrh_14266	-1.60005	-1.95395	.	-2.19595	.	.	.	2	tr|A0A2G9GC47|A0A2G9GC47_9LAMI	Uncharacterized protein
Hrh_09627	-2.87595	.	-2.89219	-5.55988	-2.87056	.	-3.64858	4	--na--	--na--
Hrh_06458	.	.	-2.64261	-1.42684	-2.82497	-2.014	-2.26298	4	--na--	--na--
Hrh_30810	4.39433	.	5.76806	1.102	6.03352	5.74815	5.44564	8	--na--	--na--
Hrh_21138	-1.97683	.	-2.16367	-1.79629	-3.1008	-3.12402	-3.28093	4	sp|Q8RXC8|RBK2_ARATH	Receptor-like cytosolic serine/threonine-protein kinase RBK2
Hrh_32759	-1.34172	.	-3.45073	-1.71875	-3.42374	-3.44723	-3.41841	4	--na--	--na--
Hrh_01091	.	1.48104	-2.04212	1.03096	-2.72758	-1.86205	-2.00825	6	tr|A0A2Z7B8L0|A0A2Z7B8L0_9LAMI	Uncharacterized protein
Hrh_18379	.	.	-2.1318	-1.07799	-2.41668	-1.52383	-2.19495	4	--na--	--na--
Hrh_08595	.	.	-1.64729	-1.01825	-1.32311	-1.44017	-1.231	4	--na--	--na--
Hrh_03311	1.47158	.	.	1.27817	1.18491	1.63814	1.33241	5	sp|Q9FED2|HA22E_ARATH	HVA22-like protein e
Hrh_09448	.	.	.	-1.21915	.	.	.	4	tr|A0A3P5ZLR7|A0A3P5ZLR7_BRACM	Uncharacterized protein
Hrh_13685	2.7397	.	1.51334	1.09667	1.41861	1.66765	1.619	9	sp|Q948P6|FRI3_SOYBN	Ferritin-3, chloroplastic
Hrh_18839	1.11655	.	1.29265	1.11999	1.45829	1.36081	1.1009	5	sp|P52903|ODPA_SOLTU	Pyruvate dehydrogenase E1 component subunit alpha, mitochondrial
Hrh_39130	-1.59564	.	-3.03374	-1.44729	-3.00613	-2.57396	-3.00069	3	--na--	--na--
Hrh_31334	-1.56276	.	-10.0681	-1.31328	-10.0538	-10.0662	-10.05	3	sp|Q93Z25|PLY22_ARATH	Probable pectate lyase 22
Hrh_37122	3.09295	.	5.05149	2.26213	5.29373	5.44125	5.49403	2	sp|P23901|ALDR_HORVU	Aldose reductase
Hrh_44302	-1.56008	-1.80126	.	-1.59953	.	.	.	2	sp|Q93YU5|SEC8_ARATH	Exocyst complex component SEC8
Hrh_17554	-1.56008	.	.	-1.59952	.	.	.	2	sp|O22808|LYK5_ARATH	Protein LYK5
Hrh_07959	-2.56868	.	-1.43066	-1.05567	-1.29276	-1.37121	-1.64411	4	sp|Q9LPF6|PUP11_ARATH	Probable purine permease 11
Hrh_00557	2.08317	2.11391	.	1.02789	.	.	.	7	--na--	--na--
Hrh_03730	-1.03924	.	.	-1.07909	-1.12532	-1.00981	.	4	sp|Q8S9L6|CRK29_ARATH	Cysteine-rich receptor-like protein kinase 29
Hrh_35677	1.02692	.	.	-1.07909	.	.	.	7	sp|Q69VG1|CIGR1_ORYSJ	Chitin-inducible gibberellin-responsive protein 1
Hrh_33995	.	.	-5.46132	-5.4728	.	-3.59158	-5.44783	11	sp|Q8LL87|COMT1_COFCA	Caffeic acid 3-O-methyltransferase
Hrh_34582	.	.	-3.28264	-1.82948	-2.58416	-2.60815	-3.25036	4	--na--	--na--
Hrh_40591	-1.39504	.	-2.11581	-1.10525	-1.44919	-1.75801	-2.08197	4	sp|Q9SD82|RFA1B_ARATH	Replication protein A 70 kDa DNA-binding subunit B
Hrh_18624	2.78192	.	2.1687	1.23986	2.34651	2.15026	1.89079	9	sp|Q8LCG7|NFYC2_ARATH	Nuclear transcription factor Y subunit C-2
Hrh_12925	1.08947	.	.	1.03519	.	.	.	9	sp|Q9ZUA5|VIT1_ARATH	Vacuolar iron transporter 1
Hrh_24217	.	.	.	-1.31902	-1.07224	-1.36769	.	10	tr|A0A2Z7A7P2|A0A2Z7A7P2_9LAMI	Integrase catalytic domain-containing protein
Hrh_43623	.	.	-2.01801	-1.31902	-1.98982	-1.44413	-1.7681	4	--na--	--na--
Hrh_06314	.	.	2.26747	1.23897	2.0365	1.99593	2.28827	2	--na--	--na--
Hrh_29937	1.22574	.	-2.72428	-1.12521	-2.40222	-2.48943	-2.82197	10	sp|Q9SB37|PMEI7_ARATH	Pectinesterase inhibitor 7
Hrh_30788	.	.	-2.01671	-1.63638	-2.15144	-2.01308	-2.32941	4	--na--	--na--
Hrh_40545	.	.	-2.57289	-1.63637	-2.54515	-3.11219	-2.78591	10	--na--	--na--
Hrh_40612	2.26009	.	.	1.55292	.	.	.	7	sp|Q9FED2|HA22E_ARATH	HVA22-like protein e
Hrh_39333	.	.	.	1.69954	1.30197	1.45597	1.48598	9	--na--	--na--
Hrh_42929	3.58085	.	2.75475	1.81735	2.94883	2.7072	2.09055	9	--na--	--na--
Hrh_02128	2.37039	.	5.66489	1.81735	5.79584	5.64296	5.42302	8	sp|Q02973|EM6_ARATH	Em-like protein GEA6
Hrh_15661	.	1.26554	1.7078	1.07796	1.65335	1.66934	1.85806	2	--na--	--na--
Hrh_01300	.	.	-1.10048	-1.03435	-1.11726	.	.	4	sp|Q39214|RPM1_ARATH	Disease resistance protein RPM1
Hrh_27743	1.79154	.	2.18398	1.04412	2.36961	1.89219	1.86047	5	sp|Q9LPV4|DTX31_ARATH	Protein DETOXIFICATION 31
Hrh_42671	-1.92474	.	-3.12093	-2.63368	-3.09474	-3.11755	-2.58232	4	--na--	--na--
Hrh_31295	-2.59607	.	-5.77464	-2.63367	-5.7605	-5.7728	-5.75773	4	sp|O80513|CCU41_ARATH	Cyclin-U4-1
Hrh_35376	.	.	2.1143	1.37438	2.10437	1.89362	2.20383	2	--na--	--na--
Hrh_18751	1.15601	.	-2.55728	-1.38854	-3.33157	-2.89881	-1.81051	10	sp|O03982|HIP39_ARATH	Heavy metal-associated isoprenylated plant protein 39
Hrh_32509	-2.18985	.	-2.20821	-3.51936	-2.68854	-2.20473	-2.17614	4	--na--	--na--
Hrh_03582	.	.	3.7214	3.44684	3.96411	4.29963	4.61184	2	--na--	--na--
Hrh_25756	.	.	-5.90816	-2.76688	-5.89357	-5.90589	-4.01304	4	tr|A0A068UQD5|A0A068UQD5_COFCA	AP2/ERF domain-containing protein
Hrh_09486	4.40926	1.17767	2.02392	1.04355	2.06031	1.9888	2.05825	7	sp|Q5XEZ5|CSC1_ARATH	Calcium permeable stress-gated cation channel 1
Hrh_07478	.	.	-2.98691	-2.08971	-2.58549	-2.60925	-2.58011	4	sp|P31843|RRPO_OENBE	RNA-directed DNA polymerase homolog
Hrh_43432	.	.	.	-2.08971	.	.	.	5	sp|P51567|AFC2_ARATH	Serine/threonine-protein kinase AFC2
Hrh_35295	.	.	-2.10003	-1.67852	-2.46581	-2.09641	-1.90383	4	sp|Q9SUP6|WRK53_ARATH	Probable WRKY transcription factor 53
Hrh_19717	.	.	1.90938	1.59521	1.79793	1.77346	1.97595	2	tr|A0A5D2APF8|A0A5D2APF8_GOSDA	Uncharacterized protein
Hrh_33160	.	.	-1.64296	-1.27884	-1.29934	-1.32402	-2.01319	4	--na--	--na--
Hrh_35182	.	.	.	1.15981	.	.	.	1	--na--	--na--
Hrh_27007	3.21264	.	3.10829	1.00679	3.28213	3.27275	3.34437	5	--na--	--na--
Hrh_40673	.	.	-1.17806	-1.53935	-1.19507	-1.13014	-1.18576	4	tr|A0A151RPJ0|A0A151RPJ0_CAJCA	Retrovirus-related Pol polyprotein LINE-1
Hrh_43130	.	.	-6.30249	1.13393	-6.28827	-4.43282	-6.28548	1	sp|Q9SRN0|NHL1_ARATH	NDR1/HIN1-like protein 1
Hrh_28984	-1.53403	-1.21857	-1.04994	-1.29653	.	.	.	2	sp|P17069|ACEA_GOSHI	Isocitrate lyase
Hrh_20656	.	.	1.97025	-1.09765	1.92856	2.12651	2.28048	2	sp|O81831|CARP1_ARATH	Calcium-binding protein KRP1
Hrh_22882	3.15404	.	1.73386	1.02476	2.03685	1.72911	1.26231	9	--na--	--na--
Hrh_25017	.	.	-2.05168	-1.41363	-1.76926	-1.79378	-2.01806	4	tr|A0A3S3N117|A0A3S3N117_9MAGN	Retrotrans_gag domain-containing protein
Hrh_02544	.	.	.	-1.41363	.	.	.	2	--na--	--na--
Hrh_31696	4.27915	1.96509	3.09836	1.39633	3.24344	3.20882	3.2112	9	sp|Q1JPN0|STR7_ARATH	Rhodanese-like domain-containing protein 7
Hrh_20242	1.84137	.	2.51423	1.04853	2.53346	2.70739	2.78428	2	sp|Q8L856|ACFR1_ARATH	Transmembrane ascorbate ferrireductase 1
Hrh_23657	.	.	-3.58082	-1.0565	-3.55317	-3.57723	-3.8448	3	sp|Q9LPR8|SCL3_ARATH	Scarecrow-like protein 3
Hrh_15265	1.92715	.	.	1.33704	.	.	.	7	sp|Q9FN48|CAS_ARATH	Calcium sensing receptor, chloroplastic
Hrh_42818	3.60255	.	2.71191	1.14074	2.75314	2.87734	3.06419	9	tr|A0A2Z7D3P7|A0A2Z7D3P7_9LAMI	RING-type domain-containing protein
Hrh_27880	.	.	.	-1.30768	.	.	.	2	--na--	--na--
Hrh_23597	.	.	1.20682	-1.28949	1.15694	1.41124	1.6095	2	--na--	--na--
Hrh_37241	.	.	.	-1.24125	.	.	.	2	sp|Q9FL69|AGD5_ARATH	ADP-ribosylation factor GTPase-activating protein AGD5
Hrh_17107	2.79503	1.00002	4.36031	1.13996	4.35302	3.65128	4.19828	2	sp|P93735|ELIP1_ARATH	Early light-induced protein 1, chloroplastic
Hrh_34668	6.07827	2.67723	1.41504	1.70124	1.60421	.	.	7	tr|A0A2Z7C823|A0A2Z7C823_9LAMI	Uncharacterized protein
Hrh_43703	.	2.527	.	2.37659	1.99637	2.91396	2.08206	8	--na--	--na--
Hrh_17053	.	.	.	-1.47004	.	.	.	2	sp|F4KFT7|TENAC_ARATH	Bifunctional TH2 protein, mitochondrial
Hrh_37258	-1.25409	.	-3.63655	-1.47004	-3.60954	-3.63304	-3.60422	3	sp|Q00624|ASOL_BRANA	L-ascorbate oxidase homolog
Hrh_30351	.	.	-2.68429	-1.43475	-2.90274	-2.68069	-2.65106	4	--na--	--na--
Hrh_41159	.	.	-2.21981	-1.05697	-2.08754	-2.01514	-1.98493	4	--na--	--na--
Hrh_33068	.	.	.	-2.77039	2.40361	1.26682	1.80214	2	sp|Q9SA85|BBE8_ARATH	Berberine bridge enzyme-like 8
Hrh_18628	.	.	.	1.5138	.	.	.	1	tr|A0A2I0AGM5|A0A2I0AGM5_9ASPA	AC transposase
Hrh_11781	.	.	.	-1.69177	-1.12893	.	.	4	tr|A0A2Z7ADC9|A0A2Z7ADC9_9LAMI	Uncharacterized protein
Hrh_36856	.	.	-2.38467	-2.90978	-5.53073	-5.54298	-3.649	4	--na--	--na--
Hrh_35842	.	.	-3.36343	-1.39467	-3.71053	-3.73392	-3.7052	10	sp|Q851R2|MEL1_ORYSJ	Protein argonaute MEL1
Hrh_31914	-3.31177	.	-6.86481	-1.36179	-6.85053	-6.86295	-6.84773	6	--na--	--na--
Hrh_17034	.	.	-1.22378	-1.13465	.	.	-1.37129	4	--na--	--na--
Hrh_24168	.	.	-3.14234	-1.85179	-2.74091	-3.13884	-3.11007	4	tr|A0A2Z7CM24|A0A2Z7CM24_9LAMI	CCHC-type domain-containing protein
Hrh_40631	-2.45253	.	-3.64878	-1.85178	-6.28827	-4.43282	-6.28548	4	sp|Q9ZVD2|NHL13_ARATH	NDR1/HIN1-like protein 13
Hrh_18433	4.62789	2.42794	3.71164	1.76906	3.63215	3.36555	3.44378	9	sp|Q943I6|STOP1_ORYSJ	Zinc finger protein STOP1 homolog
Hrh_31155	-1.05381	.	-3.13023	-1.30116	-2.64617	-2.48705	-2.85094	4	--na--	--na--
Hrh_34180	.	.	-3.13023	-1.30115	-3.77413	-3.12664	-2.85094	4	sp|Q6JN46|EIX2_SOLLC	Receptor-like protein EIX2
Hrh_37212	.	.	.	-1.03697	.	.	.	4	--na--	--na--
Hrh_28759	-1.68429	.	.	-1.01219	.	.	.	2	sp|Q6JN46|EIX2_SOLLC	Receptor-like protein EIX2
Hrh_00743	.	.	.	-1.10826	.	.	.	6	tr|A0A2Z7ACN8|A0A2Z7ACN8_9LAMI	Uncharacterized protein
Hrh_30867	-4.2625	.	-2.98447	-3.0032	-2.95719	-4.27499	-2.95053	6	--na--	--na--
Hrh_36278	.	.	-3.56507	-1.49555	-3.53807	-3.56157	-3.53274	4	--na--	--na--
Hrh_16840	6.47098	.	6.43884	2.16127	6.55169	6.42193	6.33216	5	tr|A0A2Z7AVD6|A0A2Z7AVD6_9LAMI	Uncharacterized protein
Hrh_08975	3.72548	.	.	1.19946	-1.36517	.	.	7	sp|O82337|AGP16_ARATH	Arabinogalactan protein 16
Hrh_35142	.	.	-2.05866	-1.63715	-2.96767	-2.23843	-2.02522	4	--na--	--na--
Hrh_25403	.	.	.	-1.63714	-1.25127	-1.4919	.	4	tr|A0A2Z7BPP7|A0A2Z7BPP7_9LAMI	Uncharacterized protein
Hrh_00673	-2.03951	.	-6.52929	-1.63714	-6.51504	-6.52743	-6.51225	4	--na--	--na--
Hrh_15709	2.07566	.	-1.32084	1.01014	.	-1.12929	.	7	--na--	--na--
Hrh_41812	-3.03037	.	-1.87095	-2.56105	-2.51502	-2.53839	-2.50972	4	tr|A0A2Z7AHZ0|A0A2Z7AHZ0_9LAMI	Auxin-induced protein 15A
Hrh_17452	-1.85213	.	3.30205	-2.56105	2.79112	3.16047	3.83604	2	sp|Q94B38|GPT2_ARATH	Glucose-6-phosphate/phosphate translocator 2, chloroplastic
Hrh_13894	1.03984	.	.	1.45731	.	.	.	7	--na--	--na--
Hrh_24847	2.13541	.	3.45123	1.02401	3.84539	3.47925	3.27126	8	--na--	--na--
Hrh_10291	-2.24135	.	-3.43758	-2.03393	-2.90421	-3.43418	-3.40615	4	tr|A0A2N9GAX8|A0A2N9GAX8_FAGSY	Uncharacterized protein
Hrh_11149	-1.60156	.	-1.45799	-2.03393	-1.43005	-1.45436	-1.58729	4	tr|A0A2N9HKV9|A0A2N9HKV9_FAGSY	Uncharacterized protein
Hrh_05531	2.70441	.	2.72513	1.03636	2.69993	2.90889	2.9576	5	sp|Q8VZL4|MSL1_ARATH	Mechanosensitive ion channel protein 1, mitochondrial
Hrh_10335	-1.87681	.	-2.95578	-1.13803	-2.74441	-2.45991	-2.57613	4	--na--	--na--
Hrh_09207	.	.	-2.61046	-1.31398	-2.39911	-2.81698	-2.78735	10	sp|Q94EG3|NEC1_NICLS	Nectarin-1
Hrh_12377	-1.84465	.	-1.14473	-1.31398	-1.18899	-1.07194	-1.04166	4	--na--	--na--
Hrh_41098	.	.	-2.61046	-1.31397	-2.79282	-1.98185	-3.03357	4	--na--	--na--
Hrh_05669	4.50716	2.71352	.	1.29362	.	.	.	7	sp|Q03684|BIP4_TOBAC	Luminal-binding protein 4
Hrh_25949	.	2.17193	-2.46541	1.29361	-2.94568	-1.79093	-1.76164	6	sp|Q9ZU95|NUD17_ARATH	Nudix hydrolase 17, mitochondrial
Hrh_08859	3.20644	.	2.95289	1.08773	2.94858	2.87627	2.44649	5	tr|A0A2Z7BLY5|A0A2Z7BLY5_9LAMI	WHy domain-containing protein
Hrh_30859	-1.07511	.	-2.87689	-1.17287	-2.84899	-2.12675	-2.49724	4	--na--	--na--
Hrh_31718	.	.	1.71863	-1.17287	1.74751	1.64005	1.5814	8	sp|Q9C6K9|LRL11_ARATH	LEAF RUST 10 DISEASE-RESISTANCE LOCUS RECEPTOR-LIKE PROTEIN KINASE-like 1.1
Hrh_01607	.	.	-2.68362	-2.32896	-2.65674	-3.97411	-2.27688	4	--na--	--na--
Hrh_05210	.	.	-3.9773	-2.32896	-3.16385	-3.97411	-3.15868	3	sp|Q8VYX0|ILL6_ARATH	IAA-amino acid hydrolase ILR1-like 6
Hrh_18752	.	.	.	-2.32896	-3.95273	-3.97411	-1.73358	7	sp|P31531|1A1C_SOYBN	1-aminocyclopropane-1-carboxylate synthase
Hrh_28198	.	.	-2.43857	-2.16139	-4.08177	.	-1.46886	7	--na--	--na--
Hrh_24158	.	.	-2.30119	-1.21289	-1.8026	-1.93119	-1.44282	3	tr|A0A2Z7CIY1|A0A2Z7CIY1_9LAMI	Myosin heavy chain-related protein
Hrh_12175	-1.4413	.	-2.77859	-1.01125	-2.75052	-2.62877	-2.59874	4	--na--	--na--
Hrh_28801	.	.	-2.01671	-1.52431	-1.7097	-2.35915	-1.70415	4	--na--	--na--
Hrh_38177	3.33786	.	.	1.01469	.	.	.	7	sp|Q0JLP9|P2C06_ORYSJ	Probable protein phosphatase 2C 6
Hrh_14914	-2.13647	.	-3.78909	-1.68334	-3.76279	-3.78568	-3.75761	4	--na--	--na--
Hrh_06061	-4.2102	.	-5.75584	-2.04923	-4.77148	-6.29491	-5.9662	6	--na--	--na--
Hrh_08013	.	.	.	-1.37377	.	.	.	7	sp|P17641|PRS1_SOLTU	Pathogenesis-related protein STH-21
Hrh_19083	.	.	-4.1335	-1.27042	-4.3147	-4.12905	-4.31217	10	sp|I7C6E8|C7A52_PANGI	Beta-amyrin 28-monooxygenase
Hrh_20412	.	.	.	4.9024	.	.	.	11	--na--	--na--
Hrh_01195	.	.	.	4.9024	.	.	.	11	--na--	--na--
Hrh_13768	.	6.84885	5.7588	4.9024	.	.	5.69425	8	--na--	--na--
Hrh_31527	.	5.15162	4.28724	4.9024	.	4.47239	5.45449	2	--na--	--na--
Hrh_21741	.	.	.	4.9024	.	.	.	6	tr|A0A2Z7D7J4|A0A2Z7D7J4_9LAMI	Uncharacterized protein
Hrh_24880	.	.	-3.40484	-3.42229	-3.3804	-2.10769	.	4	--na--	--na--
Hrh_21228	6.48543	.	13.6994	3.34984	13.6824	13.3188	13.7611	2	sp|P93735|ELIP1_ARATH	Early light-induced protein 1, chloroplastic
Hrh_42664	1.20944	.	1.66232	1.26637	1.70593	2.02208	1.80691	5	sp|P22241|DRPD_CRAPL	Desiccation-related protein PCC27-45
Hrh_18901	.	.	.	1.09417	.	.	.	11	sp|P93149|C93B1_GLYEC	Licodione synthase
Hrh_09257	5.15902	1.79681	3.44478	1.33514	3.70606	3.73095	3.68493	9	tr|A0A2Z7CLQ4|A0A2Z7CLQ4_9LAMI	Uncharacterized protein
Hrh_28915	.	.	.	-1.28275	.	.	.	4	sp|Q06209|CHI4_BRANA	Basic endochitinase CHB4
Hrh_04002	4.35737	.	.	1.12853	.	.	.	7	sp|Q9LIC6|PR1F3_ARATH	PRA1 family protein F3
Hrh_13263	.	.	.	1.0388	.	.	.	1	sp|Q56ZZ7|PLST4_ARATH	Plastidic glucose transporter 4
Hrh_29950	.	.	-1.9411	-1.14166	-1.91284	-1.50685	-2.68678	10	--na--	--na--
Hrh_37932	-4.51913	.	-7.19091	-1.14166	-7.17661	-7.18905	-7.1738	3	tr|A0A2Z7CMN8|A0A2Z7CMN8_9LAMI	Auxin-induced protein 15A-like
Hrh_18540	5.06452	1.23432	4.05133	1.27707	4.11936	4.16155	4.13208	9	sp|Q9CAJ0|P2C16_ARATH	Protein phosphatase 2C 16
Hrh_26742	.	.	-2.51972	-1.73747	-2.49217	-2.27008	-2.03024	4	--na--	--na--
Hrh_22202	1.54732	.	1.90525	1.76641	1.40624	1.53062	.	11	sp|A0A2R6P624|F3GT2_ACTCC	Flavonol 3-O-glucosyltransferase F3GT2
Hrh_31290	.	.	-1.39345	-1.32814	-1.04985	-1.22356	-1.27407	4	--na--	--na--
Hrh_32263	.	.	-1.68535	-1.32814	-1.76926	-1.91531	-2.1643	4	--na--	--na--
Hrh_31149	-1.66601	.	-4.17745	-1.32814	-4.15112	-3.66751	-3.26412	3	--na--	--na--
Hrh_22407	.	.	.	-1.32814	.	.	.	2	sp|Q8RWQ5|FBT4_ARATH	Probable folate-biopterin transporter 4
Hrh_22318	-1.74282	.	-3.27796	-1.17819	-4.42896	-3.27437	-2.99865	4	--na--	--na--
Hrh_32688	.	.	-2.28341	-1.55702	-3.38352	-2.48995	-2.70657	4	--na--	--na--
Hrh_29657	2.11926	.	.	1.64144	-2.19768	.	.	7	--na--	--na--
Hrh_30343	.	.	-2.65562	1.79111	-3.80668	-1.84976	-1.98263	7	--na--	--na--
Hrh_19057	.	.	-2.5516	-1.22039	-2.70709	-2.38529	-2.70159	4	sp|P10978|POLX_TOBAC	Retrovirus-related Pol polyprotein from transposon TNT 1-94
Hrh_16762	.	.	.	1.76858	.	.	.	7	tr|A0A2Z7ACF6|A0A2Z7ACF6_9LAMI	Uncharacterized protein
Hrh_04954	2.06582	.	4.72065	1.18945	4.50323	4.6261	4.83616	2	sp|Q9FGT8|TIL_ARATH	Temperature-induced lipocalin-1
Hrh_07127	.	.	-2.71825	-1.80181	-2.69094	-3.08887	-3.06011	4	--na--	--na--
Hrh_35688	.	.	-3.09237	-1.80181	-3.06542	-2.41787	-3.56735	10	--na--	--na--
Hrh_11217	2.18662	.	2.47624	-1.80181	1.74038	2.36878	2.9094	5	sp|Q9LNX4|SMR5_ARATH	Cyclin-dependent protein kinase inhibitor SMR5
Hrh_35353	.	.	-2.71825	-1.80181	-3.06542	-2.71471	-2.68555	4	--na--	--na--
Hrh_19552	.	.	.	-1.45843	.	.	-1.21655	4	tr|A0A2Z7BZV7|A0A2Z7BZV7_9LAMI	Circadian locomoter output cycles protein kaput
Hrh_40181	3.3368	.	1.45235	1.02114	1.51019	1.5692	1.31738	9	tr|A0A2Z7BS55|A0A2Z7BS55_9LAMI	TPR_REGION domain-containing protein
Hrh_08872	2.15835	.	2.86719	1.24548	3.12738	2.80973	2.70314	5	sp|Q6H6N5|NIN3_ORYSJ	Neutral/alkaline invertase 3, chloroplastic
Hrh_36127	.	.	-3.14009	-1.1122	-3.1123	-3.13649	-3.10682	4	tr|A0A151RID1|A0A151RID1_CAJCA	Transposon Ty3-G Gag-Pol polyprotein
Hrh_19248	3.20922	.	4.58966	1.01333	4.7731	4.46014	4.28401	8	sp|O23016|KCAB_ARATH	Probable voltage-gated potassium channel subunit beta
Hrh_13520	-2.39057	.	-3.32654	-1.59455	-2.92508	-2.94888	-2.91969	4	--na--	--na--
Hrh_41128	.	.	-1.57449	-1.59454	-2.1716	-1.84975	-1.41927	4	tr|A0A2Z7CSR5|A0A2Z7CSR5_9LAMI	Uncharacterized protein
Hrh_31445	.	.	-2.19944	-1.59454	-2.38185	-2.19583	-2.91969	4	--na--	--na--
Hrh_26093	.	.	-1.51159	-1.34387	-1.2099	-1.61193	-1.20432	4	tr|A0A2Z7A6I6|A0A2Z7A6I6_9LAMI	Phytoalexin-deficient 4-2 protein
Hrh_04259	.	.	.	1.3298	.	.	.	11	sp|Q40287|UFOG5_MANES	Anthocyanidin 3-O-glucosyltransferase 5
Hrh_30666	2.67779	.	3.23093	1.03917	3.34918	3.34106	3.456	5	sp|O64843|CID7_ARATH	Polyadenylate-binding protein-interacting protein 7
Hrh_05622	.	.	-2.27226	-1.18396	-1.8777	-2.4148	-2.54762	4	tr|A0A1S4D022|A0A1S4D022_TOBAC	ATP-dependent DNA helicase
Hrh_30576	.	.	-2.39419	-1.28109	-2.36623	-1.61133	-4.96877	4	--na--	--na--
Hrh_05859	.	.	.	-2.82423	.	.	.	2	--na--	--na--
Hrh_12575	.	.	.	2.74676	.	.	.	11	sp|Q7G8V2|ARR15_ARATH	Two-component response regulator ARR15
Hrh_14463	.	.	-2.9869	-1.87965	-4.25597	-2.98341	-2.95466	4	tr|A0A2Z7AGA3|A0A2Z7AGA3_9LAMI	Uncharacterized protein
Hrh_30386	.	.	.	4.90329	.	.	.	11	tr|A0A2Z7AV36|A0A2Z7AV36_9LAMI	Uncharacterized protein
Hrh_42095	.	.	.	-5.28474	2.97919	1.61099	1.66954	2	sp|Q9SA85|BBE8_ARATH	Berberine bridge enzyme-like 8
Hrh_20827	2.85551	.	3.31162	1.03883	3.41032	3.21312	2.85644	5	sp|O48832|ERD7_ARATH	Protein EARLY-RESPONSIVE TO DEHYDRATION 7, chloroplastic
Hrh_04878	-1.61356	.	.	-1.03369	.	.	-1.02265	6	--na--	--na--
Hrh_13528	-1.34724	.	-3.03059	-1.00916	-3.00268	-2.40198	-2.65093	3	--na--	--na--
Hrh_27232	.	.	-2.53376	-1.48518	-2.29578	-2.77623	-3.04386	4	--na--	--na--
Hrh_00198	1.40086	.	.	1.40163	.	-3.29763	.	7	--na--	--na--
Hrh_32896	1.64068	1.20853	1.33118	1.10403	1.38089	1.53451	1.70685	5	tr|A0A2Z7CDH1|A0A2Z7CDH1_9LAMI	Uncharacterized protein
Hrh_38051	-1.34452	.	-3.23738	-1.63807	-3.21041	-3.23388	-3.20509	4	--na--	--na--
Hrh_16487	.	.	.	-1.63806	.	.	.	5	tr|A0A2Z7B9G5|A0A2Z7B9G5_9LAMI	Uncharacterized protein
Hrh_34606	.	.	-2.97185	-2.48458	-3.73456	-2.46193	-3.72973	4	--na--	--na--
Hrh_15901	.	.	-2.97186	-2.48457	-2.06409	-2.46193	-2.43327	4	--na--	--na--
Hrh_04600	-2.6649	.	-5.84495	-2.70456	-5.8309	-5.84399	-5.83045	4	sp|Q8LPT3|MEBL_ARATH	Membrane protein of ER body-like protein
Hrh_26741	-3.23806	.	-5.90975	-2.0983	-5.89559	-5.90791	-5.89281	4	--na--	--na--
Hrh_24183	.	.	-4.04327	-2.0983	-4.01869	-4.04008	-3.22464	4	--na--	--na--
Hrh_05773	.	.	-5.90975	-2.0983	-4.01869	-5.9079	-5.89281	3	--na--	--na--
Hrh_29605	.	.	3.93402	2.01681	3.83517	3.95674	4.03475	8	--na--	--na--
Hrh_05406	4.64271	5.82796	.	4.90119	4.30084	4.289	.	6	sp|Q38910|XTH23_ARATH	Probable xyloglucan endotransglucosylase/hydrolase protein 23
Hrh_36991	.	.	-2.44737	-1.14983	-2.01875	-1.73017	-1.90107	6	tr|A0A2Z7BSH9|A0A2Z7BSH9_9LAMI	Uncharacterized protein
Hrh_41990	3.85826	1.05659	3.01198	1.11022	3.0133	3.03286	3.18646	9	sp|Q9SJ02|STEP2_ARATH	Stress enhanced protein 2, chloroplastic
Hrh_08879	1.4749	.	3.94902	1.27791	4.00862	4.07294	4.10965	2	XP_011088837.1	histone deacetylase HDT1 isoform X1 [Sesamum indicum]
Hrh_38589	2.37405	.	.	-1.23754	.	.	.	7	sp|Q9SQI2|GIGAN_ARATH	Protein GIGANTEA
Hrh_17343	2.85573	.	.	.	.	.	.	7	sp|Q9XIM7|CRPM1_ARATH	Cold-regulated 413 plasma membrane protein 1
Hrh_29430	3.1979	.	.	.	.	.	.	7	--na--	--na--
Hrh_21512	4.9364	2.05141	.	.	.	.	.	7	sp|Q93ZT5|EDL3_ARATH	EID1-like F-box protein 3
Hrh_03178	3.80041	.	2.02826	.	1.92265	1.88498	1.61085	9	sp|Q8GXI9|PV42B_ARATH	SNF1-related protein kinase regulatory subunit gamma-like PV42b
Hrh_09067	4.29574	.	2.34665	.	2.61591	2.53416	2.47291	9	sp|Q8LBB2|KING1_ARATH	SNF1-related protein kinase regulatory subunit gamma-1
Hrh_18796	5.71835	.	3.48672	.	3.45682	3.36533	3.45061	9	sp|O23596|GLPT4_ARATH	Putative glycerol-3-phosphate transporter 4
Hrh_38180	4.88406	1.20101	1.95323	.	2.00566	2.04106	2.20757	7	sp|Q9LDA7|P2C39_ARATH	Probable protein phosphatase 2C 39
Hrh_22999	4.44741	.	2.08681	.	2.34228	2.41449	2.70698	9	sp|O81816|MO2_ARATH	Monooxygenase 2
Hrh_07398	3.04634	.	1.07182	.	.	1.13171	1.04165	7	tr|A0A4D9AI28|A0A4D9AI28_SALSN	DUF4149 domain-containing protein
Hrh_27241	5.27307	1.31008	4.81709	.	5.07156	4.71786	4.42944	5	sp|Q94A08|RFS2_ARATH	Probable galactinol--sucrose galactosyltransferase 2
Hrh_05902	2.75916	.	1.69374	.	1.92866	1.7647	1.55249	9	sp|P49310|GRP1_SINAL	Glycine-rich RNA-binding protein GRP1A
Hrh_38571	3.58101	.	.	.	1.03818	.	.	7	tr|A0A2Z7D2I3|A0A2Z7D2I3_9LAMI	Protein COBRA
Hrh_06912	3.67447	.	3.9482	.	4.07595	4.14516	4.26772	5	sp|Q8H124|Y2446_ARATH	Uncharacterized protein At2g34460, chloroplastic
Hrh_21245	3.90004	.	3.05255	.	3.14197	3.16265	3.23479	5	sp|Q0JLP9|P2C06_ORYSJ	Probable protein phosphatase 2C 6
Hrh_02387	4.16852	.	.	.	.	.	.	7	tr|A0A2Z7CYM5|A0A2Z7CYM5_9LAMI	DUF676 domain-containing protein
Hrh_21147	5.38763	.	4.05694	.	4.32448	4.23477	4.07319	9	sp|Q8VYW2|BAM9_ARATH	Inactive beta-amylase 9
Hrh_08878	2.67661	.	.	.	.	.	.	7	tr|A0A2Z7C6U1|A0A2Z7C6U1_9LAMI	Uncharacterized protein
Hrh_17161	2.7766	.	.	.	.	.	.	7	sp|P37272|PSY_CAPAN	Bifunctional 15-cis-phytoene synthase, chromoplastic
Hrh_07479	3.13798	.	1.76228	.	1.8444	1.81768	1.8493	9	sp|Q9LYV6|GEML5_ARATH	GEM-like protein 5
Hrh_14569	3.75375	.	3.39188	.	3.60203	3.45901	3.53647	5	sp|B9DGG8-2|DRM1_ARATH	Isoform 2 of Dormancy-associated protein 1
Hrh_05546	5.3644	.	1.85942	.	1.84679	1.80115	2.04666	7	sp|Q2HIJ8|RHB1A_ARATH	Probable E3 ubiquitin-protein ligase RHB1A
Hrh_09389	4.1095	.	3.01195	.	3.11769	3.01902	2.63626	9	sp|O48832|ERD7_ARATH	Protein EARLY-RESPONSIVE TO DEHYDRATION 7, chloroplastic
Hrh_36242	6.59805	.	6.33862	.	6.76661	6.64084	6.66336	5	sp|Q9ZNX9-2|SIGE_ARATH	Isoform 2 of RNA polymerase sigma factor sigE, chloroplastic/mitochondrial
Hrh_25567	4.05931	1.27676	1.78187	.	1.73198	2.00082	2.0727	7	--na--	--na--
Hrh_28768	4.76504	1.29859	-1.32592	.	-1.14853	.	.	7	sp|Q9SMT7|4CLLA_ARATH	Oxalate--CoA ligase
Hrh_01251	4.147	.	1.94109	.	2.16117	2.05923	1.67759	7	sp|Q940T9|COL4_ARATH	Zinc finger protein CONSTANS-LIKE 4
Hrh_15583	4.28757	.	1.48879	.	1.83295	1.60745	1.58216	7	tr|Q9SP21|Q9SP21_9LAMI	Bdn1 (Fragment)
Hrh_29938	6.08329	.	.	.	.	.	.	7	sp|Q9SB37|PMEI7_ARATH	Pectinesterase inhibitor 7
Hrh_26754	3.72434	.	.	.	.	.	-1.06465	7	tr|A0A2P6Q5B1|A0A2P6Q5B1_ROSCH	Putative helitron helicase-like domain-containing protein
Hrh_06845	3.15481	.	.	.	.	.	.	7	tr|A0A2Z7AYN9|A0A2Z7AYN9_9LAMI	Uncharacterized protein
Hrh_01230	4.27545	.	2.98618	.	3.14438	3.16723	3.20826	9	--na--	--na--
Hrh_24470	2.5958	.	2.11233	.	2.28093	2.14783	2.12235	5	sp|Q9FE59|SUC4_ARATH	Sucrose transport protein SUC4
Hrh_24607	3.64805	.	2.47086	.	2.52073	2.56963	2.79445	9	tr|A0A2Z7AXZ4|A0A2Z7AXZ4_9LAMI	HIG1 domain-containing protein
Hrh_23507	5.0423	.	2.92768	.	3.12036	3.02794	3.02454	9	sp|Q99089|CPRF1_PETCR	Common plant regulatory factor 1
Hrh_35681	1.61163	.	.	.	.	.	.	7	sp|P0CG85|UBI1P_NICSY	Polyubiquitin
Hrh_32471	4.91949	.	2.94212	.	2.9862	3.24968	3.12624	9	sp|Q99089|CPRF1_PETCR	Common plant regulatory factor 1
Hrh_05459	3.91824	.	3.6306	.	3.90748	3.55715	3.21859	5	tr|A0A2Z7ASP1|A0A2Z7ASP1_9LAMI	Methyltransf_11 domain-containing protein
Hrh_35759	6.09531	.	6.06934	.	6.48473	6.38121	6.41914	5	sp|Q9ZNX9|SIGE_ARATH	RNA polymerase sigma factor sigE, chloroplastic/mitochondrial
Hrh_35592	4.71832	.	4.64766	.	5.14238	4.77203	4.40121	5	sp|Q9C942|CSE_ARATH	Caffeoylshikimate esterase
Hrh_02319	5.49833	.	3.53857	.	3.61402	3.51737	3.91125	9	sp|Q2HIJ8|RHB1A_ARATH	Probable E3 ubiquitin-protein ligase RHB1A
Hrh_35250	4.18602	.	1.76567	.	1.87196	1.99721	2.17207	7	sp|Q0WU02|MTP10_ARATH	Metal tolerance protein 10
Hrh_32546	3.71331	.	1.01892	.	.	1.15263	1.14071	7	sp|O82475|SPE1_BRAJU	Arginine decarboxylase
Hrh_39216	3.11391	.	-2.46925	.	-2.4811	-2.24532	-2.02383	7	sp|Q9LVJ1|SBT14_ARATH	Subtilisin-like protease SBT1.4
Hrh_35968	3.04104	.	3.23833	.	3.20762	3.31112	3.31771	5	sp|P93830|IAA17_ARATH	Auxin-responsive protein IAA17
Hrh_23307	4.49801	1.83833	.	.	1.02136	.	1.1828	7	sp|Q9LUH8|HFA6B_ARATH	Heat stress transcription factor A-6b
Hrh_38864	4.11242	.	2.13304	.	2.32605	2.37877	2.53949	9	sp|Q0WU02|MTP10_ARATH	Metal tolerance protein 10
Hrh_03531	6.15254	2.57928	1.9725	.	2.04861	2.07113	2.10084	7	sp|F4KGY6|RVE1_ARATH	Protein REVEILLE 1
Hrh_34888	3.57289	.	3.1432	.	3.26371	3.0021	2.84947	5	sp|Q9SCW4|HFB2A_ARATH	Heat stress transcription factor B-2a
Hrh_37063	4.02388	.	.	.	.	1.19701	1.43199	7	sp|Q9SMT7|4CLLA_ARATH	Oxalate--CoA ligase
Hrh_17167	6.24555	.	.	.	.	.	.	7	sp|P26585|HMGL_SOYBN	HMG1/2-like protein
Hrh_29796	3.51745	1.20929	.	.	.	.	.	7	sp|Q84VT2|FAD12_PUNGR	Delta(12)-acyl-lipid-desaturase
Hrh_08979	7.25289	.	3.87898	.	4.16726	3.99272	3.76053	7	sp|Q99089|CPRF1_PETCR	Common plant regulatory factor 1
Hrh_20706	4.55475	.	3.81645	.	4.27288	4.0902	4.06798	5	sp|Q9FN30|TAT2_ARATH	Probable aminotransferase TAT2
Hrh_22564	4.28698	.	.	.	.	-1.00651	.	7	sp|Q94KE2|TIC_ARATH	Protein TIME FOR COFFEE
Hrh_13799	5.8859	.	.	.	.	.	.	7	sp|Q9SS03|DIR21_ARATH	Dirigent protein 21
Hrh_10891	2.09801	.	-1.89681	.	-1.76171	-1.80023	-1.82945	7	tr|Q9SP21|Q9SP21_9LAMI	Bdn1 (Fragment)
Hrh_35917	4.03075	.	-2.58112	.	-1.3438	.	-2.23862	7	sp|Q9SB37|PMEI7_ARATH	Pectinesterase inhibitor 7
Hrh_03097	3.08676	.	-1.31362	.	-1.3721	-1.22796	.	7	sp|Q9LVJ1|SBT14_ARATH	Subtilisin-like protease SBT1.4
Hrh_14888	3.08406	.	1.12596	.	1.07014	1.17898	1.3695	7	sp|Q9LDA7|P2C39_ARATH	Probable protein phosphatase 2C 39
Hrh_28554	3.82423	.	.	.	.	.	.	7	sp|Q8L8B8|LOG3_ARATH	Cytokinin riboside 5'-monophosphate phosphoribohydrolase LOG3
Hrh_21695	3.35101	.	.	.	1.21657	.	.	7	sp|Q9LHJ8|SAP5_ARATH	Zinc finger A20 and AN1 domain-containing stress-associated protein 5
Hrh_16262	3.29511	.	2.78844	.	2.66737	2.69889	3.0313	5	sp|Q7XC57|MYBS3_ORYSJ	Transcription factor MYBS3
Hrh_31370	3.20842	1.49395	-3.26159	.	-3.1599	-3.33359	-4.45602	7	sp|Q9ZRA4|AB19A_PRUPE	Auxin-binding protein ABP19a
Hrh_35060	2.17675	.	1.62927	.	1.48674	1.66962	1.80231	9	sp|Q9SUR3|RTNLA_ARATH	Reticulon-like protein B1
Hrh_02487	5.32719	.	3.26981	.	3.37372	3.27346	3.25082	9	sp|Q2HIJ8|RHB1A_ARATH	Probable E3 ubiquitin-protein ligase RHB1A
Hrh_06097	5.91693	.	2.35805	.	2.62764	2.32356	2.0058	7	sp|Q0WVE9|PLST1_ARATH	Probable plastidic glucose transporter 1
Hrh_38149	3.673	.	2.60212	.	2.54378	2.5722	2.4709	9	tr|A0A2Z7C610|A0A2Z7C610_9LAMI	Uncharacterized protein
Hrh_29295	4.8272	.	2.32348	.	2.52629	2.71708	2.81673	9	tr|A0A2Z7B9I3|A0A2Z7B9I3_9LAMI	Uncharacterized protein
Hrh_08018	3.34552	.	4.37859	.	4.60011	4.30242	4.11065	8	sp|Q9LIR6|BAM1_ARATH	Beta-amylase 1, chloroplastic
Hrh_41100	2.95465	.	3.83411	.	4.05808	3.74924	3.55459	8	sp|Q9LIR6|BAM1_ARATH	Beta-amylase 1, chloroplastic
Hrh_29411	3.63797	.	1.71299	.	1.49522	1.70911	1.77856	7	sp|Q9M1V9|LFG2_ARATH	Protein LIFEGUARD 2
Hrh_15508	4.63098	.	2.00946	.	2.30812	2.12374	2.28609	7	sp|Q9SM50|HY5_SOLLC	Transcription factor HY5
Hrh_05906	3.71449	.	3.41969	.	3.46958	3.20558	3.0755	5	tr|A0A2Z7D3P7|A0A2Z7D3P7_9LAMI	RING-type domain-containing protein
Hrh_22494	3.07225	.	-1.76809	.	-1.33779	-1.62696	-2.14397	7	sp|Q8W1D5|CIPKP_ARATH	CBL-interacting serine/threonine-protein kinase 25
Hrh_21790	4.20455	.	2.23897	.	2.63839	2.81172	2.72284	9	sp|Q8W4F0|DAR1_ARATH	Protein DA1-related 1
Hrh_13910	4.83897	.	1.04816	.	1.23522	1.28391	1.2027	7	sp|Q8LFD1|LPP3_ARATH	Putative lipid phosphate phosphatase 3, chloroplastic
Hrh_11900	2.15881	.	1.68463	.	1.69558	1.9342	1.88527	5	--na--	--na--
Hrh_10966	2.5118	.	.	.	.	.	.	7	sp|Q9M7Q4|AI5L5_ARATH	ABSCISIC ACID-INSENSITIVE 5-like protein 5
Hrh_38339	4.11371	.	1.89838	.	2.04057	2.21319	2.07331	9	sp|Q8H0W3-2|RVE6_ARATH	Isoform 2 of Protein REVEILLE 6
Hrh_09938	2.71678	.	1.87077	.	1.92009	1.93564	1.85929	9	sp|A2Z3C4|6PGL4_ORYSI	Probable 6-phosphogluconolactonase 4, chloroplastic
Hrh_09667	5.47381	.	3.24744	.	3.22684	3.26695	3.65822	9	tr|A0A2Z7A6I8|A0A2Z7A6I8_9LAMI	Uncharacterized protein
Hrh_24251	4.01264	.	2.10437	.	2.1832	2.17853	2.13886	9	sp|Q9LMX5|AFP2_ARATH	Ninja-family protein AFP2
Hrh_04955	1.96154	.	1.32931	.	1.3879	1.37637	1.40951	9	sp|Q9FGT8|TIL_ARATH	Temperature-induced lipocalin-1
Hrh_14428	3.94793	.	2.7715	.	2.90538	3.01419	3.10517	9	tr|A0A2Z7APA8|A0A2Z7APA8_9LAMI	Uncharacterized protein
Hrh_24593	4.16936	1.25514	4.12114	.	4.11862	4.05427	4.01133	5	tr|A0A2Z7DGM8|A0A2Z7DGM8_9LAMI	Uncharacterized protein
Hrh_38762	6.65807	.	3.19594	.	3.26817	3.10442	2.97776	7	tr|A0A2Z7C823|A0A2Z7C823_9LAMI	Uncharacterized protein
Hrh_16418	3.49063	.	2.54759	.	2.42969	2.47143	2.35111	9	tr|A0A2Z7C610|A0A2Z7C610_9LAMI	Uncharacterized protein
Hrh_35315	6.49953	.	.	.	.	.	.	7	sp|Q9SS03|DIR21_ARATH	Dirigent protein 21
Hrh_40664	3.26049	.	-1.12659	.	-1.1372	.	-1.54168	7	sp|Q9CAR3|KINGL_ARATH	SNF1-related protein kinase regulatory subunit gamma-1-like
Hrh_00759	5.23521	.	1.57104	.	1.74703	1.41014	1.08639	7	sp|P0DO17|VIT1_EUCGR	Vacuolar iron transporter 1
Hrh_38107	3.65254	.	1.88233	.	2.02219	1.98121	1.78645	9	tr|A0A2Z7BS55|A0A2Z7BS55_9LAMI	TPR_REGION domain-containing protein
Hrh_06241	3.48749	.	3.1142	.	3.27146	3.30252	3.31096	5	sp|Q8VZL4|MSL1_ARATH	Mechanosensitive ion channel protein 1, mitochondrial
Hrh_00326	3.43845	.	.	.	.	.	.	7	tr|A0A2G9HRA4|A0A2G9HRA4_9LAMI	Uncharacterized protein
Hrh_29356	5.42503	.	4.21046	.	4.65059	4.66497	4.83696	5	sp|Q84RK2|FAP2_ARATH	Fatty-acid-binding protein 2
Hrh_32733	2.64125	1.32077	.	.	.	.	.	7	tr|A0A2G9G9G8|A0A2G9G9G8_9LAMI	DCD domain-containing protein
Hrh_11369	2.96715	.	.	.	.	.	.	7	sp|A0MFS9|CACLC_ARATH	Anoctamin-like protein At1g73020
Hrh_21821	3.61748	.	.	.	1.22635	1.0607	1.03505	7	sp|Q9LZP8|BZP53_ARATH	bZIP transcription factor 53
Hrh_34898	5.97403	.	5.66932	.	5.95707	5.90515	5.72173	5	sp|Q9FJX5|BT4_ARATH	BTB/POZ and TAZ domain-containing protein 4
Hrh_38088	3.17655	1.00992	1.46758	.	1.57174	1.60776	1.77465	9	sp|Q6VBB2|HFA2B_ORYSJ	Heat stress transcription factor A-2b
Hrh_28560	3.78202	.	.	.	.	.	.	7	sp|P92980|APR3_ARATH	5'-adenylylsulfate reductase 3, chloroplastic
Hrh_15051	2.85175	.	.	.	.	.	.	7	tr|A0A2Z7C9H7|A0A2Z7C9H7_9LAMI	Uncharacterized protein
Hrh_09886	3.89645	.	.	.	.	.	.	7	--na--	--na--
Hrh_08933	4.17942	.	1.22801	.	1.45963	1.31985	1.40068	7	sp|Q8VYE5|E1312_ARATH	Glucan endo-1,3-beta-glucosidase 12
Hrh_02575	4.33951	.	1.37732	.	1.29953	1.50358	1.5339	7	sp|Q8GUM4|Y3739_ARATH	Uncharacterized membrane protein At3g27390
Hrh_31518	3.10085	.	1.93422	.	2.15057	1.93596	1.75556	9	--na--	--na--
Hrh_07684	5.8618	.	2.83401	.	2.65909	2.78255	2.53445	7	sp|Q9C5L3|GLPT1_ARATH	Putative glycerol-3-phosphate transporter 1
Hrh_11896	2.23734	.	1.57116	.	1.65085	1.81707	1.70677	9	--na--	--na--
Hrh_34311	4.70039	2.10102	.	.	.	.	.	7	sp|Q8L8B8|LOG3_ARATH	Cytokinin riboside 5'-monophosphate phosphoribohydrolase LOG3
Hrh_04298	3.30861	.	2.79086	.	3.06124	2.89546	2.93643	5	sp|Q9FKY4|PILS7_ARATH	Protein PIN-LIKES 7
Hrh_32072	2.06427	.	.	.	.	1.01715	.	9	sp|Q10M18|TRL12_ORYSJ	Thioredoxin-like 1-2, chloroplastic
Hrh_35462	3.78373	.	.	.	-1.02073	.	-1.30715	7	sp|P93295|M310_ARATH	Uncharacterized mitochondrial protein AtMg00310
Hrh_32994	3.94462	.	2.95693	.	3.19756	3.24657	3.36082	5	sp|Q9ZNX9|SIGE_ARATH	RNA polymerase sigma factor sigE, chloroplastic/mitochondrial
Hrh_40983	4.45405	2.41061	.	.	.	.	.	7	tr|A0A2Z7A0W7|A0A2Z7A0W7_9LAMI	BHLH domain-containing protein
Hrh_11685	5.02937	.	3.22354	.	3.29504	3.15196	3.00116	9	sp|Q9LV10|PTR53_ARATH	Protein NRT1/ PTR FAMILY 2.11
Hrh_04380	4.35248	1.7905	3.08883	.	3.05592	3.00322	3.42525	9	sp|Q9FL54|DNAJ6_ARATH	Chaperone protein dnaJ 6
Hrh_08657	4.28693	1.62259	.	.	.	.	.	7	tr|A0A2Z7BSB9|A0A2Z7BSB9_9LAMI	Uncharacterized protein
Hrh_19614	4.13531	.	2.31845	.	2.28465	2.3582	2.61881	9	tr|A0A2Z7D3P7|A0A2Z7D3P7_9LAMI	RING-type domain-containing protein
Hrh_29997	2.18048	.	-1.09114	.	-1.05723	.	.	7	tr|A0A2Z7B4I2|A0A2Z7B4I2_9LAMI	WD_REPEATS_REGION domain-containing protein
Hrh_36001	2.60271	1.39489	.	.	.	.	.	7	tr|S8EB03|S8EB03_9LAMI	DCD domain-containing protein (Fragment)
Hrh_27351	3.07421	.	.	.	1.02953	.	1.12826	7	sp|Q6VBB2|HFA2B_ORYSJ	Heat stress transcription factor A-2b
Hrh_24837	6.18759	.	2.33359	.	2.36085	2.57438	2.60352	7	tr|A0A5B7BWS8|A0A5B7BWS8_DAVIN	Uncharacterized protein (Fragment)
Hrh_19505	5.67161	.	4.76079	.	4.74642	4.52417	4.21449	9	sp|Q8GVE3|FLRT_CITMA	Flavanone 7-O-glucoside 2''-O-beta-L-rhamnosyltransferase
Hrh_03712	4.85745	.	3.37545	.	3.28858	3.37934	3.43125	9	tr|A0A2G9GVK0|A0A2G9GVK0_9LAMI	Uncharacterized protein
Hrh_37368	5.11178	1.46734	7.08156	.	7.11547	7.34747	7.50215	2	tr|A0A022Q530|A0A022Q530_ERYGU	VOC domain-containing protein
Hrh_37081	5.44915	.	2.31756	.	2.16438	2.21527	2.5421	7	sp|Q9FDX6|CP1_ARATH	Calcium-binding protein CP1
Hrh_07069	4.21061	.	4.90614	.	5.14487	4.8708	4.74004	8	sp|Q8S9H7|DIV_ANTMA	Transcription factor DIVARICATA
Hrh_17274	3.31846	.	1.19485	.	1.33944	1.32455	1.29912	7	--na--	--na--
Hrh_36388	4.12639	1.5369	.	.	.	.	.	7	tr|A0A2Z7ADM0|A0A2Z7ADM0_9LAMI	Heat stress transcription factor C-1
Hrh_22565	5.94799	.	5.12555	.	5.16764	4.91327	5.01423	9	sp|Q94AZ2|STP13_ARATH	Sugar transport protein 13
Hrh_27610	3.52132	.	1.542	.	1.54594	1.61645	1.85061	9	sp|Q9SK55|NAC42_ARATH	Transcription factor JUNGBRUNNEN 1
Hrh_41043	4.08856	.	.	.	1.48271	.	.	7	sp|P92980|APR3_ARATH	5'-adenylylsulfate reductase 3, chloroplastic
Hrh_13662	3.50888	.	.	.	.	.	.	7	sp|P49598|P2C37_ARATH	Protein phosphatase 2C 37
Hrh_15039	2.5412	.	3.21029	.	3.31245	3.25264	3.22952	5	sp|Q8LPJ5|ICDHP_ARATH	Isocitrate dehydrogenase [NADP], chloroplastic/mitochondrial
Hrh_35458	2.74839	.	-1.95201	.	-2.16552	-1.90459	-1.79001	7	sp|O04353|DES6_BOROF	Acyl-lipid (9-3)-desaturase
Hrh_12402	3.238	.	2.06261	.	2.32597	2.20608	2.10305	9	sp|Q8L751|ORP1C_ARATH	Oxysterol-binding protein-related protein 1C
Hrh_20679	2.91215	.	2.54236	.	2.67469	2.39305	2.1041	5	tr|A0A022QGP0|A0A022QGP0_ERYGU	Uncharacterized protein
Hrh_07158	3.29475	.	.	.	.	.	.	7	sp|Q9XIP8|CDI_ARATH	Protein CDI
Hrh_38608	4.02983	1.47382	1.32306	.	1.14268	1.48752	1.38117	7	tr|A0A2Z7ADM0|A0A2Z7ADM0_9LAMI	Heat stress transcription factor C-1
Hrh_18327	3.94211	1.41246	.	.	1.09908	.	.	7	sp|P49598|P2C37_ARATH	Protein phosphatase 2C 37
Hrh_09636	5.51699	.	3.56123	.	4.14621	3.54583	3.49685	9	sp|Q8LG88|TDT_ARATH	Tonoplast dicarboxylate transporter
Hrh_17208	6.76891	.	3.70342	.	4.32423	3.75209	3.94823	7	sp|Q8RWM2|NPRT1_ARATH	Nicotinate phosphoribosyltransferase 1
Hrh_16940	3.71799	.	5.36245	.	5.55974	5.55865	5.54663	2	sp|Q7X996|CIPK2_ORYSJ	CBL-interacting protein kinase 2
Hrh_15381	3.50074	.	.	.	.	.	.	7	sp|Q9LK64|AB3C_ARATH	ABC transporter C family member 3
Hrh_23505	5.22376	.	2.21164	.	2.34553	1.93289	1.96269	7	sp|Q944H5|MTM1_ARATH	Mitochondrial carrier protein MTM1
Hrh_41529	3.64039	.	6.0466	.	6.02322	5.75554	5.72397	8	tr|A0A2G9FYM6|A0A2G9FYM6_9LAMI	DUF4408 domain-containing protein
Hrh_07639	4.64149	.	.	.	.	.	.	7	sp|F4I8I0|SUN4_ARATH	SUN domain-containing protein 4
Hrh_18069	2.52539	.	.	.	.	.	.	7	sp|F4J3G5|CTPA3_ARATH	Carboxyl-terminal-processing peptidase 3, chloroplastic
Hrh_21378	4.27795	.	.	.	.	.	.	7	sp|Q9C9W9|ADO3_ARATH	Adagio protein 3
Hrh_40463	2.2992	.	-1.59256	.	-1.34325	-1.61324	-1.90836	7	sp|O23553|BAM3_ARATH	Beta-amylase 3, chloroplastic
Hrh_13435	2.50213	.	3.90738	.	4.27635	3.8485	3.11736	8	--na--	--na--
Hrh_35809	2.39291	.	-1.60976	.	-1.73155	-1.66412	-1.54702	7	sp|Q94JX5|WLIM1_ARATH	LIM domain-containing protein WLIM1
Hrh_27044	2.09779	.	-1.91629	.	-1.98936	-1.68902	-1.63665	7	sp|Q9SRN0|NHL1_ARATH	NDR1/HIN1-like protein 1
Hrh_18695	7.55222	.	.	.	.	.	.	7	--na--	--na--
Hrh_40012	5.05076	.	2.82006	.	2.72688	2.9535	3.25725	9	sp|Q9FDX6|CP1_ARATH	Calcium-binding protein CP1
Hrh_10070	2.83085	.	.	.	.	.	.	7	sp|Q56Z59|PATL3_ARATH	Patellin-3
Hrh_15776	3.24074	1.28733	.	.	1.06612	1.11881	1.36989	7	sp|Q8S8Q6|TET8_ARATH	Tetraspanin-8
Hrh_29394	3.01906	.	2.7845	.	2.96617	2.74391	2.88142	5	sp|Q9M8R7|P2C33_ARATH	Probable protein phosphatase 2C 33
Hrh_06238	4.16326	.	1.43394	.	1.55343	1.73405	1.74512	7	sp|Q99089|CPRF1_PETCR	Common plant regulatory factor 1
Hrh_00679	3.10939	.	1.67674	.	1.62941	1.60534	1.89893	9	tr|A0A2Z7A6I8|A0A2Z7A6I8_9LAMI	Uncharacterized protein
Hrh_05849	3.77149	.	1.53201	.	1.44855	1.16995	.	7	sp|Q8VZI2|Y4370_ARATH	DUF21 domain-containing protein At4g33700
Hrh_09185	2.02506	.	-4.66583	.	-4.63749	-4.39115	-4.42379	7	sp|Q9M7Q2|AI5L7_ARATH	ABSCISIC ACID-INSENSITIVE 5-like protein 7
Hrh_30153	3.70411	.	.	.	1.07415	1.04939	1.12919	7	tr|A0A2G9FXD0|A0A2G9FXD0_9LAMI	Ubiquitin--protein ligase
Hrh_30739	3.31163	.	2.19069	.	2.39184	2.223	2.20247	9	sp|Q6LA42|APRR5_ARATH	Two-component response regulator-like APRR5
Hrh_35736	3.42697	.	.	.	.	.	.	7	sp|Q9LUM0|FAB1B_ARATH	1-phosphatidylinositol-3-phosphate 5-kinase FAB1B
Hrh_15688	2.78673	.	2.19967	.	2.32429	2.2438	1.83382	5	sp|B3SGL0|BCH_GENLU	Beta-carotene 3-hydroxylase, chloroplastic
Hrh_31774	3.95378	.	.	.	.	.	.	7	sp|Q9FFT4|PDC2_ARATH	Pyruvate decarboxylase 2
Hrh_35461	2.90755	.	.	.	.	.	.	7	sp|Q8LE59|IRT3_ARATH	Fe(2+) transport protein 3, chloroplastic
Hrh_26215	4.87156	.	.	.	.	.	.	7	sp|Q10N34|PRR73_ORYSJ	Two-component response regulator-like PRR73
Hrh_08678	2.63371	.	.	.	1.10371	1.10073	1.18539	9	sp|Q9FM89|FDL38_ARATH	F-box/FBD/LRR-repeat protein At5g56420
Hrh_15183	2.33748	.	2.38859	.	2.30767	2.45013	2.53953	5	tr|A0A2Z7DAD8|A0A2Z7DAD8_9LAMI	Methyl-CpG-binding domain-containing protein 11
Hrh_11396	3.06386	1.43467	-2.94781	.	-3.16969	-2.81095	-4.14362	7	sp|Q9ZRA4|AB19A_PRUPE	Auxin-binding protein ABP19a
Hrh_03693	3.17914	.	.	.	.	.	.	7	tr|A0A2Z7CVZ4|A0A2Z7CVZ4_9LAMI	Nuclear transcription factor Y subunit C-2 isoform 1
Hrh_03995	2.37347	.	.	.	.	.	.	7	--na--	--na--
Hrh_04492	5.81341	2.5265	3.03458	.	2.65183	2.77808	2.94314	7	--na--	--na--
Hrh_09763	2.09112	.	2.07688	.	2.31043	2.19312	2.45012	5	tr|A0A022QGP0|A0A022QGP0_ERYGU	Uncharacterized protein
Hrh_18730	3.07231	.	1.54336	.	1.55807	1.46553	1.84741	9	sp|Q06652|GPX4_CITSI	Probable phospholipid hydroperoxide glutathione peroxidase
Hrh_38093	2.20601	.	-1.96317	.	-1.96718	-1.89564	-1.96166	7	sp|Q94JX5|WLIM1_ARATH	LIM domain-containing protein WLIM1
Hrh_35848	3.3185	.	1.86561	.	1.87467	2.0327	2.21901	9	tr|A0A2Z7CBN3|A0A2Z7CBN3_9LAMI	Uncharacterized protein
Hrh_41528	3.97285	.	2.1273	.	2.3496	2.08229	1.99213	9	sp|Q9FL69|AGD5_ARATH	ADP-ribosylation factor GTPase-activating protein AGD5
Hrh_39175	4.09011	.	.	.	.	.	.	7	sp|Q9ZT92|AK10B_ARATH	RNA demethylase ALKBH10B
Hrh_32748	3.96656	.	3.18917	.	3.4265	3.46803	3.55239	5	sp|Q9ZNX9|SIGE_ARATH	RNA polymerase sigma factor sigE, chloroplastic/mitochondrial
Hrh_16045	4.21189	.	1.87809	.	1.77484	1.51112	1.3688	7	sp|P46665|HAT14_ARATH	Homeobox-leucine zipper protein HAT14
Hrh_42893	2.68074	.	.	.	.	.	.	7	tr|A0A2Z7C9H7|A0A2Z7C9H7_9LAMI	Uncharacterized protein
Hrh_29063	2.87429	.	5.38487	.	5.49924	5.44348	5.45225	2	sp|K4BW79|ENOX_SOLLC	2-methylene-furan-3-one reductase
Hrh_00812	4.70154	2.0868	.	.	.	.	.	7	sp|A0A0A1C930|HMR2A_PANGI	3-hydroxy-3-methylglutaryl coenzyme A reductase 2-A
Hrh_35877	2.18207	.	.	.	.	.	.	7	tr|A0A2Z7A1I3|A0A2Z7A1I3_9LAMI	Nuclear valosin-containing protein-like
Hrh_19609	1.64505	.	.	.	.	.	.	7	sp|P49311|GRP2_SINAL	Glycine-rich RNA-binding protein GRP2A
Hrh_35820	2.84211	.	1.15719	.	1.121	1.15191	1.15493	9	sp|Q9LNP9|P2C07_ARATH	Protein phosphatase 2C 7
Hrh_11183	2.72731	.	-2.03198	.	-1.95819	-1.98322	-1.78442	7	sp|U5NH37|7DLGT_CATRO	7-deoxyloganetic acid glucosyl transferase
Hrh_11907	1.76124	.	2.42931	.	2.47702	2.50497	2.5745	8	tr|A0A2Z7DAD8|A0A2Z7DAD8_9LAMI	Methyl-CpG-binding domain-containing protein 11
Hrh_28783	6.00693	.	10.3363	.	10.2457	10.3695	10.3611	2	--na--	--na--
Hrh_25573	2.40478	.	1.18186	.	1.39421	1.456	1.55578	9	sp|Q0D4J7|SAPK2_ORYSJ	Serine/threonine-protein kinase SAPK2
Hrh_37565	1.80201	.	1.51289	.	1.9883	1.54413	1.27652	5	sp|P0CG85|UBI1P_NICSY	Polyubiquitin
Hrh_12951	3.4892	.	1.15418	.	1.09297	1.04488	1.02747	7	sp|Q9XIQ7|FBT7_ARATH	Probable folate-biopterin transporter 7
Hrh_04295	3.64962	.	.	.	.	.	.	7	sp|F4KGY6|RVE1_ARATH	Protein REVEILLE 1
Hrh_16764	1.78822	.	.	.	.	.	.	9	sp|Q9SR77|HBPL1_ARATH	Heme-binding-like protein At3g10130, chloroplastic
Hrh_28411	3.59111	.	1.71706	.	1.57832	1.91274	2.03671	9	tr|A0A022QHD4|A0A022QHD4_ERYGU	Uncharacterized protein
Hrh_25951	3.26562	.	3.76154	.	4.10605	3.76364	3.42165	5	sp|Q67ZU1|LIP2_ARATH	Triacylglycerol lipase 2
Hrh_19400	4.77944	.	4.35006	.	4.73774	4.56215	4.74947	5	sp|Q84RK2|FAP2_ARATH	Fatty-acid-binding protein 2
Hrh_16640	3.56901	1.7487	2.02271	.	2.01841	1.66936	1.1158	9	sp|A9LIW2|CSC1L_BRAJU	CSC1-like protein ERD4
Hrh_14267	4.77948	.	.	.	.	.	.	7	sp|Q9C6L8|ALMT4_ARATH	Aluminum-activated malate transporter 4
Hrh_09651	5.31542	.	2.27368	.	2.30121	2.27725	2.73022	7	sp|P92963|RAB1C_ARATH	Ras-related protein RABB1c
Hrh_29740	2.59574	.	1.19044	.	1.27665	1.25182	1.29436	9	tr|A0A2G9G9G8|A0A2G9G9G8_9LAMI	DCD domain-containing protein
Hrh_37568	1.56327	.	.	.	.	.	.	7	sp|P0CG85|UBI1P_NICSY	Polyubiquitin
Hrh_22099	6.45321	.	.	.	.	.	.	7	sp|Q9LMX5|AFP2_ARATH	Ninja-family protein AFP2
Hrh_14171	4.34439	2.0842	.	.	.	.	.	7	sp|Q9LV52|HSFC1_ARATH	Heat stress transcription factor C-1
Hrh_01458	2.4181	.	-1.09124	.	-1.06265	-1.13808	-1.10803	7	sp|Q94KE2|TIC_ARATH	Protein TIME FOR COFFEE
Hrh_35788	3.45831	.	1.18225	.	1.16588	1.41029	1.60141	7	tr|A0A2G9GJY3|A0A2G9GJY3_9LAMI	Uncharacterized protein
Hrh_12261	2.13525	.	-2.41323	.	-2.01056	-2.31777	-2.63864	7	sp|O23553|BAM3_ARATH	Beta-amylase 3, chloroplastic
Hrh_13039	2.44438	.	-2.37092	.	-2.39819	-2.26169	-2.23134	7	sp|Q9M7Q2|AI5L7_ARATH	ABSCISIC ACID-INSENSITIVE 5-like protein 7
Hrh_06635	3.08998	.	2.14557	.	2.39196	2.31351	2.4984	5	sp|Q501H5|SFH13_ARATH	Phosphatidylinositol/phosphatidylcholine transfer protein SFH13
Hrh_14653	3.6226	1.46615	2.11965	.	2.56511	2.48265	2.66094	9	tr|A0A2G9GTC4|A0A2G9GTC4_9LAMI	Uncharacterized protein
Hrh_27596	1.8257	.	.	.	.	.	.	7	sp|O64517|MCA4_ARATH	Metacaspase-4
Hrh_17056	2.87108	.	.	.	1.00189	1.01387	.	7	tr|A0A2Z7BEU8|A0A2Z7BEU8_9LAMI	Cupin_3 domain-containing protein
Hrh_39069	4.57352	.	4.85909	.	5.10254	4.82316	4.27643	5	sp|Q42899|GLNA1_LOTJA	Glutamine synthetase cytosolic isozyme
Hrh_03299	3.96792	.	4.37617	.	4.48571	4.40324	4.57096	5	tr|A0A2Z7B103|A0A2Z7B103_9LAMI	Uncharacterized protein
Hrh_14983	4.70228	.	.	.	.	.	.	7	sp|F4I8I0|SUN4_ARATH	SUN domain-containing protein 4
Hrh_37329	3.20232	.	2.03665	.	1.97516	1.96266	1.86309	9	sp|Q7SIC9|TKTC_MAIZE	Transketolase, chloroplastic
Hrh_24285	2.51055	.	1.56955	.	1.59299	1.73594	1.78235	9	sp|O04378|SYP23_ARATH	Syntaxin-23
Hrh_34378	2.94104	.	3.91973	.	4.17216	3.72489	3.72021	8	sp|Q9SR77|HBPL1_ARATH	Heme-binding-like protein At3g10130, chloroplastic
Hrh_14245	2.2098	.	2.2369	.	2.37039	2.3305	2.19109	5	sp|P93788|REMO_SOLTU	Remorin
Hrh_24008	2.41677	.	.	.	.	.	.	7	sp|Q6LA42|APRR5_ARATH	Two-component response regulator-like APRR5
Hrh_04082	2.43126	.	1.43077	.	1.55378	1.37562	1.48171	9	sp|P27081|ADT2_SOLTU	ADP,ATP carrier protein, mitochondrial (Fragment)
Hrh_21887	2.36145	.	.	.	.	.	.	7	sp|P92963|RAB1C_ARATH	Ras-related protein RABB1c
Hrh_38022	4.53949	.	1.97366	.	2.07688	2.01538	2.0072	7	sp|O22780|FBT9_ARATH	Probable folate-biopterin transporter 9, chloroplastic
Hrh_22464	5.21041	.	7.35651	.	7.39167	7.57266	7.85275	2	tr|A0A022Q530|A0A022Q530_ERYGU	VOC domain-containing protein
Hrh_37342	3.49781	.	2.24995	.	2.33399	2.18414	2.0105	9	tr|A0A2Z7D542|A0A2Z7D542_9LAMI	Uncharacterized protein
Hrh_40320	4.05529	.	2.73824	.	2.7366	2.53518	2.6158	9	tr|A0A2G9H994|A0A2G9H994_9LAMI	Uncharacterized protein
Hrh_11954	3.40459	.	.	.	.	.	.	7	sp|F4HPA7-2|MD10B_ARATH	Isoform 2 of Mediator of RNA polymerase II transcription subunit 10b
Hrh_28376	4.0056	.	3.03993	.	3.05699	2.98647	2.95686	9	sp|O22807|GALS1_ARATH	Galactan beta-1,4-galactosyltransferase GALS1
Hrh_01615	2.17834	.	2.34294	.	2.19411	2.35419	2.58594	5	sp|P07730|GLUA2_ORYSJ	Glutelin type-A 2
Hrh_36067	1.98215	.	1.21227	.	1.39341	1.16889	.	9	sp|F4IHJ0|SFH8_ARATH	Phosphatidylinositol/phosphatidylcholine transfer protein SFH8
Hrh_39666	3.71137	.	1.97605	.	1.9174	1.63817	1.24895	7	tr|A0A2Z7BUI1|A0A2Z7BUI1_9LAMI	Uncharacterized protein
Hrh_08048	2.71261	.	2.43854	.	2.38731	2.42034	2.54937	5	sp|Q8LAM0|UBP4_ARATH	Ubiquitin carboxyl-terminal hydrolase 4
Hrh_07862	1.80175	.	.	.	.	.	.	7	sp|Q9FFN2|GLYT3_ARATH	Probable glycosyltransferase At5g03795
Hrh_40372	3.77734	.	2.67786	.	2.96047	2.97458	3.10131	9	sp|O49841|RAC2A_ARATH	Ras-related protein RABC2a
Hrh_13665	3.90391	.	.	.	.	.	.	7	sp|Q9FN03|UVR8_ARATH	Ultraviolet-B receptor UVR8
Hrh_14477	4.66864	.	6.73163	.	6.57132	6.69736	7.00659	2	tr|A0A2Z7AH89|A0A2Z7AH89_9LAMI	Uncharacterized protein
Hrh_22186	2.7182	.	1.19887	.	1.35684	1.43264	1.51606	9	sp|Q3E9A0|ANTR6_ARATH	Probable anion transporter 6, chloroplastic
Hrh_40110	-2.0078	.	-5.98209	.	-6.28734	-5.83656	-6.59474	3	sp|Q9SQL2|CB24_PEA	Chlorophyll a-b binding protein P4, chloroplastic
Hrh_11957	4.26715	.	3.81398	.	4.02528	3.84368	3.65786	5	tr|A0A2Z7CGC3|A0A2Z7CGC3_9LAMI	Uncharacterized protein
Hrh_35538	2.65189	.	3.06622	.	3.05985	3.12611	3.04994	5	sp|Q0PGJ6|AKRC9_ARATH	NADPH-dependent aldo-keto reductase, chloroplastic
Hrh_03061	5.8755	.	7.59004	.	7.7818	7.69736	7.47448	8	--na--	--na--
Hrh_09431	1.57902	.	.	.	.	.	.	7	sp|P26585|HMGL_SOYBN	HMG1/2-like protein
Hrh_25529	3.73092	.	2.42778	.	2.69412	2.70522	2.97614	9	sp|Q8H191|PAO4_ARATH	Probable polyamine oxidase 4
Hrh_15173	4.39318	2.01541	2.73049	.	2.74132	2.91293	3.3757	9	--na--	--na--
Hrh_11289	3.43675	.	1.48716	.	1.49465	1.62953	1.75138	9	tr|A0A4D8Z274|A0A4D8Z274_SALSN	Uncharacterized protein
Hrh_11210	3.87935	.	6.44526	.	6.48787	6.4736	6.4172	2	sp|Q0PGJ6|AKRC9_ARATH	NADPH-dependent aldo-keto reductase, chloroplastic
Hrh_18974	2.06952	.	-1.00295	.	.	.	.	7	sp|Q949G5|MOB1A_MEDSF	MOB kinase activator-like 1A
Hrh_06242	2.93413	.	1.47238	.	1.66089	1.59164	1.46975	9	sp|Q8VZL4|MSL1_ARATH	Mechanosensitive ion channel protein 1, mitochondrial
Hrh_17051	3.83706	.	1.83661	.	1.88902	2.00105	1.94162	9	tr|A0A2Z7BFC3|A0A2Z7BFC3_9LAMI	Uncharacterized protein
Hrh_28515	1.78802	.	2.00705	.	1.98623	1.99978	1.87632	5	sp|Q9S7T8|SPZX_ARATH	Serpin-ZX
Hrh_31525	2.43003	.	1.54715	.	1.69223	1.401	1.12426	9	sp|Q9FE20|PBS1_ARATH	Serine/threonine-protein kinase PBS1
Hrh_36184	2.54973	.	.	.	.	.	1.22819	7	tr|A0A2Z7CZS1|A0A2Z7CZS1_9LAMI	Uncharacterized protein
Hrh_04933	4.26084	2.34963	.	.	.	.	.	7	sp|Q8RX87|RFS6_ARATH	Probable galactinol--sucrose galactosyltransferase 6
Hrh_07713	4.25419	.	2.26173	.	2.09491	2.04029	2.18727	9	sp|Q9SR96|DNJ63_ARATH	DnaJ protein ERDJ3A
Hrh_15403	2.56487	.	3.28737	.	3.16453	3.37337	3.64521	2	sp|O48920|ARF_VIGUN	ADP-ribosylation factor
Hrh_23985	2.57395	.	.	.	.	.	.	7	sp|P20144|WUN1_SOLTU	Wound-induced protein 1
Hrh_22176	2.99951	.	3.41751	.	3.3535	3.45811	3.68515	5	sp|Q39224|SRG1_ARATH	Protein SRG1
Hrh_00312	3.53568	.	2.62881	.	2.78816	2.6737	2.54004	9	tr|A0A2Z7ASP1|A0A2Z7ASP1_9LAMI	Methyltransf_11 domain-containing protein
Hrh_15145	2.95422	.	2.82073	.	2.98136	3.07379	3.34641	5	sp|Q8L799|MIOX1_ARATH	Inositol oxygenase 1
Hrh_07830	3.69523	.	.	.	.	.	.	7	sp|Q9MA15|AB1K3_ARATH	Protein ACTIVITY OF BC1 COMPLEX KINASE 3, chloroplastic
Hrh_41768	3.35127	.	1.52955	.	1.51867	1.71523	1.77941	9	sp|Q8LPJ4|AB2E_ARATH	ABC transporter E family member 2
Hrh_08438	2.87451	.	3.8759	.	4.33661	4.56552	4.35071	2	sp|Q9FFB6|ZFP34_ARATH	E3 ubiquitin-protein ligase RZFP34
Hrh_17888	3.38989	.	2.98824	.	3.13164	2.95774	2.93437	5	tr|A0A4D9ALF0|A0A4D9ALF0_SALSN	Protein kinase domain-containing protein
Hrh_15125	1.56241	.	.	.	.	.	.	7	tr|A0A2Z7DL26|A0A2Z7DL26_9LAMI	PRA1 family protein
Hrh_02750	3.04207	1.46901	-1.3277	.	-1.70557	-1.73017	-1.7	7	sp|Q9CAK4|ROH1_ARATH	Protein ROH1
Hrh_42688	6.15418	.	.	.	.	.	.	7	sp|F4JVA9|SFH2_ARATH	Phosphatidylinositol/phosphatidylcholine transfer protein SFH2
Hrh_22728	5.95327	.	5.99306	.	6.31589	6.29134	6.08869	5	sp|Q9FJX5|BT4_ARATH	BTB/POZ and TAZ domain-containing protein 4
Hrh_19907	2.76138	.	.	.	.	1.21523	1.38222	9	sp|Q9CAR3|KINGL_ARATH	SNF1-related protein kinase regulatory subunit gamma-1-like
Hrh_25503	8.77437	.	8.94592	.	9.06512	9.25529	9.17855	5	--na--	--na--
Hrh_07842	3.08131	.	2.39354	.	2.40616	2.29934	2.40397	5	sp|Q9SLA1|P2C22_ARATH	Probable protein phosphatase 2C 22
Hrh_30024	2.35066	.	1.00094	.	1.19432	1.02825	1.16305	9	sp|Q945P1|EULS3_ARATH	Ricin B-like lectin EULS3
Hrh_21261	2.12563	.	1.54956	.	1.42645	1.38514	1.39814	9	sp|Q9LMA8|TI10A_ARATH	Protein TIFY 10A
Hrh_03068	2.73699	1.23527	.	.	.	.	.	7	sp|Q9C8K7|FBK21_ARATH	F-box/kelch-repeat protein At1g51550
Hrh_20984	4.37165	2.9781	.	.	.	.	.	7	tr|A0A2Z7A0W7|A0A2Z7A0W7_9LAMI	BHLH domain-containing protein
Hrh_15958	2.25743	.	2.21735	.	2.30777	2.23705	2.09188	5	sp|Q43497|MDAR_SOLLC	Monodehydroascorbate reductase
Hrh_03621	2.69429	.	-3.46225	.	-3.43461	-4.12966	-3.42916	7	sp|Q5ZEG0|MHZ4_ORYSJ	Protein MAO HUZI 4, chloroplastic
Hrh_07717	2.97913	.	-1.26131	.	-1.3007	.	.	7	sp|Q948P6|FRI3_SOYBN	Ferritin-3, chloroplastic
Hrh_31321	3.29	.	2.69462	.	2.98899	2.75553	2.80206	5	sp|P0CH30|RING1_GOSHI	E3 ubiquitin-protein ligase RING1
Hrh_24751	3.00929	.	1.62904	.	1.502	2.29797	2.16643	9	sp|P26585|HMGL_SOYBN	HMG1/2-like protein
Hrh_04403	3.12088	.	2.98048	.	2.98549	2.84433	3.16188	5	sp|H2DH21|C7A29_PANGI	Cytochrome P450 CYP72A219
Hrh_17426	2.6787	.	2.44744	.	2.417	2.54793	2.41332	5	sp|O82199|C3H20_ARATH	Zinc finger CCCH domain-containing protein 20
Hrh_30814	3.11725	.	1.7084	.	1.82052	1.90633	2.10962	9	tr|A0A2Z7CZS1|A0A2Z7CZS1_9LAMI	Uncharacterized protein
Hrh_15568	3.02834	.	3.66431	.	3.77553	3.55402	3.62241	8	sp|Q9MA74|SDC1_ARATH	Serine decarboxylase
Hrh_20098	3.85231	.	1.90303	.	2.02694	2.29415	2.32466	9	tr|A0A2Z7CBN3|A0A2Z7CBN3_9LAMI	Uncharacterized protein
Hrh_24068	2.36436	.	1.32823	.	1.39224	1.5548	1.65235	9	tr|A0A2Z7C2D9|A0A2Z7C2D9_9LAMI	NERD domain-containing protein
Hrh_28623	2.97459	.	1.79746	.	1.72109	1.84464	1.99108	9	sp|Q8GXA4|WIP1_ARATH	WPP domain-interacting protein 1
Hrh_04762	3.59745	1.47812	.	.	.	.	-1.36653	7	--na--	--na--
Hrh_13037	5.63011	.	.	.	.	.	.	7	sp|Q8L8T7-2|COR27_ARATH	Isoform 2 of Cold-regulated protein 27
Hrh_12597	4.02057	.	4.66944	.	4.94738	4.57793	4.03465	8	sp|Q42899|GLNA1_LOTJA	Glutamine synthetase cytosolic isozyme
Hrh_30389	-2.09721	.	-7.69396	.	-8.15528	-7.6097	-7.93338	3	sp|Q9SQL2|CB24_PEA	Chlorophyll a-b binding protein P4, chloroplastic
Hrh_15545	3.31738	.	1.33372	.	1.36215	1.40517	1.56221	7	sp|Q8LPJ4|AB2E_ARATH	ABC transporter E family member 2
Hrh_10828	3.50304	.	.	.	.	.	.	7	sp|Q9ZT92|AK10B_ARATH	RNA demethylase ALKBH10B
Hrh_16690	3.70147	.	3.39077	.	3.53836	3.6496	3.80765	5	sp|O49841|RAC2A_ARATH	Ras-related protein RABC2a
Hrh_05590	2.55491	.	2.51482	.	2.59604	2.59004	2.72731	5	sp|Q67Y69|WDL7_ARATH	Protein WVD2-like 7
Hrh_37530	3.52491	.	2.45966	.	2.58167	2.52313	2.69608	9	tr|A0A4D9ALF0|A0A4D9ALF0_SALSN	Protein kinase domain-containing protein
Hrh_23572	2.42517	.	.	.	.	.	.	7	sp|Q10M18|TRL12_ORYSJ	Thioredoxin-like 1-2, chloroplastic
Hrh_28384	2.57938	.	1.83944	.	1.94519	1.77702	1.61514	9	sp|Q3EAF9|P2C49_ARATH	Probable protein phosphatase 2C 49
Hrh_07913	2.02633	.	-1.06793	.	-1.10123	.	.	7	sp|Q84MC7|PYL9_ARATH	Abscisic acid receptor PYL9
Hrh_34184	4.44259	.	.	.	.	.	.	7	sp|P49598|P2C37_ARATH	Protein phosphatase 2C 37
Hrh_11153	2.84322	.	.	.	1.05166	1.12482	1.29081	7	sp|Q9FFY6|ELCL_ARATH	Protein ELC-like
Hrh_05166	2.98925	.	2.09755	.	2.09699	2.0908	2.27861	9	sp|Q9SJ02|STEP2_ARATH	Stress enhanced protein 2, chloroplastic
Hrh_02340	4.94116	.	4.40265	.	4.44278	4.53758	4.80841	5	sp|Q99089|CPRF1_PETCR	Common plant regulatory factor 1
Hrh_00184	1.66632	.	2.46642	.	2.33749	2.50291	2.67771	2	tr|A0A2Z7BTW0|A0A2Z7BTW0_9LAMI	Uncharacterized protein
Hrh_04617	2.14361	.	.	.	.	.	.	7	sp|Q03684|BIP4_TOBAC	Luminal-binding protein 4
Hrh_36794	5.35531	.	4.64006	.	4.81172	4.75724	4.51175	5	tr|A0A2G9HPQ2|A0A2G9HPQ2_9LAMI	Chorein_N domain-containing protein
Hrh_03184	5.28151	.	4.60951	.	4.87002	4.50423	4.66876	5	sp|F4I9E1|NFD4_ARATH	Protein NUCLEAR FUSION DEFECTIVE 4
Hrh_37175	3.16167	1.56176	.	.	.	.	.	7	sp|O23160|MYB73_ARATH	Transcription factor MYB73
Hrh_37497	2.08383	.	1.47036	.	1.46688	1.59302	1.71349	5	sp|Q43469|SLD1_HELAN	Delta(8)-fatty-acid desaturase
Hrh_13362	2.19239	.	.	.	.	.	.	7	tr|A0A2Z7BRT7|A0A2Z7BRT7_9LAMI	Uncharacterized protein
Hrh_05554	2.33262	.	1.06534	.	1.13689	1.2183	1.16802	9	tr|A0A4D8Y5R5|A0A4D8Y5R5_SALSN	Uncharacterized protein
Hrh_40609	2.42986	.	.	.	.	.	.	7	sp|Q8LBB2|KING1_ARATH	SNF1-related protein kinase regulatory subunit gamma-1
Hrh_40756	4.21051	.	1.1756	.	1.3487	1.22921	.	7	tr|A0A2Z7CI44|A0A2Z7CI44_9LAMI	CTP synthase
Hrh_43848	5.01183	.	4.45511	.	4.85865	4.59971	4.53174	5	sp|Q9C942|CSE_ARATH	Caffeoylshikimate esterase
Hrh_11586	6.55403	.	4.857	.	4.73116	4.99647	4.85036	9	sp|Q9ZNQ7|RCI2A_ARATH	Hydrophobic protein RCI2A
Hrh_09060	2.61006	.	3.23243	.	3.37303	3.13594	2.84161	8	sp|Q9LSE2|ICE1_ARATH	Transcription factor ICE1
Hrh_22288	2.6986	.	2.78748	.	2.73899	2.83349	2.73143	5	sp|Q9SGU9|MGL_ARATH	Methionine gamma-lyase
Hrh_02272	2.55958	.	-1.56111	.	-1.68805	-1.37325	-1.14141	7	sp|O80506|FLZ3_ARATH	FCS-Like Zinc finger 3
Hrh_39120	2.43446	.	.	.	1.09759	1.08214	1.27613	9	tr|A0A2Z7CPR6|A0A2Z7CPR6_9LAMI	Uncharacterized protein
Hrh_15499	-2.33729	.	.	.	.	.	.	8	sp|Q708Y0|EBF2_ARATH	EIN3-binding F-box protein 2
Hrh_07321	3.41299	1.75768	.	.	.	.	.	7	sp|O23160|MYB73_ARATH	Transcription factor MYB73
Hrh_08436	3.63616	.	-2.38467	.	.	-2.00702	-2.35255	7	sp|Q9FFN2|GLYT3_ARATH	Probable glycosyltransferase At5g03795
Hrh_28431	3.23102	1.28939	2.09053	.	1.8224	1.82725	2.25285	9	sp|Q03685|BIP5_TOBAC	Luminal-binding protein 5
Hrh_11368	3.18567	.	1.56764	.	1.71804	1.62486	1.70685	9	sp|Q9SSM4|CHM1B_ARATH	ESCRT-related protein CHMP1B
Hrh_06792	2.87189	.	1.3508	.	1.70307	1.89207	1.78754	9	sp|A0MFL4|LOR17_ARATH	Protein LURP-one-related 17
Hrh_22874	2.54078	.	3.2833	.	3.70102	3.52033	3.67889	2	sp|Q9ZQ95|U73C6_ARATH	UDP-glycosyltransferase 73C6
Hrh_25760	4.0933	.	2.16942	.	2.34228	2.39816	2.66769	9	sp|Q9LVU1|VAP21_ARATH	Vesicle-associated protein 2-1
Hrh_13036	2.63751	1.17843	3.80905	.	3.82996	3.43482	3.15436	8	sp|P40781|CYPR4_CYNCA	Protein CYPRO4
Hrh_22513	3.17301	.	.	.	.	.	.	7	--na--	--na--
Hrh_24500	-3.22277	.	-3.05171	.	-3.11546	-3.29008	-3.15753	3	sp|Q9LR64|PB27A_ARATH	Photosystem II repair protein PSB27-H1, chloroplastic
Hrh_25663	2.50383	.	1.37615	.	1.48146	1.11298	.	9	--na--	--na--
Hrh_04361	3.74003	.	3.06792	.	3.26305	3.27924	3.37004	5	sp|F4HXY7|PSS1_ARATH	CDP-diacylglycerol--serine O-phosphatidyltransferase 1
Hrh_04796	-2.02502	.	-5.9464	.	-6.49036	-6.01152	-6.95507	3	sp|Q9SQL2|CB24_PEA	Chlorophyll a-b binding protein P4, chloroplastic
Hrh_09757	2.97772	.	.	.	.	.	.	7	sp|Q9FL69|AGD5_ARATH	ADP-ribosylation factor GTPase-activating protein AGD5
Hrh_27362	2.23284	.	2.50655	.	2.52701	2.56963	2.72999	5	tr|A0A2G9H3U2|A0A2G9H3U2_9LAMI	Usp domain-containing protein
Hrh_11691	-1.9007	.	-1.05122	.	-1.37147	-1.33411	-1.46451	3	sp|Q2V9B0|MY1R1_SOLTU	Transcription factor MYB1R1
Hrh_37310	2.99865	.	3.34468	.	3.47395	3.55078	3.75244	5	sp|P83958|TLP_ACTCC	Thaumatin-like protein
Hrh_02597	3.44874	.	1.32709	.	1.21877	1.45682	.	7	sp|Q9FY79|LAC14_ARATH	Laccase-14
Hrh_40352	3.5056	1.53093	.	.	1.06582	1.07647	1.07141	7	--na--	--na--
Hrh_22011	2.52125	.	-1.87038	.	-2.04316	-1.60959	-2.27129	7	sp|Q9M439|BCAT2_ARATH	Branched-chain-amino-acid aminotransferase 2, chloroplastic
Hrh_18571	2.36425	.	1.18821	.	1.29382	1.20085	.	9	sp|Q39033|PLCD2_ARATH	Phosphoinositide phospholipase C 2
Hrh_28320	3.02367	.	2.67015	.	2.65469	2.48721	2.36702	5	sp|O48780|KCS11_ARATH	3-ketoacyl-CoA synthase 11
Hrh_14071	2.46505	.	2.83066	.	2.83862	2.64593	2.91413	5	sp|Q9SZ83|Y4967_ARATH	Uncharacterized oxidoreductase At4g09670
Hrh_19911	2.4313	.	-1.34236	.	-1.49545	-1.1275	-1.30831	7	tr|A0A2Z7BJU0|A0A2Z7BJU0_9LAMI	Homeobox domain-containing protein
Hrh_00013	1.4007	.	.	.	.	.	.	9	sp|Q9SID1|BBX25_ARATH	B-box zinc finger protein 25
Hrh_43889	3.59655	2.07301	1.38364	.	1.4448	1.5447	1.68952	7	sp|P40283|H2B11_ARATH	Histone H2B.11
Hrh_03620	2.32944	.	.	.	.	1.07293	1.29723	9	sp|Q9C942|CSE_ARATH	Caffeoylshikimate esterase
Hrh_10236	2.55501	.	.	.	.	.	-1.18701	7	sp|Q9SRT0|PUB9_ARATH	U-box domain-containing protein 9
Hrh_03738	2.99415	.	2.67828	.	2.68091	2.63053	2.58395	5	sp|Q6R567|RMA1_CAPAN	E3 ubiquitin-protein ligase RMA1H1
Hrh_15831	1.97348	.	1.97375	.	2.09331	1.80438	1.71387	5	sp|Q84K00|NAC78_ARATH	NAC domain-containing protein 78
Hrh_43869	2.49186	.	3.32423	.	3.32487	3.39862	3.61483	2	sp|Q06396|ARF1_ORYSJ	ADP-ribosylation factor 1
Hrh_11111	2.0377	1.24441	2.75201	.	3.04161	2.95977	2.86498	8	sp|P0CG84|UBI4P_NICSY	Polyubiquitin (Fragment)
Hrh_28398	2.11951	.	2.93135	.	2.93991	2.95185	2.98592	8	sp|Q9LSP7|UBC32_ARATH	Ubiquitin-conjugating enzyme E2 32
Hrh_18856	3.03023	.	-1.93736	.	-2.46581	-2.09641	-2.06659	7	sp|Q8S2T1|DDPS6_ARATH	Dehydrodolichyl diphosphate synthase 6
Hrh_18421	2.40746	.	1.57114	.	1.72841	1.75662	1.80546	9	tr|A0A2Z7B7V2|A0A2Z7B7V2_9LAMI	Uncharacterized protein
Hrh_43396	3.32405	.	.	.	.	.	.	7	sp|Q00081|GLGL1_SOLTU	Glucose-1-phosphate adenylyltransferase large subunit 1 (Fragment)
Hrh_19367	2.18963	.	4.64923	.	4.55333	4.6745	4.77816	2	sp|Q9LQU4|PCR2_ARATH	Protein PLANT CADMIUM RESISTANCE 2
Hrh_13856	1.86734	.	1.38099	.	1.42849	1.53348	1.60872	5	tr|A0A2Z7CAH1|A0A2Z7CAH1_9LAMI	Uncharacterized protein
Hrh_38071	2.3776	.	-1.28235	.	-1.0697	-1.18364	-1.02148	7	sp|Q38908|XTH30_ARATH	Probable xyloglucan endotransglucosylase/hydrolase protein 30
Hrh_07447	2.85209	.	.	.	.	.	.	7	sp|Q9C7F9|MT127_ARATH	Probable methyltransferase At1g27930
Hrh_01622	3.14889	.	2.87866	.	3.47578	3.14721	2.94877	5	sp|Q9FMK7|BT1_ARATH	BTB/POZ and TAZ domain-containing protein 1
Hrh_10338	6.36348	.	3.64068	.	3.57966	3.55836	3.39654	7	sp|Q9ZW21|P2C24_ARATH	Probable protein phosphatase 2C 24
Hrh_23899	2.3985	.	2.22662	.	2.2503	2.05679	1.9705	5	sp|Q65XV8|RK176_ORYSJ	Receptor-like cytoplasmic kinase 176
Hrh_01832	3.38574	1.35646	2.17727	.	2.42712	2.16375	1.90789	9	sp|O23160|MYB73_ARATH	Transcription factor MYB73
Hrh_08680	1.42255	.	.	.	.	.	.	9	sp|P0CG85|UBI1P_NICSY	Polyubiquitin
Hrh_26337	1.69089	.	1.52188	.	1.58313	1.42321	1.30684	5	sp|Q9M0B6|GAE1_ARATH	UDP-glucuronate 4-epimerase 1
Hrh_14218	1.92451	.	.	.	.	.	.	7	sp|Q6LA42|APRR5_ARATH	Two-component response regulator-like APRR5
Hrh_30849	2.00566	.	.	.	1.04286	.	.	9	sp|Q8VZ80|PLT5_ARATH	Polyol transporter 5
Hrh_17304	1.43039	.	2.57671	.	2.70912	2.30074	2.12776	8	sp|P27322|HSP72_SOLLC	Heat shock cognate 70 kDa protein 2
Hrh_27368	2.13848	.	.	.	.	.	.	7	sp|Q8GZP5|AOS3_SOLLC	Allene oxide synthase 3
Hrh_10656	2.39293	.	1.34709	.	1.35678	1.26492	1.16891	9	sp|F4J8V5|AT13B_ARATH	Autophagy-related protein 13b
Hrh_33341	3.03396	.	.	.	1.02358	1.24658	1.27694	7	sp|Q9M022|AIRP2_ARATH	E3 ubiquitin-protein ligase AIRP2
Hrh_05350	2.77808	1.59729	-1.85017	.	-1.93313	-1.71098	-1.78084	7	--na--	--na--
Hrh_33775	3.16041	.	2.26747	.	2.40999	2.44431	2.40336	9	sp|Q8VY07|EPN1_ARATH	Clathrin interactor EPSIN 1
Hrh_30651	2.76042	.	.	.	.	.	.	7	tr|A0A2Z7BWC9|A0A2Z7BWC9_9LAMI	MENTAL domain-containing protein
Hrh_14891	1.27719	.	.	.	.	.	.	7	sp|P0CG84|UBI4P_NICSY	Polyubiquitin (Fragment)
Hrh_06377	2.54717	.	1.85782	.	1.99791	2.01951	2.54575	5	sp|Q9AQW1|REL2_ORYSJ	Protein ROLLING AND ERECT LEAF 2
Hrh_00908	2.20468	.	3.00264	.	3.337	3.29275	3.46133	2	tr|A0A2Z7CSZ0|A0A2Z7CSZ0_9LAMI	Asparagine synthetase domain-containing protein 1
Hrh_29011	4.01949	1.72042	9.34872	.	9.50147	9.4994	9.63744	2	sp|P93735|ELIP1_ARATH	Early light-induced protein 1, chloroplastic
Hrh_39393	1.65715	.	2.4482	.	2.42898	2.5268	2.6509	2	tr|A0A2Z7BTW0|A0A2Z7BTW0_9LAMI	Uncharacterized protein
Hrh_32880	4.52999	.	1.90136	.	1.99795	1.83233	.	7	tr|A0A2Z7CGE4|A0A2Z7CGE4_9LAMI	RING-type domain-containing protein
Hrh_18771	4.15259	1.88241	3.10433	.	3.21922	2.86441	2.94631	9	sp|O04536|GATL9_ARATH	Probable galacturonosyltransferase-like 9
Hrh_32905	1.55372	.	1.53935	.	1.7113	1.74021	1.82213	5	sp|Q0D5W6|SUI1_ORYSJ	Protein translation factor SUI1 homolog
Hrh_17829	1.92823	.	.	.	.	-1.01279	-1.69666	7	sp|Q9LU68|CIA2_ARATH	Protein CHLOROPLAST IMPORT APPARATUS 2
Hrh_04425	2.15766	.	.	.	.	.	.	7	sp|Q9FJH5|HIP3_ARATH	Heavy metal-associated isoprenylated plant protein 3
Hrh_18524	2.90836	.	.	.	.	.	.	7	tr|A0A2G9I8M1|A0A2G9I8M1_9LAMI	Alpha/beta hydrolase
Hrh_33437	3.92235	.	2.5666	.	2.64496	2.91058	2.85736	9	sp|Q8L9X2|RBCX2_ARATH	Chaperonin-like RbcX protein 2, chloroplastic
Hrh_43896	5.09306	.	.	.	.	.	.	7	sp|Q9LS46|ALMT9_ARATH	Aluminum-activated malate transporter 9
Hrh_18268	3.01267	.	2.47802	.	2.32146	2.67001	2.50985	5	tr|B4YSF1|B4YSF1_9LAMI	Late embryogenesis abundant protein 2
Hrh_11799	5.19005	.	2.83176	.	3.12787	2.71175	2.97776	7	sp|O22780|FBT9_ARATH	Probable folate-biopterin transporter 9, chloroplastic
Hrh_20266	2.57842	2.092	.	.	.	.	.	7	tr|A0A2Z7C2K1|A0A2Z7C2K1_9LAMI	Uncharacterized protein
Hrh_11955	4.50661	.	.	.	.	.	.	7	tr|A0A2Z7CME4|A0A2Z7CME4_9LAMI	Homeobox-leucine zipper protein ATHB-7-like
Hrh_32457	3.06309	.	1.34348	.	1.47824	1.53323	1.52428	9	sp|Q8H0W3-2|RVE6_ARATH	Isoform 2 of Protein REVEILLE 6
Hrh_03215	3.25596	.	1.85942	.	1.9472	1.75832	1.81019	9	tr|A0A2Z7CAI8|A0A2Z7CAI8_9LAMI	Uncharacterized protein
Hrh_13010	4.79187	3.6523	2.19852	.	2.07669	2.20205	2.00132	7	sp|O23160|MYB73_ARATH	Transcription factor MYB73
Hrh_05473	2.99338	.	5.08969	.	5.03926	4.89126	4.77597	8	sp|Q94A08|RFS2_ARATH	Probable galactinol--sucrose galactosyltransferase 2
Hrh_24360	3.14491	.	2.87658	.	2.7921	2.64502	2.54125	5	sp|Q9M038|SFC1_ARATH	Mitochondrial succinate-fumarate transporter 1
Hrh_16586	3.16009	.	1.92445	.	2.20895	2.15451	2.22915	9	tr|A0A2Z7D6D8|A0A2Z7D6D8_9LAMI	Uncharacterized protein
Hrh_30575	4.49477	.	4.43968	.	4.51532	4.57143	5.08063	5	sp|Q8L7U7|ACDH_ARATH	ACD11 homolog protein
Hrh_15494	2.13332	.	1.59835	.	1.64411	1.43874	1.17249	9	tr|A0A2Z7CLM5|A0A2Z7CLM5_9LAMI	Uncharacterized protein
Hrh_21818	5.06783	.	3.2412	.	3.72305	3.7939	3.82275	9	sp|F4HP88|SFH4_ARATH	Phosphatidylinositol/phosphatidylcholine transfer protein SFH4
Hrh_23526	-2.34067	.	-2.20649	.	-2.15758	-2.0832	-2.15158	11	sp|Q9LR64|PB27A_ARATH	Photosystem II repair protein PSB27-H1, chloroplastic
Hrh_38060	2.70961	.	-1.25039	.	-1.05587	-1.08049	.	7	sp|Q39817|CALX_SOYBN	Calnexin homolog
Hrh_31752	2.7475	.	-2.81893	.	-2.79135	-3.11219	-3.08299	7	sp|Q84TH5|AB25G_ARATH	ABC transporter G family member 25
Hrh_41995	3.18328	.	2.85226	.	2.86117	2.77647	2.76546	5	tr|A0A2Z7CAI8|A0A2Z7CAI8_9LAMI	Uncharacterized protein
Hrh_04462	1.85018	.	1.51533	.	1.52113	1.2959	1.05874	5	sp|Q9XES1|ECA4_ARATH	Calcium-transporting ATPase 4, endoplasmic reticulum-type
Hrh_06094	1.41551	.	.	.	.	.	.	9	sp|Q9SLN8|DBR_TOBAC	2-alkenal reductase (NADP(+)-dependent)
Hrh_31887	2.30392	.	3.09775	.	3.10356	2.92815	2.98881	8	sp|Q0WUA3|MENA_ARATH	2-carboxy-1,4-naphthoquinone phytyltransferase, chloroplastic
Hrh_01945	6.20208	.	5.86807	.	6.04415	6.05418	5.80621	5	sp|Q9FNK5|FB285_ARATH	F-box protein At5g46170
Hrh_22890	3.17558	.	1.52125	.	1.71041	1.84987	1.93725	9	sp|Q8LA14|PSK6_ARATH	Putative phytosulfokines 6
Hrh_11792	2.38438	.	1.38697	.	1.576	1.44878	1.08505	9	sp|Q8L4Y2|LPAT4_ARATH	Probable 1-acyl-sn-glycerol-3-phosphate acyltransferase 4
Hrh_16442	2.96226	.	2.67499	.	2.94825	2.82284	2.89064	5	tr|A0A2Z7BEL5|A0A2Z7BEL5_9LAMI	BRO1 domain-containing protein
Hrh_07932	2.09762	.	1.03773	.	1.184	1.17976	1.23818	9	sp|Q8H0W3-2|RVE6_ARATH	Isoform 2 of Protein REVEILLE 6
Hrh_04130	1.38467	.	1.07953	.	1.00438	.	.	9	sp|P43644|DNJH_ATRNU	DnaJ protein homolog ANJ1
Hrh_15143	3.42481	.	.	.	.	.	.	7	sp|O82804|ELF3_ARATH	Protein EARLY FLOWERING 3
Hrh_19968	3.42484	.	.	.	.	.	.	7	sp|A7PZL3|PGLR_VITVI	Probable polygalacturonase
Hrh_08682	1.26891	.	.	.	1.05971	.	.	5	sp|P0CG85|UBI1P_NICSY	Polyubiquitin
Hrh_08709	3.55437	.	.	.	.	.	.	7	tr|A0A2G9HPY1|A0A2G9HPY1_9LAMI	Uncharacterized protein
Hrh_16007	3.68355	.	4.78058	.	5.15203	4.59777	4.12181	8	sp|W8JMV1|CYT24_CATRO	Cytochrome P450 76T24
Hrh_09736	4.06195	.	3.42457	.	3.60563	3.54866	3.51088	5	tr|A0A2G9HPQ2|A0A2G9HPQ2_9LAMI	Chorein_N domain-containing protein
Hrh_26197	3.61032	.	6.88876	.	7.11184	6.67884	6.57337	8	sp|P0CH05|UBI2P_PETCR	Polyubiquitin
Hrh_14478	3.48628	.	6.15269	.	5.92419	6.04307	6.27679	2	tr|A0A2Z7AH89|A0A2Z7AH89_9LAMI	Uncharacterized protein
Hrh_29486	1.85893	1.07466	-1.92284	.	-1.89428	-1.23027	-1.20119	7	sp|Q9LW50|ERF2_NICSY	Ethylene-responsive transcription factor 2
Hrh_01390	2.89409	.	2.50857	.	2.63758	2.36457	2.06425	5	sp|Q9SGU9|MGL_ARATH	Methionine gamma-lyase
Hrh_32252	3.51171	.	1.53389	.	1.52182	1.22921	.	7	sp|Q9LKL2|APRR1_ARATH	Two-component response regulator-like APRR1
Hrh_17149	2.37212	.	-1.96322	.	-2.44768	-2.07164	-2.44215	7	sp|Q9LZL3|PCS1L_ARATH	Aspartic proteinase PCS1
Hrh_13509	1.67963	.	1.40612	.	1.59496	1.55818	1.35855	5	sp|Q9LF79|ACA8_ARATH	Calcium-transporting ATPase 8, plasma membrane-type
Hrh_10077	2.76898	.	2.01183	.	2.23536	1.99316	1.9376	9	sp|P81395|MYB30_ANTMA	Myb-related protein 330
Hrh_01248	1.76352	.	1.82029	.	1.79119	1.80399	1.64568	5	sp|Q8RXV3|P2C59_ARATH	Probable protein phosphatase 2C 59
Hrh_27489	2.03559	.	2.17116	.	2.11452	2.2123	2.23955	5	sp|Q9C7N3|OBP2C_ARATH	Oil body-associated protein 2C
Hrh_12520	2.23582	.	.	.	1.05683	.	.	9	sp|Q9SA05|POT10_ARATH	Potassium transporter 10
Hrh_31270	-1.69152	.	-3.08386	.	-3.11615	-3.3177	-3.46197	3	sp|Q682S0|RPT2_ARATH	Root phototropism protein 2
Hrh_27650	4.49618	.	7.64376	.	7.6888	7.76522	7.85859	2	--na--	--na--
Hrh_01918	2.7144	1.66476	1.56665	.	1.5365	1.46603	1.9101	9	sp|Q93VG8|PPDEX_ARATH	DeSI-like protein At4g17486
Hrh_21218	1.14526	.	1.10744	.	1.20213	.	.	5	sp|P34105|MAOX_POPTR	NADP-dependent malic enzyme
Hrh_27419	2.19695	.	-1.26947	.	.	-1.16752	.	7	sp|P24805|TSJT1_TOBAC	Stem-specific protein TSJT1
Hrh_33082	2.68753	.	-2.01607	.	-2.17161	-2.40598	-2.37638	7	sp|Q0WQ57|AUXI2_ARATH	Auxilin-related protein 2
Hrh_00950	2.72506	.	-1.97218	.	-2.12772	-1.80587	-1.93875	7	sp|Q9SZU7|KAI2_ARATH	Probable esterase KAI2
Hrh_12937	2.15934	.	1.69062	.	1.76303	1.78008	1.80521	5	sp|Q6DW73|DGDG2_LOTJA	Digalactosyldiacylglycerol synthase 2, chloroplastic
Hrh_12326	3.57293	.	.	.	.	.	.	7	sp|O64896-2|TPPA_ARATH	Isoform 2 of Trehalose-phosphate phosphatase A
Hrh_26409	2.2606	.	.	.	.	.	.	7	sp|Q9SN43|CIPKC_ARATH	CBL-interacting serine/threonine-protein kinase 12
Hrh_30612	1.77785	.	.	.	.	.	.	7	sp|Q9LSS4|TET4_ARATH	Tetraspanin-4
Hrh_40921	1.94996	.	-4.13996	.	-4.78381	-3.89031	-3.8606	7	tr|A0A2Z7BS55|A0A2Z7BS55_9LAMI	TPR_REGION domain-containing protein
Hrh_34161	3.4807	.	1.75414	.	1.81596	1.91869	2.00844	9	sp|Q94IB9|ACER_ARATH	Alkaline ceramidase
Hrh_40476	3.7129	2.16535	2.20866	.	2.63572	2.65163	2.68171	9	sp|C7G304|GOLS2_SOLLC	Galactinol synthase 2
Hrh_34194	1.82842	.	2.8263	.	2.996	2.82914	2.92374	8	sp|Q9SXB4|Y1130_ARATH	G-type lectin S-receptor-like serine/threonine-protein kinase At1g11300
Hrh_20817	1.6973	.	1.69234	.	1.80241	1.65776	1.84224	5	sp|Q9FFZ1|PPH_ARATH	Pheophytinase, chloroplastic
Hrh_09524	3.0405	.	.	.	1.02658	1.15269	1.31952	7	sp|Q9ASU8|NDL2_ARATH	Protein NDL2
Hrh_06685	4.17546	.	.	.	.	.	.	7	tr|A0A2Z7CGC3|A0A2Z7CGC3_9LAMI	Uncharacterized protein
Hrh_21032	3.41307	.	4.7144	.	4.40122	4.23852	4.50387	8	tr|A0A2Z7AA20|A0A2Z7AA20_9LAMI	Bcl-2-associated athanogene-like protein
Hrh_05708	2.65162	.	3.43844	.	3.72476	3.7514	3.71772	2	sp|Q3E6P4|FB95_ARATH	F-box protein At2g02240
Hrh_21538	-2.53622	.	-3.96265	.	-4.01058	-3.81728	-3.72026	11	sp|Q8L471|FLZ8_ARATH	FCS-Like Zinc finger 8
Hrh_38242	4.00227	.	1.87078	.	2.2271	2.07113	2.1461	9	tr|A0A2Z7A648|A0A2Z7A648_9LAMI	Uncharacterized protein
Hrh_17801	4.00226	.	4.36621	.	4.99021	4.51482	4.06451	5	sp|Q9LXI7|PPA20_ARATH	Probable purple acid phosphatase 20
Hrh_05922	3.39964	.	.	.	.	.	.	7	sp|Q04088|POF21_ARATH	Probable transcription factor PosF21
Hrh_31739	2.60358	.	2.33604	.	2.49424	2.33892	2.60519	5	sp|P35614|ERF1Z_ARATH	Eukaryotic peptide chain release factor subunit 1-3
Hrh_08966	3.1295	1.14171	.	.	-1.28381	.	.	7	sp|Q9M160|Y4095_ARATH	Uncharacterized protein At4g00950
Hrh_35204	3.00296	1.47691	4.13582	.	4.34794	4.32234	4.51524	2	--na--	--na--
Hrh_01996	2.24239	.	.	.	.	.	.	7	sp|Q5PP51|OEP39_ARATH	Outer envelope protein 39, chloroplastic
Hrh_18295	-4.9391	.	-8.11782	.	-8.10347	-8.11613	-8.10065	11	sp|Q40636|EXPA2_ORYSJ	Expansin-A2
Hrh_14949	1.66126	.	1.72625	.	1.75531	1.84023	1.79592	5	sp|Q8LFD1-2|LPP3_ARATH	Isoform 2 of Putative lipid phosphate phosphatase 3, chloroplastic
Hrh_29757	4.1629	.	3.65271	.	3.71556	3.62043	3.78866	5	sp|Q93ZL5|CDF2_ARATH	Cyclic dof factor 2
Hrh_21248	-3.01461	.	.	.	.	.	.	8	sp|Q9C5W0|DGAT3_ARATH	Diacylglycerol O-acyltransferase 3
Hrh_27042	2.45895	.	.	.	.	.	.	7	sp|Q9SJ56|BLH1_ARATH	BEL1-like homeodomain protein 1
Hrh_38037	3.4792	.	1.89149	.	1.86126	2.18007	2.18652	9	tr|A0A2Z7C3T8|A0A2Z7C3T8_9LAMI	Uncharacterized protein
Hrh_12185	2.54022	.	2.40882	.	2.55567	2.47916	2.68115	5	tr|A0A2G9H3K1|A0A2G9H3K1_9LAMI	Uncharacterized protein
Hrh_06587	2.25835	.	.	.	1.02766	.	.	7	sp|P92979|APR1_ARATH	5'-adenylylsulfate reductase 1, chloroplastic
Hrh_37873	2.80305	.	2.41622	.	2.62745	2.50434	2.76423	5	sp|P35614|ERF1Z_ARATH	Eukaryotic peptide chain release factor subunit 1-3
Hrh_16802	1.34288	.	1.11159	.	1.15619	1.13592	1.01335	5	sp|Q8L636|NCL_ARATH	Sodium/calcium exchanger NCL
Hrh_00542	1.32015	.	.	.	.	.	.	9	sp|Q9FGT8|TIL_ARATH	Temperature-induced lipocalin-1
Hrh_42234	-1.62679	.	-4.03218	.	-4.02199	-3.89752	-3.86484	3	--na--	--na--
Hrh_18848	3.02594	.	-2.68362	.	-2.28226	-2.68014	-2.65144	7	tr|A0A2Z6ZYP9|A0A2Z6ZYP9_9LAMI	Uncharacterized protein
Hrh_38949	1.91153	.	-1.6259	.	-1.64413	-1.18861	-1.46002	7	sp|Q84MC7|PYL9_ARATH	Abscisic acid receptor PYL9
Hrh_43542	2.38959	.	1.18929	.	1.23123	1.32137	1.33963	9	tr|A0A5A7NXD4|A0A5A7NXD4_STRAF	Superoxide dismutase
Hrh_06175	4.33133	.	4.6649	.	4.7438	4.5277	4.26333	5	sp|Q65XK7|P2C51_ORYSJ	Protein phosphatase 2C 51
Hrh_04977	2.89332	.	-1.56265	.	.	.	-1.36653	7	sp|Q5HZ05|TPPJ_ARATH	Probable trehalose-phosphate phosphatase J
Hrh_20038	2.25259	.	2.16961	.	2.41907	2.41293	2.38413	5	sp|O48791|SCAB1_ARATH	Stomatal closure-related actin-binding protein 1
Hrh_18259	2.9169	.	2.96669	.	2.83816	3.08491	3.08729	5	tr|A0A2G9HEH1|A0A2G9HEH1_9LAMI	Uncharacterized protein
Hrh_20206	2.16858	.	.	.	.	.	.	7	sp|Q9XEE6|C3H29_ARATH	Zinc finger CCCH domain-containing protein 29
Hrh_07611	3.34571	.	-2.11117	.	.	-2.1077	.	7	sp|Q9FFA7|RUP2_ARATH	WD repeat-containing protein RUP2
Hrh_02809	2.44304	.	.	.	.	.	.	7	sp|Q9SEL6|VTI11_ARATH	Vesicle transport v-SNARE 11
Hrh_26507	3.76764	.	1.16171	.	1.36835	1.34383	1.14712	7	tr|A0A2Z7CI44|A0A2Z7CI44_9LAMI	CTP synthase
Hrh_03614	2.96005	.	-2.07867	.	-2.34822	-1.82905	-2.04576	7	sp|P42774-2|GBF1_ARATH	Isoform 2 of G-box-binding factor 1
Hrh_40765	1.85292	.	1.14199	.	1.17696	.	.	9	tr|A0A2Z7BSA7|A0A2Z7BSA7_9LAMI	Uncharacterized protein
Hrh_25145	2.76502	.	3.75136	.	4.19054	4.02732	4.04324	2	sp|Q9ZQ94|U73C5_ARATH	UDP-glycosyltransferase 73C5
Hrh_32436	3.45932	.	1.80291	.	2.38142	2.08285	2.58126	9	sp|Q9SJL0|U86A1_ARATH	UDP-glycosyltransferase 86A1
Hrh_12884	1.62608	.	.	.	.	.	.	7	sp|Q8LG50|LPAT2_ARATH	1-acyl-sn-glycerol-3-phosphate acyltransferase 2
Hrh_11161	2.04778	.	.	.	.	.	.	7	sp|P49598|P2C37_ARATH	Protein phosphatase 2C 37
Hrh_21460	4.09841	.	5.71633	.	5.84333	5.64486	5.4342	8	sp|Q8GWQ2|AHL20_ARATH	AT-hook motif nuclear-localized protein 20
Hrh_16582	-1.68684	.	-5.35625	.	-5.32807	-5.3526	-5.21011	3	tr|A0A2Z7AR92|A0A2Z7AR92_9LAMI	Uncharacterized protein
Hrh_15618	-3.0144	.	-3.183	.	-3.41176	-3.34539	-3.50328	3	sp|Q9LQZ7|BBX21_ARATH	B-box zinc finger protein 21
Hrh_05903	1.27704	.	.	.	.	.	.	7	sp|Q00081|GLGL1_SOLTU	Glucose-1-phosphate adenylyltransferase large subunit 1 (Fragment)
Hrh_32020	2.07312	.	-1.93847	.	-2.07636	-2.10101	-1.90451	7	sp|Q8LBB2|KING1_ARATH	SNF1-related protein kinase regulatory subunit gamma-1
Hrh_03759	2.4194	.	.	.	.	.	.	7	sp|Q9CAI3|CADH1_ARATH	Probable cinnamyl alcohol dehydrogenase 1
Hrh_36779	1.99711	.	5.10648	.	5.19745	5.02927	4.71679	8	sp|Q8RWE8|GGAP1_ARATH	GDP-L-galactose phosphorylase 1
Hrh_13608	-2.31381	.	-5.95906	.	-6.2285	-6.25227	-6.22214	3	tr|A0A2Z7B9M4|A0A2Z7B9M4_9LAMI	Keratin, type I cytoskeletal 9
Hrh_11680	2.20377	.	3.66536	.	3.96033	3.68312	3.36317	8	sp|Q9LV10|PTR53_ARATH	Protein NRT1/ PTR FAMILY 2.11
Hrh_23918	2.4905	.	.	.	.	.	1.18697	7	sp|Q10LN5|SWT16_ORYSJ	Bidirectional sugar transporter SWEET16
Hrh_39511	3.05592	.	.	.	.	.	.	7	sp|A7PZL3|PGLR_VITVI	Probable polygalacturonase
Hrh_08479	-1.98174	.	-1.40932	.	-1.55035	-1.75393	-1.55705	3	sp|Q8RX87|RFS6_ARATH	Probable galactinol--sucrose galactosyltransferase 6
Hrh_44232	3.26842	.	1.57104	.	1.59931	1.66513	1.86078	9	tr|A0A2G9GMD6|A0A2G9GMD6_9LAMI	Uncharacterized protein
Hrh_14761	2.47962	.	.	.	1.19091	.	.	9	sp|Q9SAG8|DNAJ8_ARATH	Chaperone protein dnaJ 8, chloroplastic
Hrh_38957	3.18827	1.58287	1.25979	.	1.20868	1.44466	1.13028	7	sp|Q9SHF3|AGO2_ARATH	Protein argonaute 2
Hrh_13085	3.43678	.	.	.	.	.	.	7	tr|A0A2Z7D2I3|A0A2Z7D2I3_9LAMI	Protein COBRA
Hrh_02423	2.51937	.	2.83743	.	2.96388	3.06331	3.18569	5	tr|A0A2Z7BQC9|A0A2Z7BQC9_9LAMI	Putative serine/threonine-protein kinase-like
Hrh_34319	2.58387	1.16476	1.97707	.	2.08071	2.06432	1.9008	5	tr|A0A2Z7AEH1|A0A2Z7AEH1_9LAMI	Uncharacterized protein
Hrh_35643	2.27512	.	1.39014	.	1.5941	1.58794	1.56029	9	sp|F4JCY2|CSCL8_ARATH	CSC1-like protein At3g54510
Hrh_14371	2.42338	.	1.49925	.	1.43428	1.21627	1.13116	9	tr|A0A2Z7CQ93|A0A2Z7CQ93_9LAMI	Monodehydroascorbate reductase-like
Hrh_08227	1.09307	.	-1.53886	.	-1.53019	-1.45616	-1.23886	10	sp|O24407|IAA16_ARATH	Auxin-responsive protein IAA16
Hrh_08186	7.76037	.	.	.	.	.	.	7	sp|Q93ZT5|EDL3_ARATH	EID1-like F-box protein 3
Hrh_30156	2.38803	.	2.08527	.	2.34229	2.23095	2.05309	5	tr|A0A022S1Y4|A0A022S1Y4_ERYGU	Uncharacterized protein
Hrh_25482	1.97034	.	.	.	1.02107	.	.	9	sp|Q8LDU4|RCCR_ARATH	Red chlorophyll catabolite reductase, chloroplastic
Hrh_31418	5.97106	.	6.33372	.	6.68969	6.50632	6.33746	5	sp|Q9XIN8|FB119_ARATH	F-box protein At2g27310
Hrh_13072	2.57614	.	1.50625	.	1.50352	1.38073	1.47722	9	tr|A0A2G9H994|A0A2G9H994_9LAMI	Uncharacterized protein
Hrh_16577	3.32686	.	.	.	.	.	.	7	sp|Q6NKP9|AMSH2_ARATH	AMSH-like ubiquitin thioesterase 2
Hrh_01919	2.71335	.	1.42537	.	1.41606	1.41029	1.56721	9	--na--	--na--
Hrh_13694	-2.4676	.	-10.2382	.	-10.224	-10.2362	-10.2198	3	sp|O22874|EXPA8_ARATH	Expansin-A8
Hrh_04275	3.09156	.	.	.	.	.	.	7	sp|F4JMJ1|HSP7R_ARATH	Heat shock 70 kDa protein 17
Hrh_33862	2.70981	.	.	.	.	.	-1.69674	7	tr|A0A2G9HGL2|A0A2G9HGL2_9LAMI	TF-B3 domain-containing protein
Hrh_35595	1.53082	.	1.54744	.	1.43853	1.58205	1.72243	5	tr|A0A2G9G7C4|A0A2G9G7C4_9LAMI	Bap31 domain-containing protein
Hrh_02381	3.11786	1.94251	1.7097	.	1.88901	2.00105	2.09507	9	sp|Q39030|KPK2_ARATH	Serine/threonine-protein kinase AtPK2/AtPK19
Hrh_15472	2.33615	.	.	.	.	.	.	7	sp|Q9C9U5|SIS8_ARATH	Probable serine/threonine-protein kinase SIS8
Hrh_40426	-1.74583	.	-2.7	.	-2.67127	-2.98615	-3.07771	3	sp|Q682S0|RPT2_ARATH	Root phototropism protein 2
Hrh_02058	-3.54593	.	-5.85205	.	-5.28113	-4.23473	-4.44143	6	sp|Q58FX0|BAP2_ARATH	BON1-associated protein 2
Hrh_29191	2.65561	.	2.09452	.	2.16765	2.20602	2.24824	5	sp|Q9SB00|PHR_ARATH	Deoxyribodipyrimidine photo-lyase
Hrh_17497	1.73181	.	1.78415	.	1.84898	1.96207	2.06366	5	sp|Q9FF99|AAP7_ARATH	Probable amino acid permease 7
Hrh_11308	2.77021	.	.	.	.	.	.	7	tr|A0A068VBV1|A0A068VBV1_COFCA	Uncharacterized protein
Hrh_03083	2.36998	.	.	.	.	.	.	7	sp|Q9LDV4|ALAT2_ARATH	Alanine aminotransferase 2, mitochondrial
[truncated: 16,088 more rows]
