# Supplementary material for: The genome of Haberlea rhodopensis provides insights into the mechanisms for tolerance to multiple extreme environments
Source: Cell Mol Life Sci. 2024 Mar 5;81(1):117. doi: 10.1007/s00018-024-05140-3 (PMC10914886; doi:10.1007/s00018-024-05140-3)
Supplement: Supplementary file 7 — Supplementary file7 (XLSX 62 KB) [file 18_2024_5140_MOESM7_ESM.xlsx]

## Sheet: Description
This file contains the list of significantly enriched GO terms and Mapman level 1 and level 2 bins (FDR < 0.05) of all clusters and pairwise comparisons from differential expression analysis of cold and freezing experiment.
Local FDR correction was applied to adjust the P-values.

## Sheet: cluster1.GO
GO_ID	Term	P.value
GO:0008299	isoprenoid biosynthetic process	0.00013
GO:0006094	gluconeogenesis	0.00014
GO:0009767	photosynthetic electron transport chain	0.00019
GO:0046166	glyceraldehyde-3-phosphate biosynthetic process	0.00023
GO:0006013	mannose metabolic process	0.00035
GO:0015977	carbon fixation	0.00041
GO:0010196	nonphotochemical quenching	0.00041
GO:0006544	glycine metabolic process	0.00042
GO:0006000	fructose metabolic process	0.00058
GO:0000413	protein peptidyl-prolyl isomerization	0.00081
GO:0006522	alanine metabolic process	0.00102
GO:0019482	beta-alanine metabolic process	0.00105
GO:0005977	glycogen metabolic process	0.00118
GO:0001676	long-chain fatty acid metabolic process	0.00144
GO:0016584	nucleosome positioning	0.00147
GO:0006633	fatty acid biosynthetic process	0.00179
GO:0019563	glycerol catabolic process	0.00180
GO:0007178	transmembrane receptor protein serine/threonine kinase signaling pathway	0.00207
GO:0009821	alkaloid biosynthetic process	0.00236
GO:0061077	chaperone-mediated protein folding	0.00247
GO:0022900	electron transport chain	0.00252
GO:0006531	aspartate metabolic process	0.00259
GO:0006098	pentose-phosphate shunt	0.00266
GO:0007623	circadian rhythm	0.00271
GO:0009853	photorespiration	0.00371
GO:0006168	adenine salvage	0.00371
GO:0010025	wax biosynthetic process	0.00373
GO:0009416	response to light stimulus	0.00416
GO:0034599	cellular response to oxidative stress	0.00466
GO:0009833	plant-type primary cell wall biogenesis	0.00467
GO:0015976	carbon utilization	0.00522
GO:0000162	tryptophan biosynthetic process	0.00554
GO:0070542	response to fatty acid	0.00557
GO:0043446	cellular alkane metabolic process	0.00558
GO:0120253	hydrocarbon catabolic process	0.00560
GO:0046467	membrane lipid biosynthetic process	0.00560
GO:0008360	regulation of cell shape	0.00573
GO:0006694	steroid biosynthetic process	0.00599
GO:0000226	microtubule cytoskeleton organization	0.00621
GO:0009102	biotin biosynthetic process	0.00673
GO:0046835	carbohydrate phosphorylation	0.00838
GO:0009749	response to glucose	0.00877
GO:0006090	pyruvate metabolic process	0.00911
GO:0006568	tryptophan metabolic process	0.00923
GO:0034440	lipid oxidation	0.00946
GO:0006027	glycosaminoglycan catabolic process	0.00967
GO:0016126	sterol biosynthetic process	0.00988
GO:0046486	glycerolipid metabolic process	0.01080
GO:0120029	proton export across plasma membrane	0.01118
GO:0018026	peptidyl-lysine monomethylation	0.01118
GO:0072329	monocarboxylic acid catabolic process	0.01158
GO:0070370	cellular heat acclimation	0.01165
GO:0006012	galactose metabolic process	0.01186
GO:0045454	cell redox homeostasis	0.01201
GO:1901259	chloroplast rRNA processing	0.01292
GO:0045910	negative regulation of DNA recombination	0.01401
GO:0006571	tyrosine biosynthetic process	0.01421
GO:0009094	L-phenylalanine biosynthetic process	0.01421
GO:0046686	response to cadmium ion	0.01552
GO:0008202	steroid metabolic process	0.01572
GO:0033993	response to lipid	0.01582
GO:0080167	response to karrikin	0.01587
GO:0042558	pteridine-containing compound metabolic process	0.01591
GO:0044247	cellular polysaccharide catabolic process	0.01595
GO:0046903	secretion	0.01607
GO:0042908	xenobiotic transport	0.01616
GO:0010207	photosystem II assembly	0.01704
GO:0046950	cellular ketone body metabolic process	0.01761
GO:0009695	jasmonic acid biosynthetic process	0.01761
GO:0009069	serine family amino acid metabolic process	0.02013
GO:0061615	glycolytic process through fructose-6-phosphate	0.02102
GO:0019497	hexachlorocyclohexane metabolic process	0.02108
GO:0009644	response to high light intensity	0.02181
GO:0009089	lysine biosynthetic process via diaminopimelate	0.02189
GO:0009903	chloroplast avoidance movement	0.02496
GO:0006021	inositol biosynthetic process	0.02496
GO:1902183	regulation of shoot apical meristem development	0.02496
GO:0006570	tyrosine metabolic process	0.02546
GO:0006662	glycerol ether metabolic process	0.02998
GO:0005975	carbohydrate metabolic process	0.03001
GO:0006458	'de novo' protein folding	0.03032
GO:0044248	cellular catabolic process	0.03092
GO:0006771	riboflavin metabolic process	0.03100
GO:2000012	regulation of auxin polar transport	0.03371
GO:0010119	regulation of stomatal movement	0.03382
GO:0016559	peroxisome fission	0.03387
GO:0006040	amino sugar metabolic process	0.03521
GO:0071555	cell wall organization	0.03798
GO:0019852	L-ascorbic acid metabolic process	0.03801
GO:0051453	regulation of intracellular pH	0.04103
GO:0032956	regulation of actin cytoskeleton organization	0.04105
GO:0006107	oxaloacetate metabolic process	0.04105
GO:0009423	chorismate biosynthetic process	0.04105
GO:0005985	sucrose metabolic process	0.04228
GO:0006558	L-phenylalanine metabolic process	0.04250
GO:0015995	chlorophyll biosynthetic process	0.04348
GO:0019872	streptomycin biosynthetic process	0.04348
GO:0009944	polarity specification of adaxial/abaxial axis	0.04383
GO:0001575	globoside metabolic process	0.04383
GO:0006559	L-phenylalanine catabolic process	0.04383
GO:0031222	arabinan catabolic process	0.04383
GO:0043622	cortical microtubule organization	0.04383
GO:0009056	catabolic process	0.04594
GO:0046323	glucose import	0.04646
GO:0043650	dicarboxylic acid biosynthetic process	0.04787
GO:0042178	xenobiotic catabolic process	0.04805
GO:0097052	L-kynurenine metabolic process	0.04807
GO:0070525	tRNA threonylcarbamoyladenosine metabolic process	0.04807
GO:0046416	D-amino acid metabolic process	0.04807
GO:0009800	cinnamic acid biosynthetic process	0.04807
GO:0010193	response to ozone	0.04807
GO:0010189	vitamin E biosynthetic process	0.04807
GO:0006419	alanyl-tRNA aminoacylation	0.04807
GO:0010142	farnesyl diphosphate biosynthetic process, mevalonate pathway	0.04807
GO:2000033	regulation of seed dormancy process	0.04807
GO:0006203	dGTP catabolic process	0.04807
GO:0080134	regulation of response to stress	0.04813
GO:0006730	one-carbon metabolic process	0.04883
GO:0006782	protoporphyrinogen IX biosynthetic process	0.04901
GO:0005982	starch metabolic process	0.04920

## Sheet: cluster2.GO
GO_ID	Term	P.value
GO:0048199	vesicle targeting, to, from or within Golgi	0.00015
GO:0002758	innate immune response-activating signal transduction	0.00017
GO:0001731	formation of translation preinitiation complex	0.00021
GO:0009306	protein secretion	0.00029
GO:0006538	glutamate catabolic process	0.00033
GO:0048193	Golgi vesicle transport	0.00042
GO:0006511	ubiquitin-dependent protein catabolic process	0.00050
GO:0006367	transcription initiation from RNA polymerase II promoter	0.00055
GO:0000387	spliceosomal snRNP assembly	0.00059
GO:0006448	regulation of translational elongation	0.00066
GO:0010499	proteasomal ubiquitin-independent protein catabolic process	0.00088
GO:0042256	mature ribosome assembly	0.00105
GO:0003400	regulation of COPII vesicle coating	0.00167
GO:0042372	phylloquinone biosynthetic process	0.00171
GO:0043161	proteasome-mediated ubiquitin-dependent protein catabolic process	0.00188
GO:0006901	vesicle coating	0.00196
GO:0006662	glycerol ether metabolic process	0.00225
GO:0010390	histone monoubiquitination	0.00228
GO:0050684	regulation of mRNA processing	0.00251
GO:0006635	fatty acid beta-oxidation	0.00262
GO:0007029	endoplasmic reticulum organization	0.00298
GO:0006890	retrograde vesicle-mediated transport, Golgi to endoplasmic reticulum	0.00362
GO:0043328	protein transport to vacuole involved in ubiquitin-dependent protein catabolic process via the multivesicular body sorting pathway	0.00369
GO:0000245	spliceosomal complex assembly	0.00369
GO:0006470	protein dephosphorylation	0.00373
GO:0071218	cellular response to misfolded protein	0.00383
GO:0006598	polyamine catabolic process	0.00384
GO:0120009	intermembrane lipid transfer	0.00398
GO:0006884	cell volume homeostasis	0.00465
GO:0006007	glucose catabolic process	0.00465
GO:0006621	protein retention in ER lumen	0.00467
GO:0006906	vesicle fusion	0.00475
GO:0042219	cellular modified amino acid catabolic process	0.00653
GO:0000470	maturation of LSU-rRNA	0.00704
GO:0010951	negative regulation of endopeptidase activity	0.00712
GO:0035436	triose phosphate transmembrane transport	0.00883
GO:0015713	phosphoglycerate transmembrane transport	0.00883
GO:0005992	trehalose biosynthetic process	0.00891
GO:0015867	ATP transport	0.00972
GO:0000028	ribosomal small subunit assembly	0.00979
GO:1902600	proton transmembrane transport	0.01005
GO:0001732	formation of cytoplasmic translation initiation complex	0.01148
GO:0046686	response to cadmium ion	0.01150
GO:0017157	regulation of exocytosis	0.01204
GO:0006301	postreplication repair	0.01242
GO:0009396	folic acid-containing compound biosynthetic process	0.01243
GO:0043087	regulation of GTPase activity	0.01260
GO:0006366	transcription by RNA polymerase II	0.01516
GO:0009639	response to red or far red light	0.01553
GO:0006891	intra-Golgi vesicle-mediated transport	0.01666
GO:0006119	oxidative phosphorylation	0.01697
GO:0006412	translation	0.01753
GO:0046034	ATP metabolic process	0.01788
GO:0043562	cellular response to nitrogen levels	0.01848
GO:0019365	pyridine nucleotide salvage	0.01851
GO:0030166	proteoglycan biosynthetic process	0.01852
GO:0009788	negative regulation of abscisic acid-activated signaling pathway	0.01904
GO:0043547	positive regulation of GTPase activity	0.01979
GO:0055088	lipid homeostasis	0.02165
GO:1902389	ceramide 1-phosphate transport	0.02165
GO:0006657	CDP-choline pathway	0.02165
GO:0045901	positive regulation of translational elongation	0.02165
GO:0045905	positive regulation of translational termination	0.02165
GO:0006452	translational frameshifting	0.02165
GO:0033619	membrane protein proteolysis	0.02204
GO:0006120	mitochondrial electron transport, NADH to ubiquinone	0.02219
GO:0009959	negative gravitropism	0.02336
GO:0000463	maturation of LSU-rRNA from tricistronic rRNA transcript (SSU-rRNA, 5.8S rRNA, LSU-rRNA)	0.02612
GO:0006699	bile acid biosynthetic process	0.02612
GO:0042147	retrograde transport, endosome to Golgi	0.02619
GO:0008380	RNA splicing	0.02663
GO:0051604	protein maturation	0.02791
GO:0006122	mitochondrial electron transport, ubiquinol to cytochrome c	0.02818
GO:0000381	regulation of alternative mRNA splicing, via spliceosome	0.02884
GO:0019722	calcium-mediated signaling	0.02954
GO:0048015	phosphatidylinositol-mediated signaling	0.03048
GO:0006811	ion transport	0.03053
GO:0071108	protein K48-linked deubiquitination	0.03056
GO:0006769	nicotinamide metabolic process	0.03317
GO:0060341	regulation of cellular localization	0.03497
GO:0030150	protein import into mitochondrial matrix	0.03530
GO:0000398	mRNA splicing, via spliceosome	0.03636
GO:0046907	intracellular transport	0.03899
GO:0006044	N-acetylglucosamine metabolic process	0.04108
GO:0070534	protein K63-linked ubiquitination	0.04108
GO:0019290	siderophore biosynthetic process	0.04108
GO:0044375	regulation of peroxisome size	0.04108
GO:0046497	nicotinate nucleotide metabolic process	0.04123
GO:0016579	protein deubiquitination	0.04281
GO:0032509	endosome transport via multivesicular body sorting pathway	0.04290
GO:0006032	chitin catabolic process	0.04320
GO:0055046	microgametogenesis	0.04320
GO:0005987	sucrose catabolic process	0.04320
GO:0009737	response to abscisic acid	0.04930

## Sheet: cluster3.GO
GO_ID	Term	P.value
GO:0009638	phototropism	0.00012
GO:0042432	indole biosynthetic process	0.00015
GO:0009069	serine family amino acid metabolic process	0.00017
GO:0010289	homogalacturonan biosynthetic process	0.00049
GO:0000160	phosphorelay signal transduction system	0.00079
GO:0009645	response to low light intensity stimulus	0.00095
GO:0010207	photosystem II assembly	0.00142
GO:0016102	diterpenoid biosynthetic process	0.00161
GO:0045732	positive regulation of protein catabolic process	0.00161
GO:0045490	pectin catabolic process	0.00173
GO:0009630	gravitropism	0.00196
GO:0009584	detection of visible light	0.00250
GO:0046488	phosphatidylinositol metabolic process	0.00363
GO:0042138	meiotic DNA double-strand break formation	0.00365
GO:0009733	response to auxin	0.00367
GO:0120029	proton export across plasma membrane	0.00473
GO:0035434	copper ion transmembrane transport	0.00678
GO:0018298	protein-chromophore linkage	0.00736
GO:0017006	protein-tetrapyrrole linkage	0.01113
GO:0010274	hydrotropism	0.01113
GO:0080163	regulation of protein serine/threonine phosphatase activity	0.01283
GO:0000729	DNA double-strand break processing	0.01285
GO:0000737	DNA catabolic process, endonucleolytic	0.01285
GO:0031408	oxylipin biosynthetic process	0.01377
GO:0051410	detoxification of nitrogen compound	0.01880
GO:0009585	red, far-red light phototransduction	0.02005
GO:0032515	negative regulation of phosphoprotein phosphatase activity	0.02115
GO:0009768	photosynthesis, light harvesting in photosystem I	0.02163
GO:0009607	response to biotic stimulus	0.02213
GO:0055085	transmembrane transport	0.02242
GO:0042744	hydrogen peroxide catabolic process	0.02532
GO:0044772	mitotic cell cycle phase transition	0.02562
GO:0018146	keratan sulfate biosynthetic process	0.02568
GO:0006809	nitric oxide biosynthetic process	0.02568
GO:0031087	deadenylation-independent decapping of nuclear-transcribed mRNA	0.02568
GO:0006952	defense response	0.02587
GO:0042908	xenobiotic transport	0.02751
GO:0042545	cell wall modification	0.02769
GO:0009738	abscisic acid-activated signaling pathway	0.03159
GO:0009664	plant-type cell wall organization	0.03286
GO:0016266	O-glycan processing	0.03341
GO:0001574	ganglioside biosynthetic process	0.03341
GO:0050898	nitrile metabolic process	0.03341
GO:0097503	sialylation	0.03341
GO:0055072	iron ion homeostasis	0.03509
GO:0009873	ethylene-activated signaling pathway	0.03652
GO:0009252	peptidoglycan biosynthetic process	0.03658
GO:0050789	regulation of biological process	0.03712
GO:0016246	RNA interference	0.03723
GO:0034504	protein localization to nucleus	0.03732
GO:0055086	nucleobase-containing small molecule metabolic process	0.03805
GO:0046486	glycerolipid metabolic process	0.04177
GO:0018106	peptidyl-histidine phosphorylation	0.04191
GO:1990641	response to iron ion starvation	0.04191
GO:0080167	response to karrikin	0.04380

## Sheet: cluster4.GO
GO_ID	Term	P.value
GO:0009069	serine family amino acid metabolic process	0.00014
GO:0006259	DNA metabolic process	0.00016
GO:0010167	response to nitrate	0.00022
GO:0015706	nitrate transport	0.00036
GO:0043170	macromolecule metabolic process	0.00051
GO:0009733	response to auxin	0.00055
GO:0031326	regulation of cellular biosynthetic process	0.00061
GO:0006020	inositol metabolic process	0.00237
GO:1901002	positive regulation of response to salt stress	0.00282
GO:0006550	isoleucine catabolic process	0.00314
GO:0006574	valine catabolic process	0.00314
GO:0006552	leucine catabolic process	0.00328
GO:0006468	protein phosphorylation	0.00404
GO:0071241	cellular response to inorganic substance	0.00761
GO:0042128	nitrate assimilation	0.00881
GO:0006807	nitrogen compound metabolic process	0.00971
GO:0006508	proteolysis	0.01621
GO:0090304	nucleic acid metabolic process	0.02772
GO:1901699	cellular response to nitrogen compound	0.03116
GO:0010951	negative regulation of endopeptidase activity	0.03556
GO:0046777	protein autophosphorylation	0.03626
GO:0007178	transmembrane receptor protein serine/threonine kinase signaling pathway	0.03802
GO:0010468	regulation of gene expression	0.03821
GO:0044238	primary metabolic process	0.03951
GO:0006355	regulation of transcription, DNA-templated	0.03999
GO:0071840	cellular component organization or biogenesis	0.04612
GO:0003333	amino acid transmembrane transport	0.04939

## Sheet: cluster5.GO
GO_ID	Term	P.value
GO:0070588	calcium ion transmembrane transport	0.00018
GO:0016042	lipid catabolic process	0.00028
GO:0019441	tryptophan catabolic process to kynurenine	0.00035
GO:0009269	response to desiccation	0.00055
GO:0034220	ion transmembrane transport	0.00137
GO:0009395	phospholipid catabolic process	0.00441
GO:0000038	very long-chain fatty acid metabolic process	0.00477
GO:2000031	regulation of salicylic acid mediated signaling pathway	0.00681
GO:1900057	positive regulation of leaf senescence	0.00681
GO:0010205	photoinhibition	0.00681
GO:0031146	SCF-dependent proteasomal ubiquitin-dependent protein catabolic process	0.00883
GO:0008295	spermidine biosynthetic process	0.00909
GO:0090332	stomatal closure	0.00909
GO:0010304	PSII associated light-harvesting complex II catabolic process	0.00940
GO:0006290	pyrimidine dimer repair	0.00940
GO:0042908	xenobiotic transport	0.01162
GO:0007205	protein kinase C-activating G protein-coupled receptor signaling pathway	0.01235
GO:0010206	photosystem II repair	0.01235
GO:0045332	phospholipid translocation	0.01513
GO:0019346	transsulfuration	0.01565
GO:0006470	protein dephosphorylation	0.01588
GO:0006352	DNA-templated transcription, initiation	0.01820
GO:0009411	response to UV	0.01877
GO:0019290	siderophore biosynthetic process	0.01928
GO:0048530	fruit morphogenesis	0.01928
GO:0006769	nicotinamide metabolic process	0.01949
GO:0006874	cellular calcium ion homeostasis	0.01949
GO:0019852	L-ascorbic acid metabolic process	0.01994
GO:0035335	peptidyl-tyrosine dephosphorylation	0.02091
GO:0046128	purine ribonucleoside metabolic process	0.02194
GO:0008219	cell death	0.02307
GO:0006699	bile acid biosynthetic process	0.02521
GO:0002184	cytoplasmic translational termination	0.02747
GO:0006449	regulation of translational termination	0.02757
GO:1903830	magnesium ion transmembrane transport	0.02757
GO:0046497	nicotinate nucleotide metabolic process	0.03069
GO:0006122	mitochondrial electron transport, ubiquinol to cytochrome c	0.04186
GO:0006616	SRP-dependent cotranslational protein targeting to membrane, translocation	0.04186
GO:0070482	response to oxygen levels	0.04338
GO:0009640	photomorphogenesis	0.04390

## Sheet: cluster6.GO
GO_ID	Term	P.value
GO:0010411	xyloglucan metabolic process	0.00034
GO:0031098	stress-activated protein kinase signaling cascade	0.00051
GO:0052576	carbohydrate storage	0.00054
GO:0009069	serine family amino acid metabolic process	0.00222
GO:0070417	cellular response to cold	0.00272
GO:0010325	raffinose family oligosaccharide biosynthetic process	0.00316
GO:0015866	ADP transport	0.00522
GO:0006468	protein phosphorylation	0.01067
GO:0007346	regulation of mitotic cell cycle	0.01319
GO:0015867	ATP transport	0.01589
GO:0006952	defense response	0.01875
GO:0071423	malate transmembrane transport	0.02991
GO:0006749	glutathione metabolic process	0.03136
GO:0019722	calcium-mediated signaling	0.03165
GO:0009845	seed germination	0.03165
GO:0010344	seed oilbody biogenesis	0.03578
GO:0001174	transcriptional start site selection at RNA polymerase II promoter	0.03578
GO:0009617	response to bacterium	0.04149
GO:0050826	response to freezing	0.04162
GO:0019441	tryptophan catabolic process to kynurenine	0.04162
GO:0042546	cell wall biogenesis	0.04618
GO:1901002	positive regulation of response to salt stress	0.04742

## Sheet: cluster7.GO
GO_ID	Term	P.value
GO:0015969	guanosine tetraphosphate metabolic process	0.00014
GO:0015743	malate transport	0.00014
GO:0010264	myo-inositol hexakisphosphate biosynthetic process	0.00049
GO:0010030	positive regulation of seed germination	0.00084
GO:0010431	seed maturation	0.00108
GO:0010214	seed coat development	0.00136
GO:0010215	cellulose microfibril organization	0.00136
GO:0048262	determination of dorsal/ventral asymmetry	0.00193
GO:0006355	regulation of transcription, DNA-templated	0.00253
GO:0019252	starch biosynthetic process	0.00598
GO:0034755	iron ion transmembrane transport	0.00690
GO:0033014	tetrapyrrole biosynthetic process	0.00837
GO:0006880	intracellular sequestering of iron ion	0.00914
GO:0000103	sulfate assimilation	0.00914
GO:0070973	protein localization to endoplasmic reticulum exit site	0.01100
GO:0006116	NADH oxidation	0.01225
GO:0009229	thiamine diphosphate biosynthetic process	0.01225
GO:0005985	sucrose metabolic process	0.01262
GO:0030968	endoplasmic reticulum unfolded protein response	0.01293
GO:0019344	cysteine biosynthetic process	0.01535
GO:0043618	regulation of transcription from RNA polymerase II promoter in response to stress	0.01679
GO:0016032	viral process	0.01679
GO:0051156	glucose 6-phosphate metabolic process	0.01682
GO:0044210	'de novo' CTP biosynthetic process	0.01682
GO:0000272	polysaccharide catabolic process	0.01781
GO:0006470	protein dephosphorylation	0.02136
GO:0009440	cyanate catabolic process	0.02199
GO:0016094	polyprenol biosynthetic process	0.02199
GO:0009691	cytokinin biosynthetic process	0.02342
GO:0001678	cellular glucose homeostasis	0.02772
GO:0006072	glycerol-3-phosphate metabolic process	0.03397
GO:0015937	coenzyme A biosynthetic process	0.04072
GO:0034389	lipid droplet organization	0.04072
GO:0005978	glycogen biosynthetic process	0.04106
GO:0006488	dolichol-linked oligosaccharide biosynthetic process	0.04792
GO:0009785	blue light signaling pathway	0.04792

## Sheet: cluster8.GO
GO_ID	Term	P.value
GO:0048034	heme O biosynthetic process	0.00011
GO:0042542	response to hydrogen peroxide	0.00019
GO:0016567	protein ubiquitination	0.00025
GO:0051228	mitotic spindle disassembly	0.00031
GO:0006511	ubiquitin-dependent protein catabolic process	0.00032
GO:0006898	receptor-mediated endocytosis	0.00032
GO:0022613	ribonucleoprotein complex biogenesis	0.00033
GO:0006998	nuclear envelope organization	0.00034
GO:0031146	SCF-dependent proteasomal ubiquitin-dependent protein catabolic process	0.00042
GO:0052542	defense response by callose deposition	0.00053
GO:0045899	positive regulation of RNA polymerase II transcription preinitiation complex assembly	0.00085
GO:0019643	reductive tricarboxylic acid cycle	0.00089
GO:0051252	regulation of RNA metabolic process	0.00101
GO:0032968	positive regulation of transcription elongation from RNA polymerase II promoter	0.00118
GO:0034724	DNA replication-independent nucleosome organization	0.00128
GO:0009789	positive regulation of abscisic acid-activated signaling pathway	0.00130
GO:0097352	autophagosome maturation	0.00130
GO:0000290	deadenylation-dependent decapping of nuclear-transcribed mRNA	0.00139
GO:0071712	ER-associated misfolded protein catabolic process	0.00139
GO:0000373	Group II intron splicing	0.00187
GO:0006887	exocytosis	0.00209
GO:0071218	cellular response to misfolded protein	0.00219
GO:0006397	mRNA processing	0.00278
GO:0052837	thiazole biosynthetic process	0.00303
GO:0060147	regulation of posttranscriptional gene silencing	0.00303
GO:0051726	regulation of cell cycle	0.00319
GO:0045862	positive regulation of proteolysis	0.00345
GO:0016558	protein import into peroxisome matrix	0.00347
GO:0030970	retrograde protein transport, ER to cytosol	0.00350
GO:0006531	aspartate metabolic process	0.00378
GO:0006522	alanine metabolic process	0.00421
GO:0015031	protein transport	0.00440
GO:0071514	genetic imprinting	0.00484
GO:0052547	regulation of peptidase activity	0.00485
GO:0046470	phosphatidylcholine metabolic process	0.00494
GO:0005987	sucrose catabolic process	0.00496
GO:0016560	protein import into peroxisome matrix, docking	0.00519
GO:0035494	SNARE complex disassembly	0.00574
GO:0009772	photosynthetic electron transport in photosystem II	0.00574
GO:0048211	Golgi vesicle docking	0.00574
GO:0034644	cellular response to UV	0.00574
GO:0046740	transport of virus in host, cell to cell	0.00574
GO:0000398	mRNA splicing, via spliceosome	0.00627
GO:0000055	ribosomal large subunit export from nucleus	0.00647
GO:0010628	positive regulation of gene expression	0.00736
GO:0090333	regulation of stomatal closure	0.00736
GO:0007032	endosome organization	0.00736
GO:0000056	ribosomal small subunit export from nucleus	0.00736
GO:0019941	modification-dependent protein catabolic process	0.00826
GO:0006513	protein monoubiquitination	0.00952
GO:0002191	cap-dependent translational initiation	0.00953
GO:0042732	D-xylose metabolic process	0.01006
GO:0009694	jasmonic acid metabolic process	0.01291
GO:0009696	salicylic acid metabolic process	0.01329
GO:0000245	spliceosomal complex assembly	0.01331
GO:0010099	regulation of photomorphogenesis	0.01331
GO:0010468	regulation of gene expression	0.01341
GO:0051254	positive regulation of RNA metabolic process	0.01348
GO:1903313	positive regulation of mRNA metabolic process	0.01375
GO:0018205	peptidyl-lysine modification	0.01382
GO:0009651	response to salt stress	0.01398
GO:1901800	positive regulation of proteasomal protein catabolic process	0.01437
GO:1903507	negative regulation of nucleic acid-templated transcription	0.01447
GO:0006406	mRNA export from nucleus	0.01571
GO:0000422	autophagy of mitochondrion	0.01578
GO:0006108	malate metabolic process	0.01684
GO:0007166	cell surface receptor signaling pathway	0.01860
GO:0010608	posttranscriptional regulation of gene expression	0.01934
GO:0006606	protein import into nucleus	0.02013
GO:0009862	systemic acquired resistance, salicylic acid mediated signaling pathway	0.02058
GO:0043001	Golgi to plasma membrane protein transport	0.02058
GO:0048825	cotyledon development	0.02058
GO:0048024	regulation of mRNA splicing, via spliceosome	0.02063
GO:0009266	response to temperature stimulus	0.02069
GO:0030388	fructose 1,6-bisphosphate metabolic process	0.02166
GO:0010114	response to red light	0.02166
GO:0006101	citrate metabolic process	0.02166
GO:0009644	response to high light intensity	0.02267
GO:0051259	protein complex oligomerization	0.02269
GO:0015976	carbon utilization	0.02406
GO:0010228	vegetative to reproductive phase transition of meristem	0.02453
GO:0006099	tricarboxylic acid cycle	0.02613
GO:0031047	gene silencing by RNA	0.02624
GO:0009415	response to water	0.02624
GO:0043248	proteasome assembly	0.02680
GO:0006072	glycerol-3-phosphate metabolic process	0.02790
GO:0000244	spliceosomal tri-snRNP complex assembly	0.02790
GO:0032781	positive regulation of ATPase activity	0.02790
GO:0048573	photoperiodism, flowering	0.02794
GO:0006289	nucleotide-excision repair	0.03071
GO:0034620	cellular response to unfolded protein	0.03143
GO:0015866	ADP transport	0.03261
GO:0006364	rRNA processing	0.03393
GO:0006891	intra-Golgi vesicle-mediated transport	0.03460
GO:0046034	ATP metabolic process	0.03567
GO:0051085	chaperone cofactor-dependent protein refolding	0.03599
GO:0006620	posttranslational protein targeting to endoplasmic reticulum membrane	0.03631
GO:0008053	mitochondrial fusion	0.03642
GO:0009102	biotin biosynthetic process	0.03642
GO:0070544	histone H3-K36 demethylation	0.03642
GO:0042793	plastid transcription	0.03642
GO:0006782	protoporphyrinogen IX biosynthetic process	0.03909
GO:0034976	response to endoplasmic reticulum stress	0.04085
GO:0032436	positive regulation of proteasomal ubiquitin-dependent protein catabolic process	0.04091
GO:0006007	glucose catabolic process	0.04204
GO:0035998	7,8-dihydroneopterin 3'-triphosphate biosynthetic process	0.04204
GO:0006427	histidyl-tRNA aminoacylation	0.04204
GO:1902584	positive regulation of response to water deprivation	0.04204
GO:0046825	regulation of protein export from nucleus	0.04204
GO:0006297	nucleotide-excision repair, DNA gap filling	0.04204
GO:1901527	abscisic acid-activated signaling pathway involved in stomatal movement	0.04204
GO:0015833	peptide transport	0.04223
GO:0019497	hexachlorocyclohexane metabolic process	0.04583
GO:0042407	cristae formation	0.04611
GO:0009228	thiamine biosynthetic process	0.04611
GO:0031053	primary miRNA processing	0.04611
GO:0010112	regulation of systemic acquired resistance	0.04611
GO:0006357	regulation of transcription by RNA polymerase II	0.04640
GO:0015947	methane metabolic process	0.04769
GO:0000470	maturation of LSU-rRNA	0.04769

## Sheet: cluster9.GO
GO_ID	Term	P.value
GO:0015969	guanosine tetraphosphate metabolic process	0.00038
GO:0034755	iron ion transmembrane transport	0.00059
GO:0006880	intracellular sequestering of iron ion	0.00135
GO:1905516	positive regulation of fertilization	0.00220
GO:1903298	negative regulation of hypoxia-induced intrinsic apoptotic signaling pathway	0.00220
GO:0009269	response to desiccation	0.00235
GO:0071805	potassium ion transmembrane transport	0.00387
GO:0030026	cellular manganese ion homeostasis	0.00424
GO:0009056	catabolic process	0.00437
GO:0008643	carbohydrate transport	0.00439
GO:0000023	maltose metabolic process	0.00453
GO:0006094	gluconeogenesis	0.00514
GO:0050482	arachidonic acid secretion	0.00598
GO:0006680	glucosylceramide catabolic process	0.00598
GO:0010029	regulation of seed germination	0.00684
GO:0055085	transmembrane transport	0.00713
GO:0048530	fruit morphogenesis	0.00943
GO:0010629	negative regulation of gene expression	0.00955
GO:0071421	manganese ion transmembrane transport	0.01022
GO:0015867	ATP transport	0.01024
GO:0070544	histone H3-K36 demethylation	0.01141
GO:0009939	positive regulation of gibberellic acid mediated signaling pathway	0.01141
GO:0055062	phosphate ion homeostasis	0.01141
GO:0010162	seed dormancy process	0.01356
GO:0015996	chlorophyll catabolic process	0.01586
GO:0010325	raffinose family oligosaccharide biosynthetic process	0.01832
GO:0071586	CAAX-box protein processing	0.01832
GO:0010431	seed maturation	0.02072
GO:0009414	response to water deprivation	0.02084
GO:0048444	floral organ morphogenesis	0.02369
GO:0032509	endosome transport via multivesicular body sorting pathway	0.02649
GO:0098655	cation transmembrane transport	0.02955
GO:0035437	maintenance of protein localization in endoplasmic reticulum	0.02990
GO:0005991	trehalose metabolic process	0.02992
GO:0006096	glycolytic process	0.03301
GO:0006547	histidine metabolic process	0.03766
GO:0046352	disaccharide catabolic process	0.04299
GO:0046251	limonene catabolic process	0.04299
GO:0046113	nucleobase catabolic process	0.04447
GO:0009068	aspartate family amino acid catabolic process	0.04454
GO:0040007	growth	0.04472
GO:0009626	plant-type hypersensitive response	0.04662
GO:0019260	1,2-dichloroethane catabolic process	0.04662
GO:0046323	glucose import	0.04802

[truncated: 24 more sheets: cluster10.GO, cluster11.GO, cluster1.l1, cluster1.l2, cluster2.l1, cluster2.l2, cluster3.l1, cluster3.l2, cluster4.l1, cluster4.l2, cluster5.l1, cluster5.l2, cluster6.l1, cluster6.l2, cluster7.l1, cluster7.l2, cluster8.l1, cluster8.l2, cluster9.l1, cluster9.l2 …]
